# Supplementary material for: Embryonic mammary signature subsets are activated in Brca1-/- and basal-like breast cancers
Source: Breast Cancer Res. 2013 Mar 18;15(2):R25. doi: 10.1186/bcr3403 (PMC3672751; doi:10.1186/bcr3403)
Supplement: Additional file 2 — Embryonic mammary epithelial signature and functional annotation clustering. Table of embryonic mammary epithelial signature based on the expression profiles of genes found highly expressed (10-fold or greater) within mammary bud epithelial cells when compared with postnatal mammary epithelial cells and functional annotation clustering of the embryonic mammary epithelial gene signature. Genes shared by this signature and the "uniquely fetal mammary stem cell" signature defined by Spike et al. [30] are indicated. [file bcr3403-S2.XLS]

## Sheet: MBE.epithelial.10fold.ups.expre
entrez	probeID	symbol	description	chrom	start	end	refseq	unigene	ensembl	Human.Chr	Human.EntrezGene.ID	Human.Symbol	Mouse.MGI.Acc.ID	Mouse.Chr	Mouse.cM	Mouse.Symbol	Mouse.Name	Data.Attributes	score.d	Numerator(r)	Denominator(s+s0)	Fold.change	q.value	local.fdr	regulation	epithelium.1	epithelium.2	epithelium.3	basal.1	basal.2	basal.3	lum.erneg.1	lum.erneg.2	lum.erneg.3	lum.erpos.1	lum.erpos.2	lum.erpos.3
15364	1446196_at	Hmga2	high mobility group AT-hook 2	10	-119798330	-119913991	NM_010441|NP_034571	Mm.157190	ENSMUSG00000056758	12q15	8091	HMGA2	MGI:101761	10	67.5	Hmga2	high mobility group AT-hook 2	B	-34.6803	-9.28215	0.267649	622.594	0	0	epithelium	13.0107	12.8841	12.979	3.66375	3.55606	3.93671	3.89805	3.95296	3.1827	3.63081	3.3705	3.89061
12287	1439612_at	Cacna1b	calcium channel, voltage-dependent, N type, alpha 1B subunit	2	-24462089	-24618567	NM_001042528|NM_007579|NP_001035993|NP_031605	Mm.4424	ENSMUSG00000004113	9q34	774	CACNA1B	MGI:88296	2	18	Cacna1b	calcium channel, voltage-dependent, N type, alpha 1B subunit	B	-34.2744	-6.4246	0.187446	85.9011	0	0	epithelium	9.51815	9.27606	9.36024	2.93791	3.01827	2.72656	3.06933	3.07224	2.88987	2.86334	2.93593	3.12848
12287	1439612_at	Cacna1b	calcium channel, voltage-dependent, N type, alpha 1B subunit	2	-24462089	-24618567	NM_001042528|NM_007579|NP_001035993|NP_031605	Mm.4424	ENSMUSG00000004113	9q34	774	CACNA1B	MGI:88296	2	18	Cacna1b	calcium channel, voltage-dependent, N type, alpha 1B subunit	B	-32.7259	-6.47387	0.197821	88.8852	0	0	epithelium	9.7926	9.49939	9.39049	3.14086	3.12958	3.07374	3.05085	3.09918	2.95642	2.99376	3.35025	2.98797
67040	1452155_a_at	Ddx17	DEAD (Asp-Glu-Ala-Asp) box polypeptide 17	15	-79365090	-79363347	NM_001040187|NM_152806|NM_199079|NM_199080|NP_001035277|NP_690019|NP_951061|NP_951062	Mm.29644|Mm.298199	ENSMUSG00000055065	22q13.1	10521	DDX17	MGI:1914290	15	syntenic	Ddx17	DEAD (Asp-Glu-Ala-Asp) box polypeptide 17	C	-29.8607	-5.80944	0.194551	56.081	0	0	epithelium	11.6542	11.5596	11.7319	5.84214	5.87791	5.54908	6.03615	5.98557	5.93898	5.78871	5.75295	5.7806
64379	1427383_at	Irx6	Iroquois related homeobox 6 (Drosophila)	8	95198300	95203979	NM_022428|NP_071873	Mm.137247	ENSMUSG00000031738	16q11.2-q13	79190	IRX6	MGI:1927642	8	43.65	Irx6	Iroquois related homeobox 6 (Drosophila)	C	-29.2765	-5.55776	0.189837	47.1033	0	0	epithelium	10.5083	10.5377	10.7221	5.0497	5.08706	5.1617	5.1498	4.75446	5.1617	4.95977	4.97398	4.98602
15364	1446196_at	Hmga2	high mobility group AT-hook 2	10	-119798330	-119913991	NM_010441|NP_034571	Mm.157190	ENSMUSG00000056758	12q15	8091	HMGA2	MGI:101761	10	67.5	Hmga2	high mobility group AT-hook 2	B	-29.127	-8.00939	0.274982	257.671	0	0.000269441	epithelium	12.5844	12.5358	12.6268	4.71269	4.58465	4.6046	4.67292	5.03729	4.29637	4.78524	4.39236	4.07041
16842	1454734_at	Lef1	lymphoid enhancer binding factor 1	3	130813388	130926249	NM_010703|NP_034833	Mm.255219	ENSMUSG00000027985	4q23-q25	51176	LEF1	MGI:96770	3	61.6	Lef1	lymphoid enhancer binding factor 1	B	-27.8842	-6.49144	0.2328	89.9744	0	0.00425395	epithelium	11.9495	11.6681	11.7168	5.20315	5.2607	5.23265	5.20979	5.5524	5.02346	5.07013	5.41199	5.61617
28018	1434078_at	Ubfd1	ubiquitin family domain containing 1	7	129210711	129225713	NM_138589|NP_613055	Mm.282122	ENSMUSG00000030870	16p12	56061	UBFD1	MGI:107301	7	59	Ubfd1	ubiquitin family domain containing 1	B	-27.8616	-6.2986	0.226067	78.7168	0	0.00434899	epithelium	12.2098	12.1823	12.2282	5.74618	6.30836	5.76893	5.71316	5.76893	5.78282	6.02276	5.95575	6.10674
217340	1454953_at	Rnf157	ring finger protein 157	11			XM_001003576|XM_001003581|XM_126776|XP_001003576|XP_001003581|XP_126776	Mm.426344	ENSMUSG00000052949	17q25.1	114804	RNF157	MGI:2442484	11	syntenic	Rnf157	ring finger protein 157	M	-27.6563	-6.6823	0.241619	102.701	0	0.00525288	epithelium	9.7321	9.82996	9.79593	3.41675	3.28461	2.98603	3.00339	3.13893	3.04561	2.62008	3.24111	3.19675
15364	1446196_at	Hmga2	high mobility group AT-hook 2	10	-119798330	-119913991	NM_010441|NP_034571	Mm.157190	ENSMUSG00000056758	12q15	8091	HMGA2	MGI:101761	10	67.5	Hmga2	high mobility group AT-hook 2	B	-27.5092	-7.0998	0.258089	137.168	0	0.00594685	epithelium	11.976	11.8163	11.9542	4.63109	4.85764	4.61084	4.75095	4.95225	4.4666	5.17035	4.69211	5.2095
64085	1422158_at	Clstn2	calsyntenin 2	9	-97344813	-97933586	NM_022319|NP_071714	Mm.440903	ENSMUSG00000032452	3q23-q24	64084	CLSTN2	MGI:1929897	9	syntenic	Clstn2	calsyntenin 2	B	-26.8093	-5.75094	0.214513	53.8524	0	0.00979793	epithelium	9.4988	9.27966	9.51273	3.58179	3.99323	3.76257	3.68227	3.8003	3.43616	3.6752	3.72617	3.45743
22421	1423367_at	Wnt7a	wingless-related MMTV integration site 7A	6	-91313976	-91361363	NM_009527|NP_033553	Mm.56964	ENSMUSG00000030093	3p25	7476	WNT7A	MGI:98961	6	39.5	Wnt7a	wingless-related MMTV integration site 7A	B	-26.4342	-5.70743	0.215911	52.2527	0	0.0122463	epithelium	10.9017	10.8275	10.9278	5.07782	5.13113	5.30331	5.24731	4.75418	5.32212	5.12835	5.31561	5.3244
26908	1417210_at	Eif2s3y	eukaryotic translation initiation factor 2, subunit 3, structural gene Y-linked	22	347054	365037	NM_012011|NP_036141	Mm.250909	ENSMUSG00000069049										-26.292	-5.60736	0.213272	48.7511	0	0.0132453	epithelium	8.19607	8.56464	8.37567	2.77285	2.78028	2.73227	3.00245	2.49513	2.81952	2.98874	2.70004	2.65159
21974	1448458_at	Top2b	topoisomerase (DNA) II beta	14	17197719	17263301	NM_009409|NP_033435	Mm.130362	ENSMUSG00000017485	3p24	7155	TOP2B	MGI:98791	14	syntenic	Top2b	topoisomerase (DNA) II beta	B	-26.2377	-7.02528	0.267755	130.263	0	0.0136373	epithelium	10.3764	10.1561	10.446	2.96806	3.45438	2.98242	3.26902	3.54959	3.78931	3.28426	3.18045	3.23042
22415	1450763_x_at	Wnt3	wingless-related MMTV integration site 3	11	103635537	103679271	NM_009521|NP_033547	Mm.159091	ENSMUSG00000000125	17q21	7473	WNT3	MGI:98955	11	63	Wnt3	wingless-related MMTV integration site 3	B	-25.263	-7.66944	0.303584	203.578	0	0.0216001	epithelium	10.9013	10.7943	10.7124	2.62057	3.58457	2.78147	3.2343	2.85165	3.04475	3.43827	3.20791	3.43549
16002	1448152_at	Igf2	insulin-like growth factor 2	7	-149836672	-149843386	NM_001122736|NM_001122737|NM_010514|NP_001116208|NP_001116209|NP_034644	Mm.3862	ENSMUSG00000048583	11p15.5	3481	IGF2	MGI:96434	7	69.09	Igf2	insulin-like growth factor 2	B	-25.106	-7.98619	0.318099	253.561	0	0.0230291	epithelium	13.0212	12.786	12.8361	4.63619	4.9015	5.25475	5.22181	5.29222	5.14431	4.52052	4.33354	4.7494
13003	1447887_x_at	Vcan	versican	13	-89794914	-89882117	NM_001081249|NM_001134474|NM_001134475|NM_019389|NM_172955|NP_001074718|NP_001127946|NP_001127947|NP_062262|NP_766543	Mm.158700|Mm.410783	ENSMUSG00000021614	5q14.3	1462	VCAN	MGI:102889	13	55	Vcan	versican	B	-24.8878	-5.7471	0.230921	53.7094	0	0.0250731	epithelium	7.82438	8.37316	8.23013	2.34599	2.71123	2.2352	2.29872	2.21375	2.53455	2.32756	2.46339	2.42868
72230	1453912_at	Zfp558	zinc finger protein 558	9			XM_356228|XM_906919|XP_356228|XP_912012	Mm.289689	ENSMUSG00000056712	19p13.2	148156	ZNF558	MGI:1921681	9	syntenic	Zfp558	zinc finger protein 558	C	-24.7187	-4.61063	0.186524	24.4309	0	0.0266989	epithelium	6.95417	7.16811	7.14976	2.54761	2.69435	2.51299	2.45597	2.31749	2.39639	2.31423	2.58746	2.49391
140488	1422610_s_at	Igf2bp3	insulin-like growth factor 2 mRNA binding protein 3	6	-49035219	-49164712	NM_023670|NP_076159	Mm.281018	ENSMUSG00000029814	7p11	10643	IGF2BP3	MGI:1890359	6	20.3	Igf2bp3	insulin-like growth factor 2 mRNA binding protein 3	C	-24.4363	-6.04393	0.247334	65.9788	0	0.0294816	epithelium	8.98257	8.68046	8.73413	2.6971	2.66587	2.43398	2.562	2.88022	2.60936	2.82032	2.94853	3.17874
497652	1420881_at	Acd	adrenocortical dysplasia	8	-108222058	-108224995	NM_001012638|NP_001012656	Mm.12964	ENSMUSG00000038000	16q22.1	65057	ACD	MGI:87873	8	51	Acd	adrenocortical dysplasia	B	-23.9542	-6.08595	0.254066	67.9287	0	0.0343533	epithelium	11.7566	11.6745	11.8336	5.55093	5.54299	5.53279	5.98112	5.8879	5.98597	5.25012	5.53805	5.75077
211378	1440869_x_at	6720489N17Rik	RIKEN cDNA 6720489N17 gene	13			XM_001472312|XP_001472362	Mm.247448	ENSMUSG00000072066										-23.4663	-4.51212	0.192281	22.8184	0	0.0392595	epithelium	7.70597	7.5382	7.49664	2.76727	3.00241	3.21867	3.11726	3.23318	3.02595	3.07697	3.06552	3.10609
14783	1430164_a_at	Grb10	growth factor receptor bound protein 10	11	-11830510	-11937358	NM_010345|NP_034475	Mm.273117	ENSMUSG00000020176	7p12-p11.2	2887	GRB10	MGI:103232	11	8	Grb10	growth factor receptor bound protein 10	B	-23.2277	-6.07085	0.261362	67.2216	0	0.0415824	epithelium	11.0449	11.1044	11.1761	4.92628	4.75127	5.02835	5.08855	5.13783	4.9579	4.70498	5.14749	5.59598
234130	1425447_at	Dkk4	dickkopf homolog 4 (Xenopus laevis)	8	23734514	23738018	NM_145592|NP_663567	Mm.157322	ENSMUSG00000031535	8p11.2-p11.1	27121	DKK4	MGI:2385299	8	syntenic	Dkk4	dickkopf homolog 4 (Xenopus laevis)	B	-23.1777	-5.41671	0.233704	42.7163	0	0.0420598	epithelium	9.5322	9.28757	9.52012	3.83986	4.08975	3.96542	4.10353	4.38217	3.71536	3.87242	4.06704	4.23369
140488	1422610_s_at	Igf2bp3	insulin-like growth factor 2 mRNA binding protein 3	6	-49035219	-49164712	NM_023670|NP_076159	Mm.281018	ENSMUSG00000029814	7p11	10643	IGF2BP3	MGI:1890359	6	20.3	Igf2bp3	insulin-like growth factor 2 mRNA binding protein 3	C	-22.9322	-4.72009	0.205828	26.3566	0	0.0443338	epithelium	7.9109	7.81255	8.02117	3.10125	3.17692	3.13134	3.20032	3.26971	3.2817	3.54782	3.00637	3.03758
68169	1453225_at	A930038C07Rik	RIKEN cDNA A930038C07 gene	6	65621604	65656924	NM_172399|NP_765987	Mm.52392	ENSMUSG00000049001	4q27	79625	C4orf31	MGI:1915419	6	syntenic	A930038C07Rik	RIKEN cDNA A930038C07 gene	C	-22.5199	-6.122	0.271848	69.6473	0	0.047787	epithelium	8.77705	8.27957	8.64317	2.21981	2.30347	2.18552	2.60599	2.63377	2.20297	2.85039	2.30976	2.68973
320840	1456392_at	Negr1	neuronal growth regulator 1	3	156224757	156979411	NM_001039094|NM_177274|NP_001034183|NP_796248	Mm.317293	ENSMUSG00000040037	1p31.1	257194	NEGR1	MGI:2444846	3	syntenic	Negr1	neuronal growth regulator 1	B	-22.4793	-7.92211	0.352418	242.545	0	0.0480947	epithelium	11.1829	11.0633	11.3073	3.71049	3.85645	3.38961	3.20844	2.89102	3.00033	3.10583	3.6003	2.59926
114249	1426561_a_at	Npnt	nephronectin	3	-132545658	-132613255	NM_001029836|NM_033525|NP_001025007|NP_277060	Mm.279310	ENSMUSG00000040998	4q24	255743	NPNT	MGI:2148811	3	syntenic	Npnt	nephronectin	C	-22.1553	-3.87504	0.174904	14.6725	0	0.0502815	epithelium	9.08917	9.24184	9.38634	5.4831	5.3048	5.25635	5.2655	5.25811	5.46886	5.41995	5.41815	5.40186
140482	1456151_at	Zfp358	zinc finger protein 358	8	3493137	3497208	NM_080461|NP_536709	Mm.299073	ENSMUSG00000047264	19p13.3-p13.2	140467	ZNF358	MGI:2153740	8	1	Zfp358	zinc finger protein 358	C	-22.0475	-4.92371	0.223323	30.3519	0	0.0508905	epithelium	11.1002	11.0979	11.0445	5.9366	6.23667	5.90155	6.42514	6.17895	6.0024	6.11464	6.14612	6.47252
170765	1420459_at	Ripply3	ripply3 homolog (zebrafish)	16	94550028	94558542	NM_133229|NP_573492	Mm.42604	ENSMUSG00000022941	21q22.2	53820	DSCR6	MGI:2181192	16	syntenic	Ripply3	ripply3 homolog (zebrafish)	B	-21.9384	-5.09867	0.232408	34.2652	0	0.0514383	epithelium	10.4878	10.1831	10.1318	5.2091	5.22151	5.17128	5.43566	5.07789	5.32545	4.91804	5.31465	4.84648
66423	1420114_s_at	2410022L05Rik	RIKEN cDNA 2410022L05 gene	8	-13884794	-13890270	NM_025556|NP_079832	Mm.29063	ENSMUSG00000031458	17q11.2	55352	C17orf79	MGI:1913673	8	syntenic	2410022L05Rik	RIKEN cDNA 2410022L05 gene	C	-21.8347	-5.90984	0.270662	60.1226	0	0.0518911	epithelium	11.3577	11.329	11.1714	5.69552	5.5142	5.51948	5.55711	5.68474	5.15464	5.08494	4.95677	5.21832
15424	1456301_at	Hoxc5	homeo box C5	15	102844438	102847860	NM_175730|NP_783857	Mm.103825	ENSMUSG00000022485	12q13.3	3222	HOXC5	MGI:96196	15	57.4	Hoxc5	homeobox C5	B	-21.8322	-6.16378	0.282325	71.6942	0	0.0519012	epithelium	10.4294	10.1966	10.2055	4.20833	3.81374	3.91809	4.49169	4.16994	4.0944	4.3773	3.59417	4.35253
230753	1427408_a_at	Thrap3	thyroid hormone receptor associated protein 3	4	-125841326	-125879954	NM_146153|NP_666265	Mm.29813|Mm.236211	ENSMUSG00000043962	1p34.3	9967	THRAP3	MGI:2442637	4	syntenic	Thrap3	thyroid hormone receptor associated protein 3	B	-21.5621	-5.26413	0.244137	38.4291	0	0.0527233	epithelium	12.1567	11.9649	12.084	6.52646	6.84828	6.67724	6.92804	7.10771	6.91984	7.10442	6.54286	6.58481
170676	1427550_at	Peg10	paternally expressed 10	6	4697305	4710516	NM_001040611|NM_130877|NP_001035701|NP_570947	Mm.320575		7q21	23089	PEG10	MGI:2157785	6	0.5	Peg10	paternally expressed 10	B	-21.3998	-7.35195	0.343552	163.365	0	0.0529411	epithelium	11.1985	10.8056	11.044	3.64019	4.27467	3.71139	3.155	3.25679	3.44302	4.23848	3.75076	3.50622
246316	1457040_at	Lgi2	leucine-rich repeat LGI family, member 2	5	-52929102	-52957519	NM_144945|NP_659194	Mm.44721	ENSMUSG00000039252	4p15.2	55203	LGI2	MGI:2180196	5	syntenic	Lgi2	leucine-rich repeat LGI family, member 2	B	-21.2943	-5.50452	0.258497	45.3967	0	0.0529587	epithelium	9.08434	9.23136	9.29794	3.95198	3.8742	3.71139	3.85711	4.03018	3.5114	3.61489	3.25152	3.49759
56068	1430697_at	Ammecr1	Alport syndrome, mental retardation, midface hypoplasia and elliptocytosis chromosomal region gene 1 homolog (human)	21	-139288016	-139401271	NM_019496|NP_062369	Mm.143724	ENSMUSG00000042225	Xq22.3	9949	AMMECR1	MGI:1860206	X	syntenic	Ammecr1	Alport syndrome, mental retardation, midface hypoplasia and elliptocytosis	B	-21.2412	-6.70457	0.31564	104.298	0	0.0529281	epithelium	9.09074	8.8954	8.94999	2.22081	2.42254	1.92789	3.12306	2.10052	2.11026	2.31423	2.21767	2.03024
53417	1421572_at	Hif3a	hypoxia inducible factor 3, alpha subunit	7	-17616854	-17642028	NM_016868|NP_058564	Mm.135110	ENSMUSG00000004328	19q13.32	64344	HIF3A	MGI:1859778	7	syntenic	Hif3a	hypoxia inducible factor 3, alpha subunit	B	-21.2072	-4.92898	0.23242	30.4628	0	0.052894	epithelium	7.99437	8.02563	8.02433	3.02623	3.42139	2.9625	3.25606	2.94104	3.01091	3.19629	3.25089	2.70689
20662	1421885_at	Sos1	Son of sevenless homolog 1 (Drosophila)	17	-80793091	-80879793	NM_009231|NP_033257	Mm.434583	ENSMUSG00000024241	2p22-p21	6654	SOS1	MGI:98354	17	44	Sos1	son of sevenless homolog 1 (Drosophila)	B	-21.072	-5.83955	0.277124	57.2639	0	0.0526411	epithelium	9.03814	9.11136	9.21334	3.22643	3.30879	3.09382	3.47204	3.50288	3.52443	2.61539	3.34089	3.44788
223828	1435766_at	Pphln1	periphilin 1	15	93228780	93322343	NM_001083114|NM_146062|NM_175363|NP_001076583|NP_666174|NP_780572	Mm.74208	ENSMUSG00000036167	12q12	51535	PPHLN1	MGI:1917029	15	syntenic	Pphln1	periphilin 1	C	-21.0432	-5.43869	0.258454	43.3719	0	0.052562	epithelium	11.2322	11.2461	11.2361	5.81191	5.71336	5.79412	6.2952	5.68714	5.83089	5.71138	5.33593	6.01512
233863	1456024_at	Gtf3c1	general transcription factor III C 1	7	-132784467	-132851202	NM_207239|NP_997122	Mm.294173	ENSMUSG00000032777	16p12	2975	GTF3C1	MGI:107887	7	61	Gtf3c1	general transcription factor III C 1	B	-21.035	-6.476	0.307868	89.0163	0	0.0525378	epithelium	10.9174	10.4488	10.6572	4.00628	4.06238	4.74887	4.28399	3.72984	4.27878	4.13226	4.60142	3.94227
20666	1436790_a_at	Sox11	SRY-box containing gene 11	12	-28020080	-28027577	NM_009234|NP_033260	Mm.41702|Mm.39088|Mm.466344	ENSMUSG00000063632	2p25	6664	SOX11	MGI:98359	12	syntenic	Sox11	SRY-box containing gene 11	B	-20.7409	-7.53511	0.363297	185.479	0	0.0511456	epithelium	11.3983	11.1249	11.3436	4.27023	4.51436	3.48191	3.76888	4.02751	3.46994	3.2272	3.48829	3.53616
68842	1434585_at	Tulp4	tubby like protein 4	17	6106829	6240637	NM_001033529|NM_001103181|NM_054040|NP_001028701|NP_001096651|NP_473381	Mm.449307|Mm.475627	ENSMUSG00000034377|ENSMUSG00000073472	6q25-q26	56995	TULP4	MGI:1916092	17	3.2	Tulp4	tubby like protein 4	B	-20.6952	-6.8438	0.330696	114.866	0	0.0508313	epithelium	10.3576	9.90679	10.1312	3.71181	2.74243	3.07298	3.05621	3.22837	3.15809	3.12339	3.78636	3.71308
67486	1449155_at	Polr3g	polymerase (RNA) III (DNA directed) polypeptide G	13	-81812835	-81850012	NM_001081176|NP_001074645	Mm.279781	ENSMUSG00000035834	5q14.3	10622	POLR3G	MGI:1914736	13	syntenic	Polr3g	polymerase (RNA) III (DNA directed) polypeptide G	C	-20.6815	-5.18348	0.250634	36.3399	0	0.050732	epithelium	10.5416	10.5379	10.6302	5.47921	4.9533	5.28517	5.81134	5.13752	5.378	5.52605	5.44315	5.46399
18183	1460289_at	Nrg3	neuregulin 3	14	-39183612	-40286376	NM_008734|NP_032760	Mm.441698	ENSMUSG00000041014	10q22-q23	10718	NRG3	MGI:1097165	14	syntenic	Nrg3	neuregulin 3	B	-20.6777	-4.33528	0.20966	20.186	0	0.0507041	epithelium	7.3399	6.95508	7.08728	2.84059	2.84942	2.6038	2.99959	2.62955	2.688	2.76661	2.73754	3.01414
15426	1452412_at	Hoxc8	homeo box C8	15	102820969	102823799	NM_010466|NP_034596	Mm.6167	ENSMUSG00000001657	12q13.3	3224	HOXC8	MGI:96198	15	57.4	Hoxc8	homeobox C8	B	-20.6729	-7.47772	0.361717	178.245	0	0.050668	epithelium	10.571	10.4919	10.6805	3.15139	3.92203	2.80313	2.74271	2.71329	3.23185	3.23972	3.5063	2.6205
66125	1437972_s_at	Sf3b5	splicing factor 3b, subunit 5	10	12728259	12728971	NM_175102|NP_780311	Mm.29743|Mm.402225	ENSMUSG00000078348	6q24.2	83443	SF3B5	MGI:1913375	10	syntenic	Sf3b5	splicing factor 3b, subunit 5	C	-20.6304	-3.75729	0.182124	13.5225	0	0.0503382	epithelium	6.96329	6.97768	7.11131	3.35523	3.22114	3.23827	3.1988	3.20671	3.25152	3.44006	3.02834	3.40111
11789	1435543_at	Apc	adenomatosis polyposis coli	18	34380637	34481844	NM_007462|NP_031488	Mm.384171	ENSMUSG00000005871	5q21-q22	324	APC	MGI:88039	18	15	Apc	adenomatosis polyposis coli	B	-20.3731	-5.72346	0.280932	52.8365	0	0.0477901	epithelium	9.05351	8.655	9.21362	3.2411	3.09394	3.09839	2.98172	3.62467	2.86376	3.52379	3.39726	3.43059
26900	1452077_at	Ddx3y	DEAD (Asp-Glu-Ala-Asp) box polypeptide 3, Y-linked	22	-598009	-622998	NM_012008|NP_036138	Mm.302938	ENSMUSG00000069045	Yq11	8653	DDX3Y	MGI:1349406	Y	syntenic	Ddx3y	DEAD (Asp-Glu-Ala-Asp) box polypeptide 3, Y-linked	M	-20.3086	-4.52862	0.22299	23.0807	0	0.0469944	epithelium	6.51739	7.06136	6.92636	2.37637	2.42254	2.11026	2.27494	2.57996	2.22632	2.33259	2.24937	2.18545
20527	1437052_s_at	Slc2a3	solute carrier family 2 (facilitated glucose transporter), member 3	6	-122677843	-122692537	NM_011401|NP_035531	Mm.395108	ENSMUSG00000003153	12p13.3	6515	SLC2A3	MGI:95757	6	59	Slc2a3	solute carrier family 2 (facilitated glucose transporter), member 3	B	-20.2409	-5.86726	0.289872	58.3741	0	0.0460887	epithelium	9.44121	9.81076	9.81137	3.86281	4.23979	3.71147	3.70707	4.02751	3.96064	3.65518	4.00049	3.21976
84505	1451833_a_at	Setdb1	SET domain, bifurcated 1	3	-95127446	-95161095	NM_018877|NP_061365	Mm.181009	ENSMUSG00000015697	1q21	9869	SETDB1	MGI:1934229	3	syntenic	Setdb1	SET domain, bifurcated 1	B	-20.196	-5.02854	0.248987	32.6394	0	0.0454471	epithelium	9.21492	8.84521	9.15092	4.07493	3.92081	3.95096	4.24743	3.54807	4.08306	4.09095	4.29837	4.16168
20346	1420416_at	Sema3a	sema domain, immunoglobulin domain (Ig), short basic domain, secreted, (semaphorin) 3A	5	13399308	13602571	NM_009152|NP_033178	Mm.372039	ENSMUSG00000028883	7p12.1	10371	SEMA3A	MGI:107558	5	syntenic	Sema3a	sema domain, immunoglobulin domain (Ig), short basic domain, secreted, (sem	B	-20.1548	-6.6085	0.327887	97.5793	0	0.0448287	epithelium	10.6449	10.176	10.4099	3.89155	3.70889	3.60912	3.47422	3.88386	4.41209	3.35386	4.28556	3.59661
74570	1429152_at	Zkscan1	zinc finger with KRAB and SCAN domains 1	5	138526311	138549050	NM_029869|NM_133906|NP_084145|NP_598667	Mm.213114	ENSMUSG00000029729	7q21.3-q22.1	7586	ZKSCAN1	MGI:1921820	5	syntenic	Zkscan1	zinc finger with KRAB and SCAN domains 1	C	-20.1486	-5.04879	0.250578	33.1007	0	0.0447324	epithelium	8.21549	7.90436	8.12571	2.82094	3.28644	2.60181	3.06221	3.15035	2.92131	3.07029	3.02276	3.36143
11431	1422716_a_at	Acp1	acid phosphatase 1, soluble	12	-31578190	-31596477	NM_001110239|NM_021330|NP_001103709|NP_067305	Mm.359831	ENSMUSG00000044573|ENSMUSG00000054204	2p25	52	ACP1	MGI:87881	12	syntenic	Acp1	acid phosphatase 1, soluble	B	-20.1348	-6.01833	0.298901	64.8183	0	0.0445177	epithelium	10.9174	10.5264	10.7893	4.36723	4.38965	4.92349	5.20932	4.31976	4.96835	4.85329	4.8484	4.65448
140486	1459825_x_at	Igf2bp1	insulin-like growth factor 2 mRNA binding protein 1	11	-95818477	-95867258	NM_009951|NP_034081	Mm.294769|Mm.474993	ENSMUSG00000013415	17q21.32	10642	IGF2BP1	MGI:1890357	11	55.8	Igf2bp1	insulin-like growth factor 2 mRNA binding protein 1	B	-20.1252	-5.38613	0.267631	41.8203	0	0.0443658	epithelium	9.01821	8.87209	9.06493	3.39772	3.31103	3.57228	3.95934	3.43295	3.57299	3.54517	3.47089	4.12818
270627	1455513_at	Taf1	TAF1 RNA polymerase II, TATA box binding protein (TBP)-associated factor	21	98728073	98797128	NM_001081008|NP_001074477	Mm.261750	ENSMUSG00000031314	Xq13.1	6872	TAF1	MGI:1336878	X	38	Taf1	TAF1 RNA polymerase II, TATA box binding protein (TBP)-associated factor	B	-20.1051	-5.28241	0.26274	38.9192	0	0.0440436	epithelium	8.78712	8.5439	8.5732	3.28421	3.38768	3.78818	3.07812	2.91537	3.34011	3.32831	3.59204	3.45693
269254	1458080_at	Setx	senataxin	2	28980511	29037991	NM_198033|NP_932150	Mm.41867	ENSMUSG00000043535	9q34.13	23064	SETX	MGI:2443480	2	syntenic	Setx	senataxin	B	-20.0943	-5.19974	0.258767	36.7517	0	0.0438667	epithelium	7.44973	7.36363	7.73006	2.23982	2.63086	2.32953	2.48078	2.60456	2.20297	2.0607	1.90643	2.37692
65964	1425847_a_at	B230120H23Rik	RIKEN cDNA B230120H23 gene	2	72123833	72280667	NM_023057|NM_178084|NP_075544|NP_835185	Mm.314618|Mm.389773	ENSMUSG00000004085	2q24.2	51776	ZAK	MGI:2443258	2	syntenic	B230120H23Rik	RIKEN cDNA B230120H23 gene	B	-19.9942	-5.84965	0.292568	57.6662	0	0.042136	epithelium	8.80914	8.41605	9.01163	2.59623	3.49314	2.99627	2.59114	2.96515	2.68344	3.00555	2.82899	2.90365
140486	1459825_x_at	Igf2bp1	insulin-like growth factor 2 mRNA binding protein 1	11	-95818477	-95867258	NM_009951|NP_034081	Mm.294769|Mm.474993	ENSMUSG00000013415	17q21.32	10642	IGF2BP1	MGI:1890357	11	55.8	Igf2bp1	insulin-like growth factor 2 mRNA binding protein 1	B	-19.9557	-4.77671	0.239365	27.4114	0	0.0414234	epithelium	9.12155	8.8776	9.00042	4.33716	3.92211	4.35698	4.45946	4.12867	4.42687	3.83673	4.25483	4.28556
225583	1437528_x_at	A730017C20Rik	RIKEN cDNA A730017C20 gene	18	59222162	59236611	NM_173759|NP_776120	Mm.209711	ENSMUSG00000050875	5q23.3	100127206	KIAA1024L	MGI:2442934	18	syntenic	A730017C20Rik	RIKEN cDNA A730017C20 gene	C	-19.8616	-7.19089	0.36205	146.108	0	0.0395628	epithelium	10.4248	10.1318	10.1691	3.39332	3.80368	3.41353	2.87674	3.2318	2.6588	2.57515	2.82574	2.68055
170936	1427538_at	Zfp369	zinc finger protein 369	13	65380161	65399103	NM_178364|NP_848141	Mm.151546	ENSMUSG00000021514										-19.7408	-4.9008	0.248257	29.8737	0	0.0369235	epithelium	9.3139	9.2185	9.26102	4.27064	4.71327	4.46322	4.50892	3.96622	4.6166	4.39934	4.18991	4.14494
244416	1436590_at	Ppp1r3b	protein phosphatase 1, regulatory (inhibitor) subunit 3B	8	36438794	36451191	NM_177741|NP_808409	Mm.247126	ENSMUSG00000046794	8p23.1	79660	PPP1R3B	MGI:2177268	8	syntenic	Ppp1r3b	protein phosphatase 1, regulatory (inhibitor) subunit 3B	B	-19.6007	-5.65686	0.288606	50.4528	0	0.0334917	epithelium	10.4771	10.2063	10.5287	5.00462	4.80358	4.78499	4.84309	5.28107	4.4848	4.39287	4.76473	4.36469
13837	1425574_at	Epha3	Eph receptor A3	16	-63545043	-63863983	NM_010140|NP_034270	Mm.1977	ENSMUSG00000052504	3p11.2	2042	EPHA3	MGI:99612	16	syntenic	Epha3	Eph receptor A3	B	-19.4822	-5.30539	0.27232	39.5441	0	0.0302644	epithelium	7.98819	7.50291	7.49065	2.31415	2.70299	2.20834	2.27231	2.68247	2.48342	2.44426	2.04636	2.04243
22284	1428193_at	Usp9x	ubiquitin specific peptidase 9, X chromosome	21	12648623	12750453	NM_009481|NP_033507	Mm.242646	ENSMUSG00000031010	Xp11.4	8239	USP9X	MGI:894681	X	5.5	Usp9x	ubiquitin specific peptidase 9, X chromosome	B	-19.2449	-5.91545	0.307377	60.3571	0	0.0228479	epithelium	9.63526	9.4115	9.61714	3.48712	4.15788	3.77952	3.28496	3.32601	3.37848	3.98965	3.38271	3.96632
64340	1453751_at	Dhx38	DEAH (Asp-Glu-Ala-His) box polypeptide 38	8	-112071923	-112089501	NM_178380|NP_848467	Mm.23705	ENSMUSG00000037993	16q21-q22.3	9785	DHX38	MGI:1927617	8	syntenic	Dhx38	DEAH (Asp-Glu-Ala-His) box polypeptide 38	B	-19.1871	-4.49932	0.234497	22.6168	0	0.0208377	epithelium	8.75905	8.38741	8.64377	4.19149	3.93811	4.32249	3.97906	3.9112	4.26286	4.34147	4.13051	3.79958
574403	1442379_at	EG574403	predicted gene, EG574403	11	34214821	34322640	NM_001025382|NP_001020553	Mm.444796	ENSMUSG00000069911	5q35.1	100131897	FAM196B	MGI:3643491	11	syntenic	Fam196b	family with sequence similarity 196, member B	C	-19.1377	-4.53015	0.236714	23.1053	0	0.0190511	epithelium	7.43275	7.49184	7.76619	3.09387	2.93521	3.13377	2.90237	2.92405	2.93861	2.93593	2.90803	3.52917
11834	1430971_a_at	Aqr	aquarius	2	-113926908	-114001075	NM_009702|NP_033832	Mm.2545	ENSMUSG00000040383	15q14	9716	AQR	MGI:1276102	2	65	Aqr	aquarius	B	-19.1008	-5.50017	0.287955	45.2602	0	0.0176805	epithelium	9.5651	9.59069	9.6671	4.38731	4.21562	3.91691	3.84885	3.84076	3.71565	4.24385	4.6716	4.12656
226412	1457336_at	R3hdm1	R3H domain 1 (binds single-stranded nucleic acids)	1	129999882	130134312	NM_181750|NP_861415	Mm.221041	ENSMUSG00000056211	2q21.3	23518	R3HDM1	MGI:2448514	1	syntenic	R3hdm1	R3H domain 1 (binds single-stranded nucleic acids)	B	-19.0512	-5.49382	0.288371	45.0613	0	0.0157812	epithelium	10.063	9.79222	9.94248	4.23163	4.63264	4.12584	4.58232	4.86674	4.57888	4.73326	4.03749	4.15986
64074	1415935_at	Smoc2	SPARC related modular calcium binding 2	17	14416512	14541797	NM_022315|NP_071710	Mm.30162	ENSMUSG00000023886	6q27	64094	SMOC2	MGI:1929881	17	10	Smoc2	SPARC related modular calcium binding 2	B	-19.042	-5.00142	0.262652	32.0314	0	0.0154191	epithelium	8.94328	8.45744	8.76221	3.45722	3.95788	3.56877	3.89285	3.91741	4.0086	3.54732	3.38215	3.74388
140488	1422610_s_at	Igf2bp3	insulin-like growth factor 2 mRNA binding protein 3	6	-49035219	-49164712	NM_023670|NP_076159	Mm.281018	ENSMUSG00000029814	7p11	10643	IGF2BP3	MGI:1890359	6	20.3	Igf2bp3	insulin-like growth factor 2 mRNA binding protein 3	C	-19.0279	-5.92385	0.311324	60.7096	0	0.0148664	epithelium	11.1733	10.9697	11.0436	4.62314	5.15346	5.55573	5.28541	5.32661	4.58624	5.1219	5.08036	5.51211
14734	1423435_at	Gpc3	glypican 3	21	-49625622	-49967098	NM_016697|NP_057906	Mm.22515	ENSMUSG00000055653	Xq26.1	2719	GPC3	MGI:104903	X	syntenic	Gpc3	glypican 3	B	-18.9314	-5.55217	0.293279	46.9214	0	0.010923	epithelium	9.93807	9.9264	9.75211	3.85619	4.89936	4.43144	4.07351	4.30379	4.27045	4.14137	4.66446	4.2396
243905	1435091_at	Zfp568	zinc finger protein 568	7	30768975	30810130	NM_001033355|NP_001028527	Mm.322432	ENSMUSG00000074221										-18.8549	-4.08739	0.216781	16.9991	0	0.00762335	epithelium	8.00171	7.99083	8.26115	3.79902	4.05722	4.10925	4.10218	3.97544	4.21915	3.91551	3.6787	4.11815
22639	1422249_s_at	Zfa	zinc finger protein, autosomal	10	-52262123	-52265545	NM_009540|NP_033566	Mm.390269	ENSMUSG00000049576										-18.7892	-4.90536	0.261073	29.9682	0	0.00465691	epithelium	8.64184	8.6483	8.77381	3.70926	4.19216	4.00687	3.54962	3.49468	3.54319	4.08987	3.61629	3.84167
20666	1436790_a_at	Sox11	SRY-box containing gene 11	12	-28020080	-28027577	NM_009234|NP_033260	Mm.41702|Mm.39088|Mm.466344	ENSMUSG00000063632	2p25	6664	SOX11	MGI:98359	12	syntenic	Sox11	SRY-box containing gene 11	B	-18.4213	-6.20845	0.337025	73.9485	0	0	epithelium	11.3022	11.2076	11.397	5.59228	5.31545	5.23537	5.25016	4.81201	5.51363	4.39845	4.9515	4.7753
13048	1447500_at	Cux2	cut-like homeobox 2	5	-122310224	-122497834	NM_007804|NP_031830	Mm.156172|Mm.332661	ENSMUSG00000042589|ENSMUSG00000072641	12q24.11-q24.12	23316	CUX2	MGI:107321	5	71	Cux2	cut-like homeobox 2	B	-18.42	-3.64933	0.198118	12.5475	0	0	epithelium	7.32559	7.41292	7.64048	3.71306	3.99776	3.90266	3.729	3.94817	3.80056	3.65115	3.91582	3.63481
73296	1447869_x_at	Rhobtb3	Rho-related BTB domain containing 3	13	-76006984	-76081272	NM_028493|NP_082769	Mm.276200	ENSMUSG00000021589	5q15	22836	RHOBTB3	MGI:1920546	13	syntenic	Rhobtb3	Rho-related BTB domain containing 3	B	-18.3296	-5.50412	0.300286	45.3844	0	0	epithelium	9.17815	9.03829	9.23074	3.34551	4.06629	4.1261	3.66488	3.52207	3.67261	3.43088	3.14428	3.8318
12018	1418991_at	Bak1	BCL2-antagonist/killer 1	17	-27156756	-27165571	NM_007523|NP_031549	Mm.2443	ENSMUSG00000057789	6p21.3	578	BAK1	MGI:1097161	17	syntenic	Bak1	BCL2-antagonist/killer 1	B	-18.2529	-3.56039	0.195058	11.7973	0	0	epithelium	8.7008	8.75396	8.6875	5.03927	5.30018	5.07602	5.1578	5.01743	5.31485	5.29898	5.27541	4.90332
80884	1459873_x_at	Maged2	melanoma antigen, family D, 2	21	-147240963	-147248825	NM_030700|NP_109625	Mm.22575	ENSMUSG00000025268	Xp11.2	10916	MAGED2	MGI:1933391	X	syntenic	Maged2	melanoma antigen, family D, 2	B	-18.1713	-6.55035	0.360477	93.724	0	0	epithelium	10.5655	10.1467	9.66393	3.39193	3.63761	3.10382	3.1087	3.80942	3.78129	3.85423	4.16982	3.31844
328365	1441823_at	Zmiz1	zinc finger, MIZ-type containing 1	14	26278777	26484195	NM_183208|NP_899031	Mm.227484	ENSMUSG00000007817	10q22.3	57178	ZMIZ1	MGI:3040693	14	syntenic	Zmiz1	zinc finger, MIZ-type containing 1	C	-18.1211	-4.1526	0.229159	17.7851	0	0	epithelium	9.4462	8.86635	9.24411	5.2809	5.1357	4.95448	4.81233	4.98544	5.07568	5.12168	5.08913	4.84125
13131	1427307_a_at	Dab1	disabled homolog 1 (Drosophila)	4	104040164	104417447	NM_010014|NM_177259|NP_034144|NP_796233	Mm.289682	ENSMUSG00000028519	1p32-p31	1600	DAB1	MGI:108554	4	52.7	Dab1	disabled homolog 1 (Drosophila)	B	-18.0756	-4.71529	0.260865	26.269	0	0	epithelium	8.06715	7.39156	7.97213	2.75323	2.86642	3.17568	3.01299	3.25267	3.34275	3.09021	3.14589	3.21511
15424	1456301_at	Hoxc5	homeo box C5	15	102844438	102847860	NM_175730|NP_783857	Mm.103825	ENSMUSG00000022485	12q13.3	3222	HOXC5	MGI:96196	15	57.4	Hoxc5	homeobox C5	B	-18.0088	-4.68379	0.260084	25.7016	0	0	epithelium	10.5126	10.5565	10.5097	5.65627	6.00669	5.53051	5.93637	5.85648	5.79998	5.53609	6.37211	5.88761
16589	1446120_at	Uhmk1	U2AF homology motif (UHM) kinase 1	1	-172129386	-172145524	NM_010633|NP_034763	Mm.209150|Mm.389214	ENSMUSG00000026667|ENSMUSG00000044306	1q23.3	127933	UHMK1	MGI:1341908	1	syntenic	Uhmk1	U2AF homology motif (UHM) kinase 1	B	-17.9357	-3.60116	0.200782	12.1355	0	0	epithelium	8.30555	8.31561	8.35779	4.79426	5.01857	4.77246	4.57558	4.64162	4.82613	4.72593	4.44912	4.72278
54486	1421492_at	Ptgds2	prostaglandin D2 synthase 2, hematopoietic	6	-65069357	-65094724	NM_019455|NP_062328	Mm.442454	ENSMUSG00000029919	4q22.3	27306	HPGDS	MGI:1859384	6	syntenic	Hpgds	hematopoietic prostaglandin D synthase	B	-17.8602	-3.83725	0.21485	14.2932	0	0	epithelium	8.25208	8.31988	8.46211	4.5663	4.42541	4.43562	4.80554	4.79047	4.45839	4.37349	4.32085	4.39084
214585	1426451_at	Spg11	spastic paraplegia 11	2			XM_904251|XP_909344	Mm.222303|Mm.458184|Mm.472802	ENSMUSG00000033396										-17.8313	-4.96714	0.278563	31.2794	0	0	epithelium	7.78171	7.65768	8.0332	2.37113	3.03955	2.75434	2.91085	3.18542	2.81875	2.71335	3.25815	2.66195
73212	1453007_at	3110082I17Rik	RIKEN cDNA 3110082I17 gene	5	-139835692	-139936488	NM_028469|NP_082745	Mm.84294	ENSMUSG00000053553	7p22.3	84310	C7orf50	MGI:1920462	5	syntenic	3110082I17Rik	RIKEN cDNA 3110082I17 gene	C	-17.824	-3.5818	0.200954	11.9738	0	0	epithelium	11.2558	11.4253	11.3863	7.7896	7.83455	7.92886	7.62588	7.60941	7.6765	8.01972	7.89311	7.58854
333789	1444657_at	N4bp2	NEDD4 binding protein 2	5	66154759	66218023	NM_001024917|NP_001020088	Mm.332398|Mm.393231	ENSMUSG00000037795	4p14	55728	N4BP2	MGI:2684414	5	syntenic	N4bp2	NEDD4 binding protein 2	B	-17.8026	-4.08017	0.22919	16.9143	0	0	epithelium	9.56606	9.65746	9.56644	5.66048	5.26878	5.84057	5.32429	5.45495	5.31384	5.73639	5.40367	5.64539
213109	1438070_at	Phf3	PHD finger protein 3	1	-30859186	-30920101	NM_001081080|NP_001074549	Mm.194486	ENSMUSG00000048874	6q12	23469	PHF3	MGI:2446126	1	syntenic	Phf3	PHD finger protein 3	B	-17.799	-5.07002	0.284848	33.5915	0	0	epithelium	10.3611	10.1203	10.3461	5.533	5.26506	4.72282	4.71744	5.45359	5.32732	5.16509	5.28008	5.38783
18044	1422082_a_at	Nfya	nuclear transcription factor-Y alpha	17	-48526209	-48549145	NM_001110832|NM_010913|NP_001104302|NP_035043	Mm.4929	ENSMUSG00000023994	6p21.3	4800	NFYA	MGI:97316	17	26	Nfya	nuclear transcription factor-Y alpha	B	-17.7927	-4.63075	0.260261	24.774	0	0	epithelium	10.3174	10.1875	10.0834	5.42014	5.94748	5.68608	5.35798	5.19614	5.82494	5.45597	5.79797	5.40154
211378	1440869_x_at	6720489N17Rik	RIKEN cDNA 6720489N17 gene	13			XM_001472312|XP_001472362	Mm.247448	ENSMUSG00000072066										-17.7788	-4.46563	0.251178	22.0948	0	0	epithelium	7.79272	7.86378	7.91444	3.20617	3.34161	3.59834	3.14796	3.03284	3.43769	3.45827	3.83928	3.45996
109135	1439355_at	Plekha5	pleckstrin homology domain containing, family A member 5	6	140372619	140543427	NM_144920|NP_659169	Mm.247670	ENSMUSG00000030231	12p12	54477	PLEKHA5	MGI:1923802	6	syntenic	Plekha5	pleckstrin homology domain containing, family A member 5	B	-17.6642	-4.38707	0.248359	20.9238	0	0	epithelium	10.104	9.85296	9.96345	5.30699	5.81194	5.66699	5.88876	5.69236	5.64753	5.60327	5.50722	5.15244
140486	1459825_x_at	Igf2bp1	insulin-like growth factor 2 mRNA binding protein 1	11	-95818477	-95867258	NM_009951|NP_034081	Mm.294769|Mm.474993	ENSMUSG00000013415	17q21.32	10642	IGF2BP1	MGI:1890357	11	55.8	Igf2bp1	insulin-like growth factor 2 mRNA binding protein 1	B	-17.5918	-3.47493	0.197531	11.1188	0	0	epithelium	8.19315	8.09866	8.18459	4.89197	4.7959	4.50671	4.76711	4.60436	4.53042	4.74738	4.48037	4.83061
66949	1416118_at	Trim59	tripartite motif-containing 59	3	-68839215	-68848664	NM_025863|NP_080139	Mm.475663	ENSMUSG00000034317	3q25.33	286827	TRIM59	MGI:1914199	3	syntenic	Trim59	tripartite motif-containing 59	C	-17.5315	-4.62672	0.263909	24.7048	0	0	epithelium	10.6604	10.5004	10.7697	6.02676	6.59435	6.07289	5.98289	5.97309	5.77609	6.10419	5.96431	5.65643
230157	1441890_x_at	Tmeff1	transmembrane protein with EGF-like and two follistatin-like domains 1	4	48598064	48676003	NM_021436|NP_067411	Mm.422686	ENSMUSG00000028347	9q31	8577	TMEFF1	MGI:1926810	4	syntenic	Tmeff1	transmembrane protein with EGF-like and two follistatin-like domains 1	B	-17.4994	-3.87148	0.221235	14.6363	0	0	epithelium	9.5569	9.50412	9.56372	6.02495	5.55062	5.87554	5.42644	5.52304	5.81891	5.53277	5.62549	5.65316
100855	1432027_a_at	Tbc1d14	TBC1 domain family, member 14	5	-36833252	-36873272	NM_001113362|NM_001113364|NM_133910|NP_001106833|NP_001106835|NP_598671|XM_001475805|XP_001475855	Mm.26480	ENSMUSG00000029192	4p16.1	57533	TBC1D14	MGI:1098708	5	20	Tbc1d14	TBC1 domain family, member 14	C	-17.4457	-4.3747	0.250761	20.7452	0	0	epithelium	10.6213	10.4801	10.5756	6.27973	5.90174	5.88623	6.70384	6.2572	6.20003	6.04393	6.17621	6.2096
15107	1460184_at	Hadh	hydroxyacyl-Coenzyme A dehydrogenase	3	-130936341	-130974955	NM_008212|NP_032238	Mm.260164	ENSMUSG00000027984	4q22-q26	3033	HADH	MGI:96009	3	syntenic	Hadh	hydroxyacyl-Coenzyme A dehydrogenase	B	-17.3412	-6.29557	0.363042	78.5519	0	0	epithelium	11.1923	10.9378	10.9452	4.78458	4.64539	4.33968	5.21915	4.56367	3.9049	4.86361	4.99785	5.24679
170763	1418291_at	Zfp87	zinc finger protein 87	13	-67616717	-67627070	NM_133228|NP_573491	Mm.138283|Mm.459224	ENSMUSG00000071285										-17.3274	-5.00857	0.289055	32.1906	0	0	epithelium	8.26951	8.03991	7.85234	3.04887	2.71931	3.42563	3.23972	3.23353	2.95433	3.35643	2.84805	2.58229
56306	1415875_at	Fam60a	family with sequence similarity 60, member A	6	-148869580	-148894954	NM_019643|NP_062617	Mm.18637	ENSMUSG00000039985	12p11	58516	FAM60A	MGI:1929091	6	syntenic	Fam60a	family with sequence similarity 60, member A	M	-17.3202	-6.25823	0.361327	76.5449	0	0	epithelium	11.3185	11.2131	11.4446	4.67161	4.93091	4.73482	5.42634	5.14881	4.81531	6.01698	4.79268	5.06703
70357	1433156_at	Kcnip1	Kv channel-interacting protein 1	11	-33529779	-33743527	NM_027398|NP_081674	Mm.252514	ENSMUSG00000053519	5q35.1	30820	KCNIP1	MGI:1917607	11	syntenic	Kcnip1	Kv channel-interacting protein 1	B	-17.197	-4.06987	0.236662	16.7939	0	0	epithelium	9.60676	9.36513	9.64166	5.77845	5.64754	5.53652	5.4306	5.41087	5.26801	5.09563	5.63969	5.40452
68027	1429175_at	Tmem178	transmembrane protein 178	17	81343971	81401156	NM_026516|NP_080792	Mm.357108	ENSMUSG00000024245	2p22.1	130733	TMEM178	MGI:1915277	17	syntenic	Tmem178	transmembrane protein 178	C	-17.1882	-4.68791	0.27274	25.7752	0	0	epithelium	8.9192	8.8681	8.9571	4.07619	4.42302	4.52113	4.69797	4.1788	4.04543	3.90837	4.31368	3.87743
18676	1434924_at	Phf2	PHD finger protein 2	13	-48897118	-48966252	NM_011078|NP_035208	Mm.212554	ENSMUSG00000038025	9q22.31	5253	PHF2	MGI:1338034	13	10	Phf2	PHD finger protein 2	B	-17.1659	-4.18344	0.243706	18.1694	0	0	epithelium	8.67175	8.48308	8.6967	4.27256	4.23125	4.64492	4.42076	4.89337	4.4032	4.50041	4.3877	4.14942
77697	1435097_at	Mmab	methylmalonic aciduria (cobalamin deficiency) type B homolog (human)	5	-114881042	-114894036	NM_029956|NP_084232	Mm.105182	ENSMUSG00000029575	12q24	326625	MMAB	MGI:1924947	5	syntenic	Mmab	methylmalonic aciduria (cobalamin deficiency) type B homolog (human)	B	-17.142	-3.90954	0.228068	15.0276	0	0	epithelium	9.40835	9.19252	9.05554	5.29051	5.53981	5.09369	5.53007	5.01261	5.25416	5.23897	5.50364	5.3199
140488	1422610_s_at	Igf2bp3	insulin-like growth factor 2 mRNA binding protein 3	6	-49035219	-49164712	NM_023670|NP_076159	Mm.281018	ENSMUSG00000029814	7p11	10643	IGF2BP3	MGI:1890359	6	20.3	Igf2bp3	insulin-like growth factor 2 mRNA binding protein 3	C	-17.0774	-6.16743	0.361145	71.8754	0	0	epithelium	11.0069	10.8674	10.8811	4.67726	4.63624	4.86235	4.68332	4.44066	5.63995	4.09495	5.08331	4.64134
66074	1423209_at	Tmem167	transmembrane protein 167	13	90229340	90246927	NM_025335|NP_079611	Mm.241387|Mm.442405	ENSMUSG00000012422	5q14.2	153339	TMEM167A	MGI:1913324	13	syntenic	Tmem167	transmembrane protein 167	C	-16.9512	-3.40775	0.201033	10.6129	0	0	epithelium	10.2742	10.2693	10.4237	6.65726	6.94103	6.9597	6.87945	6.68956	6.99478	7.07947	7.11866	6.91209
117589	1450363_at	Asb7	ankyrin repeat and SOCS box-containing 7	7	-73789456	-73834447	NM_080443|NM_178236|NP_536691|NP_839954|NR_003961	Mm.34785	ENSMUSG00000030509	15	140460	ASB7	MGI:2152835	7	syntenic	Asb7	ankyrin repeat and SOCS box-containing 7	B	-16.9379	-4.18617	0.247148	18.2038	0	0	epithelium	9.71674	9.78927	9.6648	5.4831	5.15466	5.48921	5.33987	5.64859	5.69273	5.96101	5.6855	5.38228
223435	1438099_at	Trio	triple functional domain (PTPRF interacting)	15	-27660403	-27955603	NM_001081302|NP_001074771|XM_001474968|XM_908972|XP_001475018|XP_914065	Mm.211229	ENSMUSG00000022263	5p15.2	7204	TRIO	MGI:1927230	15	syntenic	Trio	triple functional domain (PTPRF interacting)	B	-16.9329	-4.21103	0.248689	18.5203	0	0	epithelium	8.14924	7.83022	7.98375	4.04058	3.81485	3.95526	3.65409	3.92394	3.72456	3.71275	3.26798	3.8963
328468	1440144_x_at	C330046E03	hypothetical protein C330046E03	14				Mm.320785											-16.9201	-3.36817	0.199063	10.3257	0	0	epithelium	7.25272	7.32289	7.08705	3.63808	3.94758	3.89856	4.03847	3.82279	3.75639	4.07527	3.73118	3.76613
74103	1439897_at	Nebl	nebulette	2	-17268360	-17652695	NM_028757|NP_083033	Mm.120298|Mm.256298|Mm.440498|Mm.440630	ENSMUSG00000053702	10p12	10529	NEBL	MGI:1921353	2	syntenic	Nebl	nebulette	M	-16.8688	-6.39883	0.379328	84.3798	0	0	epithelium	9.90526	9.73936	9.88438	4.18872	4.06213	3.51624	2.91712	3.48366	3.16074	3.13795	3.60428	2.9267
18530	1417051_at	Pcdh8	protocadherin 8	14	-80166590	-80171107	NM_001042726|NM_021543|NP_001036191|NP_067518	Mm.390715	ENSMUSG00000036422	13q14.3-q21.1	5100	PCDH8	MGI:1306800	14	43	Pcdh8	protocadherin 8	B	-16.8214	-4.54871	0.270413	23.4044	0	0	epithelium	9.22051	9.37425	9.46595	4.76928	5.1232	4.85315	4.35858	5.08504	4.40482	4.8477	4.78108	5.0209
17389	1443412_s_at	Mmp16	matrix metallopeptidase 16	4	17780628	18043779	NM_019724|NP_062698	Mm.204820	ENSMUSG00000028226	8q21.3	4325	MMP16	MGI:1276107	4	3.6	Mmp16	matrix metallopeptidase 16	B	-16.699	-4.70478	0.28174	26.0783	0	0	epithelium	7.61238	7.60527	7.86141	3.01921	2.92913	2.35601	2.81448	3.09293	3.31912	3.29922	3.11028	2.95379
213498	1443539_at	Arhgef11	Rho guanine nucleotide exchange factor (GEF) 11	3	87422672	87541955	NM_001003912|NP_001003912	Mm.287267	ENSMUSG00000041977	1q21	9826	ARHGEF11	MGI:2441869	3	syntenic	Arhgef11	Rho guanine nucleotide exchange factor (GEF) 11	B	-16.626	-4.19859	0.252531	18.3612	0	0	epithelium	9.85541	9.54635	9.8036	5.67091	5.41175	5.12989	5.69195	5.47242	5.71784	5.38969	5.42465	5.91971
71660	1425091_at	Rarres2	retinoic acid receptor responder (tazarotene induced) 2	6	-48519696	-48522669	NM_027852|NP_082128	Mm.28231	ENSMUSG00000009281	7q36.1	5919	RARRES2	MGI:1918910	6	syntenic	Rarres2	retinoic acid receptor responder (tazarotene induced) 2	C	-16.5962	-4.17333	0.251463	18.0425	0	0	epithelium	8.66026	8.58742	8.36758	4.23106	4.20259	4.69774	4.26298	4.56796	3.93801	4.47323	4.34431	4.56796
215866	1426936_at	LOC215866	hypothetical protein LOC215866	3			XM_973005|XM_983433|XM_988164|XP_978099|XP_988527|XP_993258												-16.5746	-4.25609	0.256783	19.1078	0	0	epithelium	6.79912	7.48633	6.84636	2.82942	2.83861	2.61452	2.92605	2.85411	2.7313	3.09021	2.67149	2.53494
12307	1458836_at	Calb1	calbindin 1	4	15808410	15833856	NM_009788|NP_033918	Mm.277665	ENSMUSG00000028222	8q21.3-q22.1	793	CALB1	MGI:88248	4	10.5	Calb1	calbindin 1	B	-16.5129	-4.83438	0.292763	28.5295	0	0	epithelium	7.20498	8.04828	7.96693	2.76038	2.48084	2.83714	3.0153	2.9889	3.20581	2.88368	2.85103	3.12804
244349	1436315_at	Myst3	MYST histone acetyltransferase (monocytic leukemia) 3	8	23970010	24053734	NM_001081149|NP_001074618	Mm.182776	ENSMUSG00000031540	8p11	7994	MYST3	MGI:2442415	8	syntenic	Myst3	MYST histone acetyltransferase (monocytic leukemia) 3	B	-16.5052	-4.04104	0.244834	16.4617	0	0	epithelium	9.4891	8.94985	9.49106	5.45676	5.42314	5.36492	4.93023	5.25636	5.38753	5.3061	5.2556	5.04
18813	1450854_at	Pa2g4	proliferation-associated 2G4	10	-127994821	-128002990	NM_011119|NP_035249	Mm.4742	ENSMUSG00000025364	12q13.2	5036	PA2G4	MGI:894684	10	syntenic	Pa2g4	proliferation-associated 2G4	C	-16.4638	-5.90936	0.35893	60.1029	0	0	epithelium	12.5588	12.4634	12.5861	6.77521	6.02317	6.53458	7.61244	6.67719	6.6207	6.45364	6.52675	6.41691
100515	1441134_at	Zfp518b	zinc finger protein 518B	5	-39059718	-39075989	NM_001081144|NP_001074613	Mm.38277	ENSMUSG00000046572	4p16.1	85460	ZNF518B	MGI:2140750	5	syntenic	Zfp518b	zinc finger protein 518B	C	-16.4528	-3.55729	0.216213	11.772	0	0	epithelium	8.76297	8.78523	8.88765	5.25897	5.10174	5.24216	5.22275	4.89169	5.37972	5.56086	5.33362	5.3004
319944	1457351_at	Taf2	TAF2 RNA polymerase II, TATA box binding protein (TBP)-associated factor	15	-54846683	-54903707	NM_001081288|NP_001074757	Mm.380957	ENSMUSG00000037343	8q24.12	6873	TAF2	MGI:2443028	15	syntenic	Taf2	TAF2 RNA polymerase II, TATA box binding protein (TBP)-associated factor	C	-16.4441	-5.34984	0.325334	40.7813	0	0	epithelium	9.72907	9.6925	9.6773	4.38627	4.88353	4.01709	4.4146	4.62735	4.11734	4.78839	3.77439	4.1391
266632	1421670_a_at	Irak4	interleukin-1 receptor-associated kinase 4	15	94374150	94398463	NM_029926|NP_084202	Mm.422858	ENSMUSG00000059883	12q12	51135	IRAK4	MGI:2182474	15	syntenic	Irak4	interleukin-1 receptor-associated kinase 4	B	-16.4428	-3.54776	0.215763	11.6945	0	0	epithelium	7.15398	7.07371	7.09348	3.37697	3.52433	3.37697	3.42711	3.57552	3.98535	3.62033	3.62848	3.51865
20527	1437052_s_at	Slc2a3	solute carrier family 2 (facilitated glucose transporter), member 3	6	-122677843	-122692537	NM_011401|NP_035531	Mm.395108	ENSMUSG00000003153	12p13.3	6515	SLC2A3	MGI:95757	6	59	Slc2a3	solute carrier family 2 (facilitated glucose transporter), member 3	B	-16.3812	-4.47891	0.273417	22.2991	0	0	epithelium	8.07099	8.18633	8.39521	3.9232	3.6457	3.35077	3.54342	3.59996	3.84741	3.83041	4.29111	3.61539
66939	1424016_at	2310007F21Rik	RIKEN cDNA 2310007F21 gene	9	63450461	63489696	NM_025857|NP_080133	Mm.34338	ENSMUSG00000037257	15q22.33-q23	79719	AAGAB	MGI:1914189	9	syntenic	Aagab	alpha- and gamma-adaptin binding protein	B	-16.3728	-4.30817	0.26313	19.8102	0	0	epithelium	7.6102	7.6277	7.59889	2.96446	3.14144	3.20125	3.59467	3.09446	3.59394	3.06086	3.4188	3.66692
53761	1442802_x_at	Bat2	HLA-B associated transcript 2	17	-35286030	-35299993	NM_020027|NP_064411	Mm.272462	ENSMUSG00000024393	6p21.3	7916	BAT2	MGI:1915467	17	19.04	Bat2	HLA-B associated transcript 2	B	-16.3524	-5.41823	0.331341	42.7612	0	0	epithelium	9.44233	8.81485	9.52211	3.54457	4.26325	3.62734	3.78423	4.11222	3.81641	3.39918	3.68302	4.34357
233789	1428539_at	2610207I05Rik	RIKEN cDNA 2610207I05 gene	7	-125274825	-125387151	NM_001031814|NP_001026984	Mm.309053	ENSMUSG00000030655	16p12.3	23049	SMG1	MGI:1919742	7	syntenic	Smg1	SMG1 homolog, phosphatidylinositol 3-kinase-related kinase (C. elegans)	C	-16.2811	-4.20574	0.25832	18.4524	0	0	epithelium	7.15059	7.3556	7.56652	3.00587	3.59843	3.35027	3.10294	3.11084	3.06168	3.34448	2.83117	2.96081
56079	1450309_at	Astn2	astrotactin 2	4	-65041836	-66065517	NM_019514|NM_207109|NP_062387|NP_996992	Mm.445312	ENSMUSG00000028373	9q33.1	23245	ASTN2	MGI:1889277	4	syntenic	Astn2	astrotactin 2	B	-16.2232	-3.98311	0.245519	15.8137	0	0	epithelium	8.34514	7.70322	8.30555	4.09889	4.24048	4.39106	4.3413	4.05233	4.09539	4.03784	3.93496	4.02154
319149	1427863_at	Hist1h3d	histone cluster 1, H3d	13	23667670	23668081	NM_178204|NP_835511	Mm.347699	ENSMUSG00000062808	6p21.3	8351	HIST1H3D	MGI:2448322	13	syntenic	Hist1h3d	histone cluster 1, H3d	M	-16.2176	-4.44336	0.273984	21.7563	0	0	epithelium	10.7686	11.3045	11.1078	6.36901	6.31896	6.53225	7.02518	6.57276	6.7789	6.95539	6.43536	6.56463
77987	1457069_at	Ascc3	activating signal cointegrator 1 complex subunit 3	10			XM_125617|XM_909518|XP_125617|XP_914611	Mm.222497	ENSMUSG00000038774	6q16.1-q16.3	10973	ASCC3	MGI:1925237	10	syntenic	Ascc3	activating signal cointegrator 1 complex subunit 3	B	-16.1967	-4.7731	0.294696	27.343	0	0	epithelium	8.8695	8.7811	8.90262	4.50107	4.07749	4.24677	3.44084	4.13223	3.97702	4.40328	4.1198	3.80327
72486	1431624_a_at	Rnf219	ring finger protein 219	14	-104876750	-104921883	NM_026047|NP_080323	Mm.291811	ENSMUSG00000022120	13q31.1	79596	RNF219	MGI:1919736	14	syntenic	Rnf219	ring finger protein 219	B	-16.1819	-3.36782	0.208122	10.3232	0	0	epithelium	10.2742	10.3251	10.2667	6.94367	7.09801	6.70056	6.82753	6.78889	7.07436	7.20779	6.75242	6.89438
16337	1450225_at	Insr	insulin receptor	8	-3150921	-3279617	NM_001033381|NM_010568|NP_001028553|NP_034698	Mm.268003	ENSMUSG00000005534|ENSMUSG00000074498	19p13.3-p13.2	3643	INSR	MGI:96575	8	1	Insr	insulin receptor	B	-16.1412	-4.25681	0.263724	19.1173	0	0	epithelium	9.15016	8.77035	8.969	4.7507	4.91223	5.09419	4.76316	4.34515	4.67838	4.74399	4.77099	4.29843
22410	1426091_a_at	Wnt10b	wingless related MMTV integration site 10b	15	-98602192	-98608581	NM_011718|NP_035848	Mm.4709	ENSMUSG00000022996	12q13	7480	WNT10B	MGI:108061	15	56.8	Wnt10b	wingless related MMTV integration site 10b	B	-16.1409	-4.08539	0.253109	16.9756	0	0	epithelium	8.94574	8.56872	8.93376	4.56129	4.51017	4.64636	4.78016	4.99993	5.14813	4.81653	4.61325	4.50034
93887	1450216_at	Pcdhb16	protocadherin beta 16	18	37637421	37642691	NM_053141|NP_444371	Mm.197441	ENSMUSG00000047910	5q31	56123	PCDHB13	MGI:2136752	18	syntenic	Pcdhb16	protocadherin beta 16	C	-16.0938	-4.09208	0.254264	17.0544	0	0	epithelium	7.32232	7.33801	7.20913	3.59277	3.28741	3.57435	3.16824	3.00073	2.93044	3.21443	2.94878	3.06256
13131	1427307_a_at	Dab1	disabled homolog 1 (Drosophila)	4	104040164	104417447	NM_010014|NM_177259|NP_034144|NP_796233	Mm.289682	ENSMUSG00000028519	1p32-p31	1600	DAB1	MGI:108554	4	52.7	Dab1	disabled homolog 1 (Drosophila)	B	-16.0888	-4.54121	0.282258	23.283	0	0	epithelium	7.91263	7.72259	7.76255	3.1369	3.11988	3.20898	2.91185	2.85889	3.55393	3.65514	3.2533	3.62359
11481	1439856_at	Acvr2b	activin receptor IIB	9	119311618	119342624	NM_007397|NP_031423	Mm.390239	ENSMUSG00000061393	3p22	93	ACVR2B	MGI:87912	9	syntenic	Acvr2b	activin receptor IIB	B	-16.0074	-4.291	0.268063	19.5758	0	0	epithelium	10.3247	10.1028	10.3028	5.94993	6.26425	5.88298	6.25167	5.7063	6.00447	5.80287	6.22805	5.48139
207165	1456615_a_at	Bptf	bromodomain PHD finger transcription factor	11	-106894394	-106993236	NM_176850|NP_789820	Mm.343986	ENSMUSG00000040481	17q24.3	2186	BPTF	MGI:2444008	11	syntenic	Bptf	bromodomain PHD finger transcription factor	M	-15.9639	-6.14081	0.384669	70.5615	0	0	epithelium	11.0045	10.146	10.6641	5.10172	4.33465	3.64854	4.76724	4.42234	4.63834	4.58813	4.60024	4.07513
268595	1455447_at	D430019H16Rik	RIKEN cDNA D430019H16 gene	12			XM_001476158|XM_001478441|XP_001476208|XP_001478491	Mm.2388											-15.7946	-5.3094	0.336154	39.6542	0	0	epithelium	10.4057	10.6598	10.5307	5.84343	5.77489	5.45548	5.05544	5.14712	5.04837	4.9875	4.97169	4.72004
71238	1456614_at	Acn9	ACN9 homolog (S. cerevisiae)	6	6906017	6989220	NM_001077713|NP_001071181	Mm.389086|Mm.476631	ENSMUSG00000042505	7q21.3	57001	ACN9	MGI:1913288	6	syntenic	Acn9	ACN9 homolog (S. cerevisiae)	B	-15.7799	-3.49561	0.221523	11.2794	0	0	epithelium	6.61164	6.20602	6.51202	2.77284	3.0381	2.8144	3.12167	2.77307	2.9987	2.76745	3.05632	3.18601
12316	1452459_at	Aspm	asp (abnormal spindle)-like, microcephaly associated (Drosophila)	1	141351349	141390665	NM_009791|NP_033921	Mm.168523	ENSMUSG00000033952	1q31	259266	ASPM	MGI:1334448	1	syntenic	Aspm	asp (abnormal spindle)-like, microcephaly associated (Drosophila)	B	-15.7723	-4.19606	0.26604	18.3291	0	0	epithelium	8.49152	8.4883	8.55187	4.3791	3.95563	4.33588	4.07088	4.03624	4.79947	4.25369	4.56999	4.42963
75710	1433439_at	Rbm12	RNA binding motif protein 12	2	-155920617	-155937701	NM_029397|NM_170598|NP_083673|NP_733486	Mm.27660|Mm.441281	ENSMUSG00000038171	20q11.21	10137	RBM12	MGI:1922960	2	syntenic	Rbm12	RNA binding motif protein 12	B	-15.7606	-3.79112	0.240545	13.8433	0	0	epithelium	10.3724	10.3394	10.3453	6.94367	6.71267	6.86119	6.42026	6.45092	6.47347	6.53058	6.2555	6.40295
12416	1422059_at	Cbx2	chromobox homolog 2 (Drosophila Pc class)	11	118884342	118892584	NM_007623|NP_031649	Mm.14547	ENSMUSG00000025577	17q25.3	84733	CBX2	MGI:88289	11	75	Cbx2	chromobox homolog 2 (Drosophila Pc class)	B	-15.7493	-3.58919	0.227895	12.0352	0	0	epithelium	8.54501	8.74076	8.96205	4.90095	5.15081	5.0945	5.00462	5.22394	5.51303	5.1961	5.05284	5.30393
214764	1451391_at	2700050L05Rik	RIKEN cDNA 2700050L05 gene	7	140829388	140864653	NM_145995|NM_178115|NP_666107|NP_835216	Mm.174044	ENSMUSG00000039990	10q26.13	26098	C10orf137	MGI:1919831	7	syntenic	2700050L05Rik	RIKEN cDNA 2700050L05 gene	C	-15.7336	-4.48239	0.284892	22.3528	0	0	epithelium	8.52721	8.43026	8.57175	4.20152	4.2283	3.99115	3.59896	4.04348	4.29245	4.46946	3.67374	3.74713
68859	1456641_at	1190007F08Rik	RIKEN cDNA 1190007F08 gene	4			XR_035126|XR_035127	Mm.260690	ENSMUSG00000073697	1p36.32	388588	LOC388588	MGI:1916109	4	syntenic	1190007F08Rik	RIKEN cDNA 1190007F08 gene	M	-15.7325	-3.89654	0.247674	14.8928	0	0	epithelium	11.3635	11.2118	11.36	7.24641	7.16107	7.11911	7.50091	7.84307	7.5296	7.31474	7.37649	7.6456
18515	1418893_at	Pbx2	pre B-cell leukemia transcription factor 2	17	34729415	34734286	NM_017463|NP_059491	Mm.390957	ENSMUSG00000034673	6p21.3	5089	PBX2	MGI:1341793	17	syntenic	Pbx2	pre B-cell leukemia transcription factor 2	B	-15.699	-4.35967	0.277703	20.5301	0	0	epithelium	11.587	11.5178	11.5026	7.56806	7.30825	7.60821	7.02749	7.26778	7.057	6.9281	7.09544	6.72479
71389	1427384_at	Chd6	chromodomain helicase DNA binding protein 6	2	-160772713	-160934792	NM_173368|NP_775544	Mm.122738	ENSMUSG00000057133	20q12	84181	CHD6	MGI:1918639	2	syntenic	Chd6	chromodomain helicase DNA binding protein 6	C	-15.6938	-5.00686	0.319035	32.1525	0	0	epithelium	9.93462	9.81757	9.88896	5.19374	4.50772	4.737	4.6442	5.39742	5.16453	4.92592	4.28556	5.00566
73430	1440171_x_at	1700049G17Rik	RIKEN cDNA 1700049G17 gene	7	-28692410	-28714449	NM_028538|NP_082814	Mm.379224|Mm.464330	ENSMUSG00000070709										-15.6408	-3.48794	0.223003	11.2195	0	0	epithelium	7.82826	7.78816	7.9405	4.34458	4.52618	4.67747	4.5615	4.36722	4.10176	4.22473	4.13348	4.3424
170938	1434355_at	Zfp617	zinc finger protein 617	8	74446723	74458529	NM_133358|NP_579936	Mm.251482	ENSMUSG00000066880	19p13.2	729747	ZNF878	MGI:2684459	8	syntenic	Zfp617	zinc finger protein 617	C	-15.6359	-4.54699	0.290804	23.3765	0	0	epithelium	8.56556	8.64345	8.82445	4.46592	3.88869	4.52118	4.13186	4.14835	3.55831	4.39993	4.08498	3.97828
30944	1450321_at	Zfp354c	zinc finger protein 354C	11	-50624586	-50641233	NM_013922|NP_038950	Mm.103674	ENSMUSG00000044807	5q35	30832	ZNF354C	MGI:1353621	11	25	Zfp354c	zinc finger protein 354C	B	-15.6249	-4.21803	0.269956	18.6103	0	0	epithelium	7.64165	7.78141	8.06076	3.39116	4.12478	3.65358	3.74399	3.32765	3.60298	3.78323	3.32765	3.53416
26466	1427830_at	Zfp260	zinc finger protein 260	7	30880094	30892633	NM_011981|NP_036111	Mm.195092	ENSMUSG00000049421	19q13.12	339324	ZNF260	MGI:1347071	7	7	Zfp260	zinc finger protein 260	C	-15.6042	-5.09631	0.3266	34.2091	0	0	epithelium	10.2293	10.024	10.3683	4.3249	5.59047	5.04338	5.203	4.99215	5.34187	5.44355	4.99916	5.05956
83486	1452186_at	Rbm5	RNA binding motif protein 5	9	-107642832	-107673307	NM_148930|NP_683732	Mm.259197	ENSMUSG00000032580	3p21.3	10181	RBM5	MGI:1933204	9	syntenic	Rbm5	RNA binding motif protein 5	B	-15.5906	-3.8138	0.244621	14.0626	0	0	epithelium	10.7148	10.7827	10.7447	6.8722	7.28018	6.84039	6.88806	7.05215	6.94067	7.18042	6.45303	6.89549
218341	1434826_at	Rfesd	Rieske (Fe-S) domain containing	13	-76138982	-76156010	NM_001131068|NM_001131069|NM_178916|NP_001124540|NP_001124541|NP_849247	Mm.266515	ENSMUSG00000043190	5q15	317671	RFESD	MGI:2145198	13	syntenic	Rfesd	Rieske (Fe-S) domain containing	C	-15.5661	-3.40513	0.218752	10.5936	0	0	epithelium	6.68927	6.3863	6.29169	3.26515	3.20419	3.16789	2.91739	2.88738	2.77368	3.05013	3.07041	3.11946
97389	1445049_at	C80893	expressed sequence C80893	7															-15.5409	-4.12091	0.265166	17.3987	0	0	epithelium	9.15709	8.83174	8.68653	4.88001	4.88859	4.7317	4.76169	4.65981	5.16149	4.96111	4.56737	4.32613
66204	1450095_a_at	Acyp1	acylphosphatase 1, erythrocyte (common) type	12	-86613347	-86621385	NM_025421|NP_079697	Mm.311985	ENSMUSG00000008822	14q24.3	97	ACYP1	MGI:1913454	12	syntenic	Acyp1	acylphosphatase 1, erythrocyte (common) type	B	-15.5304	-3.87214	0.249327	14.643	0	0	epithelium	10.9926	11.08	11.077	7.32079	7.36259	7.2799	7.25635	7.08329	6.68714	6.91709	7.23629	7.45614
75725	1453743_x_at	Phf14	PHD finger protein 14	6	11875880	11958012	NM_029404|NP_083680	Mm.212411	ENSMUSG00000029629	7p21.3	9678	PHF14	MGI:1923539	6	syntenic	Phf14	PHD finger protein 14	B	-15.4957	-3.95944	0.255519	15.5564	0	0	epithelium	10.782	10.8642	10.8893	6.88137	6.80324	7.19145	7.04895	7.04462	6.86446	6.34126	7.07176	6.72442
22779	1456956_at	Ikzf2	IKAROS family zinc finger 2	1	-69577783	-69732534	NM_011770|NP_035900	Mm.106343	ENSMUSG00000025997	2q34	22807	IKZF2	MGI:1342541	1	syntenic	Ikzf2	IKAROS family zinc finger 2	B	-15.4922	-4.46816	0.288413	22.1334	0	0	epithelium	8.94114	8.90941	9.13694	4.48185	4.77106	5.12519	4.60254	4.44119	4.53478	4.01576	4.35876	4.41796
15423	1422870_at	Hoxc4	homeo box C4	15	102864825	102867283	NM_013553|NP_038581	Mm.1351	ENSMUSG00000075394	12q13.3	3221	HOXC4	MGI:96195	15	57.4	Hoxc4	homeobox C4	B	-15.4768	-3.76079	0.242996	13.5554	0	0	epithelium	9.41753	9.36165	9.27072	5.37491	5.71554	5.81124	5.59262	5.51648	5.7359	5.15518	5.89024	5.51046
22718	1422954_at	Zfp60	zinc finger protein 60	7	28516427	28536708	NM_009560|NM_029531|NP_033586|NP_083807	Mm.66913|Mm.348021	ENSMUSG00000037640										-15.4626	-4.27157	0.276252	19.3139	0	0	epithelium	7.5292	7.45693	7.64731	3.27599	3.53228	2.81521	3.41679	3.27988	3.40072	3.09021	3.70747	2.93765
20592	1452562_at	Jarid1d	jumonji, AT rich interactive domain 1D (Rbp2 like)	22	234230	280254	NM_011419|NP_035549	Mm.262676	ENSMUSG00000056673	Yq11	8284	KDM5D	MGI:99780	Y	syntenic	Kdm5d	lysine (K)-specific demethylase 5D	B	-15.4272	-4.36782	0.283124	20.6464	0	0	epithelium	8.58312	8.88368	8.71656	3.87682	4.48102	4.52021	4.19715	4.04899	4.8229	4.31708	4.61047	4.36509
20592	1452562_at	Jarid1d	jumonji, AT rich interactive domain 1D (Rbp2 like)	22	234230	280254	NM_011419|NP_035549	Mm.262676	ENSMUSG00000056673	Yq11	8284	KDM5D	MGI:99780	Y	syntenic	Kdm5d	lysine (K)-specific demethylase 5D	B	-15.4184	-3.40903	0.221101	10.6224	0	0	epithelium	6.00094	6.38792	5.73924	2.52802	2.46401	2.65973	2.69729	2.49596	2.68023	2.73993	2.76054	2.67732
75415	1451525_at	Arhgap12	Rho GTPase activating protein 12	18	-6024447	-6136096	NM_001039692|NM_029277|NP_001034781|NP_083553	Mm.239675	ENSMUSG00000041225	10pter-cen	94134	ARHGAP12	MGI:1922665	18	syntenic	Arhgap12	Rho GTPase activating protein 12	C	-15.4081	-4.58228	0.297394	23.9555	0	0	epithelium	7.88933	7.90454	8.011	3.03261	3.40291	3.65013	3.35199	2.9397	3.39193	3.67716	3.78865	2.93901
319236	1445271_at	9230105E10Rik	RIKEN cDNA 9230105E10 gene	7	-111488390	-111501852	NM_175677|NP_783608	Mm.425502	ENSMUSG00000057143										-15.3822	-4.0614	0.264032	16.6957	0	0	epithelium	7.58717	7.55117	7.47193	3.31559	3.09297	3.23604	3.47077	3.30123	3.69355	3.93535	3.54429	3.68836
227800	1443535_at	Rabgap1	RAB GTPase activating protein 1	2	37298804	37421957	NM_001033960|NM_146121|NP_001029132|NP_666233	Mm.383192	ENSMUSG00000035437	9q33.2-q33.3	23637	RABGAP1	MGI:2385139	2	syntenic	Rabgap1	RAB GTPase activating protein 1	B	-15.3139	-3.77312	0.246385	13.6716	0	0	epithelium	8.14361	7.85717	8.28295	4.49108	4.1591	4.25669	4.08167	4.06029	4.42156	4.30088	4.72092	4.40097
320590	1457352_x_at	Svopl	SV2 related protein homolog (rat)-like	6	-37933738	-37996996	NM_177200|NP_796174	Mm.197449	ENSMUSG00000029830	7q34	136306	SVOPL	MGI:2444335	6	syntenic	Svopl	SV2 related protein homolog (rat)-like	C	-15.2877	-3.35788	0.219646	10.2523	0	0	epithelium	5.80236	5.53928	5.46451	2.28889	2.13472	2.17916	2.15173	2.24684	2.2206	2.1953	2.10275	2.67753
72543	1428122_s_at	2610528K11Rik	RIKEN cDNA 2610528K11 gene	2	-33585475	-33743466	NM_175184|NP_780393	Mm.254914	ENSMUSG00000038740	9q33.3	89853	FAM125B	MGI:1919793	2	syntenic	Fam125b	family with sequence similarity 125, member B	C	-15.236	-3.45269	0.226614	10.9487	0	0	epithelium	8.51065	8.27598	8.22371	5.06963	4.58717	4.87402	4.89121	5.19052	4.70944	4.88175	5.02458	4.72847
94226	1449365_at	S1pr5	sphingosine-1-phosphate receptor 5	9	-21047360	-21052887	NM_053190|NP_444420	Mm.190619	ENSMUSG00000045087	19p13.2	53637	S1PR5	MGI:2150641	9	syntenic	S1pr5	sphingosine-1-phosphate receptor 5	C	-15.2149	-3.83849	0.252285	14.3054	0	0	epithelium	6.79736	7.07189	6.9963	3.20115	3.38961	3.24151	2.91284	3.0475	2.88156	2.7269	3.23303	3.41614
110651	1452383_at	Rps6ka3	ribosomal protein S6 kinase polypeptide 3	21	155694051	155801417	NM_148945|NP_683747	Mm.328476	ENSMUSG00000031309	Xp22.2-p22.1	6197	RPS6KA3	MGI:104557	X	65.7	Rps6ka3	ribosomal protein S6 kinase polypeptide 3	B	-15.1667	-3.70347	0.244185	13.0274	0	0	epithelium	7.60038	7.74057	7.74848	4.35198	4.07088	4.09507	3.63689	3.84754	3.80514	4.2869	3.95656	3.88606
18704	1421023_at	Pik3c2a	phosphatidylinositol 3-kinase, C2 domain containing, alpha polypeptide	7	-123480789	-123586972	NM_011083|NP_035213	Mm.3810|Mm.443535	ENSMUSG00000030660	11p15.5-p14	5286	PIK3C2A	MGI:1203729	7	53	Pik3c2a	phosphatidylinositol 3-kinase, C2 domain containing, alpha polypeptide	B	-15.143	-4.54769	0.300317	23.3879	0	0	epithelium	8.70033	8.62886	8.9344	3.77201	3.681	4.20865	4.61521	4.58113	4.2176	4.11236	4.33122	4.3424
19240	1455946_x_at	Tmsb10	thymosin, beta 10	6	-72907346	-72908226	NM_001039392|NM_025284|NP_001034481|NP_079560	Mm.3532|Mm.391824|Mm.436717	ENSMUSG00000079523	2p11.2	9168	TMSB10	MGI:109146	6	syntenic	Tmsb10	thymosin, beta 10	M	-15.121	-7.20528	0.476508	147.572	0	0	epithelium	12.9956	12.6807	12.9172	5.35392	4.9474	5.22088	5.74087	6.82997	6.51544	5.34067	5.43264	5.55086
22042	1452661_at	Tfrc	transferrin receptor	16	32609106	32632876	NM_011638|NP_035768	Mm.28683	ENSMUSG00000022797	3q29	7037	TFRC	MGI:98822	16	21.2	Tfrc	transferrin receptor	C	-15.1085	-5.26725	0.348629	38.5125	0	0	epithelium	9.91447	9.59357	9.82811	4.54495	4.65043	4.22492	5.09209	5.15481	4.504	4.28807	4.05535	4.08855
93893	1418941_at	Pcdhb22	protocadherin beta 22	18	37678006	37681073	NM_053147|NP_444377	Mm.348054|Mm.476273	ENSMUSG00000073591	5q31	56121	PCDHB15	MGI:2136760	18	syntenic	Pcdhb22	protocadherin beta 22	C	-15.0832	-5.34861	0.354607	40.7468	0	0	epithelium	8.92158	8.64344	8.81102	3.9781	3.84973	3.43893	3.10514	3.26312	2.68651	3.22605	3.73133	3.71167
13688	1456613_at	Eif4ebp2	eukaryotic translation initiation factor 4E binding protein 2	10	-60895244	-60915417	NM_010124|NP_034254	Mm.259516	ENSMUSG00000020091	10q21-q22	1979	EIF4EBP2	MGI:109198	10	32	Eif4ebp2	eukaryotic translation initiation factor 4E binding protein 2	B	-15.0809	-3.86395	0.256215	14.5601	0	0	epithelium	9.02535	8.83708	8.96803	5.07593	5.24256	4.82256	4.67054	5.26097	5.4943	5.18746	4.92547	5.03609
11798	1437533_at	Xiap	X-linked inhibitor of apoptosis	21	39421012	39462841	NM_009688|NP_033818	Mm.259879	ENSMUSG00000025860	Xq25	331	XIAP	MGI:107572	X	syntenic	Xiap	X-linked inhibitor of apoptosis	B	-15.0788	-5.04212	0.334386	32.9481	0	0	epithelium	8.48173	8.37519	8.82997	3.49824	3.55317	2.80084	3.25515	3.66256	3.60148	3.99131	3.34051	3.97828
72397	1435158_at	Rbm12b	RNA binding motif protein 12B	4	12067263	12073892	NM_028226|NP_082502	Mm.430709	ENSMUSG00000046667	8q22.1	389677	RBM12B	MGI:1919647	4	syntenic	Rbm12b	RNA binding motif protein 12B	C	-15.0743	-5.26211	0.349078	38.3754	0	0	epithelium	9.07874	9.1796	9.18822	4.05686	3.92027	3.86834	3.82755	3.2228	4.25707	3.4032	3.83452	4.59009
17755	1450397_at	Mtap1b	microtubule-associated protein 1B	13	-100191418	-100286557	NM_008634|NP_032660	Mm.4173|Mm.474609|Mm.474896	ENSMUSG00000052727	5q13	4131	MAP1B	MGI:1306778	13	51	Mtap1b	microtubule-associated protein 1B	B	-15.0512	-5.70143	0.378801	52.0355	0	0	epithelium	10.4642	9.89903	10.0648	4.53864	5.03674	4.65096	3.79756	4.76033	4.0846	4.77063	4.49573	3.83594
14009	1445314_at	Etv1	ets variant gene 1	12	39506896	39594790	NM_007960|NP_031986	Mm.4866	ENSMUSG00000004151	7p21.3	2115	ETV1	MGI:99254	12	18.5	Etv1	ets variant gene 1	B	-15.024	-4.47793	0.298052	22.2838	0	0	epithelium	7.4597	7.5387	7.41662	3.31071	3.58186	3.05676	2.56148	2.74916	2.76411	2.95556	3.19111	2.77298
67278	1424014_at	2900092E17Rik	RIKEN cDNA 2900092E17 gene	7	-134158564	-134160866	NM_030240|NP_084516	Mm.345385	ENSMUSG00000030680	16p11.2	79447	C16orf53	MGI:1914528	7	syntenic	2900092E17Rik	RIKEN cDNA 2900092E17 gene	C	-14.9862	-3.67792	0.24542	12.7987	0	0	epithelium	10.4382	10.5812	10.4956	6.76513	7.08482	6.86146	7.16778	6.57384	6.69981	6.59238	7.08932	6.60938
382236	1440881_at	Brwd3	bromodomain and WD repeat domain containing 3	21	-105937546	-106029694	NM_001081477|NP_001074946	Mm.100112|Mm.426127	ENSMUSG00000063663	Xq21.1	254065	BRWD3	MGI:3029414	X	syntenic	Brwd3	bromodomain and WD repeat domain containing 3	B	-14.9849	-3.44668	0.23001	10.9032	0	0	epithelium	8.22185	8.24918	8.36007	5.07626	4.75491	4.90218	4.48304	4.77289	5.1733	4.82954	4.83294	4.6481
225583	1437528_x_at	A730017C20Rik	RIKEN cDNA A730017C20 gene	18	59222162	59236611	NM_173759|NP_776120	Mm.209711	ENSMUSG00000050875	5q23.3	100127206	KIAA1024L	MGI:2442934	18	syntenic	A730017C20Rik	RIKEN cDNA A730017C20 gene	C	-14.9476	-4.60079	0.307794	24.2647	0	0	epithelium	8.63775	8.74816	8.55978	4.06398	3.96587	4.67455	3.84711	4.27073	3.42272	4.05657	4.19593	3.93254
16002	1448152_at	Igf2	insulin-like growth factor 2	7	-149836672	-149843386	NM_001122736|NM_001122737|NM_010514|NP_001116208|NP_001116209|NP_034644	Mm.3862	ENSMUSG00000048583	11p15.5	3481	IGF2	MGI:96434	7	69.09	Igf2	insulin-like growth factor 2	B	-14.9402	-5.45996	0.365455	44.016	0	0	epithelium	11.8833	11.9979	12.0156	6.47983	6.32873	6.10104	6.14145	5.99577	6.45301	7.06311	7.26596	6.72214
70357	1433156_at	Kcnip1	Kv channel-interacting protein 1	11	-33529779	-33743527	NM_027398|NP_081674	Mm.252514	ENSMUSG00000053519	5q35.1	30820	KCNIP1	MGI:1917607	11	syntenic	Kcnip1	Kv channel-interacting protein 1	B	-14.9291	-4.19625	0.281079	18.3314	0	0	epithelium	7.81619	7.74851	7.85923	3.9232	3.46571	4.14068	3.60038	3.60038	3.39193	3.74867	3.49024	3.14436
208213	1438698_at	Tmem132c	transmembrane protein 132C	5			XM_915891|XM_979559|XP_920984|XP_984653	Mm.444235	ENSMUSG00000034324	12q24.32	92293	TMEM132C	MGI:2443061	5	syntenic	Tmem132c	transmembrane protein 132C	C	-14.8883	-5.1924	0.348757	36.5651	0	0	epithelium	9.46592	10.0951	9.37159	4.52291	5.0629	4.60402	4.49442	4.33168	4.37493	4.7747	3.89288	4.00789
68879	1426026_at	Prpf6	PRP6 pre-mRNA splicing factor 6 homolog (yeast)	2	181336023	181390366	NM_133701|NP_598462	Mm.292001	ENSMUSG00000002455	20q13.33	24148	PRPF6	MGI:1922946	2	syntenic	Prpf6	PRP6 pre-mRNA splicing factor 6 homolog (yeast)	B	-14.8725	-4.28088	0.287839	19.4389	0	0	epithelium	12.1798	12.1494	12.1349	7.78195	7.52374	7.46961	7.98024	8.0635	8.00926	7.99747	7.60631	8.43221
56336	1433617_s_at	B4galt5	UDP-Gal:betaGlcNAc beta 1,4-galactosyltransferase, polypeptide 5	2	-167123944	-167174678	NM_019835|NP_062809	Mm.200886|Mm.475903	ENSMUSG00000017929	20q13.1-q13.2	9334	B4GALT5	MGI:1927169	2	syntenic	B4galt5	UDP-Gal:betaGlcNAc beta 1,4-galactosyltransferase, polypeptide 5	B	-14.8537	-4.488	0.302148	22.44	0	0	epithelium	8.8379	8.92521	8.90513	4.40421	4.07088	4.07088	4.66729	4.51425	5.09022	4.36998	4.09056	4.33443
77022	1427141_at	2700099C18Rik	RIKEN cDNA 2700099C18 gene	17			XR_005146|XR_034894	Mm.440259											-14.8452	-4.01308	0.270328	16.1457	0	0	epithelium	7.13809	7.2487	7.41168	2.98085	2.83324	3.65519	3.60399	3.37898	3.14424	3.11583	3.26728	3.29808
14886	1425628_a_at	Gtf2i	general transcription factor II I	5	-134713703	-134790616	NM_001080746|NM_001080747|NM_001080748|NM_001080749|NM_010365|NP_001074215|NP_001074216|NP_001074217|NP_001074218|NP_034495	Mm.261570|Mm.412191	ENSMUSG00000060261	7q11.23	2969	GTF2I	MGI:1202722	5	75	Gtf2i	general transcription factor II I	B	-14.7803	-5.35186	0.362095	40.8385	0	0	epithelium	10.8204	10.8858	10.9897	4.99264	6.0252	5.24164	5.35557	5.69136	6.11842	5.89251	5.64134	4.96241
108672	1436582_at	Zdhhc15	zinc finger, DHHC domain containing 15	21	-101733888	-101866142	NM_175358|NP_780567	Mm.30574	ENSMUSG00000033906	Xq13.3	158866	ZDHHC15	MGI:1915336	X	syntenic	Zdhhc15	zinc finger, DHHC domain containing 15	C	-14.7097	-3.98068	0.270615	15.7871	0	0	epithelium	8.58038	8.5341	8.79088	4.60816	4.63084	4.86301	4.05497	4.72799	4.59738	4.97226	4.89558	4.53979
12824	1450567_a_at	Col2a1	collagen, type II, alpha 1	15	-97806032	-97835155	NM_001113515|NM_031163|NP_001106987|NP_112440	Mm.2423	ENSMUSG00000022483	12q13.11	1280	COL2A1	MGI:88452	15	54.5	Col2a1	collagen, type II, alpha 1	B	-14.6443	-5.52842	0.377512	46.1551	0	0	epithelium	10.958	10.4406	10.3926	5.25596	5.58853	5.68327	5.09327	4.74379	4.98794	4.90332	4.25555	5.10593
72502	1434065_at	Cwf19l1	CWF19-like 1, cell cycle control (S. pombe)	19	-44183126	-44210366	NM_001081077|NP_001074546	Mm.276109	ENSMUSG00000025200	10q24.31	55280	CWF19L1	MGI:1919752	19	syntenic	Cwf19l1	CWF19-like 1, cell cycle control (S. pombe)	C	-14.6278	-3.92382	0.268244	15.177	0	0	epithelium	9.23831	9.34509	9.47756	5.54358	5.30646	5.08239	5.95841	5.47557	5.62276	5.47205	5.25807	5.14921
70428	1452949_at	Polr3b	polymerase (RNA) III (DNA directed) polypeptide B	10	84085181	84189923	NM_027423|NP_081699	Mm.335007	ENSMUSG00000034453	12q23.3	55703	POLR3B	MGI:1917678	10	syntenic	Polr3b	polymerase (RNA) III (DNA directed) polypeptide B	B	-14.6174	-3.83106	0.26209	14.232	0	0	epithelium	8.99554	8.90898	8.99682	4.9819	4.73088	5.16627	5.24598	5.19391	5.60739	5.37094	4.87533	5.05182
12934	1450502_at	Dpysl2	dihydropyrimidinase-like 2	14	-67421700	-67487437	NM_009955|NP_034085	Mm.352648|Mm.475100	ENSMUSG00000022048	8p22-p21	1808	DPYSL2	MGI:1349763	14	28.2	Dpysl2	dihydropyrimidinase-like 2	B	-14.6113	-4.03614	0.276234	16.4058	0	0	epithelium	9.09064	9.71756	9.59127	5.3251	5.09297	5.1538	5.56878	5.67598	5.59568	5.19386	5.64494	5.62207
14955	1448194_a_at	H19	H19 fetal liver mRNA	7			NR_001592	Mm.14802	ENSMUSG00000000031	11p15.5	283120	H19	MGI:95891	7	69.03	H19	H19 fetal liver mRNA	M	-14.5875	-7.02483	0.481563	130.222	0	0	epithelium	12.716	12.9067	12.8912	6.1334	5.21569	5.29767	5.42157	5.50252	5.30285	5.95793	6.42987	7.05688
50927	1440328_at	Nasp	nuclear autoantigenic sperm protein (histone-binding)	4	-116273656	-116300102	NM_001081475|NM_016777|NP_001074944|NP_058057	Mm.257181	ENSMUSG00000028693	1p34.1	4678	NASP	MGI:1355328	4	56.5	Nasp	nuclear autoantigenic sperm protein (histone-binding)	B	-14.543	-6.49732	0.446768	90.342	0	0	epithelium	11.2184	10.8067	11.1741	3.9985	5.27768	5.15243	5.05865	4.82928	4.67717	3.65999	4.20211	4.26585
75302	1458366_at	Asxl2	additional sex combs like 2 (Drosophila)	12	3426883	3506849	NM_172421|NP_766009	Mm.120475	ENSMUSG00000037486	2p24.1	55252	ASXL2	MGI:1922552	12	syntenic	Asxl2	additional sex combs like 2 (Drosophila)	C	-14.5365	-3.81279	0.26229	14.0528	0	0	epithelium	7.78375	7.43262	7.65516	3.5555	3.67672	3.72236	3.75341	3.64378	4.09723	3.55317	4.12467	4.17268
19277	1425863_a_at	Ptpro	protein tyrosine phosphatase, receptor type, O	6	137200985	137411753	NM_011216|NP_035346	Mm.186361	ENSMUSG00000030223	12p13.3-p13.2	5800	PTPRO	MGI:1097152	6	syntenic	Ptpro	protein tyrosine phosphatase, receptor type, O	B	-14.5327	-3.48077	0.239513	11.1639	0	0	epithelium	8.38723	8.26034	8.42044	4.77292	4.97206	5.08237	5.12347	4.90841	4.87114	5.0463	4.42299	4.67744
269252	1438692_at	Gtf3c4	general transcription factor IIIC, polypeptide 4	2	-28681094	-28695806	NM_172977|NP_766565	Mm.26043|Mm.426277	ENSMUSG00000035666	9q34.13	9329	GTF3C4	MGI:2138937	2	syntenic	Gtf3c4	general transcription factor IIIC, polypeptide 4	C	-14.5287	-3.75779	0.258646	13.5272	0	0	epithelium	8.92087	9.08865	9.17285	5.09081	5.02549	5.46734	5.42908	5.54599	5.35334	5.44086	4.84631	5.52778
72568	1428639_at	Lin9	lin-9 homolog (C. elegans)	1	182571464	182620818	NM_001103182|NM_175186|NP_001096652|NP_780395	Mm.275044	ENSMUSG00000058729	1q42.12	286826	LIN9	MGI:1919818	1	syntenic	Lin9	lin-9 homolog (C. elegans)	C	-14.5188	-3.94349	0.271613	15.3854	0	0	epithelium	7.53735	7.98204	7.86295	3.66255	3.83697	4.14837	3.81385	3.57163	3.9136	4.20865	4.04128	3.45869
100832	1445053_at	AU022537	expressed sequence AU022537	5															-14.5044	-3.54001	0.244065	11.6318	0	0	epithelium	5.64172	6.14897	6.03132	2.4601	2.83994	2.29447	2.24321	2.38503	2.53665	2.28871	2.22216	2.33574
241447	1440246_at	Lass6	LAG1 homolog, ceramide synthase 6	2	68699613	68949347	NM_172856|NP_766444	Mm.222222|Mm.393211	ENSMUSG00000027035	2q24.3	253782	LASS6	MGI:2442564	2	syntenic	Lass6	LAG1 homolog, ceramide synthase 6	B	-14.4649	-5.59608	0.386873	48.3714	0	0	epithelium	9.67417	9.66323	9.88552	3.477	4.7443	4.15339	4.39073	3.78882	4.07792	4.34177	3.56039	4.76969
12006	1421341_at	Axin2	axin2	11	108781662	108812095	NM_015732|NP_056547	Mm.71710	ENSMUSG00000000142	17q23-q24	8313	AXIN2	MGI:1270862	11	70	Axin2	axin2	B	-14.4571	-4.55018	0.314736	23.4283	0	0	epithelium	8.87923	8.74715	9.01126	4.20793	4.81219	4.64169	4.30165	4.70544	4.10883	4.32673	4.15846	3.69841
211712	1458269_at	Pcdh9	protocadherin 9	14	-93412919	-94287951	NM_001081377|NP_001074846	Mm.37126|Mm.458162	ENSMUSG00000055421	13q14.3-q21.1	5101	PCDH9	MGI:1306801	14	44.5	Pcdh9	protocadherin 9	B	-14.4512	-3.58441	0.248036	11.9954	0	0	epithelium	7.83012	7.37208	7.63375	4.16385	4.06631	4.13909	4.11459	3.64161	3.99745	3.97678	3.78809	4.36038
13435	1460324_at	Dnmt3a	DNA methyltransferase 3A	12	3806979	3914443	NM_007872|NM_153743|NP_031898|NP_714965	Mm.5001|Mm.470389	ENSMUSG00000020661	2p23	1788	DNMT3A	MGI:1261827	12	syntenic	Dnmt3a	DNA methyltransferase 3A	B	-14.449	-4.10103	0.283828	17.1607	0	0	epithelium	11.5469	11.4655	11.5959	6.98673	7.22118	7.12543	7.71841	7.72468	7.74013	7.74067	7.29294	7.36565
17536	1447861_x_at	Meis2	Meis homeobox 2	2	-115688804	-115890849	NM_010825|NP_034955	Mm.247566|Mm.471935	ENSMUSG00000027210	15q14	4212	MEIS2	MGI:108564	2	64	Meis2	Meis homeobox 2	B	-14.4409	-6.52331	0.451724	91.9837	0	0	epithelium	10.7224	10.7172	10.8398	4.38176	4.3802	4.97997	2.91085	4.17628	4.396	4.74771	4.17014	3.98554
171166	1450148_at	Mcoln3	mucolipin 3	3	145784754	145803610	NM_134160|NP_598921	Mm.114683	ENSMUSG00000036853	1p22.3	55283	MCOLN3	MGI:1890500	3	74.8	Mcoln3	mucolipin 3	B	-14.4232	-3.98029	0.275965	15.7829	0	0	epithelium	7.7865	7.91656	8.04839	3.9067	3.98437	3.68669	3.95099	3.75767	4.36654	4.20099	3.44671	4.13111
16589	1446120_at	Uhmk1	U2AF homology motif (UHM) kinase 1	1	-172129386	-172145524	NM_010633|NP_034763	Mm.209150|Mm.389214	ENSMUSG00000026667|ENSMUSG00000044306	1q23.3	127933	UHMK1	MGI:1341908	1	syntenic	Uhmk1	U2AF homology motif (UHM) kinase 1	B	-14.4129	-4.42856	0.307264	21.5342	0	0	epithelium	9.55801	9.74821	9.94682	5.13519	4.79156	4.81908	5.64357	5.56549	5.48665	5.55375	5.50827	5.39852
14030	1436884_x_at	Ewsr1	Ewing sarcoma breakpoint region 1	11	-4969690	-4999080	NM_007968|NP_031994	Mm.142822	ENSMUSG00000009079	22q12.2	2130	EWSR1	MGI:99960	11	syntenic	Ewsr1	Ewing sarcoma breakpoint region 1	B	-14.4028	-3.87383	0.268963	14.6602	0	0	epithelium	9.68875	10.1622	9.82205	5.72729	6.08753	5.95346	6.16293	6.01108	6.42489	6.24443	5.6309	5.91214
12576	1434045_at	Cdkn1b	cyclin-dependent kinase inhibitor 1B	6	134870418	134875543	NM_009875|NP_034005	Mm.2958	ENSMUSG00000003031	12p13.1-p12	1027	CDKN1B	MGI:104565	6	62	Cdkn1b	cyclin-dependent kinase inhibitor 1B	B	-14.3823	-3.95881	0.275255	15.5496	0	0	epithelium	8.55578	8.36064	8.6091	4.242	4.73517	4.69649	4.65838	4.91842	4.76716	4.41847	4.46674	4.04448
74166	1424177_at	Tmem38a	transmembrane protein 38A	8	75096001	75111183	NM_144534|NP_653117	Mm.212927	ENSMUSG00000031791	19p13.11	79041	TMEM38A	MGI:1921416	8	syntenic	Tmem38a	transmembrane protein 38A	C	-14.3434	-4.04656	0.28212	16.5248	0	0	epithelium	10.3716	10.2396	10.1889	6.19292	6.16912	5.68608	6.26246	6.471	5.98345	6.45641	6.08053	6.67925
66299	1429202_at	2610019N06Rik	RIKEN cDNA 2610019N06 gene	9				Mm.436803											-14.3186	-3.48263	0.243225	11.1783	0	0	epithelium	7.82154	7.91614	7.96142	4.29463	4.28695	4.36955	4.83204	4.65306	4.06537	4.45837	4.5331	4.26058
207958	1439976_at	Alg11	asparagine-linked glycosylation 11 homolog (yeast, alpha-1,2-mannosyltransferase)	8	23171191	23178761	NM_183142|NP_898965	Mm.267439|Mm.446082	ENSMUSG00000063362	13q14.2	440138	ALG11	MGI:2142632	8	syntenic	Alg11	asparagine-linked glycosylation 11 homolog (yeast, alpha-1,2-mannosyltransf	C	-14.3175	-4.36963	0.305194	20.6723	0	0	epithelium	9.58143	9.71943	9.86648	5.51389	4.8591	4.99974	5.05148	5.29343	5.49419	5.8073	5.74035	5.41587
18053	1454903_at	Ngfr	nerve growth factor receptor (TNFR superfamily, member 16)	11	-95430139	-95449012	NM_033217|NP_150086	Mm.283893	ENSMUSG00000000120	17q21-q22	4804	NGFR	MGI:97323	11	55.6	Ngfr	nerve growth factor receptor (TNFR superfamily, member 16)	B	-14.3153	-3.51481	0.245529	11.4305	0	0	epithelium	8.23331	8.59893	8.47692	5.37556	4.8148	4.77315	4.74902	4.81484	4.75689	5.04185	4.8247	5.14335
100038489	1436287_at	ENSMUSG00000074303	predicted gene, ENSMUSG00000074303	8				Mm.58847	ENSMUSG00000074303										-14.3028	-5.00766	0.350117	32.1703	0	0	epithelium	7.80191	9.28846	8.51907	3.53785	3.80163	3.53785	3.74589	3.47839	3.60821	3.23117	3.47577	3.34264
22698	1427590_at	Zfp39	zinc finger protein 39	11	-58701654	-58717727	NM_011758|NP_035888	Mm.127646	ENSMUSG00000037001										-14.3011	-4.1829	0.292489	18.1626	0	0	epithelium	7.63088	7.72419	7.74981	3.8617	3.69599	3.47512	3.27434	4.1305	3.26817	3.37319	3.1908	3.39874
20346	1420416_at	Sema3a	sema domain, immunoglobulin domain (Ig), short basic domain, secreted, (semaphorin) 3A	5	13399308	13602571	NM_009152|NP_033178	Mm.372039	ENSMUSG00000028883	7p12.1	10371	SEMA3A	MGI:107558	5	syntenic	Sema3a	sema domain, immunoglobulin domain (Ig), short basic domain, secreted, (sem	B	-14.297	-4.7143	0.329741	26.251	0	0	epithelium	9.34004	9.15001	9.10658	4.93923	4.80992	4.94296	4.22732	4.55269	4.32701	4.21579	4.51252	3.83376
114741	1419741_at	Supt16h	suppressor of Ty 16 homolog (S. cerevisiae)	14	-52780093	-52816914	NM_033618|NP_291096	Mm.21662|Mm.286066	ENSMUSG00000035726	14q11.2	11198	SUPT16H	MGI:1890948	14	20	Supt16h	suppressor of Ty 16 homolog (S. cerevisiae)	B	-14.2704	-6.4535	0.452229	87.6392	0	0	epithelium	11.3343	11.0069	11.2738	4.07067	5.30055	3.7338	4.96781	5.01818	5.19729	5.38969	4.70789	4.37747
13837	1425574_at	Epha3	Eph receptor A3	16	-63545043	-63863983	NM_010140|NP_034270	Mm.1977	ENSMUSG00000052504	3p11.2	2042	EPHA3	MGI:99612	16	syntenic	Epha3	Eph receptor A3	B	-14.2068	-4.51099	0.317523	22.8004	0	0	epithelium	8.55301	8.47342	8.34686	3.30135	3.8338	3.8906	4.05861	3.86529	3.71547	4.09071	4.60362	4.16153
277154	1439064_at	BC030046	cDNA sequence BC030046	14			XM_001476299|XM_147850|XP_001476349|XP_147850	Mm.319347	ENSMUSG00000075592	14q12	57523	NYNRIN	MGI:2652872	14	syntenic	Nynrin	NYN domain and retroviral integrase containing	C	-14.1718	-4.92189	0.347302	30.3136	0	0	epithelium	10.671	10.7048	10.7513	6.4021	6.19409	6.08316	5.94528	5.69591	5.12578	5.52895	5.39523	5.71384
15413	1418415_at	Hoxb5	homeo box B5	11	96164825	96167435	NM_008268|NP_032294	Mm.207	ENSMUSG00000038700	17q21.3	3215	HOXB5	MGI:96186	11	56.04	Hoxb5	homeobox B5	B	-14.149	-5.12538	0.362242	34.9054	0	0	epithelium	9.26471	9.07369	9.136	4.28918	3.59573	3.9775	4.49345	3.92079	3.43448	4.62925	4.34875	3.60566
13131	1427307_a_at	Dab1	disabled homolog 1 (Drosophila)	4	104040164	104417447	NM_010014|NM_177259|NP_034144|NP_796233	Mm.289682	ENSMUSG00000028519	1p32-p31	1600	DAB1	MGI:108554	4	52.7	Dab1	disabled homolog 1 (Drosophila)	B	-14.1476	-3.94427	0.278794	15.3937	0	0	epithelium	7.63063	6.80246	7.22239	3.09387	3.35395	3.12404	3.48583	3.63098	2.99111	3.22848	3.16146	3.39829
63985	1417069_a_at	Gmfb	glia maturation factor, beta	14	-47427823	-47441917	NM_022023|NP_071306	Mm.87312	ENSMUSG00000062014	14q22.2	2764	GMFB	MGI:1927133	14	18	Gmfb	glia maturation factor, beta	B	-14.1408	-6.26612	0.443125	76.9645	0	0	epithelium	10.4069	10.3136	10.2899	3.75501	3.57781	3.21466	4.42648	4.18602	4.01126	4.88885	3.74213	4.83396
666173	1444435_at	Vps13b	vacuolar protein sorting 13B (yeast)	15	35301300	35860984	NM_177151|NP_796125|XM_981774|XM_986525|XP_986868|XP_991619	Mm.309250	ENSMUSG00000037646	8q22.2	157680	VPS13B	MGI:1916380	15	syntenic	Vps13b	vacuolar protein sorting 13B (yeast)	B	-14.1311	-4.11434	0.291155	17.3196	0	0	epithelium	8.7487	8.73675	8.626	4.13943	4.58169	4.59668	4.80121	4.37496	4.66885	4.18961	5.07407	4.87883
14783	1430164_a_at	Grb10	growth factor receptor bound protein 10	11	-11830510	-11937358	NM_010345|NP_034475	Mm.273117	ENSMUSG00000020176	7p12-p11.2	2887	GRB10	MGI:103232	11	8	Grb10	growth factor receptor bound protein 10	B	-14.1172	-4.83228	0.342297	28.488	0	0	epithelium	9.67835	9.59948	9.99598	4.98343	5.23729	4.42492	5.02158	5.35294	5.00908	5.36568	4.58248	4.3535
214137	1444512_at	Arhgap29	Rho GTPase activating protein 29	3	121656243	121719071	NM_172525|NP_766113	Mm.229287	ENSMUSG00000039831	1p22.1-p21.3	9411	ARHGAP29	MGI:2443818	3	syntenic	Arhgap29	Rho GTPase activating protein 29	B	-14.107	-3.80603	0.269798	13.9871	0	0	epithelium	7.38068	7.40147	7.59513	3.51851	3.25689	4.08778	3.5213	4.04001	3.51381	3.48467	3.72657	3.72808
243725	1457603_at	Ppp1r9a	protein phosphatase 1, regulatory (inhibitor) subunit 9A	6	4853319	5115661	NM_181595|NP_853626	Mm.332901	ENSMUSG00000032827	7q21.3	55607	PPP1R9A	MGI:2442401	6	0.5	Ppp1r9a	protein phosphatase 1, regulatory (inhibitor) subunit 9A	B	-14.1054	-3.88438	0.275382	14.7677	0	0	epithelium	9.17721	8.74902	9.19475	4.89409	5.2175	5.63133	5.04119	5.07545	5.26256	4.73685	5.25347	5.29111
108857	1419867_a_at	Ankhd1	ankyrin repeat and KH domain containing 1	18	36720256	36818562	NM_175375|NP_780584|XM_892728|XM_900248|XM_900256|XM_900265|XM_900273|XP_897821|XP_905341|XP_905349|XP_905358|XP_905366	Mm.24790	ENSMUSG00000024483	5q31.3	54882	ANKHD1	MGI:1921733	18	syntenic	Ankhd1	ankyrin repeat and KH domain containing 1	M	-14.1006	-4.13558	0.29329	17.5765	0	0	epithelium	10.1862	9.85525	10.2349	6.31259	6.2215	5.79801	5.84628	5.97137	6.06027	6.2829	5.39872	5.71733
56710	1417318_at	Dbc1	deleted in bladder cancer 1 (human)	4	-68422405	-68615431	NM_019967|NP_064351	Mm.248788	ENSMUSG00000028351	9q32-q33	1620	DBC1	MGI:1928478	4	syntenic	Dbc1	deleted in bladder cancer 1 (human)	B	-14.0842	-5.75743	0.408785	54.0952	0	0	epithelium	10.2214	10.2891	10.3182	5.22385	5.44081	4.46809	4.33155	3.87824	4.36763	4.62306	4.23528	4.10073
18004	1453612_at	Nek1	NIMA (never in mitosis gene a)-related expressed kinase 1	8	63472016	63609031	NM_175089|NP_780298	Mm.116649	ENSMUSG00000031644	4q33	4750	NEK1	MGI:97303	8	32	Nek1	NIMA (never in mitosis gene a)-related expressed kinase 1	B	-14.0842	-4.07016	0.288988	16.7973	0	0	epithelium	9.20538	8.90732	8.92425	5.32928	4.66119	5.23028	4.71744	4.89672	5.34081	4.63956	5.02458	4.63956
109154	1458652_at	2410014A08Rik	RIKEN cDNA 2410014A08 gene	5	-115592989	-115608185	NM_175403|NP_780612	Mm.153963	ENSMUSG00000048578	12q24.31	9761	MLEC	MGI:1924015	5	60	Mlec	malectin	C	-14.0731	-4.81286	0.341991	28.107	0	0	epithelium	12.1541	12.2453	12.0875	6.55324	7.09309	7.14846	7.77594	7.26641	7.38047	7.42113	7.7428	7.7633
108151	1453148_at	Sema3d	sema domain, immunoglobulin domain (Ig), short basic domain, secreted, (semaphorin) 3D	5	12383555	12587058	NM_028882|NP_083158	Mm.89313	ENSMUSG00000040254	7q21.11	223117	SEMA3D	MGI:1860118	5	syntenic	Sema3d	sema domain, immunoglobulin domain (Ig), short basic domain, secreted, (sem	B	-14.0669	-4.36792	0.31051	20.6479	0	0	epithelium	8.18607	7.82432	7.94655	4.05826	3.97828	3.75341	3.27895	3.37336	3.99852	3.55317	3.26639	3.29917
14897	1451158_at	Trip12	thyroid hormone receptor interactor 12	1	-84717763	-84835879	NM_133975|NP_598736	Mm.209265	ENSMUSG00000026219	2q36.3	9320	TRIP12	MGI:1309481	1	syntenic	Trip12	thyroid hormone receptor interactor 12	C	-14.0181	-5.30488	0.378432	39.5301	0	0	epithelium	10.6969	10.4718	10.5799	4.92511	5.70042	5.66018	4.84781	5.29333	6.04813	5.38969	4.76305	4.87416
75785	1438519_at	Klhl24	kelch-like 24 (Drosophila)	16	20097626	20127817	NM_029436|NP_083712|XM_001476089|XM_001479111|XP_001476139|XP_001479161	Mm.392450|Mm.392914|Mm.476533	ENSMUSG00000062901	3q27.1	54800	KLHL24	MGI:1923035	16	syntenic	Klhl24	kelch-like 24 (Drosophila)	C	-13.9463	-5.47635	0.392673	44.519	0	0	epithelium	10.2975	10.1787	10.2583	4.16385	4.56646	4.25253	5.22057	5.55392	5.28986	4.53347	4.78061	4.55528
15381	1418693_at	Hnrnpc	heterogeneous nuclear ribonucleoprotein C	14	-52694473	-52723657	NM_016884|NP_058580	Mm.427321	ENSMUSG00000060373	14q11.2	3183	HNRNPC	MGI:107795	14	20	Hnrnpc	heterogeneous nuclear ribonucleoprotein C	B	-13.9377	-4.67181	0.335193	25.4892	0	0	epithelium	7.57669	7.83535	7.61762	2.94491	2.90879	3.17009	3.57649	3.06833	3.48253	2.43484	2.93593	2.52075
12419	1421932_at	Cbx5	chromobox homolog 5 (Drosophila HP1a)	15	-103021976	-103045783	NM_001076789|NM_001110216|NM_007626|NP_001070257|NP_001103686|NP_031652	Mm.262059	ENSMUSG00000009575	12q13.13	23468	CBX5	MGI:109372	15	syntenic	Cbx5	chromobox homolog 5 (Drosophila HP1a)	B	-13.9357	-5.10583	0.366386	34.4357	0	0	epithelium	9.67488	9.64838	9.64362	5.05622	4.30193	4.58985	4.91507	4.27394	4.40697	3.66323	4.92719	4.8137
242050	1443646_at	Igsf10	immunoglobulin superfamily, member 10	3			XM_887155|XM_913941|XP_892248|XP_919034	Mm.228086|Mm.444186|Mm.472718	ENSMUSG00000036334|ENSMUSG00000072290	3q25.1	285313	IGSF10	MGI:1923481	3	syntenic	Igsf10	immunoglobulin superfamily, member 10	C	-13.8996	-4.24045	0.305078	18.9018	0	0	epithelium	7.68055	7.87652	7.68751	3.65944	3.59118	3.3416	3.94466	3.97384	2.91095	3.47829	3.30544	3.36431
114249	1426561_a_at	Npnt	nephronectin	3	-132545658	-132613255	NM_001029836|NM_033525|NP_001025007|NP_277060	Mm.279310	ENSMUSG00000040998	4q24	255743	NPNT	MGI:2148811	3	syntenic	Npnt	nephronectin	C	-13.8933	-4.80295	0.345704	27.9146	0	0	epithelium	10.5267	10.1892	10.7323	5.3166	5.19599	5.70728	5.61542	5.40505	5.77505	5.91331	6.48773	5.70168
27206	1436399_s_at	Nrk	Nik related kinase	21	135449043	135542590	NM_013724|NP_038752	Mm.22367	ENSMUSG00000052854	Xq22.3	203447	NRK	MGI:1351326	X	53	Nrk	Nik related kinase	C	-13.8801	-3.92347	0.282669	15.1734	0	0	epithelium	7.90478	8.19468	7.94267	4.37654	3.8742	3.66614	3.94382	4.11642	4.58316	4.33547	3.95223	3.96715
12043	1437122_at	Bcl2	B-cell leukemia/lymphoma 2	1	-108608349	-108610867	NM_009741|NM_177410|NP_033871|NP_803129|XM_001476583|XP_001476633	Mm.257460	ENSMUSG00000057329	18q21.3	596	BCL2	MGI:88138	1	59.8	Bcl2	B-cell leukemia/lymphoma 2	B	-13.8775	-5.09318	0.36701	34.135	0	0	epithelium	11.3044	11.6975	11.3462	6.64879	7.09658	6.52347	6.40917	6.39038	6.38424	5.92388	6.24557	5.58384
67608	1425344_at	Narf	nuclear prelamin A recognition factor	11	121098549	121117170	NM_026272|NP_080548	Mm.291832	ENSMUSG00000000056	17q25.3	26502	NARF	MGI:1914858	11	syntenic	Narf	nuclear prelamin A recognition factor	B	-13.8702	-4.68355	0.337669	25.6973	0	0	epithelium	9.66242	9.68843	9.81976	4.82026	5.12783	5.2811	5.52556	5.48577	5.29174	4.52175	4.78196	4.52397
170798	1421754_at	AY036118	cDNA sequence AY036118	17			XR_002323|XR_004526		ENSMUSG00000045999										-13.8536	-3.60047	0.259894	12.1297	0	0	epithelium	13.5499	13.4426	13.5365	9.94343	9.74884	9.3155	10.1031	10.0797	9.87875	10.2035	9.92606	9.98381
17876	1425349_a_at	Myef2	myelin basic protein expression factor 2, repressor	2	-124914609	-124942609	NM_010852|NP_034982	Mm.18535	ENSMUSG00000027201	15q21.1	50804	MYEF2	MGI:104592	2	73	Myef2	myelin basic protein expression factor 2, repressor	B	-13.8396	-4.42884	0.320012	21.5384	0	0	epithelium	10.4226	10.3315	10.5054	6.14838	6.71875	6.20983	5.88324	5.67924	5.54482	6.06912	6.01665	5.64891
20666	1436790_a_at	Sox11	SRY-box containing gene 11	12	-28020080	-28027577	NM_009234|NP_033260	Mm.41702|Mm.39088|Mm.466344	ENSMUSG00000063632	2p25	6664	SOX11	MGI:98359	12	syntenic	Sox11	SRY-box containing gene 11	B	-13.8388	-5.50294	0.397645	45.3472	0	0	epithelium	11.8494	11.5991	11.903	7.0223	6.71524	6.78158	6.26632	6.17699	6.34642	5.73927	5.69813	5.78179
320237	1435200_at	6330419J24Rik	RIKEN cDNA 6330419J24 gene	21			XM_001472236|XM_001472650|XP_001472286|XP_001472700	Mm.233168	ENSMUSG00000054850										-13.8149	-4.53059	0.327948	23.1123	0	0	epithelium	8.95028	9.28802	8.9334	4.98839	4.66381	4.56547	4.73403	4.68462	4.61154	3.69203	4.32858	4.47132
18087	1458676_at	Nktr	natural killer tumor recognition sequence	9	121628298	121665959	NM_010918|NP_035048	Mm.32842|Mm.441099	ENSMUSG00000032525	3p23-p21	4820	NKTR	MGI:97346	9	71	Nktr	natural killer tumor recognition sequence	B	-13.7691	-4.51138	0.327646	22.8066	0	0	epithelium	8.13279	8.01937	8.22449	2.93338	3.19869	3.76359	3.32406	3.71468	3.93453	3.83801	3.80392	4.0167
108000	1452334_at	Cenpf	centromere protein F	1	-191464492	-191511965	NM_001081363|NP_001074832	Mm.129746	ENSMUSG00000026605	1q32-q41	1063	CENPF	MGI:1313302	1	106.3	Cenpf	centromere protein F	C	-13.74	-4.02924	0.293249	16.3276	0	0	epithelium	8.06353	8.06712	8.56817	4.06619	3.97289	3.8071	4.50355	4.22073	4.74367	4.1987	4.05648	4.26393
22215	1445727_at	Ube3a	ubiquitin protein ligase E3A	7	66484119	66562097	NM_001033962|NM_011668|NM_173010|NP_001029134|NP_035798|NP_766598	Mm.9002	ENSMUSG00000025326	15q11-q13	7337	UBE3A	MGI:105098	7	28.65	Ube3a	ubiquitin protein ligase E3A	B	-13.7368	-3.82888	0.278732	14.2105	0	0	epithelium	8.29946	8.03984	8.24751	4.34523	4.63479	4.63276	4.53897	3.94341	4.11894	4.39004	4.69023	4.00615
224648	1444534_at	Uhrf1bp1	UHRF1 (ICBP90) binding protein 1	17	27993451	28036985	NM_001080769|NP_001074238	Mm.291291	ENSMUSG00000039512	6p21	54887	UHRF1BP1	MGI:3041238	17	syntenic	Uhrf1bp1	UHRF1 (ICBP90) binding protein 1	C	-13.6877	-3.62858	0.265099	12.3684	0	0	epithelium	8.15293	7.77081	8.29851	4.35812	4.56184	4.35113	4.47826	4.81254	4.08615	4.75544	4.2636	4.3424
13797	1456258_at	Emx2	empty spiracles homolog 2 (Drosophila)	19	59533179	59539847	NM_010132|NP_034262	Mm.245394	ENSMUSG00000043969	10q26.1	2018	EMX2	MGI:95388	19	53.5	Emx2	empty spiracles homolog 2 (Drosophila)	B	-13.6743	-4.65371	0.340324	25.1713	0	0	epithelium	7.86898	7.79368	8.23966	3.22667	3.87564	3.48223	3.66535	3.56311	2.71808	3.0304	2.90481	3.35731
16551	1452315_at	Kif11	kinesin family member 11	19	37450892	37496349	NM_010615|NP_034745	Mm.42203	ENSMUSG00000012443	10q24.1	3832	KIF11	MGI:1098231	19	syntenic	Kif11	kinesin family member 11	B	-13.6601	-3.64174	0.266597	12.4817	0	0	epithelium	9.25581	9.12823	9.41447	5.41	5.37725	5.2599	6.02781	5.62895	5.93654	5.8379	5.54173	5.59977
230379	1421496_at	Asah3l	N-acylsphingosine amidohydrolase 3-like	4	86520367	86566779	NM_139306|NP_647467	Mm.45019|Mm.458684	ENSMUSG00000038007	9p22.1	340485	ACER2	MGI:1920932	4	syntenic	Acer2	alkaline ceramidase 2	C	-13.6416	-6.83286	0.500886	113.998	0	0	epithelium	11.1014	10.7722	11.0575	3.5568	3.61064	3.49765	3.93711	4.40804	3.56021	5.29301	4.74548	4.68841
17294	1423294_at	Mest	mesoderm specific transcript	6	30688062	30698457	NM_008590|NP_032616	Mm.335639	ENSMUSG00000051855	7q32	4232	MEST	MGI:96968	6	7.5	Mest	mesoderm specific transcript	B	-13.6273	-5.86175	0.430148	58.1517	0	0	epithelium	12.8096	12.7118	12.8019	7.23633	7.45912	7.23592	6.55813	6.50757	5.85818	6.63806	7.34737	7.37338
619677	1431759_at	4930529C04Rik	RIKEN cDNA 4930529C04 gene	3			XR_033699|XR_034353	Mm.389469|Mm.396622											-13.616	-4.52991	0.33269	23.1015	0	0	epithelium	9.14201	9.49881	9.48257	4.43906	4.87569	4.54571	4.54643	5.13271	4.66042	5.54379	5.18462	4.67252
74189	1429651_at	Phactr3	phosphatase and actin regulator 3	2	177876721	178071196	NM_001007154|NM_028806|NP_001007155|NP_083082	Mm.44413	ENSMUSG00000027525	20q13.32-q13.33	116154	PHACTR3	MGI:1921439	2	syntenic	Phactr3	phosphatase and actin regulator 3	B	-13.5898	-4.56441	0.335869	23.6605	0	0	epithelium	9.05306	8.97013	8.91119	4.23159	4.25517	4.07159	4.91531	4.73981	4.26387	4.08987	4.0862	5.07005
319996	1433779_at	Casc4	cancer susceptibility candidate 4	2	121692705	121761943	NM_177054|NM_199038|NP_796028|NP_950239	Mm.292109	ENSMUSG00000060227	15q15.3	113201	CASC4	MGI:2443129	2	syntenic	Casc4	cancer susceptibility candidate 4	B	-13.5679	-6.05069	0.445958	66.2889	0	0	epithelium	9.37978	9.46147	9.42349	3.66102	3.8742	2.91418	3.07686	2.69991	2.86299	4.4877	3.51889	3.24219
20621	1452789_at	Snn	stannin	16	11066390	11075078	NM_009223|NP_033249	Mm.325800	ENSMUSG00000037972	16p13	8303	SNN	MGI:1276549	16	syntenic	Snn	stannin	B	-13.5656	-4.4375	0.327114	21.6681	0	0	epithelium	11.2583	11.1788	11.1305	6.90655	6.59435	6.74519	7.53367	7.07013	6.48876	6.29732	6.60722	6.52199
109263	1427171_at	Rlf	rearranged L-myc fusion sequence	4	-120817977	-120861139	NM_001081013|NP_001074482	Mm.215745	ENSMUSG00000049878	1p32	6018	RLF	MGI:1924705	4	syntenic	Rlf	rearranged L-myc fusion sequence	C	-13.5479	-4.2554	0.3141	19.0987	0	0	epithelium	7.81521	7.69248	7.95818	3.43691	3.65795	3.27989	4.00293	3.02979	3.41165	4.13352	3.45996	3.68639
232680	1454623_at	Cpa2	carboxypeptidase A2, pancreatic	6	30491641	30514473	NM_001024698|NP_001019869	Mm.268855	ENSMUSG00000071553	7q32	1358	CPA2	MGI:3617840	6	syntenic	Cpa2	carboxypeptidase A2, pancreatic	B	-13.54	-4.23952	0.313111	18.8896	0	0	epithelium	8.58269	8.31112	8.42127	3.71359	4.27395	4.43829	3.98005	3.97836	4.49867	4.80711	3.89727	4.20224
68121	1422653_at	Cep70	centrosomal protein 70	9	99143886	99200822	NM_023873|NP_076362	Mm.288739	ENSMUSG00000056267	3q22-q23	80321	CEP70	MGI:1915371	9	syntenic	Cep70	centrosomal protein 70	B	-13.5385	-3.75978	0.277711	13.5459	0	0	epithelium	7.25998	6.76765	7.46454	3.03024	3.34815	3.37203	3.55855	3.70591	3.44024	3.33365	3.14589	3.70386
321022	1415704_a_at	Cdv3	carnitine deficiency-associated gene expressed in ventricle 3	9	-103255431	-103268110	NM_001134426|NM_001134427|NM_175565|NM_175833|NP_001127898|NP_001127899|NP_780774|NP_787027	Mm.261025|Mm.436585|Mm.473703	ENSMUSG00000032803	3q22.1	55573	CDV3	MGI:2448759	9	syntenic	Cdv3	carnitine deficiency-associated gene expressed in ventricle 3	B	-13.5306	-5.30433	0.392026	39.5152	0	0	epithelium	12.402	12.279	12.426	7.19887	7.03449	7.31888	7.28552	7.33766	7.57891	6.92534	5.89909	7.00291
54616	1421339_at	Extl3	exostoses (multiple)-like 3	14	-65670899	-65699312	NM_018788|NP_061258	Mm.103748	ENSMUSG00000021978	8p21	2137	EXTL3	MGI:1860765	14	syntenic	Extl3	exostoses (multiple)-like 3	B	-13.5054	-5.29178	0.391827	39.1727	0	0	epithelium	9.23122	9.21796	9.41344	3.80675	4.01633	4.04629	4.12612	3.75928	3.39193	5.03035	3.52425	4.26058
68187	1453122_at	4921533L14Rik	RIKEN cDNA 4921533L14 gene	1	-24018519	-24093413	NM_026604|NP_080880	Mm.87130	ENSMUSG00000026153	6q12-q13	57579	FAM135A	MGI:1915437	1	syntenic	Fam135a	family with sequence similarity 135, member A	M	-13.5015	-3.89856	0.288749	14.9136	0	0	epithelium	7.79414	7.77255	7.7476	4.18323	3.93305	4.02565	4.18209	3.67898	3.38619	4.18323	3.45509	3.82838
230249	1452122_at	AI314180	expressed sequence AI314180	4	-58812902	-58925597	NM_172381|NP_759013	Mm.234801	ENSMUSG00000050812	9q31.3	23392	KIAA0368	MGI:2140220	4	syntenic	AI314180	expressed sequence AI314180	C	-13.4627	-3.96802	0.294742	15.6492	0	0	epithelium	8.24244	8.08948	8.18728	4.11598	4.04806	3.78286	4.35858	4.33478	4.42421	4.781	4.21312	3.78688
24067	1416153_at	Srp54a	signal recognition particle 54a	12	56181482	56365681	NM_011899|NP_036029	Mm.12848	ENSMUSG00000021020	14q13.2	6729	SRP54	MGI:1346087	12	syntenic	Srp54a	signal recognition particle 54A	B	-13.4459	-3.63161	0.27009	12.3943	0	0	epithelium	8.46289	8.6262	8.58372	4.92766	4.65763	5.15103	4.59484	5.22521	4.80097	5.38154	4.67986	4.91524
54630	1439296_at	Prickle3	prickle homolog 3 (Drosophila)	21	7235658	7245312	NM_175097|NP_780306	Mm.232232	ENSMUSG00000031145	Xp11.23-p11.22	4007	PRICKLE3	MGI:1859635	X	1.6	Prickle3	prickle homolog 3 (Drosophila)	B	-13.437	-4.81658	0.358458	28.1796	0	0	epithelium	10.8682	10.7632	10.8132	5.6416	5.62937	5.70232	6.4558	5.8236	5.9571	5.9311	5.92467	6.91916
29820	1415921_a_at	Tnfrsf19	tumor necrosis factor receptor superfamily, member 19	14	-61582872	-61665306	NM_013869|NP_038897	Mm.281356	ENSMUSG00000060548	13q12.11-q12.3	55504	TNFRSF19	MGI:1352474	14	syntenic	Tnfrsf19	tumor necrosis factor receptor superfamily, member 19	B	-13.4366	-4.05577	0.301845	16.6306	0	0	epithelium	8.73509	8.61189	9.08456	4.56439	4.22731	4.67023	4.99715	4.74468	4.94975	4.43898	5.1389	5.06132
70122	1441535_at	Mllt3	myeloid/lymphoid or mixed-lineage leukemia (trithorax homolog, Drosophila); translocated to, 3	4	-87415828	-87452218	NM_027326|NM_029931|NP_081602|NP_084207	Mm.288898	ENSMUSG00000028496	9p22	4300	MLLT3	MGI:1917372	4	42.5	Mllt3	myeloid/lymphoid or mixed-lineage leukemia (trithorax homolog, Drosophila);	B	-13.4278	-4.35892	0.324619	20.5194	0	0	epithelium	11.4199	11.1905	11.3616	6.76014	7.46744	7.59128	6.64873	6.81228	7.07862	6.59945	6.65302	7.07467
68299	1436327_a_at	Vps53	vacuolar protein sorting 53 (yeast)	11	-75859727	-75993132	NM_026664|NP_080940	Mm.46397	ENSMUSG00000017288	17p13.3	55275	VPS53	MGI:1915549	11	syntenic	Vps53	vacuolar protein sorting 53 (yeast)	C	-13.4079	-3.66105	0.273053	12.6499	0	0	epithelium	10.0223	9.71835	9.84788	6.01866	5.7064	6.17059	6.49073	6.19837	5.9828	6.578	6.27489	6.39573
18515	1418893_at	Pbx2	pre B-cell leukemia transcription factor 2	17	34729415	34734286	NM_017463|NP_059491	Mm.390957	ENSMUSG00000034673	6p21.3	5089	PBX2	MGI:1341793	17	syntenic	Pbx2	pre B-cell leukemia transcription factor 2	B	-13.3768	-4.1314	0.308848	17.5257	0	0	epithelium	10.5739	10.3848	10.4734	7.02252	6.48912	6.53318	6.22167	6.40655	6.29471	5.81128	6.02456	6.31011
15122	1427219_at	Hba-a1	hemoglobin alpha, adult chain 1	11	32183671	32197303	NM_008218|NP_032244	Mm.196110	ENSMUSG00000069917|ENSMUSG00000069919	16p13.3	3040	HBA2	MGI:96015	11	16	Hba-a1	hemoglobin alpha, adult chain 1	B	-13.3715	-4.24612	0.317549	18.9762	0	0	epithelium	12.725	12.8435	12.7811	7.98942	8.26134	8.69243	8.87718	8.76059	8.59746	8.11401	8.4873	9.05421
14211	1429660_s_at	Smc2	structural maintenance of chromosomes 2	4	52452120	52501131	NM_008017|NP_032043	Mm.2999	ENSMUSG00000028312	9q31.1	10592	SMC2	MGI:106067	4	18.5	Smc2	structural maintenance of chromosomes 2	B	-13.3579	-4.84593	0.362776	28.7587	0	0	epithelium	8.69384	8.74042	8.98388	3.79829	3.8664	3.77968	4.23088	4.52855	4.67894	3.55317	3.76888	3.43629
665005	1460618_x_at	EG665005	predicted gene, EG665005	9			XR_030731|XR_034410												-13.3117	-3.65139	0.274299	12.5654	0	0	epithelium	7.57941	7.66071	7.8364	3.55439	4.23931	3.99833	4.28672	4.05661	4.31916	3.61824	4.13692	4.15739
78287	1429517_at	Zfyve20	zinc finger, FYVE domain containing 20	6	-92136705	-92164805	NM_030081|NP_084357	Mm.290734	ENSMUSG00000014550	3p25.1	64145	ZFYVE20	MGI:1925537	6	syntenic	Zfyve20	zinc finger, FYVE domain containing 20	C	-13.2602	-4.50478	0.339721	22.7025	0	0	epithelium	8.17569	8.34483	7.91963	3.79436	4.16834	3.09373	3.59445	4.26846	3.39193	3.34958	3.56311	3.55346
17536	1447861_x_at	Meis2	Meis homeobox 2	2	-115688804	-115890849	NM_010825|NP_034955	Mm.247566|Mm.471935	ENSMUSG00000027210	15q14	4212	MEIS2	MGI:108564	2	64	Meis2	Meis homeobox 2	B	-13.2592	-6.30182	0.475279	78.8924	0	0	epithelium	9.62617	9.47587	9.90197	3.56783	4.51883	3.8568	2.67814	3.04231	3.18571	2.67059	3.77581	2.99968
11544	1448333_at	Adprh	ADP-ribosylarginine hydrolase	16	-38445478	-38452769	NM_007414|NP_031440	Mm.20047	ENSMUSG00000002844	3q13.31-q13.33	141	ADPRH	MGI:1098234	16	syntenic	Adprh	ADP-ribosylarginine hydrolase	B	-13.2364	-3.67705	0.277799	12.791	0	0	epithelium	8.99703	8.83592	8.78856	4.56379	5.04704	5.14583	5.48936	5.07256	5.26046	5.38685	5.44431	5.36086
194952	1435915_at	Jmjd4	jumonji domain containing 4	11	59263589	59271570	NM_178659|NP_848774	Mm.295954	ENSMUSG00000036819	1q42.13	65094	JMJD4	MGI:2144404	11	syntenic	Jmjd4	jumonji domain containing 4	C	-13.2294	-3.34258	0.252663	10.1442	0	0	epithelium	7.32628	6.76318	7.04789	3.89373	3.82794	3.39508	3.68094	3.52845	4.07687	3.69203	3.67016	3.56364
19775	1452271_at	Xpr1	xenotropic and polytropic retrovirus receptor 1	1	-157122786	-157264574	NM_011273|NP_035403	Mm.266215	ENSMUSG00000026469	1q25.1	9213	XPR1	MGI:97932	1	81.6	Xpr1	xenotropic and polytropic retrovirus receptor 1	B	-13.1873	-3.61153	0.273864	12.223	0	0	epithelium	9.38431	9.2908	9.68483	5.48508	6.15334	5.77973	5.77553	5.74288	5.45038	6.16208	6.07142	5.95559
12503	1426396_at	Cd247	CD247 antigen	1	167718819	167804117	NM_001113391|NM_001113392|NM_001113393|NM_001113394|NM_031162|NP_001106862|NP_001106863|NP_001106864|NP_001106865|NP_112439	Mm.217308|Mm.475205	ENSMUSG00000005763	1q22-q23	919	CD247	MGI:88334	1	87.2	Cd247	CD247 antigen	B	-13.1687	-4.29333	0.326025	19.6074	0	0	epithelium	9.75938	9.45315	9.80338	5.61648	5.46616	4.83286	5.26532	5.95896	5.78282	5.15015	5.06979	5.26527
67772	1437297_at	Chd8	chromodomain helicase DNA binding protein 8	14	-52817825	-52857247	NM_201637|NP_963999	Mm.289934	ENSMUSG00000053754	14q11.2	57680	CHD8	MGI:1915022	14	syntenic	Chd8	chromodomain helicase DNA binding protein 8	C	-13.1682	-3.71031	0.281762	13.0893	0	0	epithelium	8.30763	7.69621	8.06955	4.70479	4.18023	4.007	4.13404	4.44509	4.55025	3.98967	4.29151	4.52476
74901	1446549_at	Kbtbd11	kelch repeat and BTB (POZ) domain containing 11	8			XM_486083|XM_921147|XP_486083|XP_926240	Mm.46675	ENSMUSG00000055675	8p23.3	9920	KBTBD11	MGI:1922151	8	syntenic	Kbtbd11	kelch repeat and BTB (POZ) domain containing 11	B	-13.147	-4.65937	0.354407	25.2703	0	0	epithelium	8.42376	8.28982	8.37259	4.22509	3.30345	3.39715	3.9789	3.28496	3.28913	4.00537	4.28556	3.55454
544752	1426771_at	Tug1	taurine upregulated gene 1	11			NR_002321|NR_002322	Mm.390314|Mm.471608	ENSMUSG00000056579	22q12.2	55000	TUG1	MGI:2144114	11	syntenic	Tug1	taurine upregulated gene 1	M	-13.1348	-5.68427	0.432766	51.4205	0	0	epithelium	11.7214	11.6958	11.8512	5.71209	6.43306	6.04176	5.64592	5.39243	6.00268	7.22944	6.38391	5.8057
218311	1427217_at	Zfp455	zinc finger protein 455	13	67295441	67310234	NM_001048204|NP_001041669	Mm.82396	ENSMUSG00000051037										-13.1275	-3.63215	0.276681	12.399	0	0	epithelium	6.00139	6.18079	6.16246	2.54178	2.64226	2.56654	2.85622	2.34173	2.43472	2.02152	2.8164	2.12342
77739	1442063_at	Adamtsl1	ADAMTS-like 1	4	85699818	86074286	NM_029967|NM_172542|NP_084243|NP_766130	Mm.331690	ENSMUSG00000066113	9p22.2-p22.1	92949	ADAMTSL1	MGI:1924989	4	syntenic	Adamtsl1	ADAMTS-like 1	B	-13.1245	-4.00427	0.305099	16.0475	0	0	epithelium	8.15532	8.35067	8.3649	4.69654	4.88521	4.42661	4.30571	3.91279	3.95437	4.2214	4.09972	4.07186
13134	1420695_at	Dach1	dachshund 1 (Drosophila)	14	-98186065	-98568762	NM_001038610|NM_007826|NP_001033699|NP_031852	Mm.320593	ENSMUSG00000055639	13q22	1602	DACH1	MGI:1277991	14	48	Dach1	dachshund 1 (Drosophila)	B	-13.1196	-4.28417	0.326549	19.4834	0	0	epithelium	7.78618	8.232	7.95749	4.16385	4.17268	3.83602	3.44749	3.73669	3.18593	3.84318	3.24759	3.73602
237553	1457156_at	Trhde	TRH-degrading enzyme	10	-113836078	-114238420	NM_146241|NP_666353	Mm.445550	ENSMUSG00000050663	12q15-q21	29953	TRHDE	MGI:2384311	10	syntenic	Trhde	TRH-degrading enzyme	B	-13.0893	-3.7871	0.289328	13.8049	0	0	epithelium	6.45838	5.6157	6.54409	2.4669	2.29953	2.37393	2.165	2.28899	2.57202	2.39291	2.44464	2.76668
228491	1437305_at	Zfp770	zinc finger protein 770	2	-114019200	-114027168	NM_175466|NP_780675	Mm.132523	ENSMUSG00000040321	15q14	54989	ZNF770	MGI:2445100	2	syntenic	Zfp770	zinc finger protein 770	C	-13.0826	-3.57415	0.273198	11.9104	0	0	epithelium	7.56768	7.69842	7.55172	4.2767	3.97828	3.706	4.10539	4.40538	4.29626	3.54164	3.95223	4.02424
74648	1433756_at	S100pbp	S100P binding protein	4	-128828068	-128866726	NM_029036|NP_083312	Mm.172064	ENSMUSG00000040928	1p35.1	64766	S100PBP	MGI:1921898	4	syntenic	S100pbp	S100P binding protein	C	-13.0649	-3.90364	0.298789	14.9663	0	0	epithelium	9.9708	9.87743	10.0602	6.2956	5.31728	6.14606	5.794	6.14214	6.17958	6.08946	6.32296	6.30543
81004	1457186_at	Tbl1xr1	transducin (beta)-like 1X-linked receptor 1	3	21975573	22115516	NM_030732|NP_109657	Mm.202966|Mm.446265	ENSMUSG00000027630	3q26.32	79718	TBL1XR1	MGI:2441730	3	syntenic	Tbl1xr1	transducin (beta)-like 1X-linked receptor 1	B	-13.0337	-3.648	0.279889	12.5359	0	0	epithelium	9.38606	9.24441	9.38537	5.4501	5.69478	5.38321	6.10968	5.61336	5.78282	5.30882	5.74516	6.12758
118452	1452022_at	Baalc	brain and acute leukemia, cytoplasmic	15	38765454	38782810	NM_080640|NP_542371	Mm.233837	ENSMUSG00000022296	8q22.3	79870	BAALC	MGI:1928704	15	16	Baalc	brain and acute leukemia, cytoplasmic	B	-13.0315	-4.10717	0.315173	17.2339	0	0	epithelium	8.61458	8.40493	8.51181	4.49161	4.33925	4.39678	4.53156	4.01434	5.17409	4.37825	3.95223	4.35131
108653	1435533_s_at	4933426K21Rik	RIKEN cDNA 4933426K21 gene	6	-122403626	-122436323	NM_027664|NP_081940	Mm.277939	ENSMUSG00000040649	12p13.31	57494	RIMKLB	MGI:1918325	6	syntenic	Rimklb	ribosomal modification protein rimK-like family member B	B	-13.0029	-3.70289	0.284773	13.0221	0	0	epithelium	8.01209	7.92299	8.31384	4.44676	4.63663	4.888	4.35006	3.96231	4.1049	4.13211	4.44729	4.4527
50709	1445565_at	Hist1h1e	histone cluster 1, H1e	13	-23712497	-23714427	NM_015787|NP_056602	Mm.170587	ENSMUSG00000051627	6p21.3	3008	HIST1H1E	MGI:1931527	13	syntenic	Hist1h1e	histone cluster 1, H1e	B	-12.9875	-6.1277	0.471817	69.9232	0	0	epithelium	11.425	11.457	11.7154	5.25739	4.7999	4.51186	6.16742	6.06933	5.83964	5.80707	4.74797	5.44264
76499	1429976_at	Clasp2	CLIP associating protein 2	9	113650590	113828815	NM_001081960|NM_001114347|NM_029633|NP_001075429|NP_001107819|NP_083909	Mm.222272	ENSMUSG00000033392	3p22.3	23122	CLASP2	MGI:1923749	9	syntenic	Clasp2	CLIP associating protein 2	B	-12.9856	-4.05675	0.312403	16.6419	0	0	epithelium	8.49182	8.40942	8.49458	4.23818	5.2482	4.21653	4.22732	4.31804	4.37723	4.61543	4.36512	4.0707
60321	1447401_at	Wbp11	WW domain binding protein 11	6	-136762176	-136776649	NM_021714|NP_068360	Mm.141197	ENSMUSG00000030216	12p12.3	51729	WBP11	MGI:1891823	6	66.5	Wbp11	WW domain binding protein 11	B	-12.9855	-5.64471	0.434694	50.0295	0	0	epithelium	11.6754	11.4529	11.5859	5.79052	5.77549	4.78594	5.97539	6.56261	6.15773	6.69624	5.85327	5.74284
76626	1435520_at	Msi2	Musashi homolog 2 (Drosophila)	11	-88152883	-88579543	NM_054043|NP_473384	Mm.400451|Mm.428433|Mm.474737	ENSMUSG00000069769	17q22	124540	MSI2	MGI:1923876	11	syntenic	Msi2	Musashi homolog 2 (Drosophila)	C	-12.9653	-4.90889	0.378617	30.0416	0	0	epithelium	10.8669	10.6699	10.8552	6.14602	5.34747	4.94293	6.10544	6.34876	5.83126	6.15738	5.94401	6.17254
72193	1452885_at	Sfrs2ip	splicing factor, arginine/serine-rich 2, interacting protein	15	-96242128	-96291274	NM_028148|NP_082424	Mm.324474|Mm.472183	ENSMUSG00000033228	12q12	9169	SFRS2IP	MGI:1919443	15	syntenic	Sfrs2ip	splicing factor, arginine/serine-rich 2, interacting protein	C	-12.9248	-3.47153	0.268594	11.0926	0	0	epithelium	10.4143	10.4683	10.6975	7.19373	6.81439	7.0913	6.79095	7.48161	7.10362	7.39361	6.81288	6.81439
22385	1437420_at	Baz1b	bromodomain adjacent to zinc finger domain, 1B	5	135663192	135721999	NM_011714|NP_035844	Mm.40331	ENSMUSG00000002748	7q11.23	9031	BAZ1B	MGI:1353499	5	syntenic	Baz1b	bromodomain adjacent to zinc finger domain, 1B	B	-12.9165	-5.14346	0.398208	35.3456	0	0	epithelium	10.1225	9.73787	10.2418	4.91278	4.60541	5.15276	5.15457	5.56512	5.11097	5.09635	3.97234	4.44512
56805	1434022_at	Zbtb33	zinc finger and BTB domain containing 33	21	35542969	35550223	NM_001079513|NM_020256|NP_001072981|NP_064652	Mm.391248	ENSMUSG00000048047	Xq23	10009	ZBTB33	MGI:1927290	X	syntenic	Zbtb33	zinc finger and BTB domain containing 33	B	-12.9052	-3.53194	0.273683	11.567	0	0	epithelium	7.57785	7.3498	7.69453	4.05686	4.20881	4.42291	4.05425	4.26823	3.98762	3.64375	3.71133	3.72535
140709	1425310_a_at	Emid2	EMI domain containing 2	5	-137217633	-137358977	NM_024474|NP_077794	Mm.295020	ENSMUSG00000004415	7q22.1	136227	EMID2	MGI:2155345	5	syntenic	Emid2	EMI domain containing 2	B	-12.8846	-3.87447	0.300704	14.6666	0	0	epithelium	7.56446	8.34538	7.80679	4.09103	4.43822	4.23989	3.54546	3.89965	4.22941	4.05866	3.93114	3.84624
243372	1454873_at	Zfp775	zinc finger protein 775	6	48563178	48573226	NM_173429|NP_775605	Mm.435190	ENSMUSG00000007216	7q36.1	285971	ZNF775	MGI:2683557	6	syntenic	Zfp775	zinc finger protein 775	B	-12.8526	-4.61904	0.359384	24.5736	0	0	epithelium	9.5578	9.86187	9.78849	5.23626	4.90496	5.06318	4.60254	4.76033	4.77622	5.8998	5.22127	5.58863
382423	1428126_a_at	ENSMUSG00000074747	predicted gene, ENSMUSG00000074747	10	-112362483	-112366082	NM_001033474|NP_001028646	Mm.473697	ENSMUSG00000074747|ENSMUSG00000074748	12q21	552889	LOC552889	MGI:1914971	10	syntenic	4921506J03Rik	RIKEN cDNA 4921506J03 gene	M	-12.8402	-4.91641	0.382891	30.1986	0	0	epithelium	12.5132	12.7606	12.5873	7.81197	7.51452	6.79294	7.83889	8.33646	7.88289	8.16073	7.27953	7.71778
240641	1439695_a_at	Kif20b	kinesin family member 20B	19	34996847	35050221	NM_183046|NP_898867	Mm.278471	ENSMUSG00000024795	10q23.31	9585	KIF20B	MGI:2444576	19	syntenic	Kif20b	kinesin family member 20B	C	-12.8257	-4.5353	0.353609	23.1879	0	0	epithelium	7.41019	7.80543	8.04979	2.98868	2.94282	2.99627	3.97628	3.79923	3.14089	3.10039	3.0464	2.98757
108079	1429463_at	Prkaa2	protein kinase, AMP-activated, alpha 2 catalytic subunit	4	-104707594	-104782474	NM_178143|NP_835279	Mm.48638	ENSMUSG00000028518	1p31	5563	PRKAA2	MGI:1336173	4	syntenic	Prkaa2	protein kinase, AMP-activated, alpha 2 catalytic subunit	B	-12.8235	-4.05782	0.316436	16.6543	0	0	epithelium	7.61581	7.15184	7.81849	3.71261	3.32802	2.96203	3.94663	3.80728	3.27467	3.54624	3.43041	3.23016
50793	1428237_at	Orc3l	origin recognition complex, subunit 3-like (S. cerevisiae)	4	-34516551	-34562193	NM_015824|NP_056639	Mm.399624	ENSMUSG00000040044	6q14.3-q16.1	23595	ORC3L	MGI:1354944	4	syntenic	Orc3l	origin recognition complex, subunit 3-like (S. cerevisiae)	B	-12.8232	-3.45855	0.269711	10.9933	0	0	epithelium	8.64416	8.63282	8.617	5.065	5.17063	4.79485	5.25853	5.50054	5.6468	5.14576	5.14889	4.82401
327987	1453161_at	Med13	mediator complex subunit 13	11	-86079216	-86171027	NM_001080931|NP_001074400	Mm.341886	ENSMUSG00000034297	17q22-q23	9969	MED13	MGI:3029632	11	syntenic	Med13	mediator complex subunit 13	B	-12.7911	-3.98892	0.31185	15.8776	0	0	epithelium	9.22459	9.45581	9.53443	5.59677	5.70147	4.79075	5.10436	5.80094	5.50417	5.5636	5.08789	5.59424
50497	1439826_at	Hspa14	heat shock protein 14	2	-3406125	-3430086	NM_015765|NP_056580	Mm.89341	ENSMUSG00000051396	10p13	51182	HSPA14	MGI:1354164	2	syntenic	Hspa14	heat shock protein 14	B	-12.78	-3.87626	0.303307	14.6849	0	0	epithelium	10.3074	10.4874	10.4943	6.68125	6.00342	7.00278	6.89433	6.35801	6.581	6.16403	6.53628	6.76009
347740	1428286_at	2900097C17Rik	RIKEN cDNA 2900097C17 gene	2			XM_001480665|XP_001480715	Mm.324242	ENSMUSG00000067833	20	647979	LOC647979	MGI:1914767	2	syntenic	2900097C17Rik	RIKEN cDNA 2900097C17 gene	M	-12.7412	-3.80337	0.29851	13.9614	0	0	epithelium	10.109	10.1985	10.2782	5.81486	6.20033	6.05286	6.78299	6.35879	6.45536	6.75719	6.48673	6.61791
76228	1431369_at	6530401G17Rik	RIKEN cDNA 6530401G17 gene	12				Mm.358946											-12.7334	-3.8283	0.300649	14.2047	0	0	epithelium	7.07622	6.77958	7.25817	3.51004	3.06435	3.68979	2.86937	3.17081	3.10275	2.89527	3.00129	3.58355
108105	1420993_at	B3gnt5	UDP-GlcNAc:betaGal beta-1,3-N-acetylglucosaminyltransferase 5	16	19760326	19772393	NM_054052|NP_473393	Mm.33935	ENSMUSG00000022686	3q28	84002	B3GNT5	MGI:2137302	16	syntenic	B3gnt5	UDP-GlcNAc:betaGal beta-1,3-N-acetylglucosaminyltransferase 5	B	-12.7205	-4.61406	0.362727	24.489	0	0	epithelium	8.72031	8.93765	8.98566	5.25534	4.30024	4.60101	3.97155	4.24136	4.11973	4.02547	3.95248	3.93711
235442	1426800_at	Rab8b	RAB8B, member RAS oncogene family	9	-66691470	-66767494	NM_173413|NP_775589	Mm.260376	ENSMUSG00000036943	15q22.2	51762	RAB8B	MGI:2442982	9	syntenic	Rab8b	RAB8B, member RAS oncogene family	B	-12.6952	-3.92839	0.30944	15.2252	0	0	epithelium	9.14348	9.32683	9.35335	4.98452	5.64079	5.39623	5.23826	4.94557	5.00226	5.70562	5.32452	5.87774
103677	1433911_at	Smg6	Smg-6 homolog, nonsense mediated mRNA decay factor (C. elegans)	11	74739373	74977950	NM_001002764|NP_001002764	Mm.288460	ENSMUSG00000038290	17p13.3	23293	SMG6	MGI:2144117	11	syntenic	Smg6	Smg-6 homolog, nonsense mediated mRNA decay factor (C. elegans)	B	-12.6926	-4.88799	0.385106	29.6096	0	0	epithelium	10.6381	10.2632	10.73	5.59091	6.1323	4.99535	5.87923	6.01512	6.11386	5.87622	5.28532	5.01358
72803	1428499_at	2810454L23Rik	RIKEN cDNA 2810454L23 gene	21				Mm.355094											-12.6875	-4.49828	0.354543	22.6004	0	0	epithelium	11.0291	10.9232	10.8903	6.66172	6.91757	7.22592	6.42757	6.06386	6.00924	6.10867	6.45265	6.17608
320343	1454969_at	Lypd6	LY6/PLAUR domain containing 6	2	49983889	50049084	NM_177139|NP_796113	Mm.130607	ENSMUSG00000050447	2q23.2	130574	LYPD6	MGI:2443848	2	syntenic	Lypd6	LY6/PLAUR domain containing 6	C	-12.6792	-3.98817	0.314543	15.8693	0	0	epithelium	7.85413	7.93481	7.85944	3.9731	4.12362	4.23106	4.26921	3.9192	3.76323	3.71783	3.95223	3.10216
19058	1421786_at	Ppp3r1	protein phosphatase 3, regulatory subunit B, alpha isoform (calcineurin B, type I)	11	17059300	17100383	NM_024459|NP_077779	Mm.41840	ENSMUSG00000033953	2p15	5534	PPP3R1	MGI:107172	11	syntenic	Ppp3r1	protein phosphatase 3, regulatory subunit B, alpha isoform (calcineurin B,	B	-12.659	-3.39082	0.267859	10.4891	0	0	epithelium	7.27375	7.12666	7.4498	3.95451	4.05571	3.67103	3.84741	3.83907	3.84237	4.46546	3.82829	3.52942
73296	1447869_x_at	Rhobtb3	Rho-related BTB domain containing 3	13	-76006984	-76081272	NM_028493|NP_082769	Mm.276200	ENSMUSG00000021589	5q15	22836	RHOBTB3	MGI:1920546	13	syntenic	Rhobtb3	Rho-related BTB domain containing 3	B	-12.6512	-4.0479	0.319961	16.5401	0	0	epithelium	8.53606	8.67346	8.80214	4.92892	4.48466	4.78723	4.91095	5.11123	4.7121	4.10554	4.13424	4.42907
26466	1427830_at	Zfp260	zinc finger protein 260	7	30880094	30892633	NM_011981|NP_036111	Mm.195092	ENSMUSG00000049421	19q13.12	339324	ZNF260	MGI:1347071	7	7	Zfp260	zinc finger protein 260	C	-12.641	-3.85967	0.30533	14.517	0	0	epithelium	9.13821	9.02667	9.43425	4.86156	5.9296	5.26313	4.9828	5.33659	5.36795	5.66418	5.38332	5.27118
19249	1431791_a_at	Ptpn13	protein tyrosine phosphatase, non-receptor type 13	5	103854210	104027380	NM_011204|NP_035334	Mm.3414	ENSMUSG00000034573	4q21.3	5783	PTPN13	MGI:103293	5	56	Ptpn13	protein tyrosine phosphatase, non-receptor type 13	B	-12.6369	-4.08998	0.323654	17.0296	0	0	epithelium	8.54261	8.33935	8.84548	4.91641	4.45555	4.46591	4.6165	4.55272	4.79742	4.33401	3.69595	4.53806
77940	1440683_at	A930004D18Rik	RIKEN cDNA A930004D18 gene	2			XR_035289|XR_035303	Mm.272221	ENSMUSG00000054057	10p12.31	399726	C10orf114	MGI:1925190	2	syntenic	A930004D18Rik	RIKEN cDNA A930004D18 gene	M	-12.6082	-5.39002	0.427503	41.9332	0	0	epithelium	10.4996	10.2987	10.4535	5.32592	5.06411	5.85826	5.1716	4.3884	5.42268	4.07796	4.79971	5.13663
320226	1459046_at	4930473A06Rik	RIKEN cDNA 4930473A06 gene	4	83171448	83510574	NM_001081012|NP_001074481	Mm.180032	ENSMUSG00000052407	9p22.3	203238	C9orf93	MGI:1922152	4	syntenic	4930473A06Rik	RIKEN cDNA 4930473A06 gene	C	-12.6069	-3.46761	0.275056	11.0626	0	0	epithelium	7.15356	7.46262	7.43628	3.68181	3.6379	4.05365	4.06821	4.31404	4.19384	3.75095	3.59915	3.6493
70387	1430569_at	Ttc9c	tetratricopeptide repeat domain 9C	19	-8883564	-8893784	NM_027412|NP_081688	Mm.261082	ENSMUSG00000071660	11q12.3	283237	TTC9C	MGI:1917637	19	syntenic	Ttc9c	tetratricopeptide repeat domain 9C	C	-12.5899	-5.69664	0.452479	51.8634	0	0	epithelium	10.7918	10.7821	10.8297	4.52236	4.92246	4.99403	5.77186	5.40181	5.61064	5.12168	3.97121	5.62505
57775	1419237_at	Usp29	ubiquitin specific peptidase 29	7	6683451	6919931	NM_021323|NP_067298	Mm.40752|Mm.394138	ENSMUSG00000051527	19q13.43	57663	USP29	MGI:1888998	7	6.5	Usp29	ubiquitin specific peptidase 29	B	-12.567	-3.95807	0.314959	15.5417	0	0	epithelium	9.21244	9.88549	9.29473	5.23699	5.76664	5.75689	5.46893	5.17475	5.1211	5.35382	5.9493	5.7269
224432	1452396_at	Sfrs15	splicing factor, arginine/serine-rich 15	16	-90229384	-90284670	NM_178923|NP_849254	Mm.439811	ENSMUSG00000022983	21q22.1	57466	SFRS15	MGI:2146350	16	syntenic	Sfrs15	splicing factor, arginine/serine-rich 15	B	-12.5657	-3.99717	0.318101	15.9687	0	0	epithelium	11.6667	11.2553	11.6244	7.53596	7.40836	7.28909	7.55941	8.14275	7.86814	7.46932	6.93237	7.45932
76820	1431045_at	D12Ertd553e	DNA segment, Chr 12, ERATO Doi 553, expressed	12	12283147	12383167	NM_029758|NP_084034	Mm.440802	ENSMUSG00000020589	2p24.2	81553	FAM49A	MGI:1261783	12	2.5	Fam49a	family with sequence similarity 49, member A	C	-12.5206	-3.50916	0.280271	11.3858	0	0	epithelium	8.81271	8.41357	8.63846	5.26041	5.27914	5.27328	5.16908	5.32041	5.41288	4.59433	4.87421	4.82801
233887	1426564_at	Zfp553	zinc finger protein 553	7	134376956	134381374	NM_146201|NP_666313	Mm.258371|Mm.458330	ENSMUSG00000045598|ENSMUSG00000054461	16p11.2	197407	ZNF48	MGI:2384725	7	syntenic	Zfp553	zinc finger protein 553	B	-12.5098	-3.44757	0.27559	10.9099	0	0	epithelium	10.6152	10.5919	10.5525	7.21307	6.70971	6.96249	7.07384	7.24981	6.85315	7.2123	7.27398	7.70209
74320	1444434_at	Wdr33	WD repeat domain 33	18	31986938	32066649	NM_028866|NP_083142	Mm.277705	ENSMUSG00000024400	2q14.3	55339	WDR33	MGI:1921570	18	syntenic	Wdr33	WD repeat domain 33	B	-12.4609	-4.07426	0.326964	16.8451	0	0	epithelium	10.0151	9.81622	10.2466	5.96827	5.85347	5.75548	5.53084	6.18141	6.10421	6.72447	5.82851	5.6185
77480	1436607_a_at	C330002I19Rik	RIKEN cDNA C330002I19 gene	12	25659796	25744562	NM_001081378|NP_001074847	Mm.250641|Mm.475357	ENSMUSG00000036333	2p24	57498	KIDINS220	MGI:1924730	12	syntenic	Kidins220	kinase D-interacting substrate 220	B	-12.457	-3.72044	0.298662	13.1814	0	0	epithelium	8.32571	7.80265	8.4396	4.31952	4.39386	4.18783	4.28519	4.64036	4.3434	5.12573	4.50538	4.41868
21778	1453360_a_at	Tex9	testis expressed gene 9	9	-72308912	-72339763	NM_009359|NP_033385	Mm.14485	ENSMUSG00000032219	15q21.3	374618	TEX9	MGI:1201610	9	syntenic	Tex9	testis expressed gene 9	C	-12.4323	-4.9943	0.40172	31.8738	0	0	epithelium	10.7336	10.5399	10.655	6.0664	6.21539	6.33271	5.79923	5.37381	4.87895	5.16217	5.64822	5.36004
110611	1449615_s_at	Hdlbp	high density lipoprotein (HDL) binding protein	1	-95302516	-95375385	NM_133808|NP_598569	Mm.30012	ENSMUSG00000034088	2q37.3	3069	HDLBP	MGI:99256	1	55.3	Hdlbp	high density lipoprotein (HDL) binding protein	B	-12.3844	-3.91608	0.316209	15.0958	0	0	epithelium	10.8212	10.5771	10.9607	7.19522	7.17834	6.84519	6.607	7.30668	6.61115	7.0609	6.27027	6.75753
20662	1421885_at	Sos1	Son of sevenless homolog 1 (Drosophila)	17	-80793091	-80879793	NM_009231|NP_033257	Mm.434583	ENSMUSG00000024241	2p22-p21	6654	SOS1	MGI:98354	17	44	Sos1	son of sevenless homolog 1 (Drosophila)	B	-12.3809	-3.4893	0.281831	11.2301	0	0	epithelium	7.74772	7.49803	7.82177	4.11289	4.41074	4.04787	3.87141	4.24973	4.40107	4.7662	3.9549	3.984
272031	1446557_at	E130309F12Rik	RIKEN cDNA E130309F12 gene	4	49072333	49353133	NM_178756|NP_848871	Mm.299460	ENSMUSG00000063446	9q31.1	54886	RP11-35N6.1	MGI:2445015	4	syntenic	E130309F12Rik	RIKEN cDNA E130309F12 gene	C	-12.3682	-3.41804	0.276359	10.6889	0	0	epithelium	6.72005	6.72618	6.40412	3.14525	2.97107	2.70896	3.50843	3.17863	3.53355	3.49113	3.14589	3.10575
381820	1435523_s_at	2700089E24Rik	RIKEN cDNA 2700089E24 gene	6			XM_001480602|XP_001480652	Mm.291762	ENSMUSG00000072704	12p13.2	100129361	LOC100129361	MGI:1914379	6	syntenic	2700089E24Rik	RIKEN cDNA 2700089E24 gene	C	-12.3601	-4.28129	0.34638	19.4445	0	0	epithelium	8.42492	8.13914	8.34685	3.59539	4.33143	4.48965	4.29761	3.49757	4.0332	4.01798	3.50862	4.42963
319263	1435635_at	Pcmtd1	protein-L-isoaspartate (D-aspartate) O-methyltransferase domain containing 1	1	7079000	7163709	NM_183028|NP_898849	Mm.21539	ENSMUSG00000051285	8q11.23	115294	PCMTD1	MGI:2441773	1	syntenic	Pcmtd1	protein-L-isoaspartate (D-aspartate) O-methyltransferase domain containing	C	-12.3598	-4.43116	0.358515	21.573	0	0	epithelium	9.49506	9.20499	9.54769	5.32731	5.72929	4.92087	4.86343	4.32889	5.13317	5.2047	4.74351	4.61165
15424	1456301_at	Hoxc5	homeo box C5	15	102844438	102847860	NM_175730|NP_783857	Mm.103825	ENSMUSG00000022485	12q13.3	3222	HOXC5	MGI:96196	15	57.4	Hoxc5	homeobox C5	B	-12.3576	-4.99579	0.404269	31.9068	0	0	epithelium	8.70652	8.69883	8.73787	3.84762	3.62624	4.02275	3.92826	3.00192	2.92627	4.42257	4.15868	3.53321
14611	1439793_at	Gja3	gap junction protein, alpha 3	14	-57654496	-57676782	NM_016975|NP_058671	Mm.57207|Mm.393732	ENSMUSG00000048582	13q11-q12	2700	GJA3	MGI:95714	14	21	Gja3	gap junction protein, alpha 3	B	-12.3431	-3.52156	0.285307	11.484	0	0	epithelium	5.90816	5.59736	6.5842	2.52523	2.32502	2.48034	2.35443	2.83127	2.6945	2.5584	2.46531	2.34063
12929	1421953_at	Crkl	v-crk sarcoma virus CT10 oncogene homolog (avian)-like	16	17452079	17486348	NM_007764|NP_031790	Mm.21048|Mm.451241	ENSMUSG00000006134	22q11.21	1399	CRKL	MGI:104686	16	syntenic	Crkl	v-crk sarcoma virus CT10 oncogene homolog (avian)-like	B	-12.3422	-3.44871	0.279425	10.9186	0	0	epithelium	8.81964	8.94885	8.98638	5.70377	5.62861	5.5112	5.24731	5.92754	5.61767	5.26706	5.36492	4.95815
55981	1421257_at	Pigb	phosphatidylinositol glycan anchor biosynthesis, class B	9	-72863502	-72887506	NM_018889|NP_061377	Mm.139905	ENSMUSG00000032203|ENSMUSG00000079469	15q21-q22	9488	PIGB	MGI:1891825	9	syntenic	Pigb	phosphatidylinositol glycan anchor biosynthesis, class B	B	-12.3391	-3.72015	0.301494	13.1789	0	0	epithelium	8.36942	8.18862	8.02052	4.11339	4.39347	4.09677	4.71353	4.28163	4.26441	4.9238	4.55801	4.90928
74243	1430673_a_at	2210009G21Rik	RIKEN cDNA 2210009G21 gene	2	136716953	136895514	NM_001038641|NM_028201|NM_028834|NP_001033730|NP_082477|NP_083110	Mm.330612	ENSMUSG00000027281	20p12.2	128710	C20orf94	MGI:1921493	2	syntenic	2210009G21Rik	RIKEN cDNA 2210009G21 gene	C	-12.3248	-3.61786	0.293542	12.2768	0	0	epithelium	8.2533	8.056	8.28874	4.40036	4.39619	4.33588	5.0995	4.67464	4.09329	4.7126	4.59903	4.92188
53890	1417547_at	Sart3	squamous cell carcinoma antigen recognized by T-cells 3	5	-114192454	-114221658	NM_016926|NP_058622	Mm.29594	ENSMUSG00000018974	12q24.1	9733	SART3	MGI:1858230	5	syntenic	Sart3	squamous cell carcinoma antigen recognized by T-cells 3	B	-12.3002	-3.54165	0.287935	11.6451	0	0	epithelium	9.46424	9.36112	9.52479	5.84298	6.18812	5.74214	6.18336	5.87194	5.72488	6.45916	5.64884	5.51424
15204	1426491_at	Herc2	hect (homologous to the E6-AP (UBE3A) carboxyl terminus) domain and RCC1 (CHC1)-like domain (RLD) 2	7	63305524	63487168	NM_010418|NP_034548	Mm.20929	ENSMUSG00000030451	15q13	8924	HERC2	MGI:103234	7	27	Herc2	hect (homologous to the E6-AP (UBE3A) carboxyl terminus) domain and RCC1 (C	B	-12.2955	-5.60575	0.455919	48.6967	0	0	epithelium	9.40117	9.392	9.05916	4.4789	3.32645	2.64367	3.90834	4.06904	3.32925	4.35349	3.38453	3.61152
236930	1424766_at	Ercc6l	excision repair cross-complementing rodent repair deficiency complementation group 6 - like	21	-99338295	-99352366	NM_146235|NP_666347	Mm.31911	ENSMUSG00000051220	Xq13.1	54821	ERCC6L	MGI:2654144	X	syntenic	Ercc6l	excision repair cross-complementing rodent repair deficiency complementatio	B	-12.2874	-3.72493	0.30315	13.2225	0	0	epithelium	7.27551	7.5151	7.20876	3.50741	3.28057	3.84531	4.11247	3.08799	3.79584	3.73362	3.34968	3.76089
19266	1445767_at	Ptprd	protein tyrosine phosphatase, receptor type, D	4	-75587142	-75779380	NM_001014288|NM_011211|NP_001014310|NP_035341	Mm.146764|Mm.184021|Mm.462191	ENSMUSG00000028399	9p23-p24.3	5789	PTPRD	MGI:97812	4	38	Ptprd	protein tyrosine phosphatase, receptor type, D	M	-12.2471	-3.78078	0.308708	13.7445	0	0	epithelium	7.45165	7.7683	7.78962	3.54854	3.95012	3.87792	4.17678	3.87824	3.50207	4.36082	3.47087	4.23628
66614	1419205_x_at	Gpatch4	G patch domain containing 4	3	87847029	87859914	NM_001110809|NM_025663|NP_001104279|NP_079939	Mm.46029	ENSMUSG00000028069	1q22	54865	GPATCH4	MGI:1913864	3	syntenic	Gpatch4	G patch domain containing 4	C	-12.2307	-4.77233	0.390194	27.3285	0	0	epithelium	10.0772	10.1444	10.2001	5.28284	5.20829	5.13074	6.20592	5.33267	6.0785	5.36614	4.785	4.92397
93834	1436966_at	Peli2	pellino 2	14	48740543	48880558	NM_033602|NP_291080	Mm.296457	ENSMUSG00000021846	14q21	57161	PELI2	MGI:1891445	14	16.5	Peli2	pellino 2	B	-12.2203	-3.38231	0.276777	10.4274	0	0	epithelium	8.88884	8.48576	8.77137	5.48238	5.54829	4.96081	5.5653	5.47074	5.66024	5.10715	5.24139	4.96088
17175	1420524_a_at	Masp2	mannan-binding lectin serine peptidase 2	4	147976652	147989589	NM_001003893|NM_010767|NP_001003893|NP_034897	Mm.378962	ENSMUSG00000028979	1p36.3-p36.2	10747	MASP2	MGI:1330832	4	syntenic	Masp2	mannan-binding lectin serine peptidase 2	B	-12.2169	-3.8919	0.318566	14.8449	0	0	epithelium	7.51116	7.49748	7.89736	3.43937	3.55317	3.50043	3.57649	3.47356	4.06986	4.44658	3.6889	3.94251
20666	1436790_a_at	Sox11	SRY-box containing gene 11	12	-28020080	-28027577	NM_009234|NP_033260	Mm.41702|Mm.39088|Mm.466344	ENSMUSG00000063632	2p25	6664	SOX11	MGI:98359	12	syntenic	Sox11	SRY-box containing gene 11	B	-12.2157	-6.82949	0.559076	113.732	0	0	epithelium	11.3193	11.0547	11.3036	5.4831	5.09279	5.23526	4.42578	4.53313	4.12274	3.39536	3.67237	3.60676
77286	1441325_at	Nkrf	NF-kappaB repressing factor	21	-34427536	-34442894	NM_029891|NP_084167	Mm.21649	ENSMUSG00000044149	Xq24	55922	NKRF	MGI:1924536	X	syntenic	Nkrf	NF-kappaB repressing factor	B	-12.1937	-4.06386	0.333276	16.7241	0	0	epithelium	7.73847	7.94543	7.98176	3.75939	4.26133	3.71375	4.00343	3.63297	3.65389	4.54445	3.48665	3.36638
210417	1446478_at	Thsd7b	thrombospondin, type I, domain containing 7B	1	131170050	132115855	NM_172485|NP_766073	Mm.380518	ENSMUSG00000042581	2q21-q22	80731	THSD7B	MGI:2443925	1	syntenic	Thsd7b	thrombospondin, type I, domain containing 7B	C	-12.1907	-3.5698	0.292829	11.8746	0	0	epithelium	5.47356	6.2028	6.53564	2.42239	2.21934	2.47434	2.73891	2.45597	2.72481	2.49154	2.40049	2.57996
224647	1439182_at	D17Wsu92e	DNA segment, Chr 17, Wayne State University 92, expressed	17	-27888179	-27957487	NM_001033279|NM_001044719|NP_001028451|NP_001038184	Mm.196577	ENSMUSG00000056692	6p21.31	64771	C6orf106	MGI:106281	17	13	D17Wsu92e	DNA segment, Chr 17, Wayne State University 92, expressed	B	-12.1751	-3.99902	0.328459	15.9892	0	0	epithelium	8.44997	8.53741	8.55581	4.5298	4.43265	4.46383	4.07979	4.30677	5.01061	4.1035	5.19984	4.51158
72486	1431624_a_at	Rnf219	ring finger protein 219	14	-104876750	-104921883	NM_026047|NP_080323	Mm.291811	ENSMUSG00000022120	13q31.1	79596	RNF219	MGI:1919736	14	syntenic	Rnf219	ring finger protein 219	B	-12.1619	-3.4026	0.279776	10.5751	0	0	epithelium	7.99196	7.8858	8.01104	4.37654	4.29663	4.27561	4.48565	4.82326	4.96825	4.95037	4.23899	4.62769
237847	1455664_at	Rtn4rl1	reticulon 4 receptor-like 1	11	75007494	75081264	NM_177708|NP_808376	Mm.82661	ENSMUSG00000045287	17p13.3	146760	RTN4RL1	MGI:2661375	11	syntenic	Rtn4rl1	reticulon 4 receptor-like 1	B	-12.1559	-3.46194	0.284796	11.0191	0	0	epithelium	9.61597	9.51317	9.83796	6.30828	6.18829	5.61602	6.13267	6.45952	6.62234	6.14063	6.31926	5.95683
70439	1453504_at	Taf15	TAF15 RNA polymerase II, TATA box binding protein (TBP)-associated factor	11	83286609	83320242	NM_027427|NP_081703	Mm.181050	ENSMUSG00000020680	17q11.1-q11.2	8148	TAF15	MGI:1917689	11	syntenic	Taf15	TAF15 RNA polymerase II, TATA box binding protein (TBP)-associated factor	B	-12.1531	-5.34472	0.439782	40.6368	0	0	epithelium	9.90536	9.73372	9.84063	3.8036	4.09487	4.69021	4.91019	5.03281	5.11576	4.86097	3.60574	4.22255
109077	1434011_a_at	Ints5	integrator complex subunit 5	19	8967494	8972377	NM_176843|NP_789813	Mm.290474	ENSMUSG00000071652	11q12.3	80789	INTS5	MGI:1923578	19	syntenic	Ints5	integrator complex subunit 5	C	-12.1481	-3.67327	0.302374	12.7575	0	0	epithelium	9.12599	9.28974	9.28341	5.65809	5.50027	5.14078	5.1716	5.94892	5.54205	5.63804	6.11872	5.31951
22720	1451730_at	Zfp62	zinc finger protein 62	11	49017001	49032318	NM_001024846|NM_009562|NP_001020017|NP_033588	Mm.16650	ENSMUSG00000046311	5q35.3	643836	ZFP62	MGI:99662	11	28	Zfp62	zinc finger protein 62	C	-12.1451	-3.45835	0.284753	10.9918	0	0	epithelium	9.65768	9.59381	9.6784	5.75867	6.15156	5.69027	6.48844	6.38757	6.19406	6.59008	6.25226	6.15156
14594	1451843_a_at	Ggta1	glycoprotein galactosyltransferase alpha 1, 3	2	-35255733	-35316848	NM_010283|NP_034413	Mm.281124	ENSMUSG00000035778	9q33.2-q34.11	2681	GGTA1	MGI:95704	2	25	Ggta1	glycoprotein galactosyltransferase alpha 1, 3	M	-12.1368	-5.15499	0.424739	35.6292	0	0	epithelium	9.52283	9.77594	9.70812	4.73769	5.32517	4.46039	3.81694	3.75995	4.16942	4.54836	4.69209	5.11576
13642	1419639_at	Efnb2	ephrin B2	8	-8617438	-8660773	NM_010111|NP_034241	Mm.209813	ENSMUSG00000001300	13q33	1948	EFNB2	MGI:105097	8	2	Efnb2	ephrin B2	B	-12.136	-5.99008	0.493581	63.5616	0	0	epithelium	11.7045	11.5994	11.5481	5.33402	6.99078	6.29478	5.31377	5.14146	5.81251	5.42151	4.87025	5.46603
80985	1421870_at	Trim44	tripartite motif-containing 44	2	-102140275	-102241057	NM_020267|NP_064663	Mm.475647	ENSMUSG00000027189	11p13	54765	TRIM44	MGI:1931835	2	syntenic	Trim44	tripartite motif-containing 44	B	-12.1042	-4.3656	0.360668	20.6147	0	0	epithelium	8.78642	8.45891	9.03564	4.2515	3.93894	4.45891	4.86409	4.53202	5.01019	4.18941	3.76299	4.54446
72993	1427190_at	Appl1	adaptor protein, phosphotyrosine interaction, PH domain and leucine zipper containing 1	14	-27732173	-27783737	NM_145221|NP_660256	Mm.202322	ENSMUSG00000040760	3p21.1-p14.3	26060	APPL1	MGI:1920243	14	syntenic	Appl1	adaptor protein, phosphotyrosine interaction, PH domain and leucine zipper	C	-12.1035	-3.9338	0.325013	15.2824	0	0	epithelium	8.81939	8.6422	8.66756	4.68395	4.62292	5.18561	4.31014	4.54554	5.45941	4.48075	4.69645	4.99846
12563	1450288_at	Cdh6	cadherin 6	15	-12963954	-13103394	NM_007666|NP_031692	Mm.57048	ENSMUSG00000039385	5p15.1-p14	1004	CDH6	MGI:107435	15	syntenic	Cdh6	cadherin 6	B	-12.0666	-4.11235	0.340805	17.2958	0	0	epithelium	8.98728	8.68503	8.84611	5.22149	5.10254	5.14141	4.59785	4.45507	5.02757	4.36679	4.24946	4.38195
21812	1420893_a_at	Tgfbr1	transforming growth factor, beta receptor I	4	47366176	47427796	NM_009370|NP_033396	Mm.197552	ENSMUSG00000007613	9q22	7046	TGFBR1	MGI:98728	4	19.3	Tgfbr1	transforming growth factor, beta receptor I	B	-12.0652	-4.09391	0.339315	17.0761	0	0	epithelium	8.66586	8.8183	8.89098	4.39673	5.20389	5.18106	4.60254	4.3729	5.15969	4.20865	4.43235	4.72242
67005	1456731_x_at	Polr3k	polymerase (RNA) III (DNA directed) polypeptide K	2	181599064	181605531	NM_025901|NP_080177	Mm.306482	ENSMUSG00000038628	16p13.3	51728	POLR3K	MGI:1914255	2	syntenic	Polr3k	polymerase (RNA) III (DNA directed) polypeptide K	C	-12.0597	-3.9028	0.323623	14.9576	0	0	epithelium	7.7112	7.65604	7.78714	2.99859	3.5728	4.07088	4.18904	3.95811	3.71419	4.14749	3.80856	3.87824
53761	1442802_x_at	Bat2	HLA-B associated transcript 2	17	-35286030	-35299993	NM_020027|NP_064411	Mm.272462	ENSMUSG00000024393	6p21.3	7916	BAT2	MGI:1915467	17	19.04	Bat2	HLA-B associated transcript 2	B	-12.0594	-4.028	0.334015	16.3136	0	0	epithelium	9.94831	9.37167	9.92949	5.34629	5.44174	5.38611	6.33183	6.06973	5.53918	5.90795	5.93815	5.5354
15569	1433052_at	Elavl2	ELAV (embryonic lethal, abnormal vision, Drosophila)-like 2 (Hu antigen B)	4	-90917456	-91038746	NM_010486|NM_207685|NM_207686|NP_034616|NP_997568|NP_997569	Mm.318042	ENSMUSG00000008489	9p21	1993	ELAVL2	MGI:1100887	4	42.6	Elavl2	ELAV (embryonic lethal, abnormal vision, Drosophila)-like 2 (Hu antigen B)	B	-12.0431	-3.43486	0.285213	10.8142	0	0	epithelium	6.13526	6.33574	6.03438	3.35551	2.60578	2.56143	2.42901	2.75189	2.47457	2.59831	2.82482	3.00108
54216	1456214_at	Pcdh7	protocadherin 7	5	58109259	58523479	NM_001122758|NM_018764|NP_001116230|NP_061234	Mm.332387|Mm.397491|Mm.473017	ENSMUSG00000029108	4p15	5099	PCDH7	MGI:1860487	5	syntenic	Pcdh7	protocadherin 7	B	-12.0285	-4.51185	0.375096	22.814	0	0	epithelium	9.73945	9.41308	9.61512	5.54338	5.84043	5.17622	4.91019	5.28268	5.11506	4.68153	4.41072	4.73609
94246	1446317_at	Arid4b	AT rich interactive domain 4B (RBP1-like)	13	14156058	14291870	NM_194262|NM_198122|NP_919238|NP_937755	Mm.439784	ENSMUSG00000039219	1q42.1-q43	51742	ARID4B	MGI:2137512	13	8	Arid4b	AT rich interactive domain 4B (RBP1-like)	B	-12.0272	-6.51851	0.541982	91.6785	0	0	epithelium	11.2725	11.109	11.4176	4.9684	5.54614	3.72651	3.84485	5.23547	5.04045	5.6919	4.63216	4.04475
12444	1416124_at	Ccnd2	cyclin D2	6	-127075726	-127101066	NM_009829|NP_033959	Mm.333406	ENSMUSG00000000184	12p13	894	CCND2	MGI:88314	6	61.1	Ccnd2	cyclin D2	B	-12.0135	-8.0403	0.669273	263.252	0	0	epithelium	12.7405	12.5127	12.7412	5.58625	6.50771	5.10615	4.05492	3.59017	3.9881	4.52156	3.8535	4.41241
228790	1435077_at	Asxl1	additional sex combs like 1 (Drosophila)	2	153171874	153229743	NM_001039939|NP_001035028	Mm.330677	ENSMUSG00000042548	20q11.1	171023	ASXL1	MGI:2684063	2	syntenic	Asxl1	additional sex combs like 1 (Drosophila)	B	-12.0082	-3.72487	0.310192	13.222	0	0	epithelium	8.34145	8.1643	8.39119	4.51814	4.94292	4.23072	4.89086	4.5178	4.20892	5.03079	4.11912	4.70778
56295	1416480_a_at	Higd1a	HIG1 domain family, member 1A	9	-121757677	-121767118	NM_019814|NP_062788	Mm.347915	ENSMUSG00000038412	3p22.1	25994	HIGD1A	MGI:1930666	9	syntenic	Higd1a	HIG1 domain family, member 1A	M	-11.9687	-4.61001	0.385171	24.4204	0	0	epithelium	10.9686	11.2186	10.8685	6.03862	6.38954	7.54919	6.20432	6.19742	6.02826	6.38954	6.29662	6.58358
14265	1423369_at	Fmr1	fragile X mental retardation syndrome 1 homolog	21	65931729	65971136	NM_008031|NP_032057	Mm.3451	ENSMUSG00000000838	Xq27.3	2332	FMR1	MGI:95564	X	24.5	Fmr1	fragile X mental retardation syndrome 1 homolog	B	-11.9659	-3.33329	0.278566	10.0791	0	0	epithelium	8.8	8.8	8.81258	4.8942	5.66888	5.3996	5.46451	5.42611	5.7359	5.84304	5.19315	5.61276
58198	1450489_at	Sall1	sal-like 1 (Drosophila)	8	-91551142	-91568061	NM_021390|NP_067365	Mm.214361	ENSMUSG00000031665	16q12.1	6299	SALL1	MGI:1889585	8	syntenic	Sall1	sal-like 1 (Drosophila)	B	-11.9457	-3.55637	0.297711	11.7645	0	0	epithelium	6.23217	7.10929	6.79224	3.2456	3.01342	2.99121	3.00527	3.47026	2.74966	3.31355	3.16225	3.44254
66756	1420989_at	4933411K20Rik	RIKEN cDNA 4933411K20 gene	8	47254909	47280944	NM_025747|NP_080023	Mm.133623	ENSMUSG00000031631	4q35.1	57587	KIAA1430	MGI:1914006	8	27	4933411K20Rik	RIKEN cDNA 4933411K20 gene	C	-11.944	-4.32386	0.362012	20.0268	0	0	epithelium	8.09466	7.83156	7.83042	3.50378	3.5297	2.93184	3.80362	4.12807	3.26389	4.29972	3.54869	3.34585
338355	1439974_at	Fkbp15	FK506 binding protein 15	4			XM_485391|XM_982256|XP_485391|XP_987350	Mm.357792	ENSMUSG00000066151	9q32	23307	FKBP15	MGI:2444782	4	syntenic	Fkbp15	FK506 binding protein 15	C	-11.9258	-3.53613	0.29651	11.6007	0	0	epithelium	7.02596	6.78337	6.98061	2.9855	3.19869	3.15764	3.34998	3.1445	3.3502	3.79482	3.8581	3.70518
239099	1434636_at	Homez	homeodomain leucine zipper-encoding gene	14	-55471573	-55479327	NM_183174|NP_898997|XM_001471891|XP_001471941	Mm.280994	ENSMUSG00000057156	14q11.2	57594	HOMEZ	MGI:2678023	14	syntenic	Homez	homeodomain leucine zipper-encoding gene	B	-11.8856	-4.25993	0.358412	19.1588	0	0	epithelium	8.53645	8.29242	8.45344	4.12941	3.50293	3.59521	4.32378	4.6695	3.86952	4.39357	4.52851	4.49507
21812	1420893_a_at	Tgfbr1	transforming growth factor, beta receptor I	4	47366176	47427796	NM_009370|NP_033396	Mm.197552	ENSMUSG00000007613	9q22	7046	TGFBR1	MGI:98728	4	19.3	Tgfbr1	transforming growth factor, beta receptor I	B	-11.8769	-5.95843	0.501684	62.1822	0	0	epithelium	10.2688	10.1922	10.2953	3.15312	5.57575	4.28372	4.21359	3.82611	4.45634	4.84085	4.22559	4.06783
11603	1443980_at	Agrn	agrin	4	-155539398	-155559244	NM_021604|NP_067617	Mm.273098	ENSMUSG00000041936	1p36.33	375790	AGRN	MGI:87961	4	80	Agrn	agrin	B	-11.8749	-4.00679	0.337418	16.0755	0	0	epithelium	8.90426	8.64851	9.00297	4.62569	5.3213	4.85814	4.40959	4.36623	5.30569	5.21577	4.97217	4.5315
22589	1420948_s_at	Atrx	alpha thalassemia/mental retardation syndrome X-linked homolog (human)	21	-102992955	-103124711	NM_009530|NP_033556	Mm.10141	ENSMUSG00000031229	Xq13.1-q21.1	546	ATRX	MGI:103067	X	43.8	Atrx	alpha thalassemia/mental retardation syndrome X-linked homolog (human)	M	-11.8565	-3.9629	0.334238	15.5938	0	0	epithelium	9.98795	9.46956	9.90887	5.24733	6.18329	5.5766	6.16667	6.25741	5.8735	6.01434	5.44187	5.67204
271842	1453138_at	Rpusd2	RNA pseudouridylate synthase domain containing 2	2	118860525	118865505	NM_173450|NP_775626	Mm.354742	ENSMUSG00000027324	15q13.3	27079	RPUSD2	MGI:1918066	2	syntenic	Rpusd2	RNA pseudouridylate synthase domain containing 2	C	-11.8534	-3.58346	0.302315	11.9875	0	0	epithelium	7.83578	7.1512	7.77638	3.80548	4.15599	3.76196	4.14852	4.14464	4.56493	3.88857	3.85639	3.71251
74035	1432218_a_at	Nol9	nucleolar protein 9	4	151413444	151435603	NM_028727|NP_083003	Mm.275803	ENSMUSG00000028948	1p36.31	79707	NOL9	MGI:1921285	4	syntenic	Nol9	nucleolar protein 9	C	-11.8505	-4.27553	0.36079	19.367	0	0	epithelium	8.40051	8.15364	8.31702	3.9952	3.94775	4.44965	3.76888	4.34262	3.98838	4.70653	3.54046	3.39426
72895	1437206_at	Setd5	SET domain containing 5	6	113027632	113103418	NM_028385|NP_082661	Mm.367159	ENSMUSG00000034269	3p25.3	55209	SETD5	MGI:1920145	6	syntenic	Setd5	SET domain containing 5	B	-11.8334	-3.4556	0.292021	10.9708	0	0	epithelium	7.96202	7.53166	8.04963	4.46883	4.18042	4.38586	4.59621	4.42924	4.44834	4.77783	4.47405	3.76876
94223	1455311_at	Dgcr8	DiGeorge syndrome critical region gene 8	16	-18254057	-18289261	NM_033324|NP_201581	Mm.447352|Mm.475890	ENSMUSG00000022718	22q11.2	54487	DGCR8	MGI:2151114	16	10.9	Dgcr8	DiGeorge syndrome critical region gene 8	B	-11.8164	-3.46542	0.293273	11.0458	0	0	epithelium	9.04794	8.65076	9.16037	4.96955	5.67378	5.82147	5.6676	5.06411	5.42278	5.57691	5.59567	5.59655
12464	1415868_at	Cct4	chaperonin containing Tcp1, subunit 4 (delta)	11	22890592	22903336	NM_009837|NP_033967	Mm.296985|Mm.394074|Mm.441628	ENSMUSG00000007739	2p15	10575	CCT4	MGI:104689	11	13	Cct4	chaperonin containing Tcp1, subunit 4 (delta)	B	-11.8015	-3.82711	0.324289	14.193	0	0	epithelium	8.89972	9.01322	8.75883	4.87074	4.94725	4.48659	5.18974	5.57971	5.65501	4.91322	4.98181	4.94723
24061	1417832_at	Smc1a	structural maintenance of chromosomes 1A	21	148450970	148496510	NM_019710|NP_062684	Mm.26412	ENSMUSG00000041133	Xp11.22-p11.21	8243	SMC1A	MGI:1344345	X	syntenic	Smc1a	structural maintenance of chromosomes 1A	B	-11.7753	-3.41134	0.289704	10.6394	0	0	epithelium	9.72618	9.18887	9.70333	6.10114	6.49807	6.01163	5.90626	6.35629	6.0785	6.51319	5.95798	5.73002
231470	1439019_at	Fras1	Fraser syndrome 1 homolog (human)	5	96802973	97213747	NM_175473|NP_780682	Mm.291120	ENSMUSG00000034687	4q21.21	80144	FRAS1	MGI:2385368	5	syntenic	Fras1	Fraser syndrome 1 homolog (human)	B	-11.7541	-3.3769	0.287295	10.3884	0	0	epithelium	6.37134	6.33228	6.93308	3.17737	3.53188	3.14881	3.08215	3.56311	2.86299	3.23972	2.80627	3.10575
20452	1419186_a_at	St8sia4	ST8 alpha-N-acetyl-neuraminide alpha-2,8-sialyltransferase 4	1	-97484258	-97564171	NM_009183|NP_033209	Mm.306228	ENSMUSG00000040710	5q21	7903	ST8SIA4	MGI:106018	1	syntenic	St8sia4	ST8 alpha-N-acetyl-neuraminide alpha-2,8-sialyltransferase 4	B	-11.7387	-4.99036	0.42512	31.7869	0	0	epithelium	9.89725	9.57099	9.78827	4.68012	3.67546	5.2087	5.02095	5.07335	5.0285	4.91541	4.0875	5.1663
12488	1420907_at	Cd2ap	CD2-associated protein	17	-42929899	-43013373	NM_009847|NP_033977	Mm.218637	ENSMUSG00000061665	6p12	23607	CD2AP	MGI:1330281	17	syntenic	Cd2ap	CD2-associated protein	B	-11.6954	-4.26608	0.364765	19.2406	0	0	epithelium	11.6896	11.533	11.7407	6.86819	6.86771	7.06821	7.51922	8.00622	7.68153	7.97044	7.21727	7.29617
17258	1452347_at	Mef2a	myocyte enhancer factor 2A	7	-74378716	-74517744	NM_001033713|NP_001028885	Mm.132788|Mm.426509|Mm.466976	ENSMUSG00000030557	15q26	4205	MEF2A	MGI:99532	7	33	Mef2a	myocyte enhancer factor 2A	B	-11.6821	-3.96798	0.339662	15.6487	0	0	epithelium	8.66404	8.68503	8.75744	4.17706	4.71277	4.42195	5.00175	4.96259	5.23983	5.24265	4.37041	4.47872
18798	1430871_at	Plcb4	phospholipase C, beta 4	2	135567565	135838804	NM_013829|NP_038857	Mm.38009|Mm.461495	ENSMUSG00000039943	20p12	5332	PLCB4	MGI:107464	2	77	Plcb4	phospholipase C, beta 4	B	-11.6809	-4.4485	0.380837	21.834	0	0	epithelium	8.67423	8.66773	8.64509	3.83792	4.07133	3.7998	3.881	4.26896	3.84159	5.13445	4.35656	4.73301
22061	1459581_at	Trp63	transformation related protein 63	16	25683850	25892174	NM_001127259|NM_001127260|NM_001127261|NM_001127262|NM_001127263|NM_001127264|NM_001127265|NM_011641|NP_001120731|NP_001120732|NP_001120733|NP_001120734|NP_001120735|NP_001120736|NP_001120737|NP_035771	Mm.20894	ENSMUSG00000022510	3q28	8626	TP63	MGI:1330810	16	19.3	Trp63	transformation related protein 63	B	-11.679	-5.81682	0.498059	56.3686	0	0	epithelium	10.3133	10.6822	10.6079	5.25532	6.00183	5.18836	4.05508	4.68307	3.98923	4.57954	4.33037	4.37618
26900	1452077_at	Ddx3y	DEAD (Asp-Glu-Ala-Asp) box polypeptide 3, Y-linked	22	-598009	-622998	NM_012008|NP_036138	Mm.302938	ENSMUSG00000069045	Yq11	8653	DDX3Y	MGI:1349406	Y	syntenic	Ddx3y	DEAD (Asp-Glu-Ala-Asp) box polypeptide 3, Y-linked	M	-11.6785	-3.38492	0.289842	10.4463	0	0	epithelium	6.18764	6.81667	6.56947	2.97497	2.74039	3.2102	3.0711	3.47174	3.34393	3.23195	2.77733	3.43549
16842	1454734_at	Lef1	lymphoid enhancer binding factor 1	3	130813388	130926249	NM_010703|NP_034833	Mm.255219	ENSMUSG00000027985	4q23-q25	51176	LEF1	MGI:96770	3	61.6	Lef1	lymphoid enhancer binding factor 1	B	-11.6729	-4.28819	0.367364	19.5377	0	0	epithelium	8.509	8.38628	8.48534	4.65355	4.44805	3.96795	4.50244	3.46929	3.92223	3.86838	4.7909	3.92537
229593	1425173_s_at	Golph3l	golgi phosphoprotein 3-like	3	95392880	95423164	NM_146133|NP_666245	Mm.245830	ENSMUSG00000046519	1q21.3	55204	GOLPH3L	MGI:1917129	3	syntenic	Golph3l	golgi phosphoprotein 3-like	C	-11.6688	-4.18125	0.358328	18.1418	0	0	epithelium	10.8807	10.8494	10.8094	6.24705	6.60309	5.99726	7.10744	6.51394	6.32892	7.16138	7.06726	6.96122
16579	1451783_a_at	Kifap3	kinesin-associated protein 3	1	165709809	165847231	NM_010629|NP_034759	Mm.4651	ENSMUSG00000026585	1q24.2	22920	KIFAP3	MGI:107566	1	syntenic	Kifap3	kinesin-associated protein 3	B	-11.6604	-3.9911	0.342277	15.9016	0	0	epithelium	10.4591	10.393	10.4688	7.23686	6.70907	6.50389	6.29518	6.40683	5.82099	6.46381	6.05906	6.54738
13642	1419639_at	Efnb2	ephrin B2	8	-8617438	-8660773	NM_010111|NP_034241	Mm.209813	ENSMUSG00000001300	13q33	1948	EFNB2	MGI:105097	8	2	Efnb2	ephrin B2	B	-11.6384	-4.25215	0.365356	19.0556	0	0	epithelium	10.5177	10.307	10.4246	6.07618	6.08525	6.83876	6.26667	5.87016	5.62492	5.71411	6.83819	6.16461
20358	1425903_at	Sema6a	sema domain, transmembrane domain (TM), and cytoplasmic domain, (semaphorin) 6A	18	-47404907	-47528522	NM_018744|NP_061214	Mm.40909	ENSMUSG00000019647	5q23.1	57556	SEMA6A	MGI:1203727	18	syntenic	Sema6a	sema domain, transmembrane domain (TM), and cytoplasmic domain, (semaphorin	B	-11.6381	-3.39122	0.29139	10.492	0	0	epithelium	9.14048	8.97324	9.08349	5.77475	5.74421	5.85649	5.71769	5.59103	6.10609	5.38964	5.02965	5.86113
13837	1425574_at	Epha3	Eph receptor A3	16	-63545043	-63863983	NM_010140|NP_034270	Mm.1977	ENSMUSG00000052504	3p11.2	2042	EPHA3	MGI:99612	16	syntenic	Epha3	Eph receptor A3	B	-11.6273	-5.63324	0.484486	49.6335	0	0	epithelium	8.96016	8.98993	8.69914	3.70002	4.7215	3.42588	2.78059	2.82919	3.00925	3.05326	2.94959	2.77925
20606	1422256_at	Sstr2	somatostatin receptor 2	11	113485570	113486950	NM_001042606|NM_009217|NP_001036071|NP_033243	Mm.454968	ENSMUSG00000047904	17q24	6752	SSTR2	MGI:98328	11	69	Sstr2	somatostatin receptor 2	B	-11.6125	-3.36858	0.290083	10.3286	0	0	epithelium	8.72194	8.43111	8.59286	4.91012	5.02595	5.36492	5.69273	5.39282	5.51498	5.05567	5.20605	4.75729
72668	1430580_at	2810030E01Rik	RIKEN cDNA 2810030E01 gene	2	-17965713	-17970076	NM_028317|NP_082593	Mm.411958|Mm.439884|Mm.476043	ENSMUSG00000054074	10p12.31	387640	C10orf140	MGI:1919918	2	syntenic	2810030E01Rik	RIKEN cDNA 2810030E01 gene	C	-11.572	-4.12125	0.356141	17.4028	0	0	epithelium	7.78851	8.30278	7.69455	4.71237	4.01256	3.472	3.61011	3.48682	3.53784	3.67764	3.88916	3.8678
108912	1455983_at	Cdca2	cell division cycle associated 2	14	-68294410	-68333667	NM_001110162|NM_175384|NP_001103632|NP_780593	Mm.33831	ENSMUSG00000048922	8p21.2	157313	CDCA2	MGI:1919787	14	syntenic	Cdca2	cell division cycle associated 2	C	-11.5688	-3.34615	0.28924	10.1693	0	0	epithelium	8.5493	8.46239	8.59312	4.91543	5.12184	4.52697	5.47833	5.23699	5.40258	5.38995	5.16875	5.45818
18949	1423325_at	Pnn	pinin	12	60167905	60175004	NM_008891|NP_032917	Mm.22347	ENSMUSG00000020994	14q21.1	5411	PNN	MGI:1100514	12	23	Pnn	pinin	B	-11.5635	-5.37322	0.464669	41.4476	0	0	epithelium	11.2284	11.0403	11.1104	4.80061	6.36344	5.52661	5.32565	5.38859	6.21151	6.68982	5.44216	6.02972
57261	1450711_at	Brd4	bromodomain containing 4	17	-32343613	-32421054	NM_020508|NM_198094|NP_065254|NP_932762	Mm.253518	ENSMUSG00000024002	19p13.1	23476	BRD4	MGI:1888520	17	20	Brd4	bromodomain containing 4	B	-11.5583	-5.10474	0.441652	34.4097	0	0	epithelium	10.1492	9.31124	9.98507	4.88473	5.20788	4.62868	4.38452	5.50322	5.22552	4.37672	4.0322	4.15042
378702	1420010_at	Serf2	small EDRK-rich factor 2	2	121274963	121279162	NM_011354|NP_035484	Mm.262252	ENSMUSG00000074884	15q15.3	10169	SERF2	MGI:1337041	2	syntenic	Serf2	small EDRK-rich factor 2	B	-11.5512	-3.34218	0.289337	10.1414	0	0	epithelium	10.7075	10.6933	10.707	7.13453	7.06514	7.31511	7.73409	7.92536	7.17191	7.16426	7.1442	7.58897
12444	1416124_at	Ccnd2	cyclin D2	6	-127075726	-127101066	NM_009829|NP_033959	Mm.333406	ENSMUSG00000000184	12p13	894	CCND2	MGI:88314	6	61.1	Ccnd2	cyclin D2	B	-11.5437	-8.71316	0.754799	419.683	0	0	epithelium	12.2757	12.2592	12.3558	3.80744	5.8629	4.64304	2.67324	3.56311	2.89535	2.73404	3.55351	2.52124
71951	1429293_at	Gpc2	glypican 2 (cerebroglycan)	5	-138714887	-138721165	NM_172412|NP_766000	Mm.77066	ENSMUSG00000029510	7q22.1	221914	GPC2	MGI:1919201	5	syntenic	Gpc2	glypican 2 (cerebroglycan)	B	-11.5436	-4.47985	0.388079	22.3136	0	0	epithelium	8.54755	8.72226	8.59594	4.48006	4.79923	4.19501	3.7368	4.02487	3.26188	4.37104	4.54874	3.86096
72832	1459858_x_at	Crtac1	cartilage acidic protein 1	19	-42357526	-42506273	NM_145123|NP_660105	Mm.313558	ENSMUSG00000042401	10q22	55118	CRTAC1	MGI:1920082	19	syntenic	Crtac1	cartilage acidic protein 1	B	-11.5266	-3.36331	0.291787	10.291	0	0	epithelium	7.44616	7.31188	7.18957	3.63353	3.9027	4.17317	3.46491	4.41999	3.82507	4.26149	4.08536	3.80682
75597	1452923_at	Ndufaf2	NADH dehydrogenase (ubiquinone) 1 alpha subcomplex, assembly factor 2	13	-108842782	-108948819	NM_001127346|NP_001120818|XM_001476048|XM_919782|XP_001476098|XP_924875	Mm.276040	ENSMUSG00000068184	5q12.1	91942	NDUFAF2	MGI:1922847	13	syntenic	Ndufaf2	NADH dehydrogenase (ubiquinone) 1 alpha subcomplex, assembly factor 2	C	-11.5221	-3.67758	0.319176	12.7956	0	0	epithelium	11.6413	11.6741	11.6401	7.73148	7.45676	7.95397	8.7155	7.99258	8.20654	7.85611	7.71432	8.14105
14450	1424436_at	Gart	phosphoribosylglycinamide formyltransferase	16	-91621641	-91647217	NM_010256|NP_034386	Mm.4505	ENSMUSG00000022962	21q22.11	2618	GART	MGI:95654	16	63	Gart	phosphoribosylglycinamide formyltransferase	B	-11.5149	-3.62764	0.315039	12.3603	0	0	epithelium	8.89504	8.75396	8.7426	4.86983	5.18208	5.0708	4.8697	4.91629	5.60418	5.6751	4.78918	5.54892
12419	1421932_at	Cbx5	chromobox homolog 5 (Drosophila HP1a)	15	-103021976	-103045783	NM_001076789|NM_001110216|NM_007626|NP_001070257|NP_001103686|NP_031652	Mm.262059	ENSMUSG00000009575	12q13.13	23468	CBX5	MGI:109372	15	syntenic	Cbx5	chromobox homolog 5 (Drosophila HP1a)	B	-11.4713	-4.48318	0.390817	22.3651	0	0	epithelium	11.4488	11.4114	11.3265	6.51595	6.50275	7.13631	7.99412	6.65546	7.22206	6.60759	6.71329	6.86418
319960	1442152_at	4930513N10Rik	RIKEN cDNA 4930513N10 gene	8			XM_912119|XP_917212	Mm.386996	ENSMUSG00000074136										-11.4677	-4.19101	0.365461	18.265	0	0	epithelium	7.40622	7.36929	7.69262	3.54069	3.62785	4.20226	2.85742	3.30122	2.91369	3.05356	3.0464	3.1422
19820	1439403_x_at	Rnf12	ring finger protein 12	21	-101152505	-101176623	NM_011276|NP_035406	Mm.427762|Mm.476322	ENSMUSG00000056537	Xq13-q21	51132	RLIM	MGI:1342291	X	45	Rlim	ring finger protein, LIM domain interacting	B	-11.4601	-3.39708	0.296427	10.5347	0	0	epithelium	9.27572	9.3645	9.3498	5.40068	6.17483	5.86662	6.08175	6.10067	6.2909	5.55493	5.68139	6.24455
28109	1454648_s_at	D10Wsu102e	DNA segment, Chr 10, Wayne State University 102, expressed	10	82822997	82831580	NM_026579|NP_080855	Mm.196210	ENSMUSG00000020255	12q23.3	121053	C12orf45	MGI:106381	10	45	D10Wsu102e	DNA segment, Chr 10, Wayne State University 102, expressed	C	-11.4222	-3.91619	0.342857	15.097	0	0	epithelium	8.99249	9.04463	8.94781	4.94037	5.54578	5.06709	4.86773	5.30506	5.75457	4.92379	4.42812	4.87652
19130	1421336_at	Prox1	prospero-related homeobox 1	1	-191945657	-191994559	NM_008937|NP_032963	Mm.132579|Mm.392678	ENSMUSG00000010175	1q32.2-q32.3	5629	PROX1	MGI:97772	1	106.3	Prox1	prospero-related homeobox 1	B	-11.4131	-4.34309	0.380535	20.2956	0	0	epithelium	7.49392	8.20334	8.13398	3.57525	3.27227	3.06153	3.19737	3.92109	4.11267	3.55317	4.27706	3.43549
19266	1445767_at	Ptprd	protein tyrosine phosphatase, receptor type, D	4	-75587142	-75779380	NM_001014288|NM_011211|NP_001014310|NP_035341	Mm.146764|Mm.184021|Mm.462191	ENSMUSG00000028399	9p23-p24.3	5789	PTPRD	MGI:97812	4	38	Ptprd	protein tyrosine phosphatase, receptor type, D	M	-11.4041	-5.29328	0.464154	39.2135	0	0	epithelium	10.1412	9.80041	9.8873	5.33296	5.68231	5.17322	4.09894	4.35401	4.08124	4.15298	4.61398	4.35761
108147	1452811_at	Atic	5-aminoimidazole-4-carboxamide ribonucleotide formyltransferase/IMP cyclohydrolase	1	71603747	71625978	NM_026195|NP_080471	Mm.38010	ENSMUSG00000026192	2q35	471	ATIC	MGI:1351352	1	syntenic	Atic	5-aminoimidazole-4-carboxamide ribonucleotide formyltransferase/IMP cyclohy	B	-11.3628	-5.04314	0.44383	32.9714	0	0	epithelium	10.6455	10.6205	10.7576	6.27045	6.61041	5.38239	4.84175	5.56753	5.42506	5.64793	5.93445	5.00267
70297	1429081_at	Gcc2	GRIP and coiled-coil domain containing 2	10	57718273	57768340	NM_027375|NP_081651	Mm.25531	ENSMUSG00000038039	2q12.3	9648	GCC2	MGI:1917547	10	syntenic	Gcc2	GRIP and coiled-coil domain containing 2	C	-11.3164	-4.71294	0.416471	26.2263	0	0	epithelium	8.74085	8.20154	8.61471	3.48489	4.05084	3.12188	3.92847	4.72303	3.68231	4.25074	3.22632	3.78629
16649	1417974_at	Kpna4	karyopherin (importin) alpha 4	3	-68876142	-68931014	NM_008467|NP_032493	Mm.30601	ENSMUSG00000027782	3q25.33	3840	KPNA4	MGI:1100848	3	syntenic	Kpna4	karyopherin (importin) alpha 4	B	-11.3033	-3.71824	0.32895	13.1614	0	0	epithelium	9.98344	9.98639	9.90713	5.85247	6.43456	6.47016	5.55763	6.43262	6.4365	6.7821	6.00427	6.19641
12316	1452459_at	Aspm	asp (abnormal spindle)-like, microcephaly associated (Drosophila)	1	141351349	141390665	NM_009791|NP_033921	Mm.168523	ENSMUSG00000033952	1q31	259266	ASPM	MGI:1334448	1	syntenic	Aspm	asp (abnormal spindle)-like, microcephaly associated (Drosophila)	B	-11.2935	-3.95796	0.350463	15.5405	0	0	epithelium	7.40714	7.63859	8.19207	4.23516	3.96032	3.72457	3.4948	3.25679	3.64484	3.45599	4.28556	4.03372
68169	1453225_at	A930038C07Rik	RIKEN cDNA A930038C07 gene	6	65621604	65656924	NM_172399|NP_765987	Mm.52392	ENSMUSG00000049001	4q27	79625	C4orf31	MGI:1915419	6	syntenic	A930038C07Rik	RIKEN cDNA A930038C07 gene	C	-11.2521	-7.05808	0.62727	133.258	0	0	epithelium	12.2458	12.0362	12.1268	5.46749	6.55543	5.48575	5.25765	5.11179	3.95394	5.28167	3.56311	5.02677
16885	1456234_at	Limk1	LIM-domain containing, protein kinase	5	-135131908	-135164460	NM_010717|NP_034847	Mm.15409	ENSMUSG00000029674	7q11.23	3984	LIMK1	MGI:104572	5	75	Limk1	LIM-domain containing, protein kinase	B	-11.2182	-3.4301	0.305762	10.7786	0	0	epithelium	10.1596	9.98477	10.2131	6.9533	6.84797	6.72737	6.40324	6.25137	6.51544	6.45777	6.69778	7.34719
20346	1420416_at	Sema3a	sema domain, immunoglobulin domain (Ig), short basic domain, secreted, (semaphorin) 3A	5	13399308	13602571	NM_009152|NP_033178	Mm.372039	ENSMUSG00000028883	7p12.1	10371	SEMA3A	MGI:107558	5	syntenic	Sema3a	sema domain, immunoglobulin domain (Ig), short basic domain, secreted, (sem	B	-11.2136	-3.52492	0.314345	11.5109	0	0	epithelium	7.49874	7.02763	7.50098	3.36546	3.72317	3.87544	3.86999	4.28227	3.67785	4.08987	3.34697	4.12672
108030	1435805_at	Lin7a	lin-7 homolog A (C. elegans)	10	106708886	106862199	NM_001033223|NM_001039354|NP_001028395|NP_001034443	Mm.268025	ENSMUSG00000019906	12q21	8825	LIN7A	MGI:2135609	10	syntenic	Lin7a	lin-7 homolog A (C. elegans)	B	-11.1826	-3.95116	0.353331	15.4674	0	0	epithelium	7.2587	8.49543	7.34837	3.49502	3.64549	3.49691	3.94169	4.05625	3.88211	3.69767	4.04479	3.48714
22288	1452222_at	Utrn	utrophin	10	-12101985	-12581533	NM_011682|NP_035812	Mm.331784	ENSMUSG00000019820	6q24	7402	UTRN	MGI:104631	10	3	Utrn	utrophin	B	-11.1532	-5.61573	0.50351	49.0346	0	0	epithelium	10.9739	10.4124	10.9662	6.57646	4.89006	4.62208	4.34205	5.2006	4.85489	5.62585	5.07931	5.3246
68904	1436516_at	Abhd13	abhydrolase domain containing 13	8	9977716	9992154	NM_001081119|NP_001074588	Mm.142570	ENSMUSG00000040396	13q33.3	84945	ABHD13	MGI:1916154	8	syntenic	Abhd13	abhydrolase domain containing 13	C	-11.151	-3.92727	0.352189	15.2134	0	0	epithelium	7.59526	7.52329	7.65251	3.13323	4.27471	3.756	3.76888	3.58209	3.14231	4.27441	3.45309	3.58307
77188	1432567_at	A430105D02Rik	RIKEN cDNA A430105D02 gene	1				Mm.446910											-11.1487	-4.05193	0.363445	16.5864	0	0	epithelium	7.66056	8.03687	7.68388	3.15915	3.13054	3.75412	3.67641	4.20784	4.24999	4.12286	3.48708	3.88859
116940	1450400_at	Tgs1	trimethylguanosine synthase homolog (S. cerevisiae)	4	3502044	3543770	NM_054089|NP_473430	Mm.171323	ENSMUSG00000028233	8q11	96764	TGS1	MGI:2151797	4	0	Tgs1	trimethylguanosine synthase homolog (S. cerevisiae)	M	-11.1301	-4.5896	0.41236	24.0773	0	0	epithelium	11.1063	11.1685	11.2598	6.92402	6.81056	5.53775	6.62004	7.17074	6.94817	6.85706	6.35434	6.0746
27407	1423863_at	Abcf2	ATP-binding cassette, sub-family F (GCN20), member 2	5	-24071162	-24083177	NM_013853|NP_038881	Mm.21629	ENSMUSG00000028953	7q36	10061	ABCF2	MGI:1351657	5	syntenic	Abcf2	ATP-binding cassette, sub-family F (GCN20), member 2	B	-11.1241	-3.70936	0.333453	13.0806	0	0	epithelium	8.92681	9.17824	8.90914	4.95042	5.58091	5.78034	5.06013	5.76905	4.66782	5.39837	5.15911	5.29219
270110	1454665_at	Irf2bp2	interferon regulatory factor 2 binding protein 2	8			XM_001002526|XM_284454|XP_001002526|XP_284454	Mm.334918|Mm.470682	ENSMUSG00000051495	1q42.3	359948	IRF2BP2	MGI:2443921	8	syntenic	Irf2bp2	interferon regulatory factor 2 binding protein 2	C	-11.1201	-4.41564	0.397086	21.3423	0	0	epithelium	10.2541	10.2859	10.3447	5.70924	6.83576	6.46987	5.43653	5.80448	5.98066	5.83558	5.43605	5.40538
83796	1426192_at	Smarcd2	SWI/SNF related, matrix associated, actin dependent regulator of chromatin, subfamily d, member 2	11	-106124484	-106128946	NM_001130187|NM_031878|NP_001123659|NP_114084	Mm.21772	ENSMUSG00000078619	17q23-q24	6603	SMARCD2	MGI:1933621	11	syntenic	Smarcd2	SWI/SNF related, matrix associated, actin dependent regulator of chromatin,	B	-11.0667	-4.24545	0.383625	18.9675	0	0	epithelium	11.2369	11.4677	11.251	6.89223	6.79813	6.95265	8.1412	7.19269	6.72452	6.6696	7.41959	6.86717
11946	1420037_at	Atp5a1	ATP synthase, H+ transporting, mitochondrial F1 complex, alpha subunit, isoform 1	18	78012506	78021607	NM_007505|NP_031531	Mm.276137	ENSMUSG00000025428	18q12-q21	498	ATP5A1	MGI:88115	18	50	Atp5a1	ATP synthase, H+ transporting, mitochondrial F1 complex, alpha subunit, iso	B	-11.0501	-3.38554	0.306381	10.4508	0	0	epithelium	13.3131	13.1607	13.3006	9.67848	9.63164	9.74552	10.3651	10.3679	9.90617	9.57265	9.47429	10.1114
21672	1418506_a_at	Prdx2	peroxiredoxin 2	8	87493546	87498212	NM_011563|NP_035693	Mm.347009|Mm.393373	ENSMUSG00000005161	19p13.2	7001	PRDX2	MGI:109486	8	36	Prdx2	peroxiredoxin 2	B	-11.044	-3.59915	0.325892	12.1186	0	0	epithelium	9.47732	9.3548	9.38851	5.51302	5.7613	6.15261	5.84593	5.88039	5.26182	6.18444	6.30558	5.36445
73490	1448059_at	Mipol1	mirror-image polydactyly gene 1 homolog (human)	12			XM_354672|XM_915810|XP_354672|XP_920903	Mm.268180|Mm.461965	ENSMUSG00000047022										-11.0368	-3.35057	0.303582	10.2005	0	0	epithelium	7.88276	7.85927	8.12806	4.21585	4.73517	4.84391	4.49107	4.42577	4.15735	4.72061	5.20847	4.65694
72230	1453912_at	Zfp558	zinc finger protein 558	9			XM_356228|XM_906919|XP_356228|XP_912012	Mm.289689	ENSMUSG00000056712	19p13.2	148156	ZNF558	MGI:1921681	9	syntenic	Zfp558	zinc finger protein 558	C	-11.0362	-3.43383	0.311143	10.8065	0	0	epithelium	6.39081	6.51722	6.36828	2.60683	3.02576	2.7531	3.41324	2.71931	3.6665	2.8035	2.93832	2.99794
72154	1428887_at	Zfp157	zinc finger protein 157	5	138882703	138901922	NM_028130|NP_082406	Mm.20263	ENSMUSG00000036898	Xp11.2	7712	ZNF157	MGI:1919404	5	syntenic	Zfp157	zinc finger protein 157	C	-11.0319	-4.01145	0.363623	16.1275	0	0	epithelium	7.56803	7.92134	7.85013	3.60459	4.03338	3.87328	4.31578	3.10517	3.24113	4.32725	3.72338	3.69153
21951	1432630_at	Tnks	tankyrase, TRF1-interacting ankyrin-related ADP-ribose polymerase	8	-35892232	-36028744	NM_175091|NP_780300	Mm.88364	ENSMUSG00000031529	8p23.1	8658	TNKS	MGI:1341087	8	18	Tnks	tankyrase, TRF1-interacting ankyrin-related ADP-ribose polymerase	B	-11.0252	-3.68577	0.334304	12.8685	0	0	epithelium	7.95965	7.73938	8.01549	4.15563	4.58831	4.27561	4.08046	3.71468	4.45017	4.56206	3.56311	4.58157
57748	1420640_at	Jmy	junction-mediating and regulatory protein	13	-94204156	-94269644	NM_021310|NP_067285	Mm.390630	ENSMUSG00000021690	5q14.1	133746	JMY	MGI:1913096	13	syntenic	Jmy	junction-mediating and regulatory protein	B	-11.0238	-4.60142	0.41741	24.2754	0	0	epithelium	8.92419	9.0292	9.19473	4.93835	4.65527	4.55015	5.32992	4.4432	4.54248	3.70258	3.86866	4.00096
320271	1440846_at	A930041I02Rik	RIKEN cDNA A930041I02 gene	2	-38921734	-39046250	NM_178778|NP_848893	Mm.204836	ENSMUSG00000035236	9q33.3	286205	SCAI	MGI:2443716	2	syntenic	Scai	suppressor of cancer cell invasion	C	-11.0005	-4.80724	0.437004	27.9978	0	0	epithelium	8.43563	8.48385	8.77393	4.89895	3.32479	2.99627	3.83572	3.86713	3.65999	4.20423	3.58964	3.43835
20250	1415824_at	Scd2	stearoyl-Coenzyme A desaturase 2	19	44368165	44381352	NM_009128|NP_033154	Mm.193096	ENSMUSG00000025203	10q24.31	6319	SCD	MGI:98240	19	43	Scd2	stearoyl-Coenzyme A desaturase 2	M	-10.987	-4.89628	0.445644	29.7801	0	0	epithelium	9.24592	9.19425	9.30142	3.96634	4.39065	3.75401	4.68701	3.56842	3.96553	4.6403	4.92782	5.25816
67974	1454201_a_at	Ccny	cyclin Y	18	-9314041	-9450148	NM_026484|NP_080760	Mm.86523|Mm.376607	ENSMUSG00000024286	10p11.21	219771	CCNY	MGI:1915224	18	syntenic	Ccny	cyclin Y	C	-10.987	-5.21675	0.474812	37.1876	0	0	epithelium	8.44761	8.32915	8.57223	3.15165	3.23401	3.01904	4.74231	3.28875	2.65475	2.63994	3.04465	3.32113
108653	1435533_s_at	4933426K21Rik	RIKEN cDNA 4933426K21 gene	6	-122403626	-122436323	NM_027664|NP_081940	Mm.277939	ENSMUSG00000040649	12p13.31	57494	RIMKLB	MGI:1918325	6	syntenic	Rimklb	ribosomal modification protein rimK-like family member B	B	-10.9387	-3.4396	0.314444	10.8499	0	0	epithelium	10.3783	10.1367	10.137	6.82797	7.04504	7.47507	6.53471	6.36282	6.58973	6.47114	6.96165	6.73143
16001	1428967_at	Igf1r	insulin-like growth factor I receptor	7	75097142	75378553	NM_010513|NP_034643	Mm.275742	ENSMUSG00000005533	15q26.3	3480	IGF1R	MGI:96433	7	33	Igf1r	insulin-like growth factor I receptor	B	-10.9347	-4.26126	0.3897	19.1763	0	0	epithelium	9.63796	9.39596	9.86407	5.05531	5.32068	5.91139	5.62561	4.93699	5.71944	5.22991	4.59438	5.94895
71567	1459882_at	Mcm9	minichromosome maintenance complex component 9	10	-53257129	-53350245	NM_027830|NP_082106	Mm.278221|Mm.464928	ENSMUSG00000058298	6q22.31	254394	MCM9	MGI:1918817	10	syntenic	Mcm9	minichromosome maintenance complex component 9	B	-10.9141	-3.80966	0.34906	14.0224	0	0	epithelium	7.1367	7.08146	7.60503	2.91907	3.45629	3.39178	3.67843	3.32298	3.09394	3.29526	3.85474	4.17013
70998	1453761_at	Phf6	PHD finger protein 6	21	50265442	50310120	NM_027642|NP_081918	Mm.26870|Mm.472947	ENSMUSG00000025626	Xq26.3	84295	PHF6	MGI:1918248	X	syntenic	Phf6	PHD finger protein 6	B	-10.898	-4.3706	0.401046	20.6863	0	0	epithelium	9.28649	9.31183	9.36608	4.29339	5.71486	5.34304	5.22757	4.2711	5.26016	4.73837	5.09251	4.61678
72114	1437097_at	Zbed3	zinc finger, BED domain containing 3	13	96095191	96107796	NM_028106|NP_082382	Mm.3774	ENSMUSG00000041995	5q13.3	84327	ZBED3	MGI:1919364	13	syntenic	Zbed3	zinc finger, BED domain containing 3	C	-10.8704	-3.43686	0.316168	10.8293	0	0	epithelium	8.40514	7.99696	8.2472	4.81231	5.02919	5.40414	4.93082	4.94186	4.67101	4.42724	4.41091	4.38867
228012	1455024_at	Tlk1	tousled-like kinase 1	2	-70550464	-70663537	NM_172664|NP_766252	Mm.136511	ENSMUSG00000041997	2q31.1	9874	TLK1	MGI:2441683	2	syntenic	Tlk1	tousled-like kinase 1	B	-10.8695	-5.02835	0.462612	32.6351	0	0	epithelium	10.0168	9.91027	10.0588	3.61426	5.26977	4.8855	4.81686	4.92951	4.92035	5.85074	5.08674	5.3287
100042480	1438732_at	RP23-448C18.1	novel similar to human Nance-Horan syndrome protein (RP11-262D11.5)	21			XM_001478287|XP_001478337	Mm.388968	ENSMUSG00000079481	Xq13.1	340527	NHSL2	MGI:3645090	X	syntenic	Nhsl2	NHS-like 2	C	-10.8654	-3.9748	0.365822	15.723	0	0	epithelium	6.67047	6.92216	6.57921	3.42887	3.49377	2.45303	2.2474	2.55782	2.7313	2.55084	2.7449	2.53438
18616	1447731_at	Peg3	paternally expressed 3	7	-6658670	-6683130	NM_008817|NP_032843	Mm.389800	ENSMUSG00000002265	19q13.4	5178	PEG3	MGI:104748	7	6.5	Peg3	paternally expressed 3	B	-10.8602	-5.95962	0.548756	62.2336	0	0	epithelium	12.4155	12.3302	12.3284	5.46144	7.83053	6.48125	6.2952	6.5029	7.26311	5.85776	5.80746	6.08611
15191	1415888_at	Hdgf	hepatoma-derived growth factor	3	87710242	87720054	NM_008231|NP_032257	Mm.292208	ENSMUSG00000004897	1q21-q23	3068	HDGF	MGI:1194494	3	61.8	Hdgf	hepatoma-derived growth factor	B	-10.8524	-4.31989	0.398058	19.9718	0	0	epithelium	12.0058	11.811	11.9832	6.95429	6.98576	7.48528	8.31985	8.20988	7.98231	7.71489	7.3581	7.5106
17536	1447861_x_at	Meis2	Meis homeobox 2	2	-115688804	-115890849	NM_010825|NP_034955	Mm.247566|Mm.471935	ENSMUSG00000027210	15q14	4212	MEIS2	MGI:108564	2	64	Meis2	Meis homeobox 2	B	-10.8511	-4.07891	0.375899	16.8995	0	0	epithelium	7.4331	7.48311	7.49196	3.49298	3.84727	4.12396	3.23972	2.67084	3.26707	3.69203	3.28535	2.89511
15438	1419126_at	Hoxd9	homeo box D9	2	74535819	74538265	NM_013555|NP_038583	Mm.26544	ENSMUSG00000043342	2q31.1	3235	HOXD9	MGI:96210	2	45	Hoxd9	homeobox D9	B	-10.837	-3.49623	0.32262	11.2842	0	0	epithelium	8.65955	9.76829	9.09165	5.97961	5.7846	5.23148	5.63404	5.53037	5.51382	5.95637	5.64606	5.81603
56526	1420876_a_at	Sept6	septin 6	21	-34452239	-34529452	NM_019942|NP_064326	Mm.260036	ENSMUSG00000050379	Xq24	23157	2006-09-01	MGI:1888939	X	syntenic	2006-09-01	septin 6	B	-10.8309	-4.12989	0.381305	17.5074	0	0	epithelium	8.69799	8.66036	8.68675	3.54457	4.88323	4.35965	5.24572	4.61964	4.46849	4.81593	4.48672	4.54234
320343	1454969_at	Lypd6	LY6/PLAUR domain containing 6	2	49983889	50049084	NM_177139|NP_796113	Mm.130607	ENSMUSG00000050447	2q23.2	130574	LYPD6	MGI:2443848	2	syntenic	Lypd6	LY6/PLAUR domain containing 6	C	-10.8136	-4.2118	0.389491	18.5301	0	0	epithelium	7.81008	7.8527	7.77969	4.10361	4.05114	3.65653	3.37466	4.20973	3.24088	2.81728	3.78251	3.18486
239170	1457246_at	Rai16	retinoic acid induced 16	14			XM_001480783|XM_914171|XP_001480833|XP_919264	Mm.247582	ENSMUSG00000022095	8p21.3	64760	FAM160B2	MGI:3036290	14	syntenic	Fam160b2	family with sequence similarity 160, member B2	C	-10.8036	-4.07214	0.376923	16.8204	0	0	epithelium	12.8047	12.6167	12.6434	8.11144	8.23065	8.36644	8.38316	8.61679	8.3051	9.26642	8.93096	9.33417
93681	1457756_at	Zfp192	zinc finger protein 192	13	-21605090	-21622980	NM_139141|NP_631880	Mm.290601	ENSMUSG00000063894	6p21.3	7745	ZNF192	MGI:1913815	13	syntenic	Zfp192	zinc finger protein 192	B	-10.7907	-3.82075	0.354076	14.1305	0	0	epithelium	7.23765	7.25727	7.43761	3.80416	3.75156	3.90323	3.30716	3.86944	3.26038	3.70097	2.69537	3.11861
216543	1441340_at	Cep68	centrosomal protein 68	11	-20127039	-20149427	NM_172260|NP_758464	Mm.260314	ENSMUSG00000044066	2p14	23177	CEP68	MGI:2667663	11	10.91	Cep68	centrosomal protein 68	B	-10.7896	-3.71948	0.344728	13.1727	0	0	epithelium	8.81185	8.81748	8.8763	4.96514	4.95312	5.11576	5.37221	4.47151	4.6863	5.43392	5.24342	5.80023
103080	1437208_at	Sept10	septin 10	10	-58626867	-58684209	NM_001024910|NM_001024911|NP_001020081|NP_001020082	Mm.346842	ENSMUSG00000019917	2q13	151011	2010-09-01	MGI:1918110	10	syntenic	2010-09-01	septin 10	B	-10.7822	-5.38117	0.499079	41.6767	0	0	epithelium	9.68676	9.82653	9.7088	3.75727	4.04487	4.20865	4.02817	4.13792	3.77387	5.13784	4.40752	5.73965
69077	1432727_at	Psmd11	proteasome (prosome, macropain) 26S subunit, non-ATPase, 11	11	80242116	80285635	NM_178616|NP_848731	Mm.260539	ENSMUSG00000017428	17q11.2	5717	PSMD11	MGI:1916327	11	syntenic	Psmd11	proteasome (prosome, macropain) 26S subunit, non-ATPase, 11	B	-10.7701	-3.61209	0.33538	12.2278	0	0	epithelium	8.19521	8.43536	8.17829	4.86193	3.89144	4.46219	4.55054	4.88273	4.5207	5.28549	4.66267	4.80002
20020	1426242_at	Polr2a	polymerase (RNA) II (DNA directed) polypeptide A	11	-69547911	-69571725	NM_009089|NP_033115	Mm.16533	ENSMUSG00000005198	17p13.1	5430	POLR2A	MGI:98086	11	37	Polr2a	polymerase (RNA) II (DNA directed) polypeptide A	B	-10.7428	-3.37116	0.313807	10.3472	0	0	epithelium	10.294	10.4617	10.0482	6.69184	6.56116	6.66307	6.58152	6.651	7.15132	7.47427	7.08114	7.21589
13837	1425574_at	Epha3	Eph receptor A3	16	-63545043	-63863983	NM_010140|NP_034270	Mm.1977	ENSMUSG00000052504	3p11.2	2042	EPHA3	MGI:99612	16	syntenic	Epha3	Eph receptor A3	B	-10.7328	-3.485	0.324705	11.1967	0	0	epithelium	6.93701	7.04613	6.87648	2.97832	3.35988	3.13392	3.63427	4.28975	3.55311	3.4009	3.42828	3.43549
399548	1434008_at	Scn4b	sodium channel, type IV, beta	9	44947124	44962144	NM_001013390|NP_001013408	Mm.335112	ENSMUSG00000046480	11q23.3	6330	SCN4B	MGI:2687406	9	syntenic	Scn4b	sodium channel, type IV, beta	B	-10.7236	-3.97046	0.370255	15.6757	0	0	epithelium	9.05524	8.86425	8.8795	5.59197	5.62339	5.09765	4.82013	4.8736	5.00246	4.89973	4.39755	4.35636
18845	1455037_at	Plxna2	plexin A2	1	196446022	196643062	NM_008882|NP_032908	Mm.2251	ENSMUSG00000026640	1q32.2	5362	PLXNA2	MGI:107684	1	syntenic	Plxna2	plexin A2	B	-10.7222	-3.94234	0.367681	15.3731	0	0	epithelium	8.51065	8.1385	8.38754	4.95003	4.90868	4.08371	4.01407	3.92483	4.01305	4.90332	4.57689	4.25445
226519	1423885_at	Lamc1	laminin, gamma 1	1	-155066051	-155179916	NM_010683|NP_034813	Mm.1249	ENSMUSG00000026478	1q31	3915	LAMC1	MGI:99914	1	81.1	Lamc1	laminin, gamma 1	B	-10.6935	-4.99525	0.467128	31.8947	0	0	epithelium	10.8032	10.5068	10.8023	5.29292	6.17874	6.07552	5.80617	4.26666	5.78088	5.94646	5.87666	6.15573
27401	1460247_a_at	Skp2	S-phase kinase-associated protein 2 (p45)	15	-9041741	-9070207	NM_013787|NM_145468|NP_038815|NP_663443	Mm.35584	ENSMUSG00000054115	5p13	6502	SKP2	MGI:1351663	15	syntenic	Skp2	S-phase kinase-associated protein 2 (p45)	B	-10.6884	-3.6201	0.338695	12.2958	0	0	epithelium	7.56976	8.01023	7.95909	3.73845	4.87648	4.4949	4.64815	4.21532	4.15952	3.96758	4.02528	3.91065
21951	1432630_at	Tnks	tankyrase, TRF1-interacting ankyrin-related ADP-ribose polymerase	8	-35892232	-36028744	NM_175091|NP_780300	Mm.88364	ENSMUSG00000031529	8p23.1	8658	TNKS	MGI:1341087	8	18	Tnks	tankyrase, TRF1-interacting ankyrin-related ADP-ribose polymerase	B	-10.684	-4.32759	0.405052	20.0786	0	0	epithelium	9.55094	9.22955	9.60907	4.70083	4.79938	4.61572	5.86574	5.7359	5.44052	4.90332	4.66993	5.48907
14368	1417301_at	Fzd6	frizzled homolog 6 (Drosophila)	15	38837900	38869736	NM_008056|NP_032082	Mm.4769	ENSMUSG00000022297	8q22.3-q23.1	8323	FZD6	MGI:108474	15	13.1	Fzd6	frizzled homolog 6 (Drosophila)	B	-10.6738	-3.83772	0.359546	14.2978	0	0	epithelium	9.92215	10.0153	10.1569	5.8124	6.18782	5.63034	6.17767	6.12122	5.85818	6.93701	6.74146	6.27745
12929	1421953_at	Crkl	v-crk sarcoma virus CT10 oncogene homolog (avian)-like	16	17452079	17486348	NM_007764|NP_031790	Mm.21048|Mm.451241	ENSMUSG00000006134	22q11.21	1399	CRKL	MGI:104686	16	syntenic	Crkl	v-crk sarcoma virus CT10 oncogene homolog (avian)-like	B	-10.667	-3.978	0.372925	15.7579	0	0	epithelium	9.80377	9.782	9.80297	5.74975	6.26411	5.2823	5.57669	5.30768	6.29936	6.47144	5.96431	5.44855
108150	1452232_at	Galnt7	UDP-N-acetyl-alpha-D-galactosamine: polypeptide N-acetylgalactosaminyltransferase 7	8	-60003365	-60131800	NM_144731|NP_653332	Mm.62886	ENSMUSG00000031608	4q31.1	51809	GALNT7	MGI:1349449	8	syntenic	Galnt7	UDP-N-acetyl-alpha-D-galactosamine: polypeptide N-acetylgalactosaminyltrans	C	-10.6641	-3.59102	0.336739	12.0505	0	0	epithelium	8.58714	8.00671	8.85361	4.60868	5.51989	4.92959	4.97583	5.03499	4.9045	4.6709	5.01212	4.36667
60534	1420960_at	Fancg	Fanconi anemia, complementation group G	4	-43015817	-43022982	NM_053081|NP_444311	Mm.23122	ENSMUSG00000028453	9p13	2189	FANCG	MGI:1926471	4	syntenic	Fancg	Fanconi anemia, complementation group G	B	-10.6565	-3.69617	0.346847	12.9615	0	0	epithelium	9.84948	10.3171	10.0381	6.2232	6.16082	5.78713	6.69971	6.35676	6.34281	6.15982	7.17716	6.44103
73451	1434675_at	1700065O13Rik	RIKEN cDNA 1700065O13 gene	17	-33153808	-33170326	NM_028543|NP_082819	Mm.129453	ENSMUSG00000067430	19p13.2	284390	ZNF763	MGI:1920701	17	syntenic	Zfp763	zinc finger protein 763	M	-10.602	-3.53876	0.333783	11.6218	0	0	epithelium	9.06271	8.89013	8.85139	4.98877	5.32731	5.15199	6.09399	5.92242	5.30995	5.41112	5.36051	4.99783
118451	1420845_at	Mrps2	mitochondrial ribosomal protein S2	2	28323585	28326697	NM_080452|NP_536700	Mm.294951	ENSMUSG00000035772	9q34	51116	MRPS2	MGI:2153089	2	syntenic	Mrps2	mitochondrial ribosomal protein S2	B	-10.5902	-3.38759	0.31988	10.4657	0	0	epithelium	9.51207	9.67414	9.6197	5.70466	6.11073	6.1525	5.99101	5.95062	6.45419	6.81821	6.08441	6.66307
15289	1435324_x_at	Hmgb1	high mobility group box 1	5	-149858803	-149864613	NM_010439|NP_034569	Mm.207047|Mm.313345	ENSMUSG00000066551	13q12	3146	HMGB1	MGI:96113	5	83	Hmgb1	high mobility group box 1	M	-10.5899	-4.53207	0.427962	23.136	0	0	epithelium	11.976	11.8795	12.0808	6.5427	7.31233	8.2043	7.88206	7.34599	8.12877	7.0197	7.15857	7.42605
227682	1424610_at	Trub2	TruB pseudouridine (psi) synthase homolog 2 (E. coli)	2	-29631630	-29644022	NM_145520|NP_663495	Mm.245739	ENSMUSG00000039826	9q34.11	26995	TRUB2	MGI:2442186	2	syntenic	Trub2	TruB pseudouridine (psi) synthase homolog 2 (E. coli)	C	-10.5642	-3.48642	0.330023	11.2077	0	0	epithelium	9.70637	10.0842	9.97623	6.28554	5.95629	6.27601	7.09634	6.88346	6.55817	6.32032	6.07708	6.46935
227446	1457678_at	2310035C23Rik	RIKEN cDNA 2310035C23 gene	1	107560437	107651708	NM_029349|NM_173187|NP_083625|NP_775279	Mm.337339	ENSMUSG00000026319	18q21.33	57614	KIAA1468	MGI:1922832	1	syntenic	2310035C23Rik	RIKEN cDNA 2310035C23 gene	C	-10.5405	-3.947	0.374461	15.4229	0	0	epithelium	7.7174	8.00379	7.67997	3.52335	3.67388	3.62758	3.99728	3.65512	4.92144	3.81668	3.45091	4.01426
81006	1440725_at	Gpr63	G protein-coupled receptor 63	4	24900565	24936380	NM_030733|NP_109658	Mm.160412	ENSMUSG00000040372	6q16.1-q16.3	81491	GPR63	MGI:2135884	4	syntenic	Gpr63	G protein-coupled receptor 63	B	-10.5143	-3.47065	0.330087	11.0858	0	0	epithelium	6.66239	7.04362	6.59369	3.79436	3.18873	3.49005	3.44526	3.11452	3.57013	2.64439	3.49409	2.92177
74998	1455169_at	Rab11fip2	RAB11 family interacting protein 2 (class I)	19	-59979598	-60019267	NM_001033172|NP_001028344	Mm.24167	ENSMUSG00000040022	10q26.11	22841	RAB11FIP2	MGI:1922248	19	syntenic	Rab11fip2	RAB11 family interacting protein 2 (class I)	C	-10.5077	-3.4087	0.3244	10.6199	0	0	epithelium	7.6415	7.42419	7.45676	4.22947	3.77166	3.61576	4.64138	4.33355	3.85862	3.70792	4.41629	4.31438
56790	1443000_at	D3Ertd300e	DNA segment, Chr 3, ERATO Doi 300, expressed	3	54497026	54520759	NM_019995|NP_064379	Mm.37356	ENSMUSG00000027751	13q13.3	55578	FAM48A	MGI:1929651	3	syntenic	Fam48a	family with sequence similarity 48, member A	B	-10.5072	-4.99682	0.475561	31.9295	0	0	epithelium	8.96346	8.70508	8.90383	3.59835	4.99617	3.71139	3.94493	3.38899	4.60531	2.93593	3.91716	3.64749
22697	1420096_at	Zscan21	zinc finger and SCAN domain containing 21	5	138558132	138575487	NM_001044703|NM_001044704|NM_001044705|NM_011757|NP_001038168|NP_001038169|NP_001038170|NP_035887	Mm.2760|Mm.415219	ENSMUSG00000037017	7q22.1	7589	ZSCAN21	MGI:99182	5	78	Zscan21	zinc finger and SCAN domain containing 21	C	-10.4979	-4.56366	0.434722	23.6482	0	0	epithelium	10.8857	10.7413	10.8394	5.45181	6.42025	5.95335	7.04871	6.87283	6.58065	5.50189	6.26514	6.23138
329650	1441163_at	Med12l	mediator of RNA polymerase II transcription, subunit 12 homolog (yeast)-like	3			XM_887994|XP_893087	Mm.228086|Mm.240059	ENSMUSG00000056476	3q25.1	116931	MED12L	MGI:2139916	3	syntenic	Med12l	mediator of RNA polymerase II transcription, subunit 12 homolog (yeast)-lik	M	-10.4738	-3.70833	0.354058	13.0713	0	0	epithelium	7.07358	6.79452	7.32106	3.40247	3.02696	3.05485	3.85035	4.16716	3.29878	3.19642	3.06946	3.12605
66771	1427065_at	4933439F18Rik	RIKEN cDNA 4933439F18 gene	11	60230804	60258779	NM_025757|NP_080033	Mm.29950|Mm.472990	ENSMUSG00000018415	17p11.2	79018	C17orf39	MGI:1914021	11	syntenic	4933439F18Rik	RIKEN cDNA 4933439F18 gene	B	-10.451	-5.06633	0.484769	33.5055	0	0	epithelium	9.06871	9.04025	9.13977	3.49725	5.11107	4.44097	3.53028	3.52538	4.92054	3.69203	3.60039	3.8313
74006	1428008_at	Dnm1l	dynamin 1-like	16	-16312325	-16359123	NM_001025947|NM_152816|NP_001021118|NP_690029	Mm.218820	ENSMUSG00000022789	12p11.21	10059	DNM1L	MGI:1921256	16	syntenic	Dnm1l	dynamin 1-like	B	-10.4466	-4.18758	0.400855	18.2217	0	0	epithelium	8.13609	8.05584	8.21524	3.5245	4.75995	3.60718	3.73561	3.40009	4.25854	4.62609	3.61713	4.00414
70099	1452197_at	Smc4	structural maintenance of chromosomes 4	3	68808893	68838545	NM_133786|NP_598547	Mm.206841	ENSMUSG00000034349	3q26.1	10051	SMC4	MGI:1917349	3	syntenic	Smc4	structural maintenance of chromosomes 4	B	-10.437	-4.54157	0.435141	23.2888	0	0	epithelium	11.1143	11.1514	11.328	5.84531	7.62738	6.55023	6.86987	6.69838	7.13715	6.58278	5.91904	6.67666
230249	1452122_at	AI314180	expressed sequence AI314180	4	-58812902	-58925597	NM_172381|NP_759013	Mm.234801	ENSMUSG00000050812	9q31.3	23392	KIAA0368	MGI:2140220	4	syntenic	AI314180	expressed sequence AI314180	C	-10.4343	-5.50465	0.527551	45.4008	0	0	epithelium	9.12622	9.04982	9.11959	3.31085	3.87224	3.15085	3.57277	3.43056	3.15729	5.38244	3.26338	3.20469
14171	1456239_at	Fgf17	fibroblast growth factor 17	14	-71036011	-71042075	NM_008004|NP_032030	Mm.12814	ENSMUSG00000022101	8p21	8822	FGF17	MGI:1202401	14	38	Fgf17	fibroblast growth factor 17	B	-10.4288	-3.60369	0.345551	12.1568	0	0	epithelium	7.02916	7.29852	6.34321	3.0402	3.31665	2.90906	3.50819	3.98927	3.32656	3.01713	3.22234	3.25001
71819	1450827_at	Kif23	kinesin family member 23	9	-61765300	-61794564	NM_024245|NP_077207	Mm.259374	ENSMUSG00000032254	15q23	9493	KIF23	MGI:1919069	9	syntenic	Kif23	kinesin family member 23	B	-10.4016	-4.09276	0.393473	17.0625	0	0	epithelium	7.57064	7.45813	7.78225	2.69257	3.35699	3.42322	3.41324	3.96684	4.18597	3.23467	3.25384	4.07088
110033	1437716_x_at	Kif22	kinesin family member 22	7	-134171244	-134185934	NM_145588|NP_663563	Mm.286488	ENSMUSG00000030677	16p11.2	3835	KIF22	MGI:109233	7	61	Kif22	kinesin family member 22	B	-10.3954	-3.65469	0.351568	12.5942	0	0	epithelium	9.24088	9.28502	9.29249	5.06095	5.6411	5.17632	6.46869	5.50618	5.95319	5.47456	5.62552	5.65643
233863	1456024_at	Gtf3c1	general transcription factor III C 1	7	-132784467	-132851202	NM_207239|NP_997122	Mm.294173	ENSMUSG00000032777	16p12	2975	GTF3C1	MGI:107887	7	61	Gtf3c1	general transcription factor III C 1	B	-10.3782	-3.7449	0.360841	13.4069	0	0	epithelium	8.88804	8.59065	8.98489	4.96808	4.50178	5.49006	5.31937	5.57525	4.93534	5.55493	4.65901	4.68285
71371	1434283_at	Arid5b	AT rich interactive domain 5B (MRF1-like)	10	-67558340	-67741474	NM_023598|NP_076087	Mm.440357	ENSMUSG00000019947	10q21.2	84159	ARID5B	MGI:2175912	10	syntenic	Arid5b	AT rich interactive domain 5B (MRF1-like)	C	-10.3771	-3.50507	0.33777	11.3535	0	0	epithelium	9.56983	9.09139	9.5959	5.7855	6.26388	5.56427	5.59848	5.32258	6.12057	6.35726	5.95919	6.25401
26383	1430829_s_at	Fto	fat mass and obesity associated	8	93837423	94192332	NM_011936|NP_036066	Mm.4375	ENSMUSG00000055932	16q12.2	79068	FTO	MGI:1347093	8	41.9	Fto	fat mass and obesity associated	C	-10.3612	-4.98478	0.481102	31.6641	0	0	epithelium	10.0435	10.2516	10.1889	4.90257	6.13436	4.9128	4.18443	4.40503	5.28916	5.68502	5.56533	5.51046
99683	1426849_at	Sec24b	Sec24 related gene family, member B (S. cerevisiae)	3	-129686102	-129763825	NM_207209|NP_997092	Mm.192303	ENSMUSG00000001052	4q25	10427	SEC24B	MGI:2139764	3	syntenic	Sec24b	Sec24 related gene family, member B (S. cerevisiae)	C	-10.3595	-4.20608	0.406011	18.4568	0	0	epithelium	9.57596	9.44649	9.65396	4.65687	6.22412	5.11455	5.15496	4.91428	5.67023	5.9615	5.25063	5.22736
71897	1429274_at	2310010M24Rik	RIKEN cDNA 2310010M24 gene	2	49643205	49804366	NM_027990|NP_082266	Mm.41381	ENSMUSG00000026765	2q23.1-q23.2	130576	LYPD6B	MGI:1919147	2	syntenic	Lypd6b	LY6/PLAUR domain containing 6B	C	-10.3586	-5.14846	0.497024	35.4683	0	0	epithelium	9.95864	9.62059	9.79929	5.44866	5.436	5.5836	3.98712	4.28067	4.51436	4.27732	4.01733	4.25437
14852	1455173_at	Gspt1	G1 to S phase transition 1	16	-11216333	-11254418	NM_001130008|NM_146066|NP_001123480|NP_666178	Mm.325827	ENSMUSG00000062203	16p13.1	2935	GSPT1	MGI:1316728	16	3.8	Gspt1	G1 to S phase transition 1	B	-10.3564	-4.24221	0.409622	18.9249	0	0	epithelium	9.97882	9.93914	10.0934	4.8926	5.76531	5.00436	6.36389	5.68574	6.0456	5.96449	5.86213	6.27016
15384	1431349_at	Hnrnpab	heterogeneous nuclear ribonucleoprotein A/B	11	-51413601	-51420383	NM_001048061|NM_010448|NP_001041526|NP_034578	Mm.280842|Mm.471713	ENSMUSG00000020358	5q35.3	3182	HNRNPAB	MGI:1330294	11	syntenic	Hnrnpab	heterogeneous nuclear ribonucleoprotein A/B	B	-10.3398	-3.59689	0.347868	12.0997	0	0	epithelium	9.53868	9.72308	9.60877	6.02676	5.35884	5.94771	6.69211	6.22655	6.28916	5.54304	5.88164	6.27375
74335	1437623_x_at	Xrcc3	X-ray repair complementing defective repair in Chinese hamster cells 3	12	-113041403	-113052052	NM_028875|NP_083151	Mm.19082	ENSMUSG00000021287	14q32.3	7517	XRCC3	MGI:1921585	12	syntenic	Xrcc3	X-ray repair complementing defective repair in Chinese hamster cells 3	B	-10.3336	-3.38445	0.327519	10.4429	0	0	epithelium	8.29946	8.3536	8.24967	4.73769	4.98258	4.33326	5.13257	5.39296	4.35259	5.00265	5.04147	5.27236
65964	1425847_a_at	B230120H23Rik	RIKEN cDNA B230120H23 gene	2	72123833	72280667	NM_023057|NM_178084|NP_075544|NP_835185	Mm.314618|Mm.389773	ENSMUSG00000004085	2q24.2	51776	ZAK	MGI:2443258	2	syntenic	B230120H23Rik	RIKEN cDNA B230120H23 gene	B	-10.3257	-4.05687	0.392889	16.6433	0	0	epithelium	8.11428	7.98912	8.18288	4.24348	3.35698	3.55813	4.02561	4.00973	3.97357	5.05321	3.8581	4.26822
53872	1448348_at	Caprin1	cell cycle associated protein 1	2	-103607263	-103637235	NM_001111289|NM_001111290|NM_001111291|NM_001111292|NM_016739|NP_001104759|NP_001104760|NP_001104761|NP_001104762|NP_058019	Mm.427589|Mm.469202	ENSMUSG00000027184	11p13	4076	CAPRIN1	MGI:1858234	2	syntenic	Caprin1	cell cycle associated protein 1	B	-10.3173	-5.62612	0.545307	49.3891	0	0	epithelium	12.6109	12.3657	12.5883	5.81366	7.56461	6.87882	6.25082	6.36786	6.6646	8.25108	7.01958	7.24888
116848	1427210_at	Baz2a	bromodomain adjacent to zinc finger domain, 2A	10	127529838	127566359	NM_054078|NP_473419	Mm.252213	ENSMUSG00000040054	12q24.3-qter	11176	BAZ2A	MGI:2151152	10	syntenic	Baz2a	bromodomain adjacent to zinc finger domain, 2A	B	-10.3105	-3.407	0.33044	10.6074	0	0	epithelium	8.18789	8.7044	8.20391	5.38394	5.19689	4.55079	4.71744	5.06536	4.35416	5.3169	4.96759	5.07252
12532	1422252_a_at	Cdc25c	cell division cycle 25 homolog C (S. pombe)	18	-34892650	-34911187	NM_009860|NP_033990	Mm.286602	ENSMUSG00000044201	5q31	995	CDC25C	MGI:88350	18	15	Cdc25c	cell division cycle 25 homolog C (S. pombe)	B	-10.2843	-3.72725	0.362423	13.2439	0	0	epithelium	9.13769	9.15182	9.23633	5.07091	5.40509	5.14239	6.28932	5.64784	5.88426	4.92325	5.23624	5.43297
228061	1454918_at	Agps	alkylglycerone phosphate synthase	2	75670248	75767706	NM_172666|NP_766254	Mm.31227	ENSMUSG00000042410	2q31.2	8540	AGPS	MGI:2443065	2	syntenic	Agps	alkylglycerone phosphate synthase	B	-10.2824	-3.52431	0.342753	11.506	0	0	epithelium	6.63795	7.1231	7.10412	3.63915	2.80176	3.5082	3.0715	3.56311	3.27456	4.14753	3.45574	3.41512
58250	1450509_at	Chst11	carbohydrate sulfotransferase 11	10	82448241	82658636	NM_021439|NP_067414	Mm.360747	ENSMUSG00000034612	12q	50515	CHST11	MGI:1927166	10	syntenic	Chst11	carbohydrate sulfotransferase 11	B	-10.28	-4.03206	0.392225	16.3596	0	0	epithelium	9.37557	9.07432	9.66785	5.88854	5.51124	5.73645	4.60254	5.29107	5.30032	4.85309	5.88756	4.99384
77890	1442791_x_at	6720407P12Rik	RIKEN cDNA 6720407P12 gene	11				Mm.161283											-10.2622	-3.65996	0.356643	12.6403	0	0	epithelium	8.03687	7.63961	7.38655	3.87474	4.15118	3.47759	4.53872	3.5324	3.83726	4.27274	4.55303	4.01184
241989	1431353_at	Pabpc4l	poly(A) binding protein, cytoplasmic 4-like	3	-46246118	-46251863	NM_001101479|NP_001094949|XM_884776|XM_912044|XP_889869|XP_917137	Mm.119234|Mm.475785	ENSMUSG00000074612	4q28.3	132430	PABPC4L	MGI:3643087	3	syntenic	Pabpc4l	poly(A) binding protein, cytoplasmic 4-like	M	-10.2254	-5.93347	0.580268	61.1155	0	0	epithelium	10.2276	10.0237	10.0726	3.58188	5.90737	5.10439	4.09482	3.88934	3.66909	3.8287	3.61879	3.87611
74186	1428549_at	Ccdc3	coiled-coil domain containing 3	2	5058821	5151912	NM_028804|NP_083080	Mm.274715	ENSMUSG00000026676	10p13	83643	CCDC3	MGI:1921436	2	syntenic	Ccdc3	coiled-coil domain containing 3	C	-10.215	-3.3423	0.327195	10.1422	0	0	epithelium	9.56383	9.51991	9.54594	6.6548	6.20541	5.90003	5.90872	5.79946	6.12451	6.2786	6.9272	6.00962
69309	1453056_at	Slc16a13	solute carrier family 16 (monocarboxylic acid transporters), member 13	11	-70030293	-70034496	NM_172371|NP_758959	Mm.93266	ENSMUSG00000044367	17p13.1	201232	SLC16A13	MGI:1916559	11	syntenic	Slc16a13	solute carrier family 16 (monocarboxylic acid transporters), member 13	B	-10.2128	-4.57039	0.447517	23.7588	0	0	epithelium	9.733	9.53566	9.67952	5.6738	6.04046	5.71362	4.62012	4.66731	4.57004	4.94111	4.92553	4.55904
19298	1416425_at	Pex19	peroxisome biogenesis factor 19	1	174056902	174065911	NM_023041|NP_075528	Mm.247764|Mm.392262	ENSMUSG00000003464	1q23.2	5824	PEX19	MGI:1334458	1	93.6	Pex19	peroxisomal biogenesis factor 19	B	-10.1975	-3.32359	0.325923	10.0115	0	0	epithelium	8.46224	8.29456	8.63299	5.73925	4.99381	5.48921	4.61721	5.1631	4.6814	5.12168	5.38132	5.07005
14083	1430827_a_at	Ptk2	PTK2 protein tyrosine kinase 2	15	-73045986	-73253621	NM_001130409|NM_007982|NP_001123881|NP_032008	Mm.254494	ENSMUSG00000022607	8q24-qter	5747	PTK2	MGI:95481	15	42	Ptk2	PTK2 protein tyrosine kinase 2	B	-10.1953	-4.26549	0.418377	19.2327	0	0	epithelium	7.86862	7.59325	8.00303	3.16476	3.68819	2.98263	3.57649	3.08612	3.45319	4.69249	3.47878	3.88259
226139	1452146_a_at	Cox15	COX15 homolog, cytochrome c oxidase assembly protein (yeast)	19	-43809614	-43827471	NM_144874|NP_659123	Mm.248237	ENSMUSG00000040018	10q24	1355	COX15	MGI:1920112	19	syntenic	Cox15	COX15 homolog, cytochrome c oxidase assembly protein (yeast)	C	-10.1883	-3.35141	0.328947	10.2065	0	0	epithelium	8.30877	8.67361	8.38359	4.37687	5.23139	5.19508	5.17294	4.62679	5.15494	5.50385	5.39562	5.27771
22758	1451281_at	Zscan12	zinc finger and SCAN domain containing 12	13	21454688	21464171	NM_016684|NP_057893	Mm.24124	ENSMUSG00000036721										-10.1208	-3.48388	0.34423	11.188	0	0	epithelium	9.29862	9.30758	9.18867	5.24365	5.20934	5.63593	6.30755	5.82602	6.22422	5.60798	5.81246	6.16257
18016	1451829_a_at	Nf2	neurofibromatosis 2	11	-4665850	-4749530	NM_010898|NP_035028	Mm.297109	ENSMUSG00000009073	22q12.2	4771	NF2	MGI:97307	11	0.25	Nf2	neurofibromatosis 2	B	-10.1093	-3.46393	0.342646	11.0343	0	0	epithelium	7.66814	7.20727	7.63391	3.93032	3.62485	4.00757	4.85234	3.83943	3.70209	3.8484	4.23585	4.31177
381598	1453589_a_at	6820431F20Rik	RIKEN cDNA 6820431F20 gene	8			XM_001481304|XP_001481354	Mm.157360|Mm.359054|Mm.362165|Mm.440442	ENSMUSG00000071796										-10.1058	-3.42528	0.33894	10.7426	0	0	epithelium	10.6013	10.3794	10.5607	6.82989	6.77291	6.57584	7.21262	7.15426	7.57424	7.30979	6.70333	7.6637
68799	1442811_at	Rgmb	RGM domain family, member B	17	-15943216	-15963550	NM_178615|NP_848730	Mm.293466	ENSMUSG00000048027	5q15	285704	RGMB	MGI:1916049	17	syntenic	Rgmb	RGM domain family, member B	B	-10.0936	-3.56995	0.353684	11.8758	0	0	epithelium	9.52843	9.26103	9.48386	5.74618	6.58799	6.36604	5.6364	5.36554	6.02236	5.82955	5.75511	5.38122
54609	1420844_at	Ubqln2	ubiquilin 2	21	149932774	149936101	NM_018798|NP_061268	Mm.430772	ENSMUSG00000050148	Xp11.23-p11.1	29978	UBQLN2	MGI:1860283	X	syntenic	Ubqln2	ubiquilin 2	B	-10.0703	-3.98009	0.395232	15.7807	0	0	epithelium	7.54014	7.66669	7.70814	3.089	2.92501	3.36657	4.45996	3.71468	4.07223	3.52056	3.92892	3.84714
30046	1449515_at	Zfp292	zinc finger protein 292	4	-34750358	-34830197	NM_013889|NP_038917|XM_620009|XM_909747|XP_620009|XP_914840	Mm.38193	ENSMUSG00000039967	6q14.3	23036	ZNF292	MGI:1353423	4	17.2	Zfp292	zinc finger protein 292	C	-10.0692	-3.78382	0.375783	13.7735	0	0	epithelium	7.9694	7.59749	7.96468	3.8729	4.0356	3.86463	4.35858	4.76695	4.52907	4.05311	3.77949	3.27995
71591	1453034_at	Zfp251	zinc finger protein 251	15	-76682573	-76701865	NM_001007568|NP_001007569	Mm.38195	ENSMUSG00000022526	8q24.3	90987	ZNF251	MGI:1918841	15	syntenic	Zfp251	zinc finger protein 251	C	-10.0605	-3.39586	0.337544	10.5258	0	0	epithelium	10.0582	10.3159	10.1988	7.10856	7.31699	7.36093	6.46835	6.57539	6.43736	6.90475	6.59959	6.384
29820	1415921_a_at	Tnfrsf19	tumor necrosis factor receptor superfamily, member 19	14	-61582872	-61665306	NM_013869|NP_038897	Mm.281356	ENSMUSG00000060548	13q12.11-q12.3	55504	TNFRSF19	MGI:1352474	14	syntenic	Tnfrsf19	tumor necrosis factor receptor superfamily, member 19	B	-10.0535	-5.28179	0.525367	38.9025	0	0	epithelium	11.1689	11.1032	11.1237	6.20363	5.81654	6.51557	6.82263	6.45043	5.78282	4.85415	5.13697	5.0685
23892	1425357_a_at	Grem1	gremlin 1	2	-113588831	-113598803	NM_011824|NP_035954	Mm.166318|Mm.474483	ENSMUSG00000074934	15q13-q15	26585	GREM1	MGI:1344337	2	64.5	Grem1	gremlin 1	B	-10.0482	-4.13401	0.41142	17.5575	0	0	epithelium	7.86158	9.20424	8.48422	4.67051	4.09256	4.1971	4.52129	4.71012	3.69048	4.08065	4.55653	4.92474
72114	1437097_at	Zbed3	zinc finger, BED domain containing 3	13	96095191	96107796	NM_028106|NP_082382	Mm.3774	ENSMUSG00000041995	5q13.3	84327	ZBED3	MGI:1919364	13	syntenic	Zbed3	zinc finger, BED domain containing 3	C	-9.99621	-3.9214	0.392288	15.1516	0	0	epithelium	9.00472	8.47632	8.75743	5.2551	5.59578	4.60646	4.22797	4.42532	5.25913	4.43361	4.95798	4.66149
12522	1416111_at	Cd83	CD83 antigen	13	43880475	43898501	NM_009856|NP_033986	Mm.57175	ENSMUSG00000015396	6p23	9308	CD83	MGI:1328316	13	24	Cd83	CD83 antigen	B	-9.98958	-3.75975	0.376368	13.5456	0	0	epithelium	8.67839	8.76805	8.59145	5.21944	4.46901	4.57046	5.64145	5.60958	4.8075	4.61448	4.59365	4.75032
338366	1459984_at	Mia3	melanoma inhibitory activity 3	1	-299583	-342913	NM_177389|NP_796363	Mm.41152		1q41	375056	MIA3	MGI:2443183	1	syntenic	Mia3	melanoma inhibitory activity 3	B	-9.97915	-4.94887	0.495921	30.8858	0	0	epithelium	9.49823	8.91943	9.15914	5.54979	4.3148	3.26972	4.06228	4.76001	4.20765	4.32742	3.9095	3.78939
13446	1436862_at	Doc2a	double C2, alpha	7	133991066	133996219	NM_010069|NP_034199	Mm.475885	ENSMUSG00000052301	16p11.2	8448	DOC2A	MGI:109446	7	syntenic	Doc2a	double C2, alpha	B	-9.97465	-3.89301	0.39029	14.8563	0	0	epithelium	8.10536	8.17217	8.14589	4.56758	4.07088	4.01126	4.89396	4.1333	3.23406	4.5402	4.20865	4.57332
64085	1422158_at	Clstn2	calsyntenin 2	9	-97344813	-97933586	NM_022319|NP_071714	Mm.440903	ENSMUSG00000032452	3q23-q24	64084	CLSTN2	MGI:1929897	9	syntenic	Clstn2	calsyntenin 2	B	-9.96563	-3.37764	0.338929	10.3937	0	0	epithelium	8.09601	8.10765	8.2457	4.54001	4.60594	5.23718	4.93532	4.27467	5.1221	4.17876	5.18585	4.86946
12995	1419036_at	Csnk2a1	casein kinase 2, alpha 1 polypeptide	2	152052575	152107587	NM_007788|NP_031814	Mm.23692	ENSMUSG00000074698	20p13	1457	CSNK2A1	MGI:88543	2	syntenic	Csnk2a1	casein kinase 2, alpha 1 polypeptide	B	-9.95627	-4.51508	0.453491	22.8652	0	0	epithelium	10.3034	10.4306	10.4556	5.20105	5.36324	5.30319	6.59561	6.45634	5.65679	6.44207	5.48251	6.43218
224170	1448015_at	Dzip3	DAZ interacting protein 3, zinc finger	16	-48924340	-48994225	NM_001110017|NM_027341|NP_001103487|NP_081617	Mm.275138	ENSMUSG00000064061	3q13.13	9666	DZIP3	MGI:1917433	16	syntenic	Dzip3	DAZ interacting protein 3, zinc finger	C	-9.95141	-4.40962	0.443115	21.2534	0	0	epithelium	8.11829	7.8752	8.29728	3.54691	4.03928	3.4297	4.167	3.08018	3.77387	4.77274	3.14589	3.23016
208836	1427953_at	Fanci	Fanconi anemia, complementation group I	7	86537223	86595150	NM_145946|NP_666058	Mm.349493	ENSMUSG00000039187	15q26.1	55215	FANCI	MGI:2384790	7	syntenic	Fanci	Fanconi anemia, complementation group I	C	-9.92697	-3.69995	0.372717	12.9956	0	0	epithelium	6.95063	7.39654	7.43611	3.40969	3.5841	3.05294	3.4823	3.87883	2.77551	4.01332	3.93932	3.91434
16011	1422313_a_at	Igfbp5	insulin-like growth factor binding protein 5	1	-72904638	-72921439	NM_010518|NP_034648	Mm.405761|Mm.466164	ENSMUSG00000026185	2q33-q36	3488	IGFBP5	MGI:96440	1	36.1	Igfbp5	insulin-like growth factor binding protein 5	B	-9.91997	-4.78255	0.482114	27.5228	0	0	epithelium	12.5745	12.2488	12.6194	7.68447	8.99559	8.17136	7.29425	7.42177	7.94088	7.26501	7.67333	6.83822
269642	1436702_at	Nat8l	N-acetyltransferase 8-like	5	34338632	34348565	NM_001001985|NP_001001985	Mm.274610	ENSMUSG00000048142	4p16.3	339983	NAT8L	MGI:2447776	5	syntenic	Nat8l	N-acetyltransferase 8-like	B	-9.91165	-3.42992	0.34605	10.7773	0	0	epithelium	7.55939	7.48924	7.72977	4.50544	4.19806	4.22214	4.40519	4.16297	4.48273	3.21127	3.91893	4.35918
208213	1438698_at	Tmem132c	transmembrane protein 132C	5			XM_915891|XM_979559|XP_920984|XP_984653	Mm.444235	ENSMUSG00000034324	12q24.32	92293	TMEM132C	MGI:2443061	5	syntenic	Tmem132c	transmembrane protein 132C	C	-9.89951	-3.44116	0.347609	10.8616	0	0	epithelium	7.42393	8.02905	7.17429	4.31446	4.75662	4.43336	3.90241	3.81769	4.11267	3.75077	4.06654	3.75686
74493	1452772_at	Tnks2	tankyrase, TRF1-interacting ankyrin-related ADP-ribose polymerase 2	19			XM_001000101|XM_917270|XP_001000101|XP_922363	Mm.249310	ENSMUSG00000024811	10q23.3	80351	TNKS2	MGI:1921743	19	syntenic	Tnks2	tankyrase, TRF1-interacting ankyrin-related ADP-ribose polymerase 2	C	-9.88425	-4.20067	0.424986	18.3877	0	0	epithelium	8.59821	8.63562	8.67036	4.37654	4.99577	3.95099	4.14639	4.89161	4.89013	5.03514	4.05686	3.56311
22722	1421030_at	Zfp64	zinc finger protein 64	2	-168750860	-168781087	NM_009564|NP_033590	Mm.2095	ENSMUSG00000027551	20q13.2	55734	ZFP64	MGI:107342	2	98	Zfp64	zinc finger protein 64	B	-9.88053	-3.47192	0.35139	11.0956	0	0	epithelium	8.43443	8.11065	8.41637	4.85487	4.23951	4.57233	4.97867	5.2068	4.29112	5.38291	5.18868	4.92217
107338	1438207_at	Gbf1	golgi-specific brefeldin A-resistance factor 1	19	46227047	46361000	NM_178930|NP_849261	Mm.271620	ENSMUSG00000025224	10q24	8729	GBF1	MGI:1861607	19	syntenic	Gbf1	golgi-specific brefeldin A-resistance factor 1	B	-9.83984	-3.4966	0.355351	11.2871	0	0	epithelium	8.39528	8.1145	8.44325	4.75287	4.93523	4.46654	4.56343	5.51722	4.64664	5.45218	4.35123	4.70437
21416	1429427_s_at	Tcf7l2	transcription factor 7-like 2, T-cell specific, HMG-box	19	55816759	56007727	NM_009333|NP_033359	Mm.139815	ENSMUSG00000024985	10q25.3	6934	TCF7L2	MGI:1202879	19	53	Tcf7l2	transcription factor 7-like 2, T-cell specific, HMG-box	B	-9.83396	-4.53533	0.46119	23.1883	0	0	epithelium	10.2067	9.92874	10.0301	5.9111	6.3074	5.45993	5.89684	6.16796	4.51436	5.15883	5.28472	4.97759
16195	1421239_at	Il6st	interleukin 6 signal transducer	13	113254316	113297049	NM_010560|NP_034690	Mm.4364	ENSMUSG00000021756	5q11	3572	IL6ST	MGI:96560	13	67	Il6st	interleukin 6 signal transducer	B	-9.8292	-3.42886	0.348845	10.7694	0	0	epithelium	9.94716	9.82575	10.0179	6.39599	7.23346	6.61245	5.69216	6.31061	6.54142	6.75693	6.55888	6.41077
69256	1435664_at	Zfp397	zinc finger protein 397	18	24113188	24123171	NM_027007|NP_081283	Mm.218343|Mm.439259	ENSMUSG00000024276										-9.82072	-3.49055	0.355428	11.2399	0	0	epithelium	9.43354	9.09324	9.5556	5.33307	5.26178	5.85897	5.73757	6.22307	6.0853	6.34839	5.67492	6.30908
104175	1451190_a_at	Sbk1	SH3-binding kinase 1	7	133416132	133438513	NM_145587|NP_663562	Mm.29660	ENSMUSG00000042978	16p11.2	388228	SBK1	MGI:2135937	7	syntenic	Sbk1	SH3-binding kinase 1	C	-9.81469	-3.7129	0.378301	13.1128	0	0	epithelium	10.1524	10.0215	10.1431	6.98628	6.5209	6.43277	6.80042	6.09866	5.69273	6.60879	6.66888	5.72545
22129	1416484_at	Ttc3	tetratricopeptide repeat domain 3	16	94592345	94690828	NM_009441|NP_033467	Mm.213408	ENSMUSG00000040785	21q22.2	7267	TTC3	MGI:1276539	16	67.9	Ttc3	tetratricopeptide repeat domain 3	B	-9.78879	-4.23652	0.432793	18.8503	0	0	epithelium	9.88846	9.82119	9.99685	6.136	6.48556	4.96025	5.35854	6.26565	5.64595	5.63655	5.58677	4.9156
63985	1417069_a_at	Gmfb	glia maturation factor, beta	14	-47427823	-47441917	NM_022023|NP_071306	Mm.87312	ENSMUSG00000062014	14q22.2	2764	GMFB	MGI:1927133	14	18	Gmfb	glia maturation factor, beta	B	-9.78571	-5.73795	0.58636	53.3698	0	0	epithelium	9.64329	9.73898	9.68221	2.71771	3.80065	3.20035	4.35468	4.61695	4.03727	5.43124	4.00236	3.39069
100047214	1441937_s_at	LOC100047214	similar to PTEN induced putative kinase 1	4			XM_001477665|XP_001477715												-9.76636	-3.55002	0.363495	11.7129	0	0	epithelium	10.0908	9.91082	9.85872	6.65796	6.22666	7.20301	6.00857	6.76451	6.33975	5.81955	6.08335	6.52752
75745	1440001_at	Rian	RNA imprinted and accumulated in nucleus	12			XM_901568|XM_922645|XP_906661|XP_927738	Mm.293263											-9.76434	-3.41745	0.349993	10.6845	0	0	epithelium	8.31876	8.95529	8.61743	5.46797	5.46616	5.73146	4.94686	4.54554	5.22453	5.52031	4.82792	5.18662
72351	1432161_a_at	Ptar1	protein prenyltransferase alpha subunit repeat containing 1	19			XM_001477013|XM_129160|XP_001477063|XP_129160	Mm.32215	ENSMUSG00000074925	9q21.12	375743	PTAR1	MGI:1921875	19	syntenic	Ptar1	protein prenyltransferase alpha subunit repeat containing 1	C	-9.76427	-3.6602	0.374856	12.6424	0	0	epithelium	8.07723	7.88073	8.06426	4.48493	4.29028	4.20865	4.71744	5.02457	3.85549	3.63251	4.12979	4.78121
66687	1416061_at	Tbc1d15	TBC1 domain family, member 15	10	-114635513	-114688521	NM_025706|NP_079982	Mm.22252	ENSMUSG00000020130	12q21.1	64786	TBC1D15	MGI:1913937	10	syntenic	Tbc1d15	TBC1 domain family, member 15	C	-9.76015	-3.55948	0.364696	11.7899	0	0	epithelium	10.6104	10.595	10.5763	7.19018	7.18398	6.20364	6.77919	7.1862	7.11504	7.8167	6.74896	7.08589
100382	1436080_at	AW011738	expressed sequence AW011738	4			XM_001001227|XM_001478065|XP_001001227|XP_001478115	Mm.461024|Mm.475160	ENSMUSG00000078349										-9.75208	-4.49066	0.460482	22.4813	0	0	epithelium	9.36696	9.10514	9.51511	4.06219	4.43265	4.23909	5.44021	5.61002	5.44706	5.21501	4.48287	4.61664
67878	1428888_at	Tmem33	transmembrane protein 33	5	67651890	67682700	NM_028975|NM_030108|NP_083251|NP_084384	Mm.23217	ENSMUSG00000037720	4p13	55161	TMEM33	MGI:1915128	5	syntenic	Tmem33	transmembrane protein 33	C	-9.74679	-4.10504	0.421168	17.2084	0	0	epithelium	8.41447	8.27131	8.56901	4.206	4.79216	4.4018	3.58468	4.30529	4.51436	5.12782	4.42346	3.46342
227699	1442314_at	Nup188	nucleoporin 188	2	30141952	30199782	NM_198304|NP_938046	Mm.330119	ENSMUSG00000052533	9q34.11	23511	NUP188	MGI:2446190	2	syntenic	Nup188	nucleoporin 188	B	-9.7378	-3.72711	0.382746	13.2425	0	0	epithelium	9.11933	8.6398	9.05563	5.0713	4.53925	4.80166	5.55078	4.87213	5.11224	5.38362	5.6344	5.93497
99349	1430718_s_at	Dnajc24	DnaJ (Hsp40) homolog, subfamily C, member 24	2	-105806873	-105843706	NM_026992|NP_081268	Mm.25661|Mm.393077|Mm.401286	ENSMUSG00000027166	11p13	120526	DNAJC24	MGI:1919522	2	syntenic	Dnajc24	DnaJ (Hsp40) homolog, subfamily C, member 24	C	-9.73233	-3.774	0.38778	13.68	0	0	epithelium	8.35836	8.61061	8.63986	4.52899	4.36272	5.30173	5.49384	4.5421	5.20288	4.10659	4.53914	4.78248
22061	1459581_at	Trp63	transformation related protein 63	16	25683850	25892174	NM_001127259|NM_001127260|NM_001127261|NM_001127262|NM_001127263|NM_001127264|NM_001127265|NM_011641|NP_001120731|NP_001120732|NP_001120733|NP_001120734|NP_001120735|NP_001120736|NP_001120737|NP_035771	Mm.20894	ENSMUSG00000022510	3q28	8626	TP63	MGI:1330810	16	19.3	Trp63	transformation related protein 63	B	-9.72574	-7.94909	0.817324	247.124	0	0	epithelium	13.0735	13.0027	13.1068	5.92459	7.17586	6.7554	4.6922	4.65466	4.01126	4.31104	4.06166	4.42061
12874	1418018_at	Cpd	carboxypeptidase D	11	-76590709	-76660510	NM_007754|NP_031780	Mm.276736	ENSMUSG00000020841	17q11.2	1362	CPD	MGI:107265	11	46	Cpd	carboxypeptidase D	B	-9.72394	-3.72196	0.382762	13.1953	0	0	epithelium	7.95647	8.08325	8.09464	4.5755	4.66384	4.36866	4.84106	4.3758	4.81043	3.55667	3.74985	3.96367
13435	1460324_at	Dnmt3a	DNA methyltransferase 3A	12	3806979	3914443	NM_007872|NM_153743|NP_031898|NP_714965	Mm.5001|Mm.470389	ENSMUSG00000020661	2p23	1788	DNMT3A	MGI:1261827	12	syntenic	Dnmt3a	DNA methyltransferase 3A	B	-9.71525	-4.75683	0.489625	27.0364	0	0	epithelium	11.4883	11.396	11.5604	7.8227	7.04958	5.92095	6.36514	6.82839	6.60112	7.48911	6.47789	5.96762
235106	1458492_x_at	Hnt	neurotrimin	9	-28803548	-29770714	NM_172290|NP_758494	Mm.283138	ENSMUSG00000059974	11q25	50863	NTM	MGI:2446259	9	syntenic	Ntm	neurotrimin	B	-9.69156	-3.74599	0.386521	13.417	0	0	epithelium	8.56208	8.02171	8.58999	5.27023	4.95087	4.72074	4.48921	5.11179	4.53611	4.35084	3.7749	4.60278
21974	1448458_at	Top2b	topoisomerase (DNA) II beta	14	17197719	17263301	NM_009409|NP_033435	Mm.130362	ENSMUSG00000017485	3p24	7155	TOP2B	MGI:98791	14	syntenic	Top2b	topoisomerase (DNA) II beta	B	-9.66352	-3.6067	0.373228	12.1822	0	0	epithelium	10.6786	10.2615	10.7083	6.72929	7.63735	7.36618	6.3909	6.56997	7.10611	7.13132	6.43277	7.12135
83997	1421215_a_at	Slmap	sarcolemma associated protein	14	-27232660	-27353226	NM_032008|NP_114397	Mm.36769	ENSMUSG00000021870	3p21.2-p14.3	7871	SLMAP	MGI:1933549	14	syntenic	Slmap	sarcolemma associated protein	B	-9.65057	-4.05949	0.420647	16.6735	0	0	epithelium	8.66014	8.47594	8.65542	5.07346	3.81246	4.26888	4.81614	5.40788	4.06133	4.47935	4.82742	4.0922
242939	1426251_at	Cpz	carboxypeptidase Z	5	-35844866	-35868275	NM_153107|NP_694747	Mm.108557	ENSMUSG00000036596	4p16.1	8532	CPZ	MGI:88487	5	syntenic	Cpz	carboxypeptidase Z	B	-9.65039	-3.57147	0.370085	11.8883	0	0	epithelium	8.82718	8.8063	8.78172	5.67604	6.1139	5.4658	5.03243	4.90401	5.133	4.93306	5.16986	4.67431
23790	1419911_at	Coro1c	coronin, actin binding protein 1C	5	-114292447	-114358715	NM_011779|NP_035909	Mm.260158	ENSMUSG00000004530	12q24.1	23603	CORO1C	MGI:1345964	5	syntenic	Coro1c	coronin, actin binding protein 1C	B	-9.64287	-4.42343	0.458725	21.4577	0	0	epithelium	12.178	12.1105	12.0544	6.86354	7.15113	7.21142	7.97359	8.11254	7.2513	7.96318	8.00353	8.68769
12316	1452459_at	Aspm	asp (abnormal spindle)-like, microcephaly associated (Drosophila)	1	141351349	141390665	NM_009791|NP_033921	Mm.168523	ENSMUSG00000033952	1q31	259266	ASPM	MGI:1334448	1	syntenic	Aspm	asp (abnormal spindle)-like, microcephaly associated (Drosophila)	B	-9.62521	-3.74787	0.38938	13.4345	0	0	epithelium	7.97306	8.06613	8.14161	4.37654	4.47371	3.70489	4.03043	4.80327	5.17942	4.18989	4.31614	3.73731
13800	1424801_at	Enah	enabled homolog (Drosophila)	1	-183834575	-183950111	NM_001083120|NM_001083121|NM_008680|NM_010135|NP_001076589|NP_001076590|NP_032706|NP_034265	Mm.87759|Mm.389224	ENSMUSG00000022995	1q42.12	55740	ENAH	MGI:108360	1	98.7	Enah	enabled homolog (Drosophila)	M	-9.62336	-3.57016	0.370989	11.8775	0	0	epithelium	9.89277	9.63327	9.82847	6.36187	5.46616	5.68608	6.25431	6.35601	6.0098	6.85689	6.24897	6.69202
64707	1422979_at	Suv39h2	suppressor of variegation 3-9 homolog 2 (Drosophila)	2	-3373091	-3392235	NM_022724|NP_073561	Mm.128273|Mm.441181	ENSMUSG00000026646	10p13	79723	SUV39H2	MGI:1890396	2	2.5	Suv39h2	suppressor of variegation 3-9 homolog 2 (Drosophila)	B	-9.61777	-4.6229	0.480663	24.6395	0	0	epithelium	10.0601	9.94695	10.0455	5.51292	5.93997	5.99465	6.18449	5.23391	5.77006	4.59879	4.61724	4.69933
103784	1458355_x_at	Wdr92	WD repeat domain 92	11	17111895	17135203	NM_178909|NP_849240	Mm.298132	ENSMUSG00000078970	2p14	116143	WDR92	MGI:2144224	11	syntenic	Wdr92	WD repeat domain 92	C	-9.60391	-3.4149	0.355573	10.6656	0	0	epithelium	8.24378	8.31537	8.32449	4.92358	4.91929	5.04927	5.58179	5.22047	4.88716	4.16558	4.36809	4.80162
58208	1438784_at	Bcl11b	B-cell leukemia/lymphoma 11B	12	-109148612	-109241624	NM_001079883|NM_021399|NP_001073352|NP_067374	Mm.392694	ENSMUSG00000048251	14q32.2	64919	BCL11B	MGI:1929913	12	52	Bcl11b	B-cell leukemia/lymphoma 11B	B	-9.59197	-4.68952	0.4889	25.8039	0	0	epithelium	10.6272	10.3184	10.7243	6.64022	6.70283	6.43177	5.67297	5.61707	6.09076	4.87375	5.50947	5.26527
52715	1449128_at	Ccdc43	coiled-coil domain containing 43	11	-102546001	-102559039	NM_025918|NP_080194	Mm.277638	ENSMUSG00000020925	17q21.31	124808	CCDC43	MGI:1289318	11	60	Ccdc43	coiled-coil domain containing 43	B	-9.5868	-4.09247	0.426886	17.0591	0	0	epithelium	9.28269	9.21387	9.32073	4.43192	4.74165	5.20422	5.51586	5.10822	5.04343	5.50792	4.79405	6.27235
20591	1426498_at	Jarid1c	jumonji, AT rich interactive domain 1C (Rbp2 like)	21	148667772	148708897	NM_013668|NP_038696	Mm.142655	ENSMUSG00000025332	Xp11.22-p11.21	8242	KDM5C	MGI:99781	X	64	Kdm5c	lysine (K)-specific demethylase 5C	B	-9.56175	-4.19751	0.43899	18.3475	0	0	epithelium	9.17103	8.87717	9.5497	4.3393	4.7708	4.57712	4.78963	5.9468	5.22915	5.51597	5.34639	4.50095
108653	1435533_s_at	4933426K21Rik	RIKEN cDNA 4933426K21 gene	6	-122403626	-122436323	NM_027664|NP_081940	Mm.277939	ENSMUSG00000040649	12p13.31	57494	RIMKLB	MGI:1918325	6	syntenic	Rimklb	ribosomal modification protein rimK-like family member B	B	-9.55857	-4.50527	0.471333	22.7102	0	0	epithelium	8.18633	8.07456	8.29436	4.30915	3.97015	4.67173	3.06038	2.8781	3.15079	3.52866	3.45922	4.09018
75137	1434817_s_at	Rprd2	Regulation of nuclear pre-mRNA domain containing 2	3	-95563795	-95622876	NM_001081293|NP_001074762	Mm.196275	ENSMUSG00000028106	1q21.3	23248	RPRD2	MGI:1922387	3	syntenic	Rprd2	regulation of nuclear pre-mRNA domain containing 2	C	-9.55335	-3.36298	0.352021	10.2886	0	0	epithelium	7.14519	7.05961	7.47734	3.66338	4.05221	4.00778	3.13273	4.52079	3.73993	3.9439	4.17685	3.54206
56177	1425784_a_at	Olfm1	olfactomedin 1	2	28048612	28086256	NM_001038612|NM_001038613|NM_001038614|NM_019498|NP_001033701|NP_001033702|NP_001033703|NP_062371	Mm.43278	ENSMUSG00000026833	9q34.3	10439	OLFM1	MGI:1860437	2	syntenic	Olfm1	olfactomedin 1	B	-9.53457	-6.10332	0.640126	68.7516	0	0	epithelium	10.6406	10.2643	10.4986	4.77823	5.40554	5.1166	3.53477	3.19027	2.99627	4.40695	4.94415	4.90792
11518	1450054_at	Add1	adducin 1 (alpha)	5	34916362	34974954	NM_001024458|NM_001102444|NM_013457|NP_001019629|NP_001095914|NP_038485	Mm.289106	ENSMUSG00000029106	4p16.3	118	ADD1	MGI:87918	5	20	Add1	adducin 1 (alpha)	B	-9.52166	-3.64691	0.383012	12.5265	0	0	epithelium	9.5734	9.52056	9.48805	6.11244	6.96505	5.7981	5.55162	5.69054	5.71265	6.08944	5.5626	5.44134
109229	1432435_s_at	C030004A17Rik	RIKEN cDNA C030004A17Rik	9	-35024825	-35075352	NM_175411|NM_194257|NP_780620|NP_919233	Mm.24197	ENSMUSG00000050471	11q24.2	79607	FAM118B	MGI:1924483	9	syntenic	Fam118b	family with sequence similarity 118, member B	C	-9.50516	-3.43655	0.361546	10.8269	0	0	epithelium	10.2379	10.1552	10.219	6.663	6.72073	6.82428	6.59894	6.21919	6.12538	7.21964	7.15803	7.37828
225876	1444358_at	Fbxl11	F-box and leucine-rich repeat protein 11	19	-4316146	-4397077	NM_001001984|NP_001001984	Mm.31941	ENSMUSG00000054611	11q13.2	22992	KDM2A	MGI:1354736	19	syntenic	Kdm2a	lysine (K)-specific demethylase 2A	B	-9.50387	-3.39899	0.357643	10.5487	0	0	epithelium	7.97448	7.94065	7.1891	4.20999	3.97541	4.46947	4.34466	4.77981	4.75169	3.751	3.93727	4.50248
54409	1418187_at	Ramp2	receptor (calcitonin) activity modifying protein 2	11	101107647	101109564	NM_019444|NP_062317	Mm.260698|Mm.298256	ENSMUSG00000001240	17q12-q21.1	10266	RAMP2	MGI:1859650	11	61.5	Ramp2	receptor (calcitonin) activity modifying protein 2	B	-9.48488	-6.14149	0.647503	70.5948	0	0	epithelium	12.4924	12.1826	12.4313	7.00723	6.43502	4.66313	5.53001	7.02057	6.54684	7.47173	5.94911	5.42178
69807	1427476_a_at	Trim32	tripartite motif-containing 32	4	65266051	65277272	NM_053084|NP_444314	Mm.22786|Mm.475544	ENSMUSG00000051675	9q33.1	22954	TRIM32	MGI:1917057	4	33	Trim32	tripartite motif-containing 32	C	-9.47992	-4.07604	0.429966	16.8659	0	0	epithelium	11.1133	11.1034	11.0126	7.77821	7.84757	7.33666	6.89856	6.88858	6.48746	6.8549	6.3019	6.60987
231128	1435427_x_at	BC037112	cDNA sequence BC037112	5	34763499	34829105	NM_001030306|NP_001025477	Mm.286885	ENSMUSG00000037210	4p16.3	8603	FAM193A	MGI:2447768	5	syntenic	Fam193a	family with sequence similarity 193, member A	B	-9.47709	-3.85579	0.406854	14.478	0	0	epithelium	9.27743	9.67104	9.34488	6.24511	5.68309	5.10254	5.19903	5.7935	5.45322	6.40907	5.0397	5.25271
50524	1416638_at	Sall2	sal-like 2 (Drosophila)	14	-52930855	-52948345	NM_015772|NP_056587	Mm.39487	ENSMUSG00000049532	14q11.1-q12	6297	SALL2	MGI:1354373	14	syntenic	Sall2	sal-like 2 (Drosophila)	B	-9.44852	-4.99966	0.529148	31.9926	0	0	epithelium	9.55642	9.53535	9.63844	5.56355	5.46514	5.28437	4.05519	4.15672	3.93583	3.98676	4.87572	3.87039
20667	1456882_at	Sox12	SRY-box containing gene 12	2	-152219347	-152223782	NM_011438|NP_035568	Mm.28424	ENSMUSG00000051817	20p13	6666	SOX12	MGI:98360	2	syntenic	Sox12	SRY-box containing gene 12	C	-9.43912	-3.4216	0.362492	10.7153	0	0	epithelium	11.1361	11.1379	11.2752	8.35052	8.20684	8.09305	7.77059	7.08117	7.34109	7.66965	7.96142	7.37882
20447	1420902_at	St6galnac3	ST6 (alpha-N-acetyl-neuraminyl-2,3-beta-galactosyl-1,3)-N-acetylgalactosaminide alpha-2,6-sialyltransferase 3	3	-152865472	-153388097	NM_011372|NP_035502	Mm.440929	ENSMUSG00000052544	1p31.1	256435	ST6GALNAC3	MGI:1341828	3	syntenic	St6galnac3	ST6 (alpha-N-acetyl-neuraminyl-2,3-beta-galactosyl-1,3)-N-acetylgalactosami	C	-9.42678	-3.90234	0.413963	14.9528	0	0	epithelium	7.73245	8.64984	8.54858	4.45379	4.93489	4.91701	4.4588	3.64036	4.11309	3.90142	4.83252	4.41965
229600	1427996_at	BC028528	cDNA sequence BC028528	3	-95688895	-95695853	NM_153513|NP_705733	Mm.89556	ENSMUSG00000038543	1q21.2	79630	C1orf54	MGI:2385885	3	syntenic	BC028528	cDNA sequence BC028528	B	-9.39774	-3.99992	0.425626	15.9991	0	0	epithelium	8.92402	9.39152	9.03253	5.45192	6.09951	5.08633	5.25042	4.80633	5.4161	4.34715	5.04106	4.54612
26400	1425512_at	Map2k7	mitogen-activated protein kinase kinase 7	8	4238828	4247897	NM_001042557|NM_011944|NP_001036022|NP_036074	Mm.3906	ENSMUSG00000002948	19p13.3-p13.2	5609	MAP2K7	MGI:1346871	8	syntenic	Map2k7	mitogen-activated protein kinase kinase 7	B	-9.36966	-3.61538	0.38586	12.2557	0	0	epithelium	8.6286	8.53339	8.58964	5.52451	4.68665	4.98198	5.48737	5.01522	4.50034	4.65389	5.56614	4.30038
236193	1451518_at	Zfp709	zinc finger protein 709	8	74405966	74416464	NM_145624|NP_663599	Mm.290790	ENSMUSG00000056019	19p13.3-p13.2	7561	ZNF14	MGI:2384299	8	syntenic	Zfp709	zinc finger protein 709	C	-9.35783	-3.55445	0.379837	11.7489	0	0	epithelium	7.4969	7.46448	7.45256	4.22327	4.25871	4.39678	3.27933	4.08647	3.23081	3.43406	4.15581	4.18651
75745	1440001_at	Rian	RNA imprinted and accumulated in nucleus	12			XM_901568|XM_922645|XP_906661|XP_927738	Mm.293263											-9.34135	-3.68212	0.394175	12.836	0	0	epithelium	8.18311	9.0055	8.54478	5.33303	5.67682	5.36313	4.71108	4.52735	4.6814	4.73224	4.57298	4.46303
11639	1450387_s_at	Ak3l1	adenylate kinase 3-like 1	4	101092363	101139600	NM_009647|NP_033777	Mm.42040	ENSMUSG00000028527										-9.33705	-3.62775	0.388533	12.3612	0	0	epithelium	9.41997	9.41193	9.46286	6.33829	6.40983	6.50791	5.57669	5.46022	5.2896	5.72003	5.44362	5.48834
54446	1451921_a_at	Nfat5	nuclear factor of activated T-cells 5	8	109817369	109903417	NM_018823|NM_133957|NP_061293|NP_598718	Mm.390057	ENSMUSG00000003847	16q22.1	10725	NFAT5	MGI:1859333	8	53	Nfat5	nuclear factor of activated T-cells 5	B	-9.33379	-3.64291	0.390293	12.4918	0	0	epithelium	7.32787	7.10141	7.57396	3.54458	4.10027	3.71359	2.6599	4.08154	3.78427	3.9467	4.05137	3.34126
72656	1431096_at	Ints8	integrator complex subunit 8	4	-11126304	-11181376	NM_178112|NP_835213	Mm.246713	ENSMUSG00000040738	8q22.1	55656	INTS8	MGI:1919906	4	syntenic	Ints8	integrator complex subunit 8	C	-9.31042	-4.69617	0.5044	25.9232	0	0	epithelium	8.01373	7.99654	8.29219	2.8681	4.18942	3.08971	2.739	2.98907	3.39193	4.77984	3.39105	3.20369
14365	1420087_at	Fzd3	frizzled homolog 3 (Drosophila)	14	-65821235	-65872267	NM_021458|NP_067433	Mm.243722|Mm.469919	ENSMUSG00000007989	8p21	7976	FZD3	MGI:108476	14	27	Fzd3	frizzled homolog 3 (Drosophila)	B	-9.2935	-4.09278	0.440392	17.0628	0	0	epithelium	10.3725	10.3058	10.3535	7.13132	6.71827	7.02747	6.06728	5.84361	6.17532	5.65779	5.72815	5.91107
56403	1426402_at	Syncrip	synaptotagmin binding, cytoplasmic RNA interacting protein	9	-88350419	-88377235	NM_019666|NM_019796|NP_062640|NP_062770	Mm.260545	ENSMUSG00000032423	6q14-q15	10492	SYNCRIP	MGI:1891690	9	syntenic	Syncrip	synaptotagmin binding, cytoplasmic RNA interacting protein	B	-9.28111	-3.48559	0.375558	11.2013	0	0	epithelium	11.5882	11.4555	11.4862	7.16086	8.20735	8.04131	7.85818	8.19273	8.61491	8.27005	7.49611	8.37797
232157	1423782_at	Mobkl1b	MOB1, Mps One Binder kinase activator-like 1B (yeast)	6	83276032	83290943	NM_145571|NP_663546	Mm.29500	ENSMUSG00000043131	2p13.1	55233	MOBKL1B	MGI:2442631	6	syntenic	Mobkl1b	MOB1, Mps One Binder kinase activator-like 1B (yeast)	B	-9.27953	-4.00967	0.432098	16.1076	0	0	epithelium	10.8017	10.7695	10.8795	6.14602	7.40479	6.43333	6.30841	6.67821	6.65022	7.88362	6.77801	6.98279
54371	1422758_at	Chst2	carbohydrate sulfotransferase 2	9	-95301344	-95307689	NM_018763|NP_061233|XM_001471695|XP_001471745	Mm.212446	ENSMUSG00000033350	3q24	9435	CHST2	MGI:1891160	9	syntenic	Chst2	carbohydrate sulfotransferase 2	B	-9.27443	-5.18299	0.558847	36.3275	0	0	epithelium	9.87256	10.5803	10.2343	6.1699	6.06794	5.49821	4.95355	5.06732	4.02954	4.78553	4.4287	4.41381
319162	1435866_s_at	Hist3h2a	histone cluster 3, H2a	11	58768186	58770176	NM_178218|NP_835736	Mm.212549	ENSMUSG00000036964|ENSMUSG00000078851	1q42.13	92815	HIST3H2A	MGI:2448458	11	syntenic	Hist3h2a	histone cluster 3, H2a	B	-9.25534	-4.45431	0.481269	21.922	0	0	epithelium	10.4496	10.1572	10.2455	5.29338	5.49932	5.20223	5.24754	6.28393	5.31093	6.46177	6.66314	6.50578
50772	1419168_at	Mapk6	mitogen-activated protein kinase 6	9	-75234707	-75257166	NM_015806|NM_027418|NP_056621|NP_081694	Mm.18856	ENSMUSG00000042688	15q21	5597	MAPK6	MGI:1354946	9	38	Mapk6	mitogen-activated protein kinase 6	B	-9.24061	-4.32953	0.468533	20.1057	0	0	epithelium	10.9129	10.9004	11.0535	6.16752	7.47772	6.30687	5.82083	6.35707	6.68126	7.67198	6.33715	6.81418
73668	1453520_at	Ttc21b	tetratricopeptide repeat domain 21B	2	-66022385	-66094674	NM_001047604|NP_001041069	Mm.250868	ENSMUSG00000034848	2q24.3	79809	TTC21B	MGI:1920918	2	syntenic	Ttc21b	tetratricopeptide repeat domain 21B	C	-9.23844	-3.85635	0.417425	14.4836	0	0	epithelium	8.25252	8.07191	8.2695	4.72959	4.65041	4.35967	3.73306	3.51007	4.21774	4.02428	5.12571	4.72406
21916	1422754_at	Tmod1	tropomodulin 1	4	46052093	46128904	NM_021883|NP_068683	Mm.249594|Mm.331588	ENSMUSG00000028328	9q22.3	7111	TMOD1	MGI:98775	4	21.5	Tmod1	tropomodulin 1	B	-9.23233	-3.7185	0.402769	13.1637	0	0	epithelium	9.92761	9.85527	10.0058	5.93505	5.67802	5.66854	6.88666	6.63167	6.13765	6.82105	5.68901	6.45181
58194	1432269_a_at	Sh3kbp1	SH3-domain kinase binding protein 1	21	156146532	156412099	NM_021389|NP_067364	Mm.286495	ENSMUSG00000040990	Xp22.1-p21.3	30011	SH3KBP1	MGI:1889583	X	syntenic	Sh3kbp1	SH3-domain kinase binding protein 1	B	-9.21124	-3.55499	0.38594	11.7532	0	0	epithelium	8.19337	7.97604	8.37982	4.29531	5.04263	4.32232	5.17088	4.94675	5.0244	4.19349	3.87679	4.78028
52563	1443087_at	Cdc23	CDC23 (cell division cycle 23, yeast, homolog)	18	-34791336	-34811390	NM_178347|NP_848124	Mm.196638	ENSMUSG00000024370	5q31	8697	CDC23	MGI:1098815	18	17	Cdc23	CDC23 (cell division cycle 23, yeast, homolog)	B	-9.21061	-3.49235	0.379166	11.2539	0	0	epithelium	9.87675	10.0294	10.0798	6.26246	7.34812	6.78908	6.49584	5.98883	5.91146	6.43197	6.93583	6.36311
21843	1455675_a_at	Tial1	Tia1 cytotoxic granule-associated RNA binding protein-like 1	7	-135583290	-135605027	NM_009383|NP_033409	Mm.242072	ENSMUSG00000030846	10q	7073	TIAL1	MGI:107913	7	syntenic	Tial1	Tia1 cytotoxic granule-associated RNA binding protein-like 1	B	-9.19102	-3.41547	0.371609	10.6698	0	0	epithelium	9.93054	9.94502	10.1319	6.07813	7.52441	6.92453	6.27441	6.55616	6.32449	6.79831	6.23956	6.56302
76967	1429595_at	2700049A03Rik	RIKEN cDNA 2700049A03 gene	12			XM_126944|XM_916714|XP_126944|XP_921807	Mm.87290	ENSMUSG00000034601	14q23.1	9786	KIAA0586	MGI:1924217	12	syntenic	2700049A03Rik	RIKEN cDNA 2700049A03 gene	C	-9.17837	-4.02006	0.437993	16.224	0	0	epithelium	9.51386	9.0923	9.29194	5.63152	5.62068	4.76112	5.7943	5.66087	5.78681	5.25008	4.36331	4.64501
11737	1450407_a_at	Anp32a	acidic (leucine-rich) nuclear phosphoprotein 32 family, member A	9	62189149	62226609	NM_009672|NP_033802	Mm.269088	ENSMUSG00000032249	15q22.3-q23	8125	ANP32A	MGI:108447	9	36	Anp32a	acidic (leucine-rich) nuclear phosphoprotein 32 family, member A	B	-9.15773	-3.42724	0.374245	10.7572	0	0	epithelium	12.5598	12.4252	12.5018	8.45995	9.32573	9.04244	8.20722	9.33437	9.38719	8.99257	9.36079	9.50519
14025	1419406_a_at	Bcl11a	B-cell CLL/lymphoma 11A (zinc finger protein)	11	23978116	24073194	NM_016707|NP_057916	Mm.53687|Mm.447614	ENSMUSG00000000861	2p16.1	53335	BCL11A	MGI:106190	11	syntenic	Bcl11a	B-cell CLL/lymphoma 11A (zinc finger protein)	B	-9.14194	-4.29609	0.469932	19.645	0	0	epithelium	9.49093	9.22605	9.40543	4.95709	5.27436	4.93693	5.38969	5.90374	5.9297	4.43898	4.14898	4.72292
75320	1433514_at	Etnk1	ethanolamine kinase 1	6			XM_908334|XM_979562|XP_913427|XP_984656	Mm.272548|Mm.405548|Mm.473976	ENSMUSG00000030275	12p12.1	55500	ETNK1	MGI:1922570	6	74	Etnk1	ethanolamine kinase 1	C	-9.13312	-3.3642	0.368352	10.2973	0	0	epithelium	8.51805	8.46658	8.54527	4.73568	5.19507	4.71353	5.56354	4.96245	5.31927	6.03384	5.06352	4.725
320595	1460398_at	Phf8	PHD finger protein 8	21	147955214	148068400	NM_001113354|NM_177201|NP_001106825|NP_796175	Mm.17156	ENSMUSG00000041229	Xp11.22	23133	PHF8	MGI:2444341	X	syntenic	Phf8	PHD finger protein 8	B	-9.12746	-3.50902	0.384447	11.3847	0	0	epithelium	7.3565	7.52847	7.51562	4.26382	3.79969	3.48946	3.23972	4.4288	3.83234	4.5402	3.61726	4.40932
19335	1454876_at	Rab23	RAB23, member RAS oncogene family	1	33776740	33798342	NM_008999|NP_033025	Mm.86744	ENSMUSG00000004768	6p11	51715	RAB23	MGI:99833	1	18.5	Rab23	RAB23, member RAS oncogene family	B	-9.11308	-3.638	0.399206	12.4494	0	0	epithelium	8.94457	8.69919	9.36924	4.82048	5.93343	5.10141	4.50156	5.61615	5.64987	5.65766	5.39786	5.6186
18749	1457197_at	Prkacb	protein kinase, cAMP dependent, catalytic, beta	3	-146392542	-146475894	NM_011100|NP_035230	Mm.16766	ENSMUSG00000005034	1p36.1	5567	PRKACB	MGI:97594	3	syntenic	Prkacb	protein kinase, cAMP dependent, catalytic, beta	B	-9.10671	-3.62854	0.398447	12.368	0	0	epithelium	8.36686	8.1118	8.21754	4.54638	5.43985	4.39678	4.42486	4.6591	5.1643	4.73259	4.31357	3.75434
78802	1424012_at	Ttc30a1	tetratricopeptide repeat domain 30A1	2	-75817162	-75820024	NM_030188|NP_084464	Mm.282339	ENSMUSG00000075271	2q31.2	92104	TTC30A	MGI:1926052	2	syntenic	Ttc30a1	tetratricopeptide repeat domain 30A1	C	-9.08458	-3.35605	0.369423	10.2394	0	0	epithelium	7.07914	7.29497	7.12198	3.60696	4.53894	3.63438	4.03643	3.39425	3.32396	4.38393	3.42525	3.93965
381306	1437186_at	BC055324	cDNA sequence BC055324	1	-165884138	-165924912	NM_201364|NP_958752	Mm.28152	ENSMUSG00000041406	1q24.2	55732	C1orf112	MGI:3590554	1	syntenic	BC055324	cDNA sequence BC055324	B	-9.07305	-3.47225	0.382699	11.0982	0	0	epithelium	8.81474	9.30684	8.93475	5.38969	5.5059	5.16547	6.64136	5.7131	5.39886	5.1961	5.28768	5.6206
272347	1458003_at	Zfp398	zinc finger protein 398	6	47785693	47818256	NM_027477|NM_173034|NP_081753|NP_766622	Mm.169059|Mm.395440	ENSMUSG00000062519	7q36.1	57541	ZNF398	MGI:1917856	6	syntenic	Zfp398	zinc finger protein 398	B	-9.07184	-3.45138	0.380449	10.9388	0	0	epithelium	7.94685	8.20644	7.99401	4.50573	4.99647	3.78897	5.03841	4.92262	5.05585	4.46846	4.02143	4.58157
93890	1420443_at	Pcdhb19	protocadherin beta 19	18	37656651	37661365	NM_053144|NP_444374	Mm.118311	ENSMUSG00000043313	5q31	56125	PCDHB11	MGI:2136757	18	syntenic	Pcdhb19	protocadherin beta 19	C	-9.04778	-3.9246	0.433764	15.1853	0	0	epithelium	8.38271	8.34111	8.43075	4.70912	4.694	4.9754	3.72398	4.57739	3.7948	4.80571	5.11643	3.74541
14086	1416515_at	Fscn1	fascin homolog 1, actin bundling protein (Strongylocentrotus purpuratus)	5	143722033	143734868	NM_007984|NP_032010	Mm.289707	ENSMUSG00000029581	7p22	6624	FSCN1	MGI:1352745	5	86	Fscn1	fascin homolog 1, actin bundling protein (Strongylocentrotus purpuratus)	B	-9.04467	-3.76393	0.41615	13.5849	0	0	epithelium	8.24953	8.40473	8.29358	4.89886	5.4792	4.60087	3.84308	4.6501	4.67248	4.81278	3.96256	4.04817
76626	1435520_at	Msi2	Musashi homolog 2 (Drosophila)	11	-88152883	-88579543	NM_054043|NP_473384	Mm.400451|Mm.428433|Mm.474737	ENSMUSG00000069769	17q22	124540	MSI2	MGI:1923876	11	syntenic	Msi2	Musashi homolog 2 (Drosophila)	C	-9.04205	-3.50743	0.387902	11.3721	0	0	epithelium	10.5932	10.586	10.4981	7.60674	6.59198	6.42224	7.00908	6.97759	6.684	7.90183	7.21277	7.05898
66356	1436541_at	2310008H09Rik	RIKEN cDNA 2310008H09 gene	7	-125985731	-125999851	NM_023197|NP_075686	Mm.475941	ENSMUSG00000030980	16p12.3	400506	C16orf88	MGI:1913606	7	syntenic	2310008H09Rik	RIKEN cDNA 2310008H09 gene	C	-9.02375	-3.55502	0.393963	11.7535	0	0	epithelium	10.5758	10.4148	10.6376	6.93486	6.91858	6.86062	7.86598	7.281	7.4711	6.28293	6.57831	6.69591
72289	1427285_s_at	Malat1	metastasis associated lung adenocarcinoma transcript 1 (non-coding RNA)	19			NR_002847	Mm.298256		11q13.1	378938	MALAT1	MGI:1919539	19	syntenic	Malat1	metastasis associated lung adenocarcinoma transcript 1 (non-coding RNA)	M	-9.01995	-4.99392	0.553652	31.8654	0	0	epithelium	12.2655	12.0089	12.1872	7.82361	7.24483	6.80375	6.79569	7.50875	6.71309	8.57307	7.0295	5.94732
230971	1437057_at	Megf6	multiple EGF-like-domains 6	4			XM_620148|XM_909777|XP_620148|XP_914870	Mm.275216	ENSMUSG00000057751	1p36.3	1953	MEGF6	MGI:1919351	4	syntenic	Megf6	multiple EGF-like-domains 6	B	-8.9994	-4.4534	0.494855	21.9082	0	0	epithelium	10.7913	10.5292	10.5111	7.03416	6.92233	6.63554	6.16117	6.2709	6.14602	5.54127	5.58894	5.11413
20874	1425977_a_at	Slk	STE20-like kinase (yeast)	19	47654508	47716945	NM_009289|NP_033315	Mm.281011|Mm.391941	ENSMUSG00000025060	10q24.33	9748	SLK	MGI:103241	19	syntenic	Slk	STE20-like kinase (yeast)	C	-8.99717	-4.51729	0.502079	22.9002	0	0	epithelium	9.83388	9.69024	9.85507	4.73769	4.73262	4.54643	4.84429	5.47055	5.38943	6.71282	5.46926	5.57891
67302	1434894_at	Zc3h13	zinc finger CCCH type containing 13	14	75684179	75744233	NM_026083|NP_080359	Mm.74704	ENSMUSG00000022000	13q14.13	23091	ZC3H13	MGI:1914552	14	syntenic	Zc3h13	zinc finger CCCH type containing 13	C	-8.99606	-3.56235	0.39599	11.8134	0	0	epithelium	11.1634	10.7472	10.8778	7.37998	7.97833	6.74174	7.16139	8.01819	7.56351	7.68196	6.86039	6.91867
20822	1436534_at	Trove2	TROVE domain family, member 2	1	-145597920	-145624181	NM_013835|NP_038863	Mm.40370	ENSMUSG00000018199	1q31	6738	TROVE2	MGI:106652	1	78.7	Trove2	TROVE domain family, member 2	B	-8.98571	-3.89783	0.433782	14.9061	0	0	epithelium	9.62644	9.36788	9.63135	5.53279	6.39173	5.33421	5.42767	5.18712	4.98625	6.45707	6.16721	5.31247
76626	1435520_at	Msi2	Musashi homolog 2 (Drosophila)	11	-88152883	-88579543	NM_054043|NP_473384	Mm.400451|Mm.428433|Mm.474737	ENSMUSG00000069769	17q22	124540	MSI2	MGI:1923876	11	syntenic	Msi2	Musashi homolog 2 (Drosophila)	C	-8.94649	-5.45474	0.609707	43.8571	0	0	epithelium	10.314	9.9193	10.2137	4.43691	4.62144	3.12917	4.19076	6.12804	4.56412	5.58374	4.73168	4.8625
20250	1415824_at	Scd2	stearoyl-Coenzyme A desaturase 2	19	44368165	44381352	NM_009128|NP_033154	Mm.193096	ENSMUSG00000025203	10q24.31	6319	SCD	MGI:98240	19	43	Scd2	stearoyl-Coenzyme A desaturase 2	M	-8.94132	-4.01386	0.448912	16.1545	0	0	epithelium	11.145	10.9155	11.1238	6.46267	7.57641	7.64795	6.46845	6.45054	6.46748	7.27437	7.7593	7.32084
211673	1415711_at	Arfgef1	ADP-ribosylation factor guanine nucleotide-exchange factor 1(brefeldin A-inhibited)	1	-10127587	-10222751	NM_001102430|NP_001095900|XM_001473166|XM_975420|XP_001473216|XP_980514	Mm.229141	ENSMUSG00000067851	8q13	10565	ARFGEF1	MGI:2442988	1	syntenic	Arfgef1	ADP-ribosylation factor guanine nucleotide-exchange factor 1(brefeldin A-in	B	-8.93574	-4.51476	0.505248	22.8602	0	0	epithelium	8.85313	8.47701	8.9165	4.07716	4.58122	3.21196	4.34699	5.18416	4.39275	5.04483	3.64317	3.62483
30926	1447868_x_at	Glrx3	glutaredoxin 3	7	144629330	144660277	NM_023140|NP_075629	Mm.267692	ENSMUSG00000031068	10q26	10539	GLRX3	MGI:1353653	7	syntenic	Glrx3	glutaredoxin 3	B	-8.93219	-3.86513	0.43272	14.572	0	0	epithelium	9.70191	9.40624	9.54828	5.33874	4.74074	6.17753	6.36239	6.03279	5.86985	4.99646	5.81246	5.85215
68897	1435132_at	Disp1	dispatched homolog 1 (Drosophila)	1	-48173	-185338	NM_026866|NP_081142	Mm.358721		1q41	84976	DISP1	MGI:1916147	1	101.2	Disp1	dispatched homolog 1 (Drosophila)	B	-8.92998	-4.41324	0.494205	21.3068	0	0	epithelium	8.79294	8.24575	8.34513	4.96974	4.8981	4.49446	4.31089	3.84878	3.5239	3.58403	3.24724	3.55517
240028	1433747_at	Lnpep	leucyl/cystinyl aminopeptidase	17	-17664686	-17761453	NM_172827|NP_766415	Mm.328807|Mm.393452	ENSMUSG00000023845	5q15	4012	LNPEP	MGI:2387123	17	syntenic	Lnpep	leucyl/cystinyl aminopeptidase	B	-8.92488	-3.45244	0.386833	10.9468	0	0	epithelium	6.27738	6.24765	6.62047	3.66897	2.67083	2.94753	3.01876	3.56311	2.22101	2.56327	3.00125	2.70984
97236	1459606_at	C79130	expressed sequence C79130	5				Mm.441754											-8.90728	-3.3567	0.376849	10.2439	0	0	epithelium	7.39765	7.48311	7.16675	3.37647	3.40737	3.98314	3.99198	4.03948	4.11267	4.35126	3.82571	4.84417
16563	1450052_at	Kif2a	kinesin family member 2A	13	-107751339	-107812194	NM_008442|NP_032468	Mm.355686	ENSMUSG00000021693	5q12-q13	3796	KIF2A	MGI:108390	13	syntenic	Kif2a	kinesin family member 2A	B	-8.8999	-3.64338	0.409373	12.4959	0	0	epithelium	9.60004	9.62495	9.68016	5.18801	6.10941	5.87961	5.62886	6.08192	6.22537	6.91476	5.51775	6.37937
244810	1433435_at	AW551984	expressed sequence AW551984	9	-39394980	-39411709	NM_178737|NP_848852	Mm.208855	ENSMUSG00000038112										-8.89827	-3.61899	0.406707	12.2864	0	0	epithelium	6.53484	8.04447	6.87286	3.54457	3.62036	4.28762	3.26003	3.65493	3.31896	3.35555	3.44045	3.30315
74201	1429670_a_at	Cep97	centrosomal protein 97	16	-55902399	-55934961	NM_028815|NP_083091	Mm.178427|Mm.393187	ENSMUSG00000022604	3q12.3	79598	CEP97	MGI:1921451	16	syntenic	Cep97	centrosomal protein 97	C	-8.89204	-3.34515	0.376196	10.1622	0	0	epithelium	8.6785	8.44124	8.79553	5.92215	5.8514	5.60927	5.27631	4.65211	4.8435	5.29207	5.32301	4.86964
70974	1452841_at	Pgm2l1	phosphoglucomutase 2-like 1	7	107376116	107427382	NM_027629|NP_081905	Mm.440524	ENSMUSG00000030729	11q13.4	283209	PGM2L1	MGI:1918224	7	syntenic	Pgm2l1	phosphoglucomutase 2-like 1	B	-8.85323	-3.44081	0.38865	10.8589	0	0	epithelium	7.83419	8.26061	8.36916	5.18842	4.70462	4.39727	4.91019	5.44732	4.91702	4.62061	4.07653	4.1626
15405	1421579_at	Hoxa9	homeo box A9	6	-52174052	-52177369	NM_010456|NP_034586	Mm.4694	ENSMUSG00000038227	7p15-p14	3205	HOXA9	MGI:96180	6	26.32	Hoxa9	homeobox A9	B	-8.82555	-4.56872	0.51767	23.7313	0	0	epithelium	9.40666	9.39213	9.35494	5.44926	6.06772	5.40369	4.06827	4.02751	4.40237	4.62951	4.85979	4.43458
68799	1442811_at	Rgmb	RGM domain family, member B	17	-15943216	-15963550	NM_178615|NP_848730	Mm.293466	ENSMUSG00000048027	5q15	285704	RGMB	MGI:1916049	17	syntenic	Rgmb	RGM domain family, member B	B	-8.79954	-3.52083	0.400115	11.4782	0	0	epithelium	10.123	9.99487	10.2096	6.66978	7.38018	7.3269	5.92536	6.38802	6.68865	6.20247	6.46501	6.24849
70233	1417223_at	Cd2bp2	CD2 antigen (cytoplasmic tail) binding protein 2	7	-134335173	-134339514	NM_027353|NP_081629	Mm.28050	ENSMUSG00000042502	16p11.2	10421	CD2BP2	MGI:1917483	7	syntenic	Cd2bp2	CD2 antigen (cytoplasmic tail) binding protein 2	B	-8.77145	-3.62278	0.41302	12.3187	0	0	epithelium	10.7736	10.4408	10.5546	6.41626	6.42198	6.48813	7.61336	7.37408	7.4335	6.50978	6.97752	7.46728
21429	1460304_a_at	Ubtf	upstream binding transcription factor, RNA polymerase I	11	-102165873	-102178601	NM_001044383|NM_011551|NP_001037848|NP_035681	Mm.2845	ENSMUSG00000020923	17q21.3	7343	UBTF	MGI:98512	11	syntenic	Ubtf	upstream binding transcription factor, RNA polymerase I	B	-8.77135	-3.663	0.41761	12.667	0	0	epithelium	8.35766	8.35871	8.58214	4.88361	5.6954	4.46507	4.35774	4.79493	4.36371	5.54921	4.32819	4.49064
226562	1438663_at	Bat2d	BAT2 domain containing 1	1	-164601915	-164670687	NM_001081290|NP_001074759	Mm.245446	ENSMUSG00000040225	1q23.3	23215	BAT2L2	MGI:1913754	1	syntenic	Bat2l2	HLA-B associated transcript 2-like 2	C	-8.76448	-4.61241	0.526262	24.461	0	0	epithelium	8.72106	8.13492	8.54547	4.72878	3.82745	2.90202	3.48335	4.15487	3.71881	5.07738	3.4317	3.36827
56070	1434434_s_at	Tcerg1	transcription elongation regulator 1 (CA150)	18	42671140	42735439	NM_001039474|NP_001034563	Mm.270511	ENSMUSG00000024498	5q31	10915	TCERG1	MGI:1926421	18	syntenic	Tcerg1	transcription elongation regulator 1 (CA150)	B	-8.75103	-3.55559	0.406305	11.7582	0	0	epithelium	9.0537	8.86189	9.32431	6.43659	5.54955	5.12161	5.6029	5.81428	5.82522	5.47413	5.17511	4.72004
67302	1434894_at	Zc3h13	zinc finger CCCH type containing 13	14	75684179	75744233	NM_026083|NP_080359	Mm.74704	ENSMUSG00000022000	13q14.13	23091	ZC3H13	MGI:1914552	14	syntenic	Zc3h13	zinc finger CCCH type containing 13	C	-8.74082	-4.10451	0.46958	17.2021	0	0	epithelium	10.5554	9.88822	10.0064	5.73434	6.4249	4.7746	6.37753	6.25815	6.41619	6.61367	5.55777	6.25214
667118	1455998_at	LOC667118	similar to Zinc finger BED domain containing protein 4	1			XR_035385|XR_035411	Mm.440603											-8.73508	-3.57768	0.409576	11.9396	0	0	epithelium	10.2663	9.82629	10.3639	7.24135	6.45949	6.03762	6.05032	7.10453	6.45259	7.21247	6.49	6.12177
66771	1427065_at	4933439F18Rik	RIKEN cDNA 4933439F18 gene	11	60230804	60258779	NM_025757|NP_080033	Mm.29950|Mm.472990	ENSMUSG00000018415	17p11.2	79018	C17orf39	MGI:1914021	11	syntenic	4933439F18Rik	RIKEN cDNA 4933439F18 gene	B	-8.70845	-4.99688	0.573797	31.9309	0	0	epithelium	9.26153	9.20638	9.30608	2.89187	5.5114	4.72168	4.04022	4.0426	5.1405	4.21917	3.60503	4.17756
13430	1425136_x_at	Dnm2	dynamin 2	9	21229388	21311568	NM_001039520|NP_001034609	Mm.433257	ENSMUSG00000033335	19p13.2	1785	DNM2	MGI:109547	9	7	Dnm2	dynamin 2	B	-8.6466	-3.81954	0.441739	14.1187	0	0	epithelium	10.2076	9.89865	10.0862	5.57669	6.65062	6.07545	5.4505	5.78081	6.30131	7.07556	6.73647	6.55424
218397	1426477_at	Rasa1	RAS p21 protein activator 1	13	-85354303	-85429091	NM_145452|NP_663427	Mm.259653	ENSMUSG00000021549	5q13.3	5921	RASA1	MGI:97860	13	47	Rasa1	RAS p21 protein activator 1	B	-8.62651	-3.47606	0.40295	11.1275	0	0	epithelium	9.47826	9.41257	9.43789	5.37207	6.482	6.09646	5.44468	6.23489	6.24298	6.21039	5.16034	6.45785
11522	1416225_at	Adh1	alcohol dehydrogenase 1 (class I)	3	137940608	137953655	NM_007409|NP_031435	Mm.2409|Mm.412004	ENSMUSG00000074207	4q21-q23	126	ADH1C	MGI:87921	3	71.2	Adh1	alcohol dehydrogenase 1 (class I)	C	-8.62226	-6.20972	0.720196	74.0137	0	0	epithelium	12.6154	12.504	12.4792	6.60524	7.21221	5.47855	4.97738	5.21674	5.67114	7.24529	7.92726	6.57447
93837	1449823_at	Dach2	dachshund 2 (Drosophila)	21	110411864	110949995	NM_033605|NP_291083	Mm.79760	ENSMUSG00000025592	Xq21.3	117154	DACH2	MGI:1890446	X	50	Dach2	dachshund 2 (Drosophila)	B	-8.5947	-5.77585	0.672025	54.7905	0	0	epithelium	9.61181	9.35732	9.52057	3.10027	3.2175	2.9279	3.23972	3.27361	3.11675	5.65487	4.84799	4.10778
106522	1454838_s_at	AW548124	expressed sequence AW548124	17	83614641	83624405	NM_134117|NP_598878	Mm.311974	ENSMUSG00000024247	2p21	91461	PKDCC	MGI:2147077	17	51	Pkdcc	protein kinase domain containing, cytoplasmic	C	-8.59048	-5.09621	0.593239	34.2067	0	0	epithelium	10.4868	10.1491	10.3012	5.92963	5.10954	6.72947	5.14009	4.18169	4.63741	4.33595	5.10219	5.77947
50789	1454635_at	Fbxl3	F-box and leucine-rich repeat protein 3	14	-103479455	-103498726	NM_015822|NP_056637	Mm.214746	ENSMUSG00000022124	13q22	26224	FBXL3	MGI:1354702	14	syntenic	Fbxl3	F-box and leucine-rich repeat protein 3	B	-8.58133	-3.76312	0.438524	13.5772	0	0	epithelium	9.84601	9.76361	9.78166	5.06967	6.25033	5.54287	5.84492	6.23967	5.86354	7.07548	6.06564	6.35364
19712	1425566_at	Rest	RE1-silencing transcription factor	5	77696965	77712009	NM_011263|NP_035393	Mm.28840|Mm.392264	ENSMUSG00000029249	4q12	5978	REST	MGI:104897	5	syntenic	Rest	RE1-silencing transcription factor	B	-8.56331	-3.38891	0.395747	10.4752	0	0	epithelium	7.91814	7.67028	8.19474	4.61988	3.82151	4.75289	3.8894	4.97246	5.16267	4.90332	4.27363	4.45354
28106	1416696_at	D17Wsu104e	DNA segment, Chr 17, Wayne State University 104, expressed	17	-56315963	-56323343	NM_080837|NP_543027	Mm.294870	ENSMUSG00000019579	19p13.3	56005	C19orf10	MGI:2156020	17	37	D17Wsu104e	DNA segment, Chr 17, Wayne State University 104, expressed	B	-8.52454	-3.61557	0.424136	12.2573	0	0	epithelium	11.3913	11.6145	11.3631	7.33109	7.14513	6.97515	8.27242	8.0656	8.24798	8.28622	8.03472	8.20834
16918	1434777_at	Mycl1	v-myc myelocytomatosis viral oncogene homolog 1, lung carcinoma derived (avian)	4	122673341	122679723	NM_008506|NP_032532	Mm.1055|Mm.440598	ENSMUSG00000028654	1p34.2	4610	MYCL1	MGI:96799	4	55	Mycl1	v-myc myelocytomatosis viral oncogene homolog 1, lung carcinoma derived (av	B	-8.51152	-3.40169	0.399658	10.5685	0	0	epithelium	8.85201	8.30264	8.40836	5.44036	5.28476	5.17255	4.35858	4.73192	4.67944	5.9463	5.1038	5.35607
240064	1437873_at	6030490I01Rik	RIKEN cDNA 6030490I01 gene	17	-32954148	-32967193	NM_177359|NP_796333	Mm.470815	ENSMUSG00000059000	19p13.2	90576	ZNF799	MGI:2443934	17	syntenic	Zfp799	zinc finger protein 799	C	-8.51129	-3.3929	0.398636	10.5043	0	0	epithelium	9.14202	8.90734	9.1604	5.01738	5.07259	5.30944	5.94533	5.73942	5.81133	6.11459	6.50284	5.58023
76816	1453946_a_at	Sdccag8	serologically defined colon cancer antigen 8	1	178744942	178950563	NM_029756|NP_084032	Mm.171399	ENSMUSG00000026504	1q43	10806	SDCCAG8	MGI:1924066	1	syntenic	Sdccag8	serologically defined colon cancer antigen 8	B	-8.50295	-3.82383	0.449707	14.1608	0	0	epithelium	7.80574	7.19254	7.42539	3.47475	4.42083	3.80792	3.78605	2.62504	3.75277	3.02934	3.69374	4.26609
52468	1423660_at	Ctdsp2	CTD (carboxy-terminal domain, RNA polymerase II, polypeptide A) small phosphatase 2	10	126415772	126437031	NM_001113470|NM_146012|NP_001106941|NP_666124	Mm.29490	ENSMUSG00000078429	12q13-q15	10106	CTDSP2	MGI:1098748	10	70	Ctdsp2	CTD (carboxy-terminal domain, RNA polymerase II, polypeptide A) small phosp	M	-8.49867	-3.44712	0.405607	10.9065	0	0	epithelium	11.1892	11.0014	11.0886	7.59607	7.51685	7.04915	8.4898	8.33554	7.84524	7.10075	7.29295	7.58716
19210	1441866_s_at	Ptdss1	phosphatidylserine synthase 1	13	67033765	67099337	NM_008959|NP_032985	Mm.281464	ENSMUSG00000021518	8q22	9791	PTDSS1	MGI:1276575	13	39.8	Ptdss1	phosphatidylserine synthase 1	B	-8.49382	-3.5993	0.423756	12.1199	0	0	epithelium	10.3448	10.2351	10.3347	5.99305	6.50093	5.88546	7.13403	7.25151	7.27335	6.99213	6.36034	6.95953
19368	1420603_s_at	Raet1a	retinoic acid early transcript 1, alpha	10	21878414	22093945	NM_009016|NP_033042	Mm.458004											-8.49131	-4.01959	0.473377	16.2188	0	0	epithelium	8.24469	8.19559	8.1934	3.27474	3.94974	3.74747	4.12442	3.89809	4.0648	4.38318	5.25029	5.03195
231470	1439019_at	Fras1	Fraser syndrome 1 homolog (human)	5	96802973	97213747	NM_175473|NP_780682	Mm.291120	ENSMUSG00000034687	4q21.21	80144	FRAS1	MGI:2385368	5	syntenic	Fras1	Fraser syndrome 1 homolog (human)	B	-8.46547	-5.24353	0.619401	37.8842	0	0	epithelium	10.9037	10.2367	10.7471	6.10599	6.17069	6.31597	4.60227	4.43953	4.5684	4.41041	5.84744	6.01006
243931	1435337_at	Tshz3	teashirt zinc finger family member 3	7	37483136	37558476	NM_172298|NP_758502	Mm.44141	ENSMUSG00000021217	19q12	57616	TSHZ3	MGI:2442819	7	syntenic	Tshz3	teashirt zinc finger family member 3	C	-8.45804	-5.22072	0.61725	37.2902	0	0	epithelium	9.77143	9.85392	9.94443	5.51207	5.84945	5.73724	4.04484	4.59772	4.32017	3.69203	4.35023	3.61911
227095	1451512_s_at	Hibch	3-hydroxyisobutyryl-Coenzyme A hydrolase	1	52901889	52977704	NM_146108|NP_666220	Mm.222063	ENSMUSG00000041426	2q32.2	26275	HIBCH	MGI:1923792	1	syntenic	Hibch	3-hydroxyisobutyryl-Coenzyme A hydrolase	C	-8.44785	-3.59535	0.425593	12.0867	0	0	epithelium	9.22636	8.60702	8.73924	5.14553	4.91929	6.22562	5.10871	5.26516	5.55067	4.31387	5.43232	5.39857
76781	1429493_at	Mettl4	methyltransferase like 4	17	-95126419	-95149232	NM_176917|NP_795891	Mm.139146|Mm.458562	ENSMUSG00000055660	18p11.32	64863	METTL4	MGI:1924031	17	syntenic	Mettl4	methyltransferase like 4	C	-8.43159	-3.38681	0.401681	10.46	0	0	epithelium	8.35064	8.51122	8.41397	4.82256	5.40694	5.30142	5.57669	4.24827	4.39855	4.73205	5.47578	5.38395
22223	1448260_at	Uchl1	ubiquitin carboxy-terminal hydrolase L1	5	67067359	67078473	NM_011670|NP_035800	Mm.29807	ENSMUSG00000029223	4p14	7345	UCHL1	MGI:103149	5	36	Uchl1	ubiquitin carboxy-terminal hydrolase L1	B	-8.4306	-3.40378	0.403741	10.5837	0	0	epithelium	7.6718	7.75979	7.81718	4.82256	4.19445	4.23033	4.409	4.02751	4.11251	4.99267	3.41998	4.90332
28106	1416696_at	D17Wsu104e	DNA segment, Chr 17, Wayne State University 104, expressed	17	-56315963	-56323343	NM_080837|NP_543027	Mm.294870	ENSMUSG00000019579	19p13.3	56005	C19orf10	MGI:2156020	17	37	D17Wsu104e	DNA segment, Chr 17, Wayne State University 104, expressed	B	-8.42194	-3.72118	0.441843	13.1882	0	0	epithelium	11.578	11.6392	11.6959	7.43155	7.14174	6.9717	8.36785	8.26713	8.25287	8.36012	8.25187	8.20415
66313	1429045_at	Smurf2	SMAD specific E3 ubiquitin protein ligase 2	11	-106683888	-106781709	NM_025481|NP_079757	Mm.340955	ENSMUSG00000018363	17q22-q23	64750	SMURF2	MGI:1913563	11	syntenic	Smurf2	SMAD specific E3 ubiquitin protein ligase 2	B	-8.4115	-3.39489	0.403601	10.5188	0	0	epithelium	11.0403	10.91	11.0482	6.90994	7.63275	7.80242	6.77651	7.59224	8.11326	8.06328	7.40777	8.14334
68473	1430564_at	Mobkl1a	MOB1, Mps One Binder kinase activator-like 1A (yeast)	5	89149895	89187480	NM_026735|NP_081011	Mm.35764|Mm.392493	ENSMUSG00000006262	4q13.3	92597	MOBKL1A	MGI:1915723	5	syntenic	Mobkl1a	MOB1, Mps One Binder kinase activator-like 1A (yeast)	C	-8.4104	-3.34513	0.397738	10.1621	0	0	epithelium	9.50174	9.48393	9.26847	5.55982	5.86342	5.74667	6.32974	6.52195	6.53236	6.68419	5.27557	6.14248
94279	1440786_x_at	Sfxn2	sideroflexin 2	19	46647854	46671390	NM_053196|NP_444426	Mm.296837	ENSMUSG00000025036	10q24.32	118980	SFXN2	MGI:2137678	19	syntenic	Sfxn2	sideroflexin 2	B	-8.40988	-3.5495	0.422063	11.7087	0	0	epithelium	8.67642	8.64131	8.57335	5.22742	4.80132	5.0314	6.06728	5.62895	5.30032	4.65186	4.44213	4.57702
239250	1437231_at	Slitrk6	SLIT and NTRK-like family, member 6	14	-111147806	-111154293	NM_175499|NP_780708	Mm.49728	ENSMUSG00000045871	13q31.1	84189	SLITRK6	MGI:2443198	14	syntenic	Slitrk6	SLIT and NTRK-like family, member 6	B	-8.35943	-3.4167	0.408724	10.679	0	0	epithelium	6.44307	6.67085	6.86263	3.72021	4.2322	3.17187	3.13452	3.12867	3.25152	3.02725	2.40734	3.10575
11819	1436475_at	Nr2f2	nuclear receptor subfamily 2, group F, member 2	7	-77496835	-77505479	NM_009697|NM_183261|NP_033827|NP_899084	Mm.158143	ENSMUSG00000030551	15q26	7026	NR2F2	MGI:1352452	7	33	Nr2f2	nuclear receptor subfamily 2, group F, member 2	B	-8.34059	-3.47714	0.416894	11.1359	0	0	epithelium	7.17153	7.31188	6.92914	4.29272	4.34882	3.87157	3.0711	3.37886	3.11675	3.83801	3.96614	3.0594
14025	1419406_a_at	Bcl11a	B-cell CLL/lymphoma 11A (zinc finger protein)	11	23978116	24073194	NM_016707|NP_057916	Mm.53687|Mm.447614	ENSMUSG00000000861	2p16.1	53335	BCL11A	MGI:106190	11	syntenic	Bcl11a	B-cell CLL/lymphoma 11A (zinc finger protein)	B	-8.33577	-5.21005	0.625023	37.0153	0	0	epithelium	9.83388	9.63268	9.73576	4.58965	5.03164	4.48466	5.51873	5.27583	5.3484	3.70236	2.99065	3.7746
72947	1444186_at	Agxt2l2	alanine-glyoxylate aminotransferase 2-like 2	11	51398258	51416771	NM_028398|NP_082674	Mm.471713	ENSMUSG00000020359	5q35.3	85007	AGXT2L2	MGI:1920197	11	syntenic	Agxt2l2	alanine-glyoxylate aminotransferase 2-like 2	C	-8.29346	-3.44885	0.415851	10.9196	0	0	epithelium	9.06404	8.6762	8.73586	5.07862	5.45543	5.30938	4.92767	6.0705	6.15416	5.16406	4.59966	5.62917
216766	1455453_at	Gemin5	gem (nuclear organelle) associated protein 5	11	-57934791	-57981975	NM_172558|NP_766146	Mm.275349	ENSMUSG00000037275	5q33.2	25929	GEMIN5	MGI:2449311	11	syntenic	Gemin5	gem (nuclear organelle) associated protein 5	C	-8.28237	-3.42451	0.41347	10.737	0	0	epithelium	7.9308	8.27426	8.24971	5.43969	4.29899	4.86853	4.90223	5.00208	5.29885	4.6403	4.01401	4.07901
231128	1435427_x_at	BC037112	cDNA sequence BC037112	5	34763499	34829105	NM_001030306|NP_001025477	Mm.286885	ENSMUSG00000037210	4p16.3	8603	FAM193A	MGI:2447768	5	syntenic	Fam193a	family with sequence similarity 193, member A	B	-8.26156	-3.71943	0.450209	13.1722	0	0	epithelium	9.52251	9.85102	9.71066	6.931	6.03726	5.33092	5.47569	6.1597	5.63332	6.79699	5.91677	5.49609
399558	1438702_at	Flrt2	fibronectin leucine rich transmembrane protein 2	12	96930463	97019235	NM_201518|NP_958926	Mm.341948	ENSMUSG00000047414	14q24-q32	23768	FLRT2	MGI:3603594	12	syntenic	Flrt2	fibronectin leucine rich transmembrane protein 2	B	-8.23234	-3.64115	0.442298	12.4765	0	0	epithelium	7.98973	8.62466	8.30929	4.51015	5.88157	4.89206	4.38456	4.65623	4.4323	4.25522	4.97264	4.01599
16370	1422248_at	Irs4	insulin receptor substrate 4	21	-138145540	-138159760	NM_010572|NP_034702	Mm.261591	ENSMUSG00000054667	Xq22.3	8471	IRS4	MGI:1338009	X	58	Irs4	insulin receptor substrate 4	B	-8.20783	-4.22839	0.515165	18.7444	0	0	epithelium	8.64836	8.14253	8.62689	4.9417	4.3424	4.5873	5.32542	4.43265	4.12258	3.65537	3.3027	3.48773
98403	1456415_at	Zfp451	zinc finger protein 451	1	-33818597	-33871272	NM_133817|NP_598578	Mm.289103|Mm.440137	ENSMUSG00000042197	6p12.1-p11.2	26036	ZNF451	MGI:2137896	1	18.5	Zfp451	zinc finger protein 451	B	-8.15797	-3.37931	0.414234	10.4057	0	0	epithelium	7.7029	7.61578	7.55241	3.80584	4.4496	4.20986	3.77807	5.11179	4.78394	3.81468	3.65267	4.59306
17129	1421047_at	Smad5	MAD homolog 5 (Drosophila)	13	56804467	56843738	NM_008541|NP_032567	Mm.272920	ENSMUSG00000021540	5q31	4090	SMAD5	MGI:1328787	13	35	Smad5	MAD homolog 5 (Drosophila)	B	-8.15528	-3.67248	0.45032	12.7505	0	0	epithelium	9.84531	9.69341	9.91294	7.1074	6.05886	5.2753	6.4792	6.51162	6.18448	6.38422	5.95788	5.34368
13838	1421929_at	Epha4	Eph receptor A4	1	-77363759	-77511663	NM_007936|NP_031962	Mm.400747	ENSMUSG00000026235	2q36.1	2043	EPHA4	MGI:98277	1	43	Epha4	Eph receptor A4	B	-8.15205	-4.6777	0.573807	25.5934	0	0	epithelium	8.03638	7.34002	7.84584	5.00258	3.28918	3.07421	2.67635	2.92802	2.77262	2.72072	2.56545	2.53825
54446	1451921_a_at	Nfat5	nuclear factor of activated T-cells 5	8	109817369	109903417	NM_018823|NM_133957|NP_061293|NP_598718	Mm.390057	ENSMUSG00000003847	16q22.1	10725	NFAT5	MGI:1859333	8	53	Nfat5	nuclear factor of activated T-cells 5	B	-8.13756	-3.50173	0.430317	11.3273	0	0	epithelium	8.28036	8.11469	8.36205	5.08968	5.54792	5.41906	4.42403	4.79035	4.30444	4.87829	4.39858	3.90334
278240	1455297_at	Spin2	spindlin family, member 2	21	150266835	150268783	NM_001005370|NP_001005370	Mm.293363	ENSMUSG00000046550	Xp11.1	54466	SPIN2A	MGI:3605548	X	syntenic	Spin2	spindlin family, member 2	M	-8.12369	-3.90366	0.480528	14.9664	0	0.00964583	epithelium	10.2421	10.5751	10.4985	6.97982	7.17271	7.34207	6.89788	6.44738	6.54845	5.67588	6.12321	5.62697
71151	1454229_a_at	Exod1	exonuclease domain containing 1	7	-126927361	-126937481	NM_027698|NP_081974	Mm.274160	ENSMUSG00000030929	16p12.3	112479	ERI2	MGI:1918401	7	syntenic	Eri2	exoribonuclease 2	M	-8.11128	-3.53401	0.435691	11.5836	0	0.0238037	epithelium	9.21352	9.75628	9.4391	5.80706	6.2873	5.87451	6.98442	6.03915	6.07097	4.97633	5.768	5.61283
67370	1436429_at	Zfp606	zinc finger protein 606	7	13063653	13081584	NM_001039951|NM_026112|NP_001035040|NP_080388	Mm.98929	ENSMUSG00000030386	19q13.4	80095	ZNF606	MGI:1914620	7	syntenic	Zfp606	zinc finger protein 606	C	-8.10716	-3.65261	0.450541	12.576	0	0.0285291	epithelium	9.62681	9.12236	9.44572	5.42976	5.80018	5.41521	6.48343	6.64104	6.17958	5.05567	5.2123	5.49402
18111	1423506_a_at	Nnat	neuronatin	2	157385845	157388255	NM_010923|NM_180960|NP_035053|NP_851291	Mm.34330|Mm.233903	ENSMUSG00000067786	20q11.2-q12	4826	NNAT	MGI:104716	2	88	Nnat	neuronatin	B	-8.09351	-6.5706	0.811836	95.0493	0	0.0442502	epithelium	12.4418	12.5091	12.4798	7.4085	7.58982	6.78243	5.61533	6.28834	5.65197	4.75012	4.44213	4.62801
20588	1423416_at	Smarcc1	SWI/SNF related, matrix associated, actin dependent regulator of chromatin, subfamily c, member 1	9	110034527	110142682	NM_009211|NP_033237	Mm.85410	ENSMUSG00000032481	3p23-p21	6599	SMARCC1	MGI:1203524	9	syntenic	Smarcc1	SWI/SNF related, matrix associated, actin dependent regulator of chromatin,	B	-8.09027	-4.51966	0.558654	22.9379	0	0.048006	epithelium	10.679	10.3636	10.8614	6.64573	6.74829	4.91508	6.22346	6.62669	6.38667	6.89125	5.54173	5.0561
109206	1440202_at	5930412I24Rik	RIKEN cDNA 5930412I24 gene																-8.08533	-3.77366	0.466729	13.6768	0	0.0537364	epithelium	7.84643	8.00462	7.99272	4.28918	5.07939	4.75263	4.0777	4.09233	3.15295	3.39025	4.48626	4.24773
11845	1418824_at	Arf6	ADP-ribosylation factor 6	12	70473136	70476967	NM_007481|NP_031507	Mm.27308	ENSMUSG00000044147	14q21.3	382	ARF6	MGI:99435	12	syntenic	Arf6	ADP-ribosylation factor 6	B	-8.07538	-3.56685	0.441695	11.8503	0	0.065345	epithelium	10.8274	10.7739	11.0533	7.07943	6.9369	6.56149	7.01822	7.89624	8.38615	7.65436	7.0626	7.26694
632764	1455038_at	ENSMUSG00000074630	predicted gene, ENSMUSG00000074630	2			XM_906982|XP_912075	Mm.459532											-8.06466	-3.98766	0.494461	15.8637	0	0.0779123	epithelium	7.8486	8.15212	7.9685	4.67101	4.78375	5.04684	3.63178	3.71468	3.46262	3.39918	3.41337	3.89555
18027	1446742_at	Nfia	nuclear factor I/A	4	97248633	97785567	NM_001122952|NM_001122953|NM_010905|NP_001116424|NP_001116425|NP_035035	Mm.31274|Mm.409646	ENSMUSG00000028565	1p31.3-p31.2	4774	NFIA	MGI:108056	4	45.8	Nfia	nuclear factor I/A	B	-8.03718	-3.80858	0.473871	14.0119	0	0.110512	epithelium	7.69378	7.53344	7.65752	3.8849	5.06901	4.14197	3.0711	3.28467	3.25152	3.76547	4.25838	3.64994
217410	1426640_s_at	Trib2	tribbles homolog 2 (Drosophila)	12	-15798532	-15823591	NM_144551|NP_653134	Mm.266679	ENSMUSG00000020601	2p24.3	28951	TRIB2	MGI:2145021	12	syntenic	Trib2	tribbles homolog 2 (Drosophila)	B	-8.02588	-4.73927	0.590499	26.7094	0	0.124062	epithelium	9.24705	9.49168	9.22626	3.65133	3.73917	3.63991	4.36662	4.27516	5.44846	5.4474	5.20171	5.47175
14000	1438440_at	Rnasen	ribonuclease III, nuclear	15	12754569	12865046	NM_001130149|NM_026799|NP_001123621|NP_081075	Mm.293142	ENSMUSG00000022191	5p13.3	29102	RNASEN	MGI:1261425	15	syntenic	Rnasen	ribonuclease III, nuclear	C	-8.01049	-3.67428	0.458684	12.7664	0	0.142671	epithelium	12.1922	12.0801	12.095	8.15611	8.38022	8.94519	9.2456	8.75257	9.08012	7.49034	8.09887	7.88473
13713	1435143_at	Elk3	ELK3, member of ETS oncogene family	10	-92710160	-92773904	NM_013508|NM_205536|NP_038536|NP_991099	Mm.4454	ENSMUSG00000008398	12q23	2004	ELK3	MGI:101762	10	51	Elk3	ELK3, member of ETS oncogene family	B	-7.98987	-4.275	0.535053	19.3599	0	0.167851	epithelium	9.67532	9.4848	9.62301	5.74618	6.57574	6.25598	4.65694	5.11179	5.21555	5.05567	4.58198	4.67453
24074	1441982_at	Taf7	TAF7 RNA polymerase II, TATA box binding protein (TBP)-associated factor	18	-37801675	-37803801	NM_011901|NM_175770|NP_036031|NP_786964	Mm.236009	ENSMUSG00000051316	5q31	6879	TAF7	MGI:1346348	18	43	Taf7	TAF7 RNA polymerase II, TATA box binding protein (TBP)-associated factor	B	-7.98412	-3.34601	0.419083	10.1683	0	0.174928	epithelium	6.78085	6.8154	6.51228	3.93785	3.06665	2.92454	3.95954	4.02168	3.04622	3.14248	2.58698	3.52556
19348	1449207_a_at	Kif20a	kinesin family member 20A	18	34784648	34792931	NM_009004|NP_033030	Mm.258846	ENSMUSG00000003779	5q31	10112	KIF20A	MGI:1201682	18	17	Kif20a	kinesin family member 20A	B	-7.96894	-4.07535	0.511404	16.8578	0	0.193729	epithelium	10.1697	10.1613	10.0541	5.35182	6.43674	5.69976	7.32012	5.77915	6.14602	5.13423	5.91677	6.69257
77739	1442063_at	Adamtsl1	ADAMTS-like 1	4	85699818	86074286	NM_029967|NM_172542|NP_084243|NP_766130	Mm.331690	ENSMUSG00000066113	9p22.2-p22.1	92949	ADAMTSL1	MGI:1924989	4	syntenic	Adamtsl1	ADAMTS-like 1	B	-7.96104	-4.5391	0.570165	23.2491	0	0.203578	epithelium	8.76278	8.74717	8.7079	5.22385	5.46616	4.88598	3.8237	3.784	3.8864	3.35676	3.92671	3.44808
56503	1423421_at	Ankrd49	ankyrin repeat domain 49	9	-14584641	-14587408	NM_019683|NP_062657	Mm.272618	ENSMUSG00000031931	11q21	54851	ANKRD49	MGI:1930842	9	syntenic	Ankrd49	ankyrin repeat domain 49	C	-7.93107	-3.79668	0.47871	13.8968	0	0.24132	epithelium	9.36102	9.07826	9.2866	3.9232	5.19797	5.3094	5.82574	5.79794	5.61	6.00124	5.59614	5.74588
75062	1432488_a_at	Sf3a3	splicing factor 3a, subunit 3	4	124392104	124409666	NM_029157|NP_083433	Mm.25779	ENSMUSG00000028902	1p34.3	10946	SF3A3	MGI:1922312	4	syntenic	Sf3a3	splicing factor 3a, subunit 3	B	-7.93011	-4.39622	0.554371	21.0569	0	0.242545	epithelium	11.6087	11.4479	11.6168	5.86941	7.0797	7.11985	7.49188	7.54685	8.3745	7.52727	6.1667	7.27809
77805	1424324_at	Esco1	establishment of cohesion 1 homolog 1 (S. cerevisiae)	18	-10566509	-10610350	NM_001081222|NP_001074691	Mm.210996|Mm.450684	ENSMUSG00000024293	18q11.2	114799	ESCO1	MGI:1925055	18	syntenic	Esco1	establishment of cohesion 1 homolog 1 (S. cerevisiae)	B	-7.92672	-4.97345	0.627429	31.4166	0	0.246861	epithelium	8.75324	8.69976	8.94694	3.11447	4.119	2.86612	3.85708	5.09387	4.26586	5.06142	3.13349	2.92741
76899	1435027_at	Golga1	golgi autoantigen, golgin subfamily a, 1	2	-38872022	-38920926	NM_029793|NP_084069	Mm.131098	ENSMUSG00000026754	9q33.3	2800	GOLGA1	MGI:1924149	2	syntenic	Golga1	golgi autoantigen, golgin subfamily a, 1	B	-7.91488	-3.53372	0.446466	11.5813	0	0.261984	epithelium	7.7105	7.50908	7.87715	3.99147	3.79215	3.90056	3.94344	4.83934	5.06876	4.75587	3.68931	3.50576
23965	1429178_at	Odz3	odd Oz/ten-m homolog 3 (Drosophila)	8	-49313037	-49760044	NM_011857|NP_035987	Mm.42191	ENSMUSG00000031561	4q35.1	55714	ODZ3	MGI:1345183	8	syntenic	Odz3	odd Oz/ten-m homolog 3 (Drosophila)	B	-7.89974	-3.33632	0.422332	10.1002	0	0.281481	epithelium	6.68426	5.98489	6.75053	3.51776	4.15226	3.06541	2.50605	2.90106	2.71755	2.93593	3.0525	3.38366
13665	1420491_at	Eif2s1	eukaryotic translation initiation factor 2, subunit 1 alpha	12	79963058	79987997	NM_026114|NP_080390	Mm.196220|Mm.471022	ENSMUSG00000021116	14q23.3	1965	EIF2S1	MGI:95299	12	syntenic	Eif2s1	eukaryotic translation initiation factor 2, subunit 1 alpha	B	-7.89326	-3.42978	0.43452	10.7763	0	0.289864	epithelium	7.84491	7.81727	7.70019	4.01891	5.14098	4.45047	3.41324	3.97395	4.43978	4.99903	4.03889	4.74382
109331	1452361_at	Rnf20	ring finger protein 20	4	49644992	49669758	NM_182999|NP_892044	Mm.24765	ENSMUSG00000028309	9q22	56254	RNF20	MGI:1925927	4	syntenic	Rnf20	ring finger protein 20	B	-7.88055	-3.62864	0.460455	12.3689	0	0.306416	epithelium	9.65751	9.2523	9.6659	6.33876	5.47884	5.06545	6.24247	6.59614	6.2415	6.44975	5.27864	5.37783
20666	1436790_a_at	Sox11	SRY-box containing gene 11	12	-28020080	-28027577	NM_009234|NP_033260	Mm.41702|Mm.39088|Mm.466344	ENSMUSG00000063632	2p25	6664	SOX11	MGI:98359	12	syntenic	Sox11	SRY-box containing gene 11	B	-7.87607	-6.0657	0.770143	66.9821	0	0.312279	epithelium	10.7941	10.4286	10.7922	6.40191	6.12438	4.95133	5.22891	3.87824	3.96657	3.8183	3.66702	3.41666
12914	1435224_at	Crebbp	CREB binding protein	16	-4084047	-4213404	NM_001025432|NP_001020603	Mm.132238|Mm.392384	ENSMUSG00000022521	16p13.3	1387	CREBBP	MGI:1098280	16	syntenic	Crebbp	CREB binding protein	B	-7.87582	-3.94962	0.501486	15.4509	0	0.31261	epithelium	8.32669	7.35448	8.15026	5.03997	4.11355	4.04889	3.86148	4.36858	3.75133	4.47266	3.24635	3.04496
11863	1425064_at	Arnt	aryl hydrocarbon receptor nuclear translocator	3	95238311	95301161	NM_001037737|NM_009709|NP_001032826|NP_033839	Mm.250265	ENSMUSG00000015522	1q21	405	ARNT	MGI:88071	3	47.9	Arnt	aryl hydrocarbon receptor nuclear translocator	B	-7.84619	-3.36327	0.42865	10.2907	0	0.351748	epithelium	9.83369	9.70305	9.83753	5.62339	6.72317	6.85926	6.94349	6.58697	6.15154	6.11464	5.7282	7.12274
11303	1450392_at	Abca1	ATP-binding cassette, sub-family A (ABC1), member 1	4	-53043660	-53172767	NM_013454|NP_038482	Mm.277376	ENSMUSG00000015243	9q31.1	19	ABCA1	MGI:99607	4	23.1	Abca1	ATP-binding cassette, sub-family A (ABC1), member 1	B	-7.8329	-3.76324	0.480441	13.5784	0	0.369518	epithelium	7.73056	7.69697	7.70641	4.51244	5.03138	4.30138	3.23972	4.10522	4.06422	3.182	3.30032	3.79599
18099	1456467_s_at	Nlk	nemo like kinase	11	-78380669	-78510927	NM_008702|NP_032728	Mm.9001	ENSMUSG00000017376	17q11.2	51701	NLK	MGI:1201387	11	syntenic	Nlk	nemo like kinase	B	-7.81798	-4.98113	0.637138	31.5842	0	0.389608	epithelium	10.4872	10.0941	10.3206	4.37654	3.7184	5.34669	4.91019	5.24619	5.91971	5.6755	6.10115	6.58092
106952	1419833_s_at	Centd3	centaurin, delta 3	18	-38132276	-38157228	NM_139206|NP_631945	Mm.247642	ENSMUSG00000024451	5q31.3	64411	ARAP3	MGI:2147274	18	syntenic	Arap3	ArfGAP with RhoGAP domain, ankyrin repeat and PH domain 3	B	-7.7583	-4.17593	0.538253	18.0751	0	0.471646	epithelium	8.56228	8.78486	8.43279	5.16395	4.93041	5.12078	3.28963	4.26836	3.32252	4.66039	4.11478	4.88559
17999	1421955_a_at	Nedd4	neural precursor cell expressed, developmentally down-regulated 4	9	72510153	72597655	NM_010890|NP_035020	Mm.279923	ENSMUSG00000032216	15q	4734	NEDD4	MGI:97297	9	40	Nedd4	neural precursor cell expressed, developmentally down-regulated 4	B	-7.75287	-3.68405	0.475185	12.8531	0	0.47925	epithelium	12.3288	12.3092	12.3404	8.74954	9.9659	8.59067	8.59848	8.87766	8.75001	8.54169	7.80166	7.90314
432450	1453329_s_at	Nkain2	Na+/K+ transporting ATPase interacting 2	10	-31670384	-32122179	NM_001013411|NM_001025286|NP_001013429|NP_001020457	Mm.49665	ENSMUSG00000069670|ENSMUSG00000069671|ENSMUSG00000075259	6q21	154215	NKAIN2	MGI:1923447	10	syntenic	Nkain2	Na+/K+ transporting ATPase interacting 2	C	-7.74954	-4.17437	0.53866	18.0555	0	0.483911	epithelium	8.92374	8.84431	8.77356	5.64988	5.69671	5.4935	4.29288	3.96402	4.45798	4.35279	4.22996	3.91783
70238	1455585_at	Rnf168	ring finger protein 168	16	32277546	32301525	NM_027355|NP_081631	Mm.228263	ENSMUSG00000014074	3q29	165918	RNF168	MGI:1917488	16	syntenic	Rnf168	ring finger protein 168	C	-7.7447	-3.485	0.449985	11.1967	0	0.490716	epithelium	7.34357	7.55117	7.73455	5.51049	3.85119	3.76509	3.59878	3.87824	3.92628	4.24688	3.95223	3.79368
140488	1422610_s_at	Igf2bp3	insulin-like growth factor 2 mRNA binding protein 3	6	-49035219	-49164712	NM_023670|NP_076159	Mm.281018	ENSMUSG00000029814	7p11	10643	IGF2BP3	MGI:1890359	6	20.3	Igf2bp3	insulin-like growth factor 2 mRNA binding protein 3	C	-7.73489	-3.73652	0.483073	13.3292	0	0.504562	epithelium	10.123	9.86685	9.96634	5.8898	6.75909	6.11563	5.42286	5.36997	6.32586	7.08045	6.22805	7.04809
72630	1460371_at	Hspa12b	heat shock protein 12B	2	130953147	130971719	NM_028306|NP_082582	Mm.277465	ENSMUSG00000074793	20p13	116835	HSPA12B	MGI:1919880	2	syntenic	Hspa12b	heat shock protein 12B	B	-7.7183	-3.68747	0.477756	12.8836	0	0.528123	epithelium	7.95399	8.33853	8.12141	4.8221	5.06297	5.29697	4.77519	4.41054	3.93845	3.5767	4.55434	3.61735
208643	1438686_at	Eif4g1	eukaryotic translation initiation factor 4, gamma 1	16	20672821	20692956	NM_001005331|NM_145941|NP_001005331|NP_666053	Mm.260256	ENSMUSG00000045983	3q27-qter	1981	EIF4G1	MGI:2384784	16	syntenic	Eif4g1	eukaryotic translation initiation factor 4, gamma 1	B	-7.71162	-3.77427	0.489426	13.6826	0	0.537674	epithelium	9.50869	9.15877	9.47125	6.55698	5.69671	4.45137	5.39222	5.78592	6.16987	6.05601	5.31334	5.02527
20452	1419186_a_at	St8sia4	ST8 alpha-N-acetyl-neuraminide alpha-2,8-sialyltransferase 4	1	-97484258	-97564171	NM_009183|NP_033209	Mm.306228	ENSMUSG00000040710	5q21	7903	ST8SIA4	MGI:106018	1	syntenic	St8sia4	ST8 alpha-N-acetyl-neuraminide alpha-2,8-sialyltransferase 4	B	-7.70949	-5.97607	0.775158	62.9472	0	0.540728	epithelium	11.0801	10.8563	10.9376	4.54646	4.08061	3.73778	6.13021	6.71599	5.35334	4.42897	3.74296	6.10123
56484	1434831_a_at	Foxo3a	forkhead box O3a	10	-41905591	-41996548	NM_019740|NP_062714	Mm.338613|Mm.391700|Mm.417859|Mm.466459	ENSMUSG00000048756	6q21	2309	FOXO3	MGI:1890081	10	30	Foxo3	forkhead box O3	B	-7.67069	-3.60367	0.469797	12.1566	0	0.596934	epithelium	9.96113	10.0674	10.3696	6.65713	6.65013	6.01193	7.25032	7.28192	7.12246	6.11973	5.98809	5.67954
224170	1448015_at	Dzip3	DAZ interacting protein 3, zinc finger	16	-48924340	-48994225	NM_001110017|NM_027341|NP_001103487|NP_081617	Mm.275138	ENSMUSG00000064061	3q13.13	9666	DZIP3	MGI:1917433	16	syntenic	Dzip3	DAZ interacting protein 3, zinc finger	C	-7.65975	-4.93611	0.644422	30.6138	0	0.61299	epithelium	9.77025	9.7213	9.81732	5.64635	5.57206	3.56311	5.75026	5.68474	4.91702	4.46487	4.44213	3.46111
320860	1437558_at	B130021B11Rik	RIKEN cDNA B130021B11 gene	15				Mm.439217|Mm.460607											-7.64422	-5.98502	0.782947	63.3387	0	0.635945	epithelium	11.2876	11.0095	11.164	6.76198	6.68237	6.4996	4.78045	4.41172	4.48839	4.00126	4.70741	4.18526
78108	1443790_x_at	4930414L22Rik	RIKEN cDNA 4930414L22 gene	6				Mm.440743											-7.63659	-4.19016	0.548695	18.2542	0	0.647284	epithelium	8.97772	9.11135	9.2711	5.38969	5.24731	5.85818	3.97389	4.31818	3.75887	4.90332	5.52672	5.39296
319190	1455095_at	Hist2h2be	histone cluster 2, H2be	3	96025043	96027661	NM_178214|NP_835586	Mm.439791	ENSMUSG00000068854	1q21-q23	8349	HIST2H2BE	MGI:2448415	3	syntenic	Hist2h2be	histone cluster 2, H2be	M	-7.62589	-4.24457	0.556599	18.9558	0	0.663263	epithelium	9.00332	8.87171	8.86321	3.51457	4.5243	4.20469	4.51347	4.34957	4.19681	5.17508	5.82542	5.70975
19266	1445767_at	Ptprd	protein tyrosine phosphatase, receptor type, D	4	-75587142	-75779380	NM_001014288|NM_011211|NP_001014310|NP_035341	Mm.146764|Mm.184021|Mm.462191	ENSMUSG00000028399	9p23-p24.3	5789	PTPRD	MGI:97812	4	38	Ptprd	protein tyrosine phosphatase, receptor type, D	M	-7.60351	-5.61498	0.738473	49.0092	0	0.696996	epithelium	10.4233	10.0472	10.257	6.12601	6.29822	5.50013	3.83952	3.83711	3.77769	3.69203	4.52616	4.05077
210766	1426605_at	Brcc3	BRCA1/BRCA2-containing complex, subunit 3	21	72662038	72699336	NM_145956|NP_666068	Mm.226957	ENSMUSG00000031201	Xq28	79184	BRCC3	MGI:2389572	X	syntenic	Brcc3	BRCA1/BRCA2-containing complex, subunit 3	B	-7.60014	-3.62597	0.477092	12.3459	0	0.702104	epithelium	6.52593	6.67048	6.63343	2.10182	3.25376	3.18157	3.9384	3.77656	3.0023	2.76541	2.44393	2.39204
140577	1450227_at	Ankrd6	ankyrin repeat domain 6	4	-32891009	-33010480	NM_001012450|NM_001012451|NM_080471|NP_001012453|NP_001012454|NP_536719	Mm.214766	ENSMUSG00000040183	6q14.2-q16.1	22881	ANKRD6	MGI:2154278	4	syntenic	Ankrd6	ankyrin repeat domain 6	B	-7.59135	-4.05858	0.534632	16.663	0	0.715482	epithelium	9.68094	9.32344	9.87536	5.71173	6.63482	6.43833	5.02005	4.74712	5.23225	4.64144	5.81889	5.86738
27494	1427584_at	Amot	angiomotin	21	-141880966	-141921589	NM_153319|NP_695231	Mm.100068	ENSMUSG00000041688	Xq23	154796	AMOT	MGI:108440	X	syntenic	Amot	angiomotin	M	-7.58577	-3.37518	0.444936	10.376	0	0.723998	epithelium	8.62495	8.66773	8.50487	5.27258	5.42456	4.97203	5.45008	6.0913	5.53583	4.18713	4.56623	5.51629
72289	1427285_s_at	Malat1	metastasis associated lung adenocarcinoma transcript 1 (non-coding RNA)	19			NR_002847	Mm.298256		11q13.1	378938	MALAT1	MGI:1919539	19	syntenic	Malat1	metastasis associated lung adenocarcinoma transcript 1 (non-coding RNA)	M	-7.57017	-4.14089	0.547002	17.6414	0	0.747957	epithelium	10.9392	10.6118	10.9032	6.73457	7.99913	7.69912	5.95153	6.56561	6.22553	6.62593	6.49684	5.79618
72567	1436023_at	Bclaf1	BCL2-associated transcription factor 1	10	20032274	20062307	NM_001025392|NM_001025393|NM_153787|NP_001020563|NP_001020564|NP_722482	Mm.294783	ENSMUSG00000037608	6q22-q23	9774	BCLAF1	MGI:1917580	10	11	Bclaf1	BCL2-associated transcription factor 1	C	-7.5483	-3.79838	0.503211	13.9132	0	0.781862	epithelium	10.3475	10.2711	10.4274	6.59372	7.19265	5.55794	5.96127	6.27235	6.49678	7.8581	6.63652	6.38305
21676	1423434_at	Tead1	TEA domain family member 1	7	119823106	120043504	NM_009346|NP_033372	Mm.28081	ENSMUSG00000055320	11p15.2	7003	TEAD1	MGI:101876	7	syntenic	Tead1	TEA domain family member 1	B	-7.52172	-3.43421	0.456572	10.8094	0	0.823565	epithelium	10.1799	9.99379	10.2121	6.69676	6.89173	6.76307	7.17758	7.63993	6.95306	6.17347	5.63862	6.31529
27401	1460247_a_at	Skp2	S-phase kinase-associated protein 2 (p45)	15	-9041741	-9070207	NM_013787|NM_145468|NP_038815|NP_663443	Mm.35584	ENSMUSG00000054115	5p13	6502	SKP2	MGI:1351663	15	syntenic	Skp2	S-phase kinase-associated protein 2 (p45)	B	-7.5149	-4.10921	0.546809	17.2582	0	0.834364	epithelium	10.3791	10.3261	10.4616	6.46267	6.63724	6.86655	7.36598	6.62669	6.21917	4.90168	5.54173	5.89563
66264	1430090_at	Ccdc28b	coiled coil domain containing 28B	4	-129296517	-129301152	NM_025455|NP_079731	Mm.383215	ENSMUSG00000028795	1p35.1	79140	CCDC28B	MGI:1913514	4	syntenic	Ccdc28b	coiled coil domain containing 28B	C	-7.50383	-3.94066	0.525153	15.3552	0	0.851968	epithelium	10.5165	10.4246	10.3973	7.36428	6.93141	7.66107	6.12947	6.48261	5.84078	5.51894	6.09356	6.52741
52837	1453787_at	Txndc13	thioredoxin domain containing 13	2	-134420241	-134469857	NM_029148|NP_083424	Mm.264096	ENSMUSG00000034723	20p12	56255	TMX4	MGI:106558	2	77	Tmx4	thioredoxin-related transmembrane protein 4	B	-7.5009	-3.49245	0.465604	11.2546	0	0.856639	epithelium	9.03713	9.03112	9.20507	6.61024	5.75259	4.90702	5.23691	6.32567	5.42809	5.97251	4.9673	5.1876
22420	1435980_x_at	Wnt6	wingless-related MMTV integration site 6	1	74818465	74831893	NM_009526|NP_033552	Mm.268282	ENSMUSG00000033227	2q35	7475	WNT6	MGI:98960	1	syntenic	Wnt6	wingless-related MMTV integration site 6	B	-7.49901	-5.73968	0.765391	53.4338	0	0.859653	epithelium	11.2275	11.2302	11.2147	7.09192	7.01294	6.72487	4.59961	4.5398	4.70482	4.96317	4.7035	5.01955
69430	1457426_at	1700048O20Rik	RIKEN cDNA 1700048O20 gene	9				Mm.71062	ENSMUSG00000043773										-7.46001	-3.37102	0.451878	10.3461	0	0.922608	epithelium	8.07177	7.67853	8.07914	5.31498	5.11966	5.35952	4.21143	4.63124	4.41102	4.24695	4.08178	3.7726
100044236	1427320_at	Copg2as2	coatomer protein complex, subunit gamma 2, antisense 2	6			NR_002845|XM_001471930|XP_001471980	Mm.22891|Mm.436655|Mm.440888		7	57183	DKFZP761N09121	MGI:1858731	6	syntenic	Copg2as2	coatomer protein complex, subunit gamma 2, antisense 2	M	-7.4167	-3.59938	0.485307	12.1205	0	0.993947	epithelium	8.08724	6.44313	7.57136	4.24206	4.61747	3.49082	4.02357	3.03496	3.31876	3.64525	3.85025	3.68767
56711	1443943_at	Plag1	pleiomorphic adenoma gene 1	4	-3829755	-3865529	NM_019969|NP_064353	Mm.331467	ENSMUSG00000003282	8q12	5324	PLAG1	MGI:1891916	4	syntenic	Plag1	pleiomorphic adenoma gene 1	B	-7.41525	-3.71216	0.500611	13.106	0	0.996364	epithelium	7.07102	7.12701	7.18609	2.94461	3.19869	2.84367	4.54845	4.30396	3.90345	3.26209	2.91082	2.82715
11819	1436475_at	Nr2f2	nuclear receptor subfamily 2, group F, member 2	7	-77496835	-77505479	NM_009697|NM_183261|NP_033827|NP_899084	Mm.158143	ENSMUSG00000030551	15q26	7026	NR2F2	MGI:1352452	7	33	Nr2f2	nuclear receptor subfamily 2, group F, member 2	B	-7.39546	-5.67455	0.767301	51.075	0	1.0295	epithelium	10.6738	10.3374	10.6325	5.84828	6.63349	5.83314	4.86541	3.89993	3.53859	4.38568	5.29284	3.56311
494504	1437604_x_at	Apcdd1	adenomatosis polyposis coli down-regulated 1	18	63081980	63112849	NM_133237|NP_573500	Mm.391102	ENSMUSG00000071847	18p11.22	147495	APCDD1	MGI:3513977	18	syntenic	Apcdd1	adenomatosis polyposis coli down-regulated 1	C	-7.37399	-4.54306	0.616093	23.3129	0	1.06582	epithelium	9.09879	9.55376	9.54176	5.60094	5.91002	6.04779	5.1748	4.28064	4.54439	3.8596	3.88772	4.38951
106957	1447893_x_at	Slc39a6	solute carrier family 39 (metal ion transporter), member 6	18	-24738381	-24762318	NM_139143|NP_631882	Mm.21688	ENSMUSG00000024270	18q12.2	25800	SLC39A6	MGI:2147279	18	syntenic	Slc39a6	solute carrier family 39 (metal ion transporter), member 6	B	-7.37301	-3.69218	0.50077	12.9258	0	1.06748	epithelium	8.73318	8.43486	8.91261	5.45054	4.40973	3.68997	4.82807	5.37604	5.69219	5.66678	4.78099	5.11796
230824	1436932_at	Grhl3	grainyhead-like 3 (Drosophila)	4	-135097802	-135129535	NM_001013756|NP_001013778	Mm.331972	ENSMUSG00000037188	1p36.11	57822	GRHL3	MGI:2655333	4	syntenic	Grhl3	grainyhead-like 3 (Drosophila)	C	-7.34478	-4.59186	0.625187	24.1151	0	1.11582	epithelium	10.3095	10.2051	10.0397	4.74589	4.54078	4.77719	5.57232	5.28363	5.47869	6.59256	6.94063	6.40424
64074	1415935_at	Smoc2	SPARC related modular calcium binding 2	17	14416512	14541797	NM_022315|NP_071710	Mm.30162	ENSMUSG00000023886	6q27	64094	SMOC2	MGI:1929881	17	10	Smoc2	SPARC related modular calcium binding 2	B	-7.30575	-3.64528	0.498961	12.5124	0	1.18377	epithelium	9.28361	9.28506	9.15621	5.67864	5.84902	5.92288	6.00485	6.07844	6.08984	4.27904	4.65044	5.81397
74326	1427129_a_at	Hnrnpr	heterogeneous nuclear ribonucleoprotein R	4	135866890	135896593	NM_028871|NP_083147	Mm.31051|Mm.443495|Mm.475681	ENSMUSG00000066037	1p36.12	10236	HNRNPR	MGI:1891692	4	syntenic	Hnrnpr	heterogeneous nuclear ribonucleoprotein R	B	-7.30534	-3.70409	0.507038	13.0329	0	1.18448	epithelium	10.8813	10.8209	10.9369	7.11313	8.18856	7.37783	6.22714	6.43577	6.96717	8.18389	7.17378	6.91339
22634	1438588_at	Plagl1	pleiomorphic adenoma gene-like 1	10	12810593	12851501	NM_009538|NP_033564	Mm.287857	ENSMUSG00000019817	6q24-q25	5325	PLAGL1	MGI:1100874	10	15	Plagl1	pleiomorphic adenoma gene-like 1	M	-7.29572	-3.36485	0.461208	10.3019	0	1.20144	epithelium	9.16973	8.96477	9.0753	4.83492	5.78488	5.63627	6.17282	6.18155	6.76908	5.29547	5.16034	5.51046
109168	1451376_at	5730596K20Rik	RIKEN cDNA 5730596K20 gene	19	7569066	7609674	NM_146091|NP_666203	Mm.264016	ENSMUSG00000024759	11q12.3-q13.1	25923	ATL3	MGI:1924270	19	syntenic	Atl3	atlastin GTPase 3	C	-7.29138	-3.94467	0.541005	15.398	0	1.2091	epithelium	9.38384	9.36513	9.60916	4.6854	4.34876	5.40898	6.50613	6.11673	5.30105	5.26706	5.55982	6.37845
244891	1435930_at	Scaper	S phase cyclin A-associated protein in the ER	9	-55397689	-55785922	NM_001081341|NP_001074810	Mm.86588	ENSMUSG00000034007	15q24	49855	SCAPER	MGI:1925976	9	syntenic	Scaper	S phase cyclin A-associated protein in the ER	B	-7.26385	-4.68478	0.644945	25.7194	0	1.25813	epithelium	9.62671	9.4473	9.57306	5.173	5.75611	3.33231	4.53397	5.76948	5.27966	5.7543	4.43185	3.74748
84704	1421063_s_at	Snurf	SNRPN upstream reading frame	7	-67127387	-67150042	NM_033174|NP_149409	Mm.274995	ENSMUSG00000074085	15q12	8926	SNURF	MGI:1891236	7	syntenic	Snurf	SNRPN upstream reading frame	M	-7.23201	-3.7777	0.522358	13.7152	0	1.31561	epithelium	9.67069	9.91511	9.72963	4.67475	6.71679	5.59034	6.16433	5.44224	6.89659	6.56482	5.95378	5.94334
75717	1456102_a_at	Cul5	cullin 5	9	-53424974	-53475582	NM_027807|NP_082083	Mm.218910|Mm.476469	ENSMUSG00000032030	11q22-q23	8065	CUL5	MGI:1922967	9	syntenic	Cul5	cullin 5	B	-7.19965	-4.96557	0.689695	31.2453	0	1.37492	epithelium	10.1528	10.4838	10.1426	6.48606	6.13976	3.6534	5.47754	6.12369	4.98049	5.22263	5.63729	3.92665
14745	1417143_at	Lpar1	lysophosphatidic acid receptor 1	4	-58448123	-58566165	NM_010336|NM_172989|NP_034466|NP_766577	Mm.4772	ENSMUSG00000038668	9q31.3	1902	LPAR1	MGI:108429	4	16	Lpar1	lysophosphatidic acid receptor 1	B	-7.1433	-3.71093	0.519498	13.0949	0	1.48034	epithelium	9.30314	9.80276	9.48171	6.57053	7.02802	6.36539	5.64573	5.11882	5.83003	5.25051	5.27775	5.27768
27401	1460247_a_at	Skp2	S-phase kinase-associated protein 2 (p45)	15	-9041741	-9070207	NM_013787|NM_145468|NP_038815|NP_663443	Mm.35584	ENSMUSG00000054115	5p13	6502	SKP2	MGI:1351663	15	syntenic	Skp2	S-phase kinase-associated protein 2 (p45)	B	-7.13915	-3.6325	0.508814	12.402	0	1.48821	epithelium	9.64098	9.74479	9.74027	5.8898	6.42763	6.55491	7.0564	6.55478	6.27459	5.01596	5.16573	5.74588
192786	1427412_s_at	Rapgef6	Rap guanine nucleotide exchange factor (GEF) 6	11	54336348	54512787	NM_175258|NP_780467	Mm.254404	ENSMUSG00000037533	5q31.1	51735	RAPGEF6	MGI:2384761	11	syntenic	Rapgef6	Rap guanine nucleotide exchange factor (GEF) 6	B	-7.13832	-3.46911	0.485983	11.074	0	1.48979	epithelium	8.97416	8.66051	9.13365	6.76512	4.85725	4.71019	5.67777	5.94955	5.42584	5.42998	5.26607	5.00126
22775	1433946_at	Zik1	zinc finger protein interacting with K protein 1	7	-11072572	-11080730	NM_009577|NP_033603	Mm.49441	ENSMUSG00000030393	19q13.43	284307	ZIK1	MGI:108070	7	syntenic	Zik1	zinc finger protein interacting with K protein 1	C	-7.12736	-3.80122	0.533328	13.9406	0	1.51066	epithelium	8.41184	8.28163	8.35503	5.11242	5.36354	4.86237	5.53993	4.54662	4.21774	3.7123	4.02789	3.55164
399558	1438702_at	Flrt2	fibronectin leucine rich transmembrane protein 2	12	96930463	97019235	NM_201518|NP_958926	Mm.341948	ENSMUSG00000047414	14q24-q32	23768	FLRT2	MGI:3603594	12	syntenic	Flrt2	fibronectin leucine rich transmembrane protein 2	B	-7.11892	-4.19071	0.588673	18.2612	0	1.5268	epithelium	7.91043	8.51634	8.28859	4.82784	4.63841	5.47907	2.91085	3.53479	3.87846	3.90997	3.3705	3.87981
228012	1455024_at	Tlk1	tousled-like kinase 1	2	-70550464	-70663537	NM_172664|NP_766252	Mm.136511	ENSMUSG00000041997	2q31.1	9874	TLK1	MGI:2441683	2	syntenic	Tlk1	tousled-like kinase 1	B	-7.10882	-3.61538	0.508576	12.2557	0	1.54619	epithelium	9.27392	8.8636	9.34254	4.07249	5.54116	5.83024	5.71477	5.9234	6.03597	5.6529	4.90515	6.22573
17215	1420029_at	Mcm3	minichromosome maintenance deficient 3 (S. cerevisiae)	1	-20793094	-20810294	NM_008563|NP_032589	Mm.4502	ENSMUSG00000041859	6p12	4172	MCM3	MGI:101845	1	syntenic	Mcm3	minichromosome maintenance deficient 3 (S. cerevisiae)	B	-7.1039	-3.37015	0.474409	10.3399	0	1.55567	epithelium	9.64397	9.72748	9.85987	5.86812	5.94078	5.67874	7.54168	6.762	7.02571	5.9457	6.2696	6.33026
58521	1448405_a_at	Eid1	EP300 interacting inhibitor of differentiation 1	2	125498835	125501378	NM_025613|NP_079889	Mm.425101|Mm.472964	ENSMUSG00000049986|ENSMUSG00000078135	15q21.1-q21.2	23741	EID1	MGI:1889651	2	syntenic	Eid1	EP300 interacting inhibitor of differentiation 1	B	-7.09068	-3.84039	0.541612	14.3243	0	1.58126	epithelium	12.117	11.9262	12.0999	8.83652	9.30467	9.13903	7.75931	8.39096	7.91144	7.46534	7.64063	7.41796
106572	1431691_a_at	Rab31	RAB31, member RAS oncogene family	17	-66001068	-66122021	NM_133685|NP_598446	Mm.29274	ENSMUSG00000056515	18p11.3	11031	RAB31	MGI:1914603	17	syntenic	Rab31	RAB31, member RAS oncogene family	C	-7.05588	-3.83361	0.543321	14.2571	0	1.64932	epithelium	9.56525	9.60807	9.53847	4.55128	6.52071	5.70104	5.5572	5.50745	5.67417	7.18111	5.47192	5.46805
11787	1426719_at	Apbb2	amyloid beta (A4) precursor protein-binding, family B, member 2	5	-66693126	-67009910	NM_009686|NP_033816	Mm.5159|Mm.392114|Mm.406391	ENSMUSG00000029207	4p14-p13	323	APBB2	MGI:108405	5	syntenic	Apbb2	amyloid beta (A4) precursor protein-binding, family B, member 2	B	-7.05453	-3.32257	0.470984	10.0045	0	1.65197	epithelium	8.95801	8.82203	9.02832	4.85453	6.57632	6.42054	5.15865	5.09599	5.3944	5.23689	6.0198	5.76477
227446	1457678_at	2310035C23Rik	RIKEN cDNA 2310035C23 gene	1	107560437	107651708	NM_029349|NM_173187|NP_083625|NP_775279	Mm.337339	ENSMUSG00000026319	18q21.33	57614	KIAA1468	MGI:1922832	1	syntenic	2310035C23Rik	RIKEN cDNA 2310035C23 gene	C	-7.03959	-3.51774	0.499708	11.4537	0	1.68154	epithelium	7.78626	8.0421	7.744	3.70972	5.06774	4.29381	5.08696	3.93263	4.99334	4.79845	3.43432	3.74042
20364	1416521_at	Sepw1	selenoprotein W, muscle 1	7	-16502556	-16507720	NM_009156|NP_033182	Mm.42829	ENSMUSG00000041571	19q13.3	6415	SEPW1	MGI:1100878	7	syntenic	Sepw1	selenoprotein W, muscle 1	B	-7.03095	-3.90861	0.555915	15.0179	0	1.69873	epithelium	13.1788	13.1286	13.2781	10.3169	10.4667	9.71162	8.7426	8.22496	8.79383	9.39399	8.78836	9.14005
12444	1416124_at	Ccnd2	cyclin D2	6	-127075726	-127101066	NM_009829|NP_033959	Mm.333406	ENSMUSG00000000184	12p13	894	CCND2	MGI:88314	6	61.1	Ccnd2	cyclin D2	B	-6.94966	-6.64634	0.956354	100.172	0	1.86364	epithelium	12.4821	12.1894	12.4963	7.44992	8.34889	6.85395	4.42075	4.9968	4.80207	5.28754	4.87891	4.64748
225160	1431044_at	Thoc1	THO complex 1	18	9958177	9995482	NM_153552|NP_705780	Mm.219648|Mm.329277	ENSMUSG00000024287	18p11.32	9984	THOC1	MGI:1919668	18	syntenic	Thoc1	THO complex 1	B	-6.94264	-3.52517	0.507756	11.5128	0	1.87816	epithelium	7.81456	7.91933	7.83719	5.17219	5.18797	2.99624	4.38721	4.50661	3.84414	4.2099	4.61589	4.06659
110033	1437716_x_at	Kif22	kinesin family member 22	7	-134171244	-134185934	NM_145588|NP_663563	Mm.286488	ENSMUSG00000030677	16p11.2	3835	KIF22	MGI:109233	7	61	Kif22	kinesin family member 22	B	-6.93352	-3.67308	0.529757	12.7558	0	1.89709	epithelium	9.43723	9.60523	9.40493	5.34658	5.8549	4.97814	7.38194	5.57052	5.95921	5.12168	5.93887	6.13261
70432	1427993_at	Rufy2	RUN and FYVE domain-containing 2	10	62442970	62481490	NM_027425|NP_081701	Mm.234587|Mm.274784	ENSMUSG00000020070	10q21.3	55680	RUFY2	MGI:1917682	10	32	Rufy2	RUN and FYVE domain-containing 2	B	-6.9303	-3.46545	0.500044	11.046	0	1.90379	epithelium	7.50521	7.18821	7.26924	4.40891	4.11711	2.69016	3.76888	4.11832	3.13186	4.90332	3.65526	3.9051
16553	1455746_at	Kif13a	kinesin family member 13A	13	-46844456	-47025087	NM_010617|NP_034747	Mm.342703	ENSMUSG00000021375	6p23	63971	KIF13A	MGI:1098264	13	syntenic	Kif13a	kinesin family member 13A	C	-6.92566	-4.31656	0.623271	19.9258	0	1.91347	epithelium	9.37557	8.8761	9.40313	6.64671	5.63504	4.39678	4.04359	5.17784	4.11867	5.21175	4.6744	4.21055
236733	1426539_at	Usp11	ubiquitin specific peptidase 11	21	20281034	20297665	NM_145628|NP_663603	Mm.34489	ENSMUSG00000031066	Xp11.23	8237	USP11	MGI:2384312	X	syntenic	Usp11	ubiquitin specific peptidase 11	B	-6.92442	-3.80102	0.548929	13.9386	0	1.91605	epithelium	10.3119	10.3023	10.2021	7.55318	7.39715	6.79139	5.69273	5.7852	5.73041	6.56417	6.93581	5.78957
20358	1425903_at	Sema6a	sema domain, transmembrane domain (TM), and cytoplasmic domain, (semaphorin) 6A	18	-47404907	-47528522	NM_018744|NP_061214	Mm.40909	ENSMUSG00000019647	5q23.1	57556	SEMA6A	MGI:1203727	18	syntenic	Sema6a	sema domain, transmembrane domain (TM), and cytoplasmic domain, (semaphorin	B	-6.92345	-3.41778	0.493652	10.687	0	1.91807	epithelium	9.00639	8.83722	8.99783	6.13753	6.14447	6.14807	5.96462	5.26064	5.89086	4.74107	4.75947	4.71756
268480	1444441_at	Rapgefl1	Rap guanine nucleotide exchange factor (GEF)-like 1	11	98698098	98714319	NM_001080925|NP_001074394	Mm.340766	ENSMUSG00000038020	17q21.1	51195	RAPGEFL1	MGI:3611446	11	syntenic	Rapgefl1	Rap guanine nucleotide exchange factor (GEF)-like 1	B	-6.89797	-3.35438	0.486285	10.2275	0	1.97157	epithelium	9.23716	8.74921	8.85852	4.7345	5.82378	5.58963	4.81909	5.665	4.94156	6.30042	6.30786	6.16341
27401	1460247_a_at	Skp2	S-phase kinase-associated protein 2 (p45)	15	-9041741	-9070207	NM_013787|NM_145468|NP_038815|NP_663443	Mm.35584	ENSMUSG00000054115	5p13	6502	SKP2	MGI:1351663	15	syntenic	Skp2	S-phase kinase-associated protein 2 (p45)	B	-6.85282	-4.53913	0.662374	23.2496	0	2.06781	epithelium	9.53755	9.60988	9.61864	5.34365	5.08795	5.33755	6.64098	5.26506	5.69345	3.39658	4.57096	4.10982
229709	1425576_at	Ahcyl1	S-adenosylhomocysteine hydrolase-like 1	3	-107466037	-107499466	NM_145542|NP_663517	Mm.220328	ENSMUSG00000027893	1p13.2	10768	AHCYL1	MGI:2385184	3	57	Ahcyl1	S-adenosylhomocysteine hydrolase-like 1	B	-6.83518	-3.63375	0.531625	12.4128	0	2.10592	epithelium	10.5131	10.2353	10.4356	5.8898	8.01469	6.26638	6.36187	6.60369	6.64306	7.83957	6.82937	6.3999
270110	1454665_at	Irf2bp2	interferon regulatory factor 2 binding protein 2	8			XM_001002526|XM_284454|XP_001002526|XP_284454	Mm.334918|Mm.470682	ENSMUSG00000051495	1q42.3	359948	IRF2BP2	MGI:2443921	8	syntenic	Irf2bp2	interferon regulatory factor 2 binding protein 2	C	-6.83411	-3.75317	0.549181	13.4839	0	2.10823	epithelium	11.5497	11.4834	11.63	7.21601	8.35353	8.65412	7.74556	8.38963	8.60972	7.32832	6.49883	7.41528
12577	1417649_at	Cdkn1c	cyclin-dependent kinase inhibitor 1C (P57)	7	-150644244	-150646901	NM_009876|NP_034006	Mm.168789	ENSMUSG00000037664	11p15.5	1028	CDKN1C	MGI:104564	7	69.49	Cdkn1c	cyclin-dependent kinase inhibitor 1C (P57)	B	-6.82446	-5.82681	0.853814	56.7605	0	2.12922	epithelium	12.5031	12.521	12.43	8.36088	8.49666	8.07639	6.00839	6.19724	5.70816	5.63105	5.76454	5.67778
20585	1425996_a_at	Hltf	helicase-like transcription factor	3	19957810	20018376	NM_009210|NM_144959|NP_033236|NP_659208	Mm.209650	ENSMUSG00000002428	3q25.1-q26.1	6596	HLTF	MGI:1196437	3	12	Hltf	helicase-like transcription factor	B	-6.81503	-3.64884	0.535411	12.5433	0	2.1498	epithelium	8.49528	8.31659	8.48806	3.65944	6.13587	5.0355	4.99381	4.64739	4.42156	5.01131	5.16045	3.9949
52397	1429623_at	Zfp644	zinc finger protein 644	5	-107045759	-107125849	NM_026856|NP_081132	Mm.249474	ENSMUSG00000049606	1p22.2	84146	ZNF644	MGI:1277212	5	56	Zfp644	zinc finger protein 644	B	-6.77758	-3.37498	0.497963	10.3746	0	2.23231	epithelium	9.93645	10.2051	10.1152	7.81868	6.95502	6.18064	6.60992	7.26526	7.18576	6.56542	6.02938	5.78531
30795	1416859_at	Fkbp3	FK506 binding protein 3	12	-66163418	-66174925	NM_013902|NP_038930	Mm.28480	ENSMUSG00000020949	14q21.2	2287	FKBP3	MGI:1353460	12	syntenic	Fkbp3	FK506 binding protein 3	B	-6.76015	-3.46438	0.512472	11.0378	0	2.27117	epithelium	12.5511	12.5055	12.5663	8.28498	8.65222	8.75855	10.3737	9.58551	9.62231	8.30133	9.08354	9.02711
237500	1440894_at	Tmtc3	transmembrane and tetratricopeptide repeat containing 3	10	-99910817	-99949981	NM_001033332|NM_001110013|NP_001028504|NP_001103483	Mm.296805	ENSMUSG00000036676	12q21.32	160418	TMTC3	MGI:3036255	10	syntenic	Tmtc3	transmembrane and tetratricopeptide repeat containing 3	M	-6.72785	-3.97633	0.591026	15.7397	0	2.3439	epithelium	9.4602	9.17304	9.60088	5.14001	6.99111	5.94771	4.17459	4.91924	5.89343	5.75464	5.02458	5.07005
631624	1436330_x_at	EG631624	predicted gene, EG631624	17			XR_033816	Mm.440794											-6.70802	-3.45994	0.515792	11.0039	0	2.38903	epithelium	8.26488	8.18979	8.62053	3.7441	4.58792	3.8975	5.50625	5.34939	5.17511	5.16226	5.02957	5.634
77015	1431751_a_at	Mpped2	metallophosphoesterase domain containing 2	2				Mm.45628|Mm.397826	ENSMUSG00000016386	11p13	744	MPPED2	MGI:1924265	2	59	Mpped2	metallophosphoesterase domain containing 2	M	-6.69807	-4.33894	0.64779	20.2373	0	2.41181	epithelium	10.1975	9.85783	10.0705	4.52461	4.47053	4.74384	6.56189	6.87456	5.7425	5.99542	6.37976	6.03405
77889	1429088_at	Lbh	limb-bud and heart	17	73267665	73291282	NM_029999|NP_084275|XM_001480246|XP_001480296	Mm.154109	ENSMUSG00000024063	2p23.1	81606	LBH	MGI:1925139	17	syntenic	Lbh	limb-bud and heart	B	-6.68973	-4.33735	0.648359	20.2149	0	2.43097	epithelium	11.2559	11.2403	11.2403	7.30312	7.28538	7.62292	8.22378	7.30586	7.10537	5.55203	5.83377	5.94137
78134	1439665_at	Lpar4	lysophosphatidic acid receptor 4	21	104115994	104127771	NM_175271|NP_780480	Mm.90147|Mm.392632	ENSMUSG00000049929	Xq13-q21.1	2846	LPAR4	MGI:1925384	X	syntenic	Lpar4	lysophosphatidic acid receptor 4	B	-6.65262	-3.59761	0.540781	12.1057	0	2.51704	epithelium	7.44774	7.56057	7.53457	4.02954	5.10356	4.52301	4.29604	4.06597	3.91249	2.78637	2.94586	3.58724
20392	1443518_at	Sgce	sarcoglycan, epsilon	6	-4624349	-4697204	NM_001130188|NM_001130189|NM_001130190|NM_001130191|NM_011360|NP_001123660|NP_001123661|NP_001123662|NP_001123663|NP_035490	Mm.8739	ENSMUSG00000004631	7q21-q22	8910	SGCE	MGI:1329042	6	1	Sgce	sarcoglycan, epsilon	B	-6.63604	-3.93995	0.59372	15.3477	0	2.55592	epithelium	8.87738	9.13813	8.86273	5.42197	6.65168	5.96575	4.71252	4.43786	4.56424	4.61871	4.57419	4.22822
15251	1416035_at	Hif1a	hypoxia inducible factor 1, alpha subunit	12	75009016	75047878	NM_010431|NP_034561	Mm.3879|Mm.446610	ENSMUSG00000021109	14q21-q24	3091	HIF1A	MGI:106918	12	31	Hif1a	hypoxia inducible factor 1, alpha subunit	B	-6.62782	-4.052	0.611363	16.5873	0	2.57529	epithelium	9.92245	9.89019	9.9459	6.26526	6.73218	6.01193	4.90277	5.51648	4.6814	7.3553	5.43633	5.90593
224170	1448015_at	Dzip3	DAZ interacting protein 3, zinc finger	16	-48924340	-48994225	NM_001110017|NM_027341|NP_001103487|NP_081617	Mm.275138	ENSMUSG00000064061	3q13.13	9666	DZIP3	MGI:1917433	16	syntenic	Dzip3	DAZ interacting protein 3, zinc finger	C	-6.62374	-4.29728	0.648769	19.6612	0	2.58493	epithelium	9.49961	9.37093	9.37093	6.28118	6.03445	4.1806	5.90678	5.78609	5.24371	4.28028	4.14248	4.19331
77015	1431751_a_at	Mpped2	metallophosphoesterase domain containing 2	2				Mm.45628|Mm.397826	ENSMUSG00000016386	11p13	744	MPPED2	MGI:1924265	2	59	Mpped2	metallophosphoesterase domain containing 2	M	-6.61718	-5.5552	0.839512	47.0199	0	2.60046	epithelium	10.597	10.5332	10.6217	3.68736	3.75944	2.9332	5.98273	5.5132	5.5653	5.50698	6.44113	5.86965
72701	1453247_at	Zfp618	zinc fingerprotein 618	4			XM_001473196|XM_910582|XP_001473246|XP_915675	Mm.26479|Mm.441065	ENSMUSG00000028358	9q32	114991	ZNF618	MGI:1919950	4	syntenic	Zfp618	zinc fingerprotein 618	M	-6.60676	-3.50381	0.530338	11.3437	0	2.6252	epithelium	9.03751	9.21042	9.21226	6.76007	6.55574	5.72115	5.45634	5.94736	5.49865	4.98331	5.44647	4.47716
73181	1423380_s_at	Nfatc4	nuclear factor of activated T-cells, cytoplasmic, calcineurin-dependent 4	14	56443844	56452780	NM_023699|NP_076188	Mm.27908	ENSMUSG00000023411	14q11.2	4776	NFATC4	MGI:1920431	14	syntenic	Nfatc4	nuclear factor of activated T-cells, cytoplasmic, calcineurin-dependent 4	B	-6.58142	-4.2889	0.651669	19.5474	0	2.68583	epithelium	10.9273	11.5826	11.2354	8.4209	8.19818	7.65158	6.44239	6.16487	6.72689	5.97631	6.31567	6.73912
13134	1420695_at	Dach1	dachshund 1 (Drosophila)	14	-98186065	-98568762	NM_001038610|NM_007826|NP_001033699|NP_031852	Mm.320593	ENSMUSG00000055639	13q22	1602	DACH1	MGI:1277991	14	48	Dach1	dachshund 1 (Drosophila)	B	-6.57765	-3.41156	0.51866	10.641	0	2.6949	epithelium	8.15516	7.8172	7.95677	5.01225	5.27559	5.54761	4.33765	4.70048	4.86212	4.00998	3.48667	3.85097
12189	1451417_at	Brca1	breast cancer 1	11	-101350077	-101413269	NM_009764|NP_033894	Mm.244975	ENSMUSG00000017146	17q21	672	BRCA1	MGI:104537	11	60.5	Brca1	breast cancer 1	B	-6.55176	-3.53474	0.53951	11.5895	0	2.75753	epithelium	7.42405	7.12343	8.21448	3.23405	3.63422	3.39918	4.82013	3.63607	4.16731	3.75176	4.86959	4.96088
12159	1422912_at	Bmp4	bone morphogenetic protein 4	14	-47003195	-47010274	NM_007554|NP_031580	Mm.6813	ENSMUSG00000021835	14q22-q23	652	BMP4	MGI:88180	14	15	Bmp4	bone morphogenetic protein 4	B	-6.52478	-3.56761	0.546779	11.8565	0	2.82353	epithelium	9.67621	10.1859	10.1089	7.08731	7.61718	6.84857	5.4369	5.81872	6.1419	6.63639	6.63346	5.58414
494504	1437604_x_at	Apcdd1	adenomatosis polyposis coli down-regulated 1	18	63081980	63112849	NM_133237|NP_573500	Mm.391102	ENSMUSG00000071847	18p11.22	147495	APCDD1	MGI:3513977	18	syntenic	Apcdd1	adenomatosis polyposis coli down-regulated 1	C	-6.51049	-4.51725	0.693842	22.8997	0	2.85874	epithelium	11.8769	12.0504	12.0719	8.68295	8.90511	8.65918	7.32504	7.13797	6.60618	6.5396	6.5705	6.91566
14702	1428156_at	Gng2	guanine nucleotide binding protein (G protein), gamma 2	14	-20691780	-20796471	NM_001038637|NM_010315|NP_001033726|NP_034445	Mm.41737	ENSMUSG00000043004	14q21	54331	GNG2	MGI:102705	14	2.5	Gng2	guanine nucleotide binding protein (G protein), gamma 2	B	-6.49482	-4.60695	0.709326	24.3686	0	2.89758	epithelium	8.30885	8.38049	8.33462	4.42156	5.38969	5.03927	2.95503	2.55221	2.92705	3.34382	3.04526	3.93544
18645	1436993_x_at	Pfn2	profilin 2	3	-57645816	-57651459	NM_019410|NP_062283	Mm.271744	ENSMUSG00000027805	3q25.1-q25.2	5217	PFN2	MGI:97550	3	29.3	Pfn2	profilin 2	B	-6.49052	-3.4266	0.527939	10.7525	0	2.9083	epithelium	12.3204	12.5079	12.2957	9.36396	9.42473	9.65761	9.45876	9.46503	8.98885	7.78529	8.41023	7.97823
242509	1459132_at	Bnc2	basonuclin 2	4	-83920998	-84192237	NM_172870|NP_766458	Mm.190774	ENSMUSG00000028487	9p22.3-p22.2	54796	BNC2	MGI:2443805	4	syntenic	Bnc2	basonuclin 2	B	-6.46396	-3.66655	0.56723	12.6982	0	2.9748	epithelium	8.24279	9.20216	8.6372	5.91969	6.23694	5.65533	4.17437	4.51272	4.64035	5.10991	4.48401	4.51414
22256	1457922_at	Ung	uracil DNA glycosylase	5	114580443	114589330	NM_001040691|NM_011677|NP_001035781|NP_035807	Mm.1393	ENSMUSG00000029591	12q23-q24.1	7374	UNG	MGI:109352	5	syntenic	Ung	uracil DNA glycosylase	B	-6.43385	-3.6883	0.573265	12.891	0	3.05102	epithelium	11.378	11.372	11.3521	7.87507	7.49836	7.90445	9.07459	7.43371	8.12299	6.11892	7.81957	7.2641
77032	1428897_at	2610029I01Rik	RIKEN cDNA 2610029I01 gene	4			XM_001474504|XM_001475329|XP_001474554|XP_001475379	Mm.87238	ENSMUSG00000028251	6q16.2	100130890	LOC100130890	MGI:1924282	4	syntenic	2610029I01Rik	RIKEN cDNA 2610029I01 gene	C	-6.41821	-3.46019	0.539121	11.0058	0	3.09096	epithelium	8.40641	8.27185	8.30325	5.2385	5.61017	5.57896	5.34183	4.81078	3.5371	3.91382	5.15483	4.61686
12554	1434115_at	Cdh13	cadherin 13	8	120807654	121847348	NM_019707|NP_062681	Mm.334841	ENSMUSG00000031841	16q24.2-q24.3	1012	CDH13	MGI:99551	8	64	Cdh13	cadherin 13	B	-6.41173	-3.79624	0.592077	13.8926	0	3.10756	epithelium	9.22649	8.59834	9.0859	5.29765	6.4819	5.94836	3.76904	4.61568	4.60843	5.56081	4.97169	5.31247
209448	1439798_at	Hoxc10	homeo box C10	15	102797295	102802152	NM_010462|NP_034592	Mm.31665	ENSMUSG00000022484	12q13.3	3226	HOXC10	MGI:96192	15	57.4	Hoxc10	homeobox C10	B	-6.40479	-4.64416	0.725108	25.0053	0	3.12541	epithelium	8.86904	10.1166	8.80871	5.82099	6.03644	5.29539	3.88134	3.73513	5.10814	3.74315	4.49927	3.46577
320860	1437558_at	B130021B11Rik	RIKEN cDNA B130021B11 gene	15				Mm.439217|Mm.460607											-6.40456	-7.76694	1.21272	217.813	0	3.12599	epithelium	13.4242	13.1399	13.2225	8.34955	7.85839	7.52234	4.21492	4.04978	4.10898	5.20389	4.07046	4.07905
18027	1446742_at	Nfia	nuclear factor I/A	4	97248633	97785567	NM_001122952|NM_001122953|NM_010905|NP_001116424|NP_001116425|NP_035035	Mm.31274|Mm.409646	ENSMUSG00000028565	1p31.3-p31.2	4774	NFIA	MGI:108056	4	45.8	Nfia	nuclear factor I/A	B	-6.35871	-3.39498	0.53391	10.5194	0	3.24507	epithelium	8.62937	8.79826	8.34973	4.99884	6.63224	4.63469	4.47093	4.73273	4.61425	5.71849	5.72815	5.24698
69716	1446760_at	Trip13	thyroid hormone receptor interactor 13	13	-74049909	-74075215	NM_027182|NP_081458	Mm.275095	ENSMUSG00000021569	5p15.33	9319	TRIP13	MGI:1916966	13	43	Trip13	thyroid hormone receptor interactor 13	B	-6.35189	-3.76476	0.592699	13.5927	0	3.26295	epithelium	10.0171	9.98351	9.92469	5.98543	6.46874	5.86572	7.65691	6.41498	7.08211	4.89596	5.5308	5.99245
17385	1417234_at	Mmp11	matrix metallopeptidase 11	10	-75385968	-75395208	NM_008606|NP_032632	Mm.4561	ENSMUSG00000000901	22q11.23	4320	MMP11	MGI:97008	10	40.9	Mmp11	matrix metallopeptidase 11	B	-6.32862	-5.73723	0.906554	53.3432	0	3.32434	epithelium	11.1278	10.9232	11.1289	6.4098	7.49623	6.68409	4.16991	3.57844	4.2668	4.66013	5.94251	4.69644
11988	1436555_at	Slc7a2	solute carrier family 7 (cationic amino acid transporter, y+ system), member 2	8	41947720	42007424	NM_001044740|NM_007514|NP_001038205|NP_031540	Mm.4676	ENSMUSG00000031596	8p22-p21.3	6542	SLC7A2	MGI:99828	8	21	Slc7a2	solute carrier family 7 (cationic amino acid transporter, y+ system), membe	B	-6.27436	-3.67466	0.585663	12.7697	0	3.46954	epithelium	7.63479	7.46801	7.75881	3.3849	3.36406	2.88455	3.72287	4.03246	3.42992	5.17933	4.41543	5.09942
627049	1447875_x_at	Zfp800	zinc finger protein 800	6	-28189930	-28211601	NM_001081678|NP_001075147	Mm.84441	ENSMUSG00000039841	7q31.33	168850	ZNF800	MGI:1889334	6	syntenic	Zfp800	zinc finger protein 800	C	-6.26918	-3.48832	0.556424	11.2225	0	3.48354	epithelium	7.59159	7.73605	7.85047	4.10408	3.93235	3.1028	4.12163	5.68474	4.63673	4.91998	4.02781	3.60934
22129	1416484_at	Ttc3	tetratricopeptide repeat domain 3	16	94592345	94690828	NM_009441|NP_033467	Mm.213408	ENSMUSG00000040785	21q22.2	7267	TTC3	MGI:1276539	16	67.9	Ttc3	tetratricopeptide repeat domain 3	B	-6.25185	-3.57279	0.571477	11.8992	0	3.53062	epithelium	10.6683	10.5114	10.6875	7.52504	7.96929	8.17527	5.88198	7.31111	6.88601	6.97736	6.09232	6.62823
360198	1422948_s_at	Hist1h3a	histone cluster 1, H3a	13	-23853721	-23854255	NM_013550|NP_038578	Mm.221301	ENSMUSG00000069265	6p21.3	8350	HIST1H3A	MGI:2668828	13	syntenic	Hist1h3a	histone cluster 1, H3a	M	-6.24781	-4.08009	0.653044	16.9134	0	3.54164	epithelium	12.9462	13.2695	13.2019	8.08905	7.61289	7.95497	9.74394	9.45883	9.17184	9.93142	9.69649	9.87277
58800	1416800_at	Trpm7	transient receptor potential cation channel, subfamily M, member 7	2	-126617300	-126701947	NM_021450|NP_067425	Mm.244705	ENSMUSG00000027365	15q21	54822	TRPM7	MGI:1929996	2	syntenic	Trpm7	transient receptor potential cation channel, subfamily M, member 7	B	-6.24375	-3.5953	0.575824	12.0863	0	3.55275	epithelium	8.75348	8.76189	8.967	5.91638	5.56553	4.4582	5.09345	6.41235	5.60431	5.54432	4.57325	3.92166
244757	1433728_at	Glb1l2	galactosidase, beta 1-like 2	9	-26570628	-26614002	NM_153803|NP_722498	Mm.293696	ENSMUSG00000036395	11q25	89944	GLB1L2	MGI:2388283	9	syntenic	Glb1l2	galactosidase, beta 1-like 2	B	-6.2297	-4.09898	0.657974	17.1363	0	3.59124	epithelium	9.37523	9.07543	9.4137	6.69878	6.49327	5.79373	4.5874	4.77744	4.24169	4.44566	4.47711	5.18716
229841	1435005_at	Cenpe	centromere protein E	3	134875526	134936504	NM_173762|NP_776123	Mm.161470	ENSMUSG00000045328	4q24-q25	1062	CENPE	MGI:1098230	3	0.1	Cenpe	centromere protein E	B	-6.22259	-3.55066	0.570608	11.718	0	3.61081	epithelium	7.7481	7.56145	7.95649	4.43085	3.97828	2.72253	4.87267	5.41627	4.54953	3.91538	4.36598	3.59073
83486	1452186_at	Rbm5	RNA binding motif protein 5	9	-107642832	-107673307	NM_148930|NP_683732	Mm.259197	ENSMUSG00000032580	3p21.3	10181	RBM5	MGI:1933204	9	syntenic	Rbm5	RNA binding motif protein 5	B	-6.21489	-5.35824	0.86216	41.0195	0	3.63203	epithelium	9.76185	9.65881	9.59372	4.44517	4.91826	2.47981	4.32462	6.05676	4.30387	5.97861	3.73865	2.5733
11906	1420649_at	Zfhx3	zinc finger homeobox 3	8	111238543	111485536	NM_007496|NP_031522	Mm.416972|Mm.471606	ENSMUSG00000038872	16q22.3-q23.1	463	ZFHX3	MGI:99948	8	syntenic	Zfhx3	zinc finger homeobox 3	B	-6.18774	-3.4958	0.564955	11.2808	0	3.70742	epithelium	10.7499	9.95938	10.4297	5.67811	6.39653	5.96681	7.49789	7.662	7.75135	7.32124	6.82641	6.85449
68312	1425946_at	Gstm7	glutathione S-transferase, mu 7	3	-107729251	-107734663	NM_026672|NP_080948	Mm.458189	ENSMUSG00000004035										-6.1814	-3.43818	0.556213	10.8391	0	3.72513	epithelium	9.04299	8.7665	8.97556	6.39921	6.59435	6.26702	4.89196	5.58305	4.54624	4.8568	5.13432	5.13861
22764	1425972_a_at	Zfx	zinc finger protein X-linked	21	-91319969	-91368746	NM_001044386|NM_011768|NP_001037851|NP_035898	Mm.919	ENSMUSG00000000103|ENSMUSG00000079509	Xp21.3	7543	ZFX	MGI:99211	X	34.8	Zfx	zinc finger protein X-linked	B	-6.17551	-4.21412	0.682392	18.5599	0	3.74162	epithelium	8.062	8.19514	8.06249	3.41152	4.91101	2.45151	3.20542	4.30215	5.14411	5.0097	3.23862	3.35782
14783	1430164_a_at	Grb10	growth factor receptor bound protein 10	11	-11830510	-11937358	NM_010345|NP_034475	Mm.273117	ENSMUSG00000020176	7p12-p11.2	2887	GRB10	MGI:103232	11	8	Grb10	growth factor receptor bound protein 10	B	-6.15571	-4.34294	0.705514	20.2934	0	3.79731	epithelium	12.3878	12.2948	12.3704	6.61416	7.24735	6.46267	8.83549	8.69615	9.35411	8.40142	8.24147	8.2197
16765	1415849_s_at	Stmn1	stathmin 1	4	134024325	134029754	NM_019641|NP_062615	Mm.378957	ENSMUSG00000028832	1p36.1-p35	3925	STMN1	MGI:96739	4	65.7	Stmn1	stathmin 1	B	-6.12507	-3.83768	0.626552	14.2973	0	3.88426	epithelium	11.4615	11.432	11.4955	7.14109	7.45763	7.24062	9.15797	8.07751	8.53125	6.23895	6.98916	7.79383
14365	1420087_at	Fzd3	frizzled homolog 3 (Drosophila)	14	-65821235	-65872267	NM_021458|NP_067433	Mm.243722|Mm.469919	ENSMUSG00000007989	8p21	7976	FZD3	MGI:108476	14	27	Fzd3	frizzled homolog 3 (Drosophila)	B	-6.0726	-3.49378	0.575335	11.265	0	4.03538	epithelium	9.8413	9.91822	9.79056	7.3319	7.34913	7.51535	5.76131	5.83309	6.05951	5.80326	5.69507	5.85763
13669	1416661_at	Eif3a	eukaryotic translation initiation factor 3, subunit A	19	-60837018	-60866596	NM_010123|NP_034253	Mm.2238|Mm.476037	ENSMUSG00000024991	10q26	8661	EIF3A	MGI:95301	19	syntenic	Eif3a	eukaryotic translation initiation factor 3, subunit A	B	-6.06949	-3.6043	0.59384	12.162	0	4.04442	epithelium	12.6184	12.5502	12.6582	7.1191	9.38693	8.63272	8.67214	9.40207	9.6441	9.81803	8.91073	9.45563
26465	1422135_at	Zfp146	zinc finger protein 146	7	-30946286	-30954746	NM_011980|NP_036110	Mm.446516|Mm.456449	ENSMUSG00000037029	19q13.1	7705	ZNF146	MGI:1347092	7	syntenic	Zfp146	zinc finger protein 146	B	-6.03232	-3.65966	0.606676	12.6377	0	4.15329	epithelium	9.20716	8.81426	9.05801	4.65355	5.89982	5.16397	5.91268	6.26619	6.31253	5.66941	4.27838	4.14478
11306	1435006_s_at	Abcb7	ATP-binding cassette, sub-family B (MDR/TAP), member 7	21	-101475903	-101609185	NM_009592|NP_033722|XM_907304|XM_920355|XP_912397|XP_925448	Mm.426128	ENSMUSG00000031333	Xq12-q13	22	ABCB7	MGI:109533	X	39	Abcb7	ATP-binding cassette, sub-family B (MDR/TAP), member 7	M	-6.0301	-3.37802	0.560193	10.3965	0	4.15983	epithelium	8.59176	8.66902	8.69286	4.05686	4.84602	4.33588	6.31062	6.03341	5.30259	5.26706	5.34417	5.96211
18933	1432129_a_at	Prrx1	paired related homeobox 1	1	-165185407	-165243781	NM_001025570|NM_011127|NM_175686|NP_001020741|NP_035257|NP_783617	Mm.288642	ENSMUSG00000026586	1q24	5396	PRRX1	MGI:97712	1	85.4	Prrx1	paired related homeobox 1	B	-6.02159	-3.54129	0.588099	11.6422	0	4.18497	epithelium	7.119	8.65606	8.06239	5.45086	5.32187	5.05973	4.33829	3.98801	4.27867	3.95944	3.4133	3.83052
319765	1439764_s_at	Igf2bp2	insulin-like growth factor 2 mRNA binding protein 2	16	-22059081	-22163372	NM_183029|NP_898850	Mm.294740	ENSMUSG00000033581	3q27.2	10644	IGF2BP2	MGI:1890358	16	syntenic	Igf2bp2	insulin-like growth factor 2 mRNA binding protein 2	C	-6.00335	-3.48281	0.580145	11.1797	0	4.23913	epithelium	10.5689	10.2333	10.4684	6.05596	6.15993	6.17482	6.65163	6.51394	7.29883	8.06407	7.67978	7.86745
72119	1428105_at	Tpx2	TPX2, microtubule-associated protein homolog (Xenopus laevis)	2	152673781	152720790	NM_028109|NP_082385	Mm.407737	ENSMUSG00000027469	20q11.2	22974	TPX2	MGI:1919369	2	syntenic	Tpx2	TPX2, microtubule-associated protein homolog (Xenopus laevis)	C	-5.9898	-3.5309	0.589486	11.5587	0	4.27958	epithelium	8.58645	8.89862	8.70793	4.82256	5.54257	4.07088	6.86509	5.15043	5.19056	4.46322	5.7694	4.92617
13435	1460324_at	Dnmt3a	DNA methyltransferase 3A	12	3806979	3914443	NM_007872|NM_153743|NP_031898|NP_714965	Mm.5001|Mm.470389	ENSMUSG00000020661	2p23	1788	DNMT3A	MGI:1261827	12	syntenic	Dnmt3a	DNA methyltransferase 3A	B	-5.97816	-3.69651	0.618337	12.9647	0	4.31448	epithelium	10.8978	10.727	10.9107	9.19297	7.30039	6.437	6.62203	7.43802	6.79742	7.39548	6.68257	6.47193
58998	1417319_at	Pvrl3	poliovirus receptor-related 3	16	-46448190	-46496887	NM_021495|NM_021496|NM_021497|NP_067470|NP_067471|NP_067472	Mm.328072|Mm.440435	ENSMUSG00000022656	3q13	25945	PVRL3	MGI:1930171	16	syntenic	Pvrl3	poliovirus receptor-related 3	B	-5.97389	-4.59528	0.769229	24.1723	0	4.32731	epithelium	10.5068	10.1563	10.3231	7.04996	6.98401	7.31345	5.63388	5.03638	5.48453	4.65704	4.31321	5.12853
319322	1453123_at	Sf3b2	splicing factor 3b, subunit 2	19	-5273931	-5295448	NM_030109|NP_084385	Mm.196532|Mm.471551	ENSMUSG00000024853	11q13.1	10992	SF3B2	MGI:2441856	19	syntenic	Sf3b2	splicing factor 3b, subunit 2	B	-5.96377	-3.57644	0.599694	11.9293	0	4.35778	epithelium	11.2925	10.9728	11.0334	7.202	7.91493	5.76244	7.41926	8.40321	7.53941	8.66038	7.4519	7.35468
26950	1420955_at	Vsnl1	visinin-like 1	12	-11332052	-11443419	NM_012038|NP_036168	Mm.27005	ENSMUSG00000054459	2p24.3	7447	VSNL1	MGI:1349453	12	syntenic	Vsnl1	visinin-like 1	B	-5.9073	-5.36916	0.908903	41.3312	0	4.52991	epithelium	11.3961	11.3616	11.2235	7.55513	8.01166	7.48565	4.41596	5.09148	4.86308	5.27902	5.75113	5.16812
14677	1434440_at	Gnai1	guanine nucleotide binding protein (G protein), alpha inhibiting 1	5	-17770952	-17866231	NM_010305|NP_034435	Mm.254629	ENSMUSG00000057614	7q21	2770	GNAI1	MGI:95771	5	2	Gnai1	guanine nucleotide binding protein (G protein), alpha inhibiting 1	B	-5.87717	-4.52907	0.770621	23.088	0	4.62308	epithelium	9.49607	9.94581	9.46791	6.96697	6.92815	5.32963	4.66075	4.97426	4.25391	4.46943	4.22696	4.15769
19087	1452915_at	Prkar2a	protein kinase, cAMP dependent regulatory, type II alpha	9	108594473	108651842	NM_008924|NP_032950	Mm.253102	ENSMUSG00000032601	3p21.3-p21.2	5576	PRKAR2A	MGI:108025	9	syntenic	Prkar2a	protein kinase, cAMP dependent regulatory, type II alpha	B	-5.8711	-3.42861	0.583981	10.7675	0	4.64197	epithelium	8.45104	8.45222	8.55222	3.81379	5.69294	5.23303	4.23638	4.19742	5.43982	6.19578	5.06109	5.63872
13838	1421929_at	Epha4	Eph receptor A4	1	-77363759	-77511663	NM_007936|NP_031962	Mm.400747	ENSMUSG00000026235	2q36.1	2043	EPHA4	MGI:98277	1	43	Epha4	Eph receptor A4	B	-5.87085	-5.36887	0.914496	41.323	0	4.64274	epithelium	10.2046	10.0856	10.1656	6.96009	6.31759	5.67359	4.76658	5.00091	4.40678	3.63214	3.1173	3.17247
494504	1437604_x_at	Apcdd1	adenomatosis polyposis coli down-regulated 1	18	63081980	63112849	NM_133237|NP_573500	Mm.391102	ENSMUSG00000071847	18p11.22	147495	APCDD1	MGI:3513977	18	syntenic	Apcdd1	adenomatosis polyposis coli down-regulated 1	C	-5.83045	-4.05897	0.696168	16.6676	0	4.76944	epithelium	10.7565	11.0612	10.8363	7.73891	8.02636	8.16869	6.64263	6.1884	5.48844	5.62846	6.56014	6.98933
319190	1455095_at	Hist2h2be	histone cluster 2, H2be	3	96025043	96027661	NM_178214|NP_835586	Mm.439791	ENSMUSG00000068854	1q21-q23	8349	HIST2H2BE	MGI:2448415	3	syntenic	Hist2h2be	histone cluster 2, H2be	M	-5.82996	-3.70836	0.636086	13.0715	0	4.77097	epithelium	9.64295	9.3064	9.30819	5.48353	5.03836	5.27374	5.64427	5.32836	4.42199	6.31321	7.3755	6.51846
56430	1439800_at	Clip1	CAP-GLY domain containing linker protein 1	5	-124029078	-124134300	NM_019765|NP_062739	Mm.241109|Mm.441802	ENSMUSG00000049550	12q24.3	6249	CLIP1	MGI:1928401	5	syntenic	Clip1	CAP-GLY domain containing linker protein 1	B	-5.79579	-3.47782	0.60006	11.1411	0	4.87947	epithelium	7.24958	7.10115	7.4497	2.75348	4.01423	3.05946	2.87921	4.59362	4.05756	5.28763	3.63355	3.82217
14025	1419406_a_at	Bcl11a	B-cell CLL/lymphoma 11A (zinc finger protein)	11	23978116	24073194	NM_016707|NP_057916	Mm.53687|Mm.447614	ENSMUSG00000000861	2p16.1	53335	BCL11A	MGI:106190	11	syntenic	Bcl11a	B-cell CLL/lymphoma 11A (zinc finger protein)	B	-5.79281	-4.11864	0.710993	17.3714	0	4.88901	epithelium	8.59936	8.48056	8.53008	4.69585	4.82691	4.98568	5.78412	5.41728	4.59542	3.23972	3.09768	3.11956
252870	1438249_at	Usp7	ubiquitin specific peptidase 7	16	-8688814	-8738435	NM_001003918|NP_001003918	Mm.295330	ENSMUSG00000022710	16p13.3	7874	USP7	MGI:2182061	16	syntenic	Usp7	ubiquitin specific peptidase 7	B	-5.78232	-3.54816	0.613621	11.6977	0	4.92257	epithelium	8.80851	8.7034	8.88136	6.32062	5.62551	4.5665	5.2347	6.07822	5.24187	6.02638	4.19256	3.96002

## Sheet: FAC
Functional annotation clustering of embryonic mammary epithelial signature.
Annotation Cluster 1	Enrichment Score: 16.564745585145456
Category	Term	Count	%	PValue	Genes	List Total	Pop Hits	Pop Total	Fold Enrichment	Bonferroni	Benjamini	FDR
SP_PIR_KEYWORDS	Transcription	129	19.9382	5.30518e-19	MEF2A, CBX2, REST, PNN, ZFP87, HOXC8, SMARCD2, HOXC4, HOXC5, TRP63, TGS1, MYST3, GRHL3, MED13, PROX1, HOXD9, PA2G4, HIF1A, BAZ1B, ZFP260, EID1, TSHZ3, HDGF, MYEF2, ELK3, ZFP617, ARNT, ZFP618, MED12L, ZFP455, ZFP568, ZFP451, TCERG1, ZFP157, HOXA9, EWSR1, H	579	1769	17854	2.24863	1.79846e-16	5.99485e-17	7.22133e-16
GOTERM_BP_FAT	GO:0006350~transcription	129	19.9382	2.66433e-17	MEF2A, CBX2, REST, PNN, ZFP87, HOXC8, SMARCD2, HOXC4, HOXC5, TRP63, TGS1, MYST3, GRHL3, MED13, PROX1, HOXD9, PA2G4, HIF1A, BAZ1B, ZFP260, EID1, TSHZ3, HDGF, MYEF2, ELK3, ZFP617, ARNT, ZFP618, MED12L, ZFP455, ZFP568, ZFP451, TCERG1, ZFP157, HOXA9, EWSR1, H	470	1772	13588	2.10467	5.29668e-14	5.29668e-14	4.57762e-14
SP_PIR_KEYWORDS	transcription regulation	111	17.1561	1.43046e-15	MEF2A, CBX2, REST, PNN, HOXC8, SMARCD2, HOXC4, HOXC5, TRP63, TGS1, MYST3, GRHL3, MED13, PROX1, HOXD9, PA2G4, HIF1A, BAZ1B, ZFP260, EID1, TSHZ3, HDGF, ELK3, ARNT, ZFP618, MED12L, ZFP451, TCERG1, HOXA9, EWSR1, HNRNPAB, SETDB1, NKRF, ASXL2, TAF2, PLAG1, TAF1	579	1546	17854	2.21396	4.89275e-13	1.22347e-13	1.96509e-12
Annotation Cluster 2	Enrichment Score: 8.461900621619169
Category	Term	Count	%	PValue	Genes	List Total	Pop Hits	Pop Total	Fold Enrichment	Bonferroni	Benjamini	FDR
UP_SEQ_FEATURE	zinc finger region:C2H2-type 6	25	3.86399	2.56242e-10	ZFP62, ZFP64, ZKSCAN1, REST, ZFP451, ZSCAN21, BCL11B, ZFA, ZFP354C, PLAG1, IKZF2, ZFP553, ZFX, ZFP775, ZFP39, SALL2, ZFP146, ZFP770, SALL1, ZFP800, ZIK1, ZFP260, ZFP60, ZSCAN12, PEG3	543	151	16021	4.88487	4.54574e-07	4.54574e-07	4.34393e-07
UP_SEQ_FEATURE	zinc finger region:C2H2-type 5	27	4.17311	9.3007e-10	TSHZ3, ZFP62, ZFP64, ZKSCAN1, REST, ZFP451, ZSCAN21, BCL11B, ZFA, ZFP354C, PLAG1, IKZF2, ZFP553, ZFX, ZFP775, ZFP39, SALL2, ZFP146, ZFP770, SALL1, ZFP800, ZIK1, ZFP260, ZFP60, ZSCAN12, ZFHX3, PEG3	543	187	16021	4.26002	1.64994e-06	8.24972e-07	1.57669e-06
UP_SEQ_FEATURE	zinc finger region:C2H2-type 4	28	4.32767	1.66534e-09	TSHZ3, ZFP62, ZFP64, ZKSCAN1, REST, ZFP618, ZSCAN21, BCL11B, ZFA, ZFP354C, PLAG1, IKZF2, ZFP553, ZFX, ZFP775, ZFP39, SALL2, ZFP146, ZFP770, SALL1, BNC2, ZFP800, ZIK1, ZFP260, ZFP60, ZSCAN12, ZFHX3, PEG3	543	206	16021	4.01033	2.95431e-06	9.84772e-07	2.82316e-06
UP_SEQ_FEATURE	zinc finger region:C2H2-type 1	31	4.79134	2.57953e-09	TSHZ3, ZFP62, ZBTB33, ZFP64, ZKSCAN1, REST, ZFP618, ZFP451, ZSCAN21, BCL11B, BCL11A, ZFA, ZFP354C, PLAG1, ZFP518B, IKZF2, ZFP553, ZFX, ZFP775, ZFP39, SALL2, ZFP770, ZFP146, SALL1, BNC2, ZIK1, ZFP260, ZFP60, ZSCAN12, ZFHX3, PEG3	543	254	16021	3.60096	4.57607e-06	1.14402e-06	4.37292e-06
UP_SEQ_FEATURE	zinc finger region:C2H2-type 3	30	4.63679	8.64574e-09	ZFP62, ZBTB33, ZFP64, ZKSCAN1, REST, ZFP618, ZFP451, ZSCAN21, BCL11B, BCL11A, ZFP354C, PLAG1, ZFP518B, IKZF2, ZFP553, ZFX, ZFP775, ZFP39, SALL2, ZFP770, ZFP146, SALL1, BNC2, ZFP800, ZIK1, ZFP260, ZFP60, ZSCAN12, ZFHX3, PEG3	543	252	16021	3.51245	1.53374e-05	3.0675e-06	1.46566e-05
UP_SEQ_FEATURE	zinc finger region:C2H2-type 7	21	3.24575	1.08774e-08	PLAG1, ZFP62, ZFP64, ZFP553, ZFX, ZFP775, REST, ZFP39, SALL2, ZFP451, ZFP146, ZSCAN21, SALL1, ZFP800, ZIK1, ZFP260, ZFP60, ZSCAN12, ZFA, ZFP354C, PEG3	543	128	16021	4.8406	1.92963e-05	3.21607e-06	1.84398e-05
UP_SEQ_FEATURE	zinc finger region:C2H2-type 2	29	4.48223	6.0696e-08	TSHZ3, ZFP62, ZBTB33, ZFP64, ZKSCAN1, REST, ZFP618, ZSCAN21, BCL11B, BCL11A, ZFA, ZFP354C, PLAG1, ZFP518B, IKZF2, ZFP553, ZFX, ZFP775, SALL2, ZFP146, ZFP770, SALL1, BNC2, ZFP800, ZIK1, ZFP60, ZSCAN12, ZFHX3, PEG3	543	259	16021	3.3036	0.000107669	1.5382e-05	0.000102894
Annotation Cluster 3	Enrichment Score: 7.843817554122398
Category	Term	Count	%	PValue	Genes	List Total	Pop Hits	Pop Total	Fold Enrichment	Bonferroni	Benjamini	FDR
INTERPRO	IPR015880:Zinc finger, C2H2-like	55	8.50077	5.02438e-10	ZBTB33, RBM5, ZKSCAN1, REST, ZFYVE20, ZFP87, ZFP644, ZFA, ZFP354C, ZFP518B, ZFP553, 1700049G17RIK, ZFX, ZFP39, ZFP558, ZFP260, ZFP369, ZSCAN12, PEG3, TSHZ3, ZFP358, ZFP62, ZFP64, ZFP397, SCAPER, ZFP398, ZFP617, ZFP455, ZFP618, PLAGL1, ZFP568, ZFP451, ZSCA	567	676	17763	2.54888	4.70784e-07	4.70784e-07	7.87252e-07
INTERPRO	IPR007087:Zinc finger, C2H2-type	55	8.50077	6.49131e-10	ZBTB33, RBM5, ZKSCAN1, REST, ZFYVE20, ZFP87, ZFP644, ZFA, ZFP354C, ZFP518B, ZFP553, 1700049G17RIK, ZFX, ZFP39, TRIM32, ZFP558, ZFP260, ZFP369, ZSCAN12, PEG3, TSHZ3, ZFP358, ZFP62, ZFP64, ZFP397, SCAPER, ZFP398, ZFP617, ZFP455, ZFP618, PLAGL1, ZFP568, ZFP4	567	681	17763	2.53016	6.08236e-07	3.04118e-07	1.0171e-06
SMART	SM00355:ZnF_C2H2	55	8.50077	9.01846e-06	ZBTB33, RBM5, ZKSCAN1, REST, ZFYVE20, ZFP87, ZFP644, ZFA, ZFP354C, ZFP518B, ZFP553, 1700049G17RIK, ZFX, ZFP39, ZFP558, ZFP260, ZFP369, ZSCAN12, PEG3, TSHZ3, ZFP358, ZFP62, ZFP64, ZFP397, SCAPER, ZFP398, ZFP617, ZFP455, ZFP618, PLAGL1, ZFP568, ZFP451, ZSCA	400	676	9131	1.85727	0.00205411	0.00205411	0.0115453
Annotation Cluster 4	Enrichment Score: 5.70501288335879
Category	Term	Count	%	PValue	Genes	List Total	Pop Hits	Pop Total	Fold Enrichment	Bonferroni	Benjamini	FDR
GOTERM_BP_FAT	GO:0048736~appendage development	18	2.78207	6.64902e-07	BMP4, ZFP358, FTO, PRRX1, LEF1, COL2A1, GREM1, HOXD9, HOXC10, BAK1, ACD, CHST11, TRP63, RAB23, HOXA9, NR2F2, WNT7A, PBX2	470	119	13588	4.37304	0.00132095	0.000165215	0.00114237
GOTERM_BP_FAT	GO:0060173~limb development	18	2.78207	6.64902e-07	BMP4, ZFP358, FTO, PRRX1, LEF1, COL2A1, GREM1, HOXD9, HOXC10, BAK1, ACD, CHST11, TRP63, RAB23, HOXA9, NR2F2, WNT7A, PBX2	470	119	13588	4.37304	0.00132095	0.000165215	0.00114237
GOTERM_BP_FAT	GO:0035108~limb morphogenesis	17	2.62751	2.02706e-06	BMP4, ZFP358, FTO, PRRX1, LEF1, COL2A1, GREM1, HOXD9, HOXC10, BAK1, ACD, CHST11, TRP63, RAB23, HOXA9, WNT7A, PBX2	470	115	13588	4.27375	0.00402169	0.000402899	0.00348266
GOTERM_BP_FAT	GO:0035107~appendage morphogenesis	17	2.62751	2.02706e-06	BMP4, ZFP358, FTO, PRRX1, LEF1, COL2A1, GREM1, HOXD9, HOXC10, BAK1, ACD, CHST11, TRP63, RAB23, HOXA9, WNT7A, PBX2	470	115	13588	4.27375	0.00402169	0.000402899	0.00348266
GOTERM_BP_FAT	GO:0035113~embryonic appendage morphogenesis	15	2.31839	5.69294e-06	BMP4, ZFP358, FTO, PRRX1, LEF1, GREM1, HOXD9, HOXC10, ACD, CHST11, TRP63, RAB23, HOXA9, PBX2, WNT7A	470	97	13588	4.47072	0.0112538	0.000942689	0.00978067
GOTERM_BP_FAT	GO:0030326~embryonic limb morphogenesis	15	2.31839	5.69294e-06	BMP4, ZFP358, FTO, PRRX1, LEF1, GREM1, HOXD9, HOXC10, ACD, CHST11, TRP63, RAB23, HOXA9, PBX2, WNT7A	470	97	13588	4.47072	0.0112538	0.000942689	0.00978067
Annotation Cluster 5	Enrichment Score: 5.421604799206885
Category	Term	Count	%	PValue	Genes	List Total	Pop Hits	Pop Total	Fold Enrichment	Bonferroni	Benjamini	FDR
UP_SEQ_FEATURE	zinc finger region:C2H2-type 9	17	2.62751	2.29594e-07	ZFP62, ZFP64, ZFP553, ZFX, ZFP775, REST, ZFP39, ZFP451, ZFP146, ZFP770, SALL1, ZIK1, ZFP260, ZFP60, ZFA, PEG3, ZFP354C	543	100	16021	5.01578	0.000407216	5.09111e-05	0.000389216
UP_SEQ_FEATURE	zinc finger region:C2H2-type 11	13	2.00927	4.80315e-06	ZFP62, ZFP64, ZFP553, ZFX, ZFP775, ZFP39, ZFP451, ZFP770, ZFP260, ZFP60, ZFA, PEG3, ZFP354C	543	72	16021	5.32722	0.00848461	0.000851718	0.0081422
UP_SEQ_FEATURE	zinc finger region:C2H2-type 10	13	2.00927	4.92833e-05	ZFP62, ZFP64, ZFP553, ZFX, ZFP775, ZFP39, ZFP451, ZFP146, ZFP770, ZFP260, ZFP60, ZFA, ZFP354C	543	90	16021	4.26178	0.0837176	0.00670287	0.0835143
Annotation Cluster 6	Enrichment Score: 4.807106099338923
Category	Term	Count	%	PValue	Genes	List Total	Pop Hits	Pop Total	Fold Enrichment	Bonferroni	Benjamini	FDR
GOTERM_MF_FAT	GO:0046872~metal ion binding	177	27.357	1.09287e-05	RNASEN, DZIP3, MASP2, UTRN, RBM5, REST, CALB1, ZFP87, BAK1, RNF219, TRIM44, B230120H23RIK, CPA2, TRP63, PRKACB, MAP2K7, GGTA1, MYST3, ESCO1, CRTAC1, NEBL, DOC2A, BAZ1B, TRIM32, VSNL1, CLIP1, ZFP260, CPD, RNF20, RFESD, ADD1, FRAS1, ZFP358, TSHZ3, EXTL3, AD	463	3850	13288	1.31944	0.0055147	0.00110538	0.0157631
GOTERM_MF_FAT	GO:0043169~cation binding	178	27.5116	1.25438e-05	RNASEN, DZIP3, MASP2, UTRN, RBM5, REST, CALB1, ZFP87, BAK1, RNF219, TRIM44, B230120H23RIK, CPA2, TRP63, PRKACB, MAP2K7, GGTA1, MYST3, ESCO1, CRTAC1, NEBL, DOC2A, BAZ1B, TRIM32, VSNL1, CLIP1, ZFP260, CPD, RNF20, RFESD, ADD1, FRAS1, ZFP358, TSHZ3, EXTL3, AD	463	3885	13288	1.31495	0.00632711	0.00105731	0.0180924
GOTERM_MF_FAT	GO:0043167~ion binding	178	27.5116	2.76492e-05	RNASEN, DZIP3, MASP2, UTRN, RBM5, REST, CALB1, ZFP87, BAK1, RNF219, TRIM44, B230120H23RIK, CPA2, TRP63, PRKACB, MAP2K7, GGTA1, MYST3, ESCO1, CRTAC1, NEBL, DOC2A, BAZ1B, TRIM32, VSNL1, CLIP1, ZFP260, CPD, RNF20, RFESD, ADD1, FRAS1, ZFP358, TSHZ3, EXTL3, AD	463	3934	13288	1.29857	0.0138933	0.00199667	0.0398754
Annotation Cluster 7	Enrichment Score: 4.548817157889041
Category	Term	Count	%	PValue	Genes	List Total	Pop Hits	Pop Total	Fold Enrichment	Bonferroni	Benjamini	FDR
GOTERM_CC_FAT	GO:0031981~nuclear lumen	52	8.03709	7.00481e-07	2900092E17RIK, CBX2, REST, SART3, 2310008H09RIK, PNN, CBX5, SETX, INTS8, INTS5, ANP32A, BRD4, TOP2B, TGS1, MYST3, SRP54A, NOL9, FMR1, LEF1, MED13, PA2G4, HIF1A, ZMIZ1, THOC1, LIN9, WBP11, NFYA, TCF7L2, MED12L, POLR2A, ARNT, TCERG1, HOXA9, BAZ2A, TAF2, NKR	354	883	12504	2.08012	0.00022623	5.65622e-05	0.000946588
GOTERM_CC_FAT	GO:0070013~intracellular organelle lumen	55	8.50077	8.59545e-05	2900092E17RIK, CBX2, REST, SART3, 2310008H09RIK, PNN, CBX5, SETX, INTS8, INTS5, ANP32A, BRD4, TOP2B, HADH, TGS1, MYST3, NOL9, SRP54A, FMR1, LEF1, MED13, PA2G4, HIF1A, ZMIZ1, THOC1, LIN9, WBP11, NFYA, TCF7L2, AK3L1, MED12L, POLR2A, ARNT, TCERG1, HOXA9, BAZ	354	1133	12504	1.71466	0.0273826	0.00346455	0.116092
GOTERM_CC_FAT	GO:0043233~organelle lumen	55	8.50077	9.23781e-05	2900092E17RIK, CBX2, REST, SART3, 2310008H09RIK, PNN, CBX5, SETX, INTS8, INTS5, ANP32A, BRD4, TOP2B, HADH, TGS1, MYST3, NOL9, SRP54A, FMR1, LEF1, MED13, PA2G4, HIF1A, ZMIZ1, THOC1, LIN9, WBP11, NFYA, TCF7L2, AK3L1, MED12L, POLR2A, ARNT, TCERG1, HOXA9, BAZ	354	1136	12504	1.71013	0.0293987	0.00331001	0.124763
GOTERM_CC_FAT	GO:0031974~membrane-enclosed lumen	56	8.65533	0.000114683	2900092E17RIK, CBX2, REST, SART3, ACN9, 2310008H09RIK, PNN, CBX5, SETX, INTS8, INTS5, ANP32A, BRD4, TGS1, TOP2B, HADH, MYST3, NOL9, SRP54A, FMR1, LEF1, MED13, PA2G4, HIF1A, ZMIZ1, THOC1, LIN9, WBP11, NFYA, TCF7L2, AK3L1, POLR2A, MED12L, ARNT, TCERG1, HOXA	354	1174	12504	1.68487	0.0363668	0.00369761	0.154865
Annotation Cluster 8	Enrichment Score: 3.871317955176748
Category	Term	Count	%	PValue	Genes	List Total	Pop Hits	Pop Total	Fold Enrichment	Bonferroni	Benjamini	FDR
GOTERM_BP_FAT	GO:0051173~positive regulation of nitrogen compound metabolic process	38	5.87326	3.19267e-05	HMGB1, MEF2A, UBE3A, NFYA, TCF7L2, RAET1A, ARNT, PLAGL1, CHD8, RGMB, MEIS2, ZSCAN21, BCL11B, TRP63, NFAT5, ETV1, RNF168, AGRN, HNRNPAB, MYST3, BMP4, WNT10B, BRCC3, IKZF2, SOX11, SMAD5, CREBBP, TEAD1, LEF1, GRHL3, MED13, PRPF6, HOXD9, HIF1A, ZMIZ1, THRAP3,	470	526	13588	2.0886	0.0614989	0.0039591	0.0548395
GOTERM_BP_FAT	GO:0045935~positive regulation of nucleobase, nucleoside, nucleotide and nucleic acid metabolic process	37	5.7187	3.82027e-05	HMGB1, MEF2A, UBE3A, NFYA, TCF7L2, ARNT, PLAGL1, CHD8, RGMB, MEIS2, ZSCAN21, BCL11B, TRP63, NFAT5, ETV1, RNF168, AGRN, HNRNPAB, MYST3, BMP4, WNT10B, BRCC3, IKZF2, SOX11, SMAD5, CREBBP, TEAD1, LEF1, GRHL3, MED13, PRPF6, HOXD9, HIF1A, ZMIZ1, THRAP3, PBX2, N	470	510	13588	2.09744	0.073136	0.00445759	0.0656163
GOTERM_BP_FAT	GO:0045941~positive regulation of transcription	35	5.40958	4.75448e-05	HMGB1, MEF2A, UBE3A, NFYA, TCF7L2, ARNT, PLAGL1, CHD8, RGMB, MEIS2, ZSCAN21, BCL11B, TRP63, NFAT5, ETV1, AGRN, HNRNPAB, MYST3, BMP4, WNT10B, IKZF2, SOX11, SMAD5, CREBBP, TEAD1, LEF1, GRHL3, MED13, PRPF6, HOXD9, HIF1A, ZMIZ1, THRAP3, PBX2, NFIA	470	475	13588	2.13026	0.0901917	0.00471492	0.0816559
GOTERM_BP_FAT	GO:0010604~positive regulation of macromolecule metabolic process	42	6.4915	7.96723e-05	HMGB1, MEF2A, UBE3A, NFYA, TCF7L2, ARNT, PLAGL1, CHD8, RGMB, GPC3, MEIS2, ZSCAN21, BCL2, BCL11B, TRP63, NFAT5, ETV1, RNF168, AGRN, APC, HNRNPAB, MYST3, BMP4, WNT10B, BRCC3, IKZF2, SOX11, CREBBP, SMAD5, TEAD1, LEF1, GRHL3, MED13, PRPF6, HOXD9, HIF1A, NEDD4	470	633	13588	1.91824	0.146487	0.00717391	0.136798
GOTERM_BP_FAT	GO:0010628~positive regulation of gene expression	35	5.40958	8.08835e-05	HMGB1, MEF2A, UBE3A, NFYA, TCF7L2, ARNT, PLAGL1, CHD8, RGMB, MEIS2, ZSCAN21, BCL11B, TRP63, NFAT5, ETV1, AGRN, HNRNPAB, MYST3, BMP4, WNT10B, IKZF2, SOX11, SMAD5, CREBBP, TEAD1, LEF1, GRHL3, MED13, PRPF6, HOXD9, HIF1A, ZMIZ1, THRAP3, PBX2, NFIA	470	488	13588	2.07351	0.14854	0.00696705	0.138876
GOTERM_BP_FAT	GO:0045944~positive regulation of transcription from RNA polymerase II promoter	28	4.32767	0.000121963	HMGB1, UBE3A, NFYA, TCF7L2, ARNT, PLAGL1, CHD8, MEIS2, BCL11B, TRP63, NFAT5, AGRN, BMP4, WNT10B, IKZF2, SOX11, SMAD5, CREBBP, TEAD1, LEF1, MED13, PRPF6, HOXD9, HIF1A, ZMIZ1, THRAP3, PBX2, NFIA	470	358	13588	2.26117	0.215319	0.0092827	0.20934
GOTERM_BP_FAT	GO:0045893~positive regulation of transcription, DNA-dependent	30	4.63679	0.000267231	HMGB1, UBE3A, NFYA, TCF7L2, ARNT, PLAGL1, CHD8, MEIS2, ZSCAN21, BCL11B, TRP63, NFAT5, AGRN, HNRNPAB, BMP4, WNT10B, IKZF2, SOX11, SMAD5, CREBBP, TEAD1, LEF1, MED13, PRPF6, HOXD9, HIF1A, ZMIZ1, THRAP3, PBX2, NFIA	470	416	13588	2.0849	0.412176	0.017555	0.458142
GOTERM_BP_FAT	GO:0051254~positive regulation of RNA metabolic process	30	4.63679	0.00030355	HMGB1, UBE3A, NFYA, TCF7L2, ARNT, PLAGL1, CHD8, MEIS2, ZSCAN21, BCL11B, TRP63, NFAT5, AGRN, HNRNPAB, BMP4, WNT10B, IKZF2, SOX11, SMAD5, CREBBP, TEAD1, LEF1, MED13, PRPF6, HOXD9, HIF1A, ZMIZ1, THRAP3, PBX2, NFIA	470	419	13588	2.06997	0.453133	0.019281	0.520254
GOTERM_BP_FAT	GO:0010557~positive regulation of macromolecule biosynthetic process	35	5.40958	0.00038158	HMGB1, MEF2A, UBE3A, NFYA, TCF7L2, ARNT, PLAGL1, CHD8, RGMB, MEIS2, ZSCAN21, BCL11B, TRP63, NFAT5, ETV1, AGRN, HNRNPAB, MYST3, BMP4, WNT10B, IKZF2, SOX11, SMAD5, CREBBP, TEAD1, LEF1, GRHL3, MED13, PRPF6, HOXD9, HIF1A, ZMIZ1, THRAP3, PBX2, NFIA	470	530	13588	1.90919	0.531737	0.0227294	0.653577
GOTERM_BP_FAT	GO:0031328~positive regulation of cellular biosynthetic process	36	5.56414	0.000397921	HMGB1, MEF2A, UBE3A, NFYA, TCF7L2, RAET1A, ARNT, PLAGL1, CHD8, RGMB, MEIS2, ZSCAN21, BCL11B, TRP63, NFAT5, ETV1, AGRN, HNRNPAB, MYST3, BMP4, WNT10B, IKZF2, SOX11, SMAD5, CREBBP, TEAD1, LEF1, GRHL3, MED13, PRPF6, HOXD9, HIF1A, ZMIZ1, THRAP3, PBX2, NFIA	470	552	13588	1.88548	0.546711	0.0230026	0.681477
GOTERM_BP_FAT	GO:0009891~positive regulation of biosynthetic process	36	5.56414	0.000463718	HMGB1, MEF2A, UBE3A, NFYA, TCF7L2, RAET1A, ARNT, PLAGL1, CHD8, RGMB, MEIS2, ZSCAN21, BCL11B, TRP63, NFAT5, ETV1, AGRN, HNRNPAB, MYST3, BMP4, WNT10B, IKZF2, SOX11, SMAD5, CREBBP, TEAD1, LEF1, GRHL3, MED13, PRPF6, HOXD9, HIF1A, ZMIZ1, THRAP3, PBX2, NFIA	470	557	13588	1.86855	0.602311	0.0227885	0.793738
Annotation Cluster 9	Enrichment Score: 3.825604025468477
Category	Term	Count	%	PValue	Genes	List Total	Pop Hits	Pop Total	Fold Enrichment	Bonferroni	Benjamini	FDR
GOTERM_BP_FAT	GO:0000904~cell morphogenesis involved in differentiation	22	3.40031	1.42861e-05	ENAH, RTN4RL1, UCHL1, PPP3R1, LEF1, PROX1, WDR92, SEMA6A, EPHA4, PTK2, HIF1A, BCL11B, BCL2, ETV1, SEMA3A, STMN1, NGFR, SLITRK6, APBB2, TOP2B, APC, HNRNPAB	470	212	13588	3.00016	0.0280015	0.00218231	0.0245423
GOTERM_BP_FAT	GO:0000902~cell morphogenesis	24	3.70943	0.000461124	ENAH, RTN4RL1, UCHL1, PPP3R1, LEF1, PROX1, WDR92, SEMA6A, EPHA4, PTK2, HIF1A, BCL11B, BCL2, ETV1, CLASP2, SEMA3A, STMN1, NGFR, SLITRK6, APBB2, TOP2B, APC, HNRNPAB, ADD1	470	309	13588	2.24549	0.600254	0.0232367	0.789314
GOTERM_BP_FAT	GO:0032989~cellular component morphogenesis	26	4.01855	0.000506356	ENAH, RTN4RL1, UCHL1, PPP3R1, BAK1, PTK2, BCL2, BCL11B, ETV1, SEMA3A, CLASP2, TOP2B, HNRNPAB, APC, LEF1, PROX1, WDR92, SEMA6A, EPHA4, HIF1A, STMN1, NGFR, SLITRK6, APBB2, TMOD1, ADD1	470	351	13588	2.14153	0.634647	0.0242592	0.866422
Annotation Cluster 10	Enrichment Score: 3.283669166529115
Category	Term	Count	%	PValue	Genes	List Total	Pop Hits	Pop Total	Fold Enrichment	Bonferroni	Benjamini	FDR
INTERPRO	IPR000504:RNA recognition motif, RNP-1	19	2.93663	0.000158314	RBM12B, RBM5, SYNCRIP, MYEF2, IGF2BP1, ELAVL2, IGF2BP2, IGF2BP3, SART3, HNRNPR, UHMK1, SFRS15, TAF15, TIAL1, MSI2, HNRNPC, EWSR1, RBM12, HNRNPAB	567	212	17763	2.8077	0.137872	0.0292345	0.247768
INTERPRO	IPR012677:Nucleotide-binding, alpha-beta plait	19	2.93663	0.000168113	RBM12B, RBM5, SYNCRIP, MYEF2, IGF2BP1, ELAVL2, IGF2BP2, IGF2BP3, SART3, HNRNPR, UHMK1, SFRS15, TAF15, TIAL1, MSI2, HNRNPC, EWSR1, RBM12, HNRNPAB	567	213	17763	2.79452	0.145753	0.0259142	0.263086
SMART	SM00360:RRM	19	2.93663	0.00529508	RBM12B, RBM5, SYNCRIP, MYEF2, IGF2BP1, ELAVL2, IGF2BP2, IGF2BP3, SART3, HNRNPR, UHMK1, SFRS15, TAF15, TIAL1, MSI2, HNRNPC, EWSR1, RBM12, HNRNPAB	400	212	9131	2.04586	0.701948	0.332019	6.57121
Annotation Cluster 11	Enrichment Score: 2.992594336280478
Category	Term	Count	%	PValue	Genes	List Total	Pop Hits	Pop Total	Fold Enrichment	Bonferroni	Benjamini	FDR
GOTERM_BP_FAT	GO:0000278~mitotic cell cycle	22	3.40031	0.000113319	KIF11, NEK1, USP9X, SKP2, CENPF, CDC23, CENPE, HMGA2, CDC25C, SMC2, CD2AP, SMC4, CCND2, BCL2, KIF20B, CDCA2, CLASP2, STMN1, SMC1A, ASPM, APC, ERCC6L	470	244	13588	2.6067	0.201716	0.00897115	0.194516
GOTERM_BP_FAT	GO:0000087~M phase of mitotic cell cycle	18	2.78207	0.000404136	KIF11, NEK1, USP9X, CENPF, CDC23, CENPE, HMGA2, CDC25C, CD2AP, SMC2, SMC4, CDCA2, KIF20B, CLASP2, SMC1A, ASPM, APC, ERCC6L	470	194	13588	2.68243	0.552279	0.022698	0.692086
GOTERM_BP_FAT	GO:0022403~cell cycle phase	25	3.86399	0.000447531	USP9X, NEK1, CD2AP, BCL2, CDCA2, CLASP2, ASPM, ERCC6L, TRIP13, APC, KIF11, TPX2, SKP2, CDC23, CENPF, CENPE, CDC25C, HMGA2, SMC2, SMC4, SUV39H2, CCND2, KIF20B, STMN1, SMC1A	470	328	13588	2.20355	0.589299	0.0237642	0.76613
SP_PIR_KEYWORDS	mitosis	16	2.47295	0.00073728	KIF11, NEK1, USP9X, CDC23, CENPE, HMGA2, CDC25C, CD2AP, SMC2, SMC4, CDCA2, KIF20B, CLASP2, SMC1A, ASPM, ERCC6L	579	179	17854	2.75628	0.221223	0.00995135	0.998921
GOTERM_BP_FAT	GO:0000279~M phase	22	3.40031	0.000835785	KIF11, NEK1, USP9X, TPX2, CENPF, CDC23, CENPE, HMGA2, CDC25C, SMC2, CD2AP, SUV39H2, SMC4, CDCA2, KIF20B, CLASP2, STMN1, SMC1A, ASPM, APC, ERCC6L, TRIP13	470	283	13588	2.24747	0.810286	0.0340372	1.4263
GOTERM_BP_FAT	GO:0007067~mitosis	17	2.62751	0.000912486	KIF11, NEK1, USP9X, CDC23, CENPE, HMGA2, CDC25C, CD2AP, SMC2, SMC4, CDCA2, KIF20B, CLASP2, SMC1A, ASPM, APC, ERCC6L	470	190	13588	2.58674	0.837138	0.0363603	1.55623
GOTERM_BP_FAT	GO:0000280~nuclear division	17	2.62751	0.000912486	KIF11, NEK1, USP9X, CDC23, CENPE, HMGA2, CDC25C, CD2AP, SMC2, SMC4, CDCA2, KIF20B, CLASP2, SMC1A, ASPM, APC, ERCC6L	470	190	13588	2.58674	0.837138	0.0363603	1.55623
GOTERM_BP_FAT	GO:0048285~organelle fission	17	2.62751	0.00133801	KIF11, NEK1, USP9X, CDC23, CENPE, HMGA2, CDC25C, CD2AP, SMC2, SMC4, CDCA2, KIF20B, CLASP2, SMC1A, ASPM, APC, ERCC6L	470	197	13588	2.49483	0.930174	0.0480965	2.27414
GOTERM_BP_FAT	GO:0051301~cell division	19	2.93663	0.00889483	KIF11, NEK1, USP9X, CDC23, CENPE, HMGA2, CDC25C, CD2AP, SMC2, SMC4, CCND2, TIAL1, CDCA2, KIF20B, CLASP2, SMC1A, ASPM, APC, ERCC6L	470	281	13588	1.95481	1	0.199105	14.2305
SP_PIR_KEYWORDS	cell division	17	2.62751	0.00947604	KIF11, NEK1, USP9X, CDC23, CENPE, HMGA2, CDC25C, CD2AP, SMC2, SMC4, CCND2, CDCA2, KIF20B, CLASP2, SMC1A, ASPM, ERCC6L	579	256	17854	2.0477	0.960351	0.0905654	12.1555
Annotation Cluster 12	Enrichment Score: 2.934400980195654
Category	Term	Count	%	PValue	Genes	List Total	Pop Hits	Pop Total	Fold Enrichment	Bonferroni	Benjamini	FDR
GOTERM_CC_FAT	GO:0031012~extracellular matrix	21	3.24575	0.000493013	FRAS1, BMP4, WNT10B, ADAMTSL1, CRTAC1, NPNT, COL2A1, MMP16, MMP11, CPZ, A930038C07RIK, SMOC2, GPC2, GPC3, WNT3, EMID2, VCAN, AGRN, LAMC1, WNT6, WNT7A	354	309	12504	2.40053	0.147245	0.0131858	0.66418
GOTERM_CC_FAT	GO:0005578~proteinaceous extracellular matrix	20	3.09119	0.000783216	FRAS1, BMP4, WNT10B, ADAMTSL1, CRTAC1, NPNT, COL2A1, MMP16, MMP11, CPZ, SMOC2, GPC2, GPC3, WNT3, EMID2, VCAN, AGRN, LAMC1, WNT6, WNT7A	354	297	12504	2.37859	0.223593	0.0192793	1.05322
SP_PIR_KEYWORDS	extracellular matrix	16	2.47295	0.00407434	BMP4, WNT10B, ADAMTSL1, CRTAC1, NPNT, COL2A1, MMP11, CPZ, SMOC2, WNT3, EMID2, VCAN, AGRN, LAMC1, WNT6, WNT7A	579	213	17854	2.31631	0.749431	0.0450861	5.40566
Annotation Cluster 13	Enrichment Score: 2.8893197297292703
Category	Term	Count	%	PValue	Genes	List Total	Pop Hits	Pop Total	Fold Enrichment	Bonferroni	Benjamini	FDR
INTERPRO	IPR018359:Bromodomain, conserved site	7	1.08192	0.000455602	BRWD3, TAF1, BAZ1B, BPTF, CREBBP, BRD4, BAZ2A	567	32	17763	6.85301	0.347534	0.0519751	0.711486
SP_PIR_KEYWORDS	bromodomain	7	1.08192	0.000696341	BRWD3, TAF1, BAZ1B, BPTF, CREBBP, BRD4, BAZ2A	579	34	17854	6.34857	0.210331	0.009791	0.943698
INTERPRO	IPR001487:Bromodomain	7	1.08192	0.00135842	BRWD3, TAF1, BAZ1B, BPTF, CREBBP, BRD4, BAZ2A	567	39	17763	5.62298	0.720206	0.131964	2.10738
SMART	SM00297:BROMO	7	1.08192	0.00643103	BRWD3, TAF1, BAZ1B, BPTF, CREBBP, BRD4, BAZ2A	400	39	9131	4.09724	0.770307	0.307712	7.92801
Annotation Cluster 14	Enrichment Score: 2.7585772634782955
Category	Term	Count	%	PValue	Genes	List Total	Pop Hits	Pop Total	Fold Enrichment	Bonferroni	Benjamini	FDR
UP_SEQ_FEATURE	nucleotide phosphate-binding region:ATP	54	8.34621	7.14614e-05	KIF22, XRCC3, SETX, KIF13A, MCM9, DDX17, CSNK2A1, SLK, B230120H23RIK, TLK1, PRKACB, TOP2B, INSR, MAP2K7, KIF2A, KIF11, TRPM7, LIMK1, HLTF, MCM3, ACVR2B, MAPK6, NRK, NEK1, AK3L1, UHMK1, IRAK4, IGF1R, PTK2, CHD8, SBK1, DDX3Y, PRKAA2, TRIP13, ERCC6L, TGFBR1,	543	907	16021	1.75661	0.11907	0.00789226	0.121075
SP_PIR_KEYWORDS	atp-binding	67	10.3555	0.000131416	KIF23, KIF22, XRCC3, ABCF2, SETX, KIF13A, MCM9, DDX17, CSNK2A1, DHX38, SLK, B230120H23RIK, TLK1, PRKACB, TOP2B, INSR, MAP2K7, KIF2A, KIF11, LIMK1, TRPM7, PIK3C2A, MCM3, HLTF, ACVR2B, BAZ1B, MAPK6, ASCC3, NRK, NEK1, ABCA1, AK3L1, UHMK1, IRAK4, IGF1R, PTK2,	579	1287	17854	1.60529	0.0435751	0.00234215	0.178734
GOTERM_MF_FAT	GO:0000166~nucleotide binding	105	16.2287	0.000334667	XRCC3, RBM5, SYNCRIP, SART3, SETX, KIF13A, PRKAR2A, DDX17, CSNK2A1, DHX38, AGPS, B230120H23RIK, RAB23, TLK1, PRKACB, MAP2K7, INSR, RBM12, SRP54A, HNRNPR, BAZ1B, MAPK6, ASCC3, TIAL1, GNAI1, NEK1, HDGF, MYEF2, IGF2BP1, IGF2BP2, ARF6, ABCA1, IGF2BP3, UHMK1,	463	2183	13288	1.38043	0.155803	0.0152793	0.48166
SP_PIR_KEYWORDS	nucleotide-binding	78	12.0556	0.00047548	KIF23, KIF22, XRCC3, ABCF2, SETX, KIF13A, MCM9, PRKAR2A, DDX17, CSNK2A1, SLK, DHX38, B230120H23RIK, RAB23, TLK1, PRKACB, TOP2B, INSR, MAP2K7, KIF2A, KIF11, EIF2S3Y, LIMK1, PIK3C2A, SRP54A, TRPM7, MCM3, HLTF, ACVR2B, BAZ1B, MAPK6, NRK, GNAI1, NEK1, HDGF, A	579	1631	17854	1.47468	0.1489	0.00698531	0.645279
GOTERM_MF_FAT	GO:0032559~adenyl ribonucleotide binding	72	11.1283	0.00208314	KIF23, KIF22, XRCC3, ABCF2, SETX, KIF13A, MCM9, PRKAR2A, DDX17, CSNK2A1, SLK, DHX38, B230120H23RIK, TLK1, PRKACB, TOP2B, INSR, MAP2K7, KIF2A, KIF11, LIMK1, TRPM7, PIK3C2A, MCM3, HLTF, ACVR2B, BAZ1B, MAPK6, ASCC3, NRK, NEK1, ABCA1, AK3L1, UHMK1, TRIB2, IRA	463	1460	13288	1.41533	0.651867	0.0779602	2.96319
GOTERM_MF_FAT	GO:0005524~ATP binding	71	10.9737	0.00239174	KIF23, KIF22, XRCC3, ABCF2, SETX, KIF13A, MCM9, DDX17, CSNK2A1, SLK, DHX38, B230120H23RIK, TLK1, PRKACB, TOP2B, INSR, MAP2K7, KIF2A, KIF11, LIMK1, TRPM7, PIK3C2A, MCM3, HLTF, ACVR2B, BAZ1B, MAPK6, ASCC3, NRK, NEK1, ABCA1, AK3L1, UHMK1, TRIB2, IRAK4, IGSF1	463	1443	13288	1.41212	0.7023	0.0829083	3.39514
GOTERM_MF_FAT	GO:0001882~nucleoside binding	74	11.4374	0.00458709	KIF23, KIF22, XRCC3, ABCF2, SETX, KIF13A, MCM9, PRKAR2A, DDX17, CSNK2A1, SLK, AGPS, DHX38, B230120H23RIK, TLK1, PRKACB, TOP2B, INSR, MAP2K7, KIF2A, KIF11, LIMK1, TRPM7, PIK3C2A, MCM3, HLTF, ACVR2B, BAZ1B, MAPK6, ASCC3, NRK, NEK1, ABCA1, AK3L1, UHMK1, TRIB	463	1558	13288	1.36315	0.902354	0.121241	6.41677
GOTERM_MF_FAT	GO:0030554~adenyl nucleotide binding	73	11.2828	0.00477044	KIF23, KIF22, XRCC3, ABCF2, SETX, KIF13A, MCM9, PRKAR2A, DDX17, CSNK2A1, SLK, DHX38, AGPS, B230120H23RIK, TLK1, PRKACB, TOP2B, INSR, MAP2K7, KIF2A, KIF11, LIMK1, TRPM7, PIK3C2A, MCM3, HLTF, ACVR2B, BAZ1B, MAPK6, ASCC3, NRK, NEK1, ABCA1, AK3L1, UHMK1, TRIB	463	1535	13288	1.36488	0.911044	0.119573	6.6651
GOTERM_MF_FAT	GO:0001883~purine nucleoside binding	73	11.2828	0.00596719	KIF23, KIF22, XRCC3, ABCF2, SETX, KIF13A, MCM9, PRKAR2A, DDX17, CSNK2A1, SLK, DHX38, AGPS, B230120H23RIK, TLK1, PRKACB, TOP2B, INSR, MAP2K7, KIF2A, KIF11, LIMK1, TRPM7, PIK3C2A, MCM3, HLTF, ACVR2B, BAZ1B, MAPK6, ASCC3, NRK, NEK1, ABCA1, AK3L1, UHMK1, TRIB	463	1548	13288	1.35341	0.951609	0.140515	8.27103
GOTERM_MF_FAT	GO:0032555~purine ribonucleotide binding	82	12.6739	0.00755301	KIF23, KIF22, XRCC3, ABCF2, SETX, KIF13A, MCM9, PRKAR2A, DDX17, CSNK2A1, SLK, DHX38, B230120H23RIK, RAB23, TLK1, PRKACB, TOP2B, INSR, MAP2K7, KIF2A, KIF11, EIF2S3Y, LIMK1, PIK3C2A, SRP54A, TRPM7, MCM3, HLTF, ACVR2B, BAZ1B, MAPK6, ASCC3, NRK, GNAI1, NEK1,	463	1796	13288	1.31035	0.978427	0.166967	10.3595
GOTERM_MF_FAT	GO:0032553~ribonucleotide binding	82	12.6739	0.00755301	KIF23, KIF22, XRCC3, ABCF2, SETX, KIF13A, MCM9, PRKAR2A, DDX17, CSNK2A1, SLK, DHX38, B230120H23RIK, RAB23, TLK1, PRKACB, TOP2B, INSR, MAP2K7, KIF2A, KIF11, EIF2S3Y, LIMK1, PIK3C2A, SRP54A, TRPM7, MCM3, HLTF, ACVR2B, BAZ1B, MAPK6, ASCC3, NRK, GNAI1, NEK1,	463	1796	13288	1.31035	0.978427	0.166967	10.3595
GOTERM_MF_FAT	GO:0017076~purine nucleotide binding	83	12.8284	0.0142256	KIF23, KIF22, XRCC3, ABCF2, SETX, KIF13A, MCM9, PRKAR2A, DDX17, CSNK2A1, SLK, AGPS, DHX38, B230120H23RIK, RAB23, TLK1, PRKACB, TOP2B, INSR, MAP2K7, KIF2A, KIF11, EIF2S3Y, LIMK1, PIK3C2A, SRP54A, TRPM7, MCM3, HLTF, ACVR2B, BAZ1B, MAPK6, ASCC3, NRK, GNAI1,	463	1871	13288	1.27316	0.99929	0.260718	18.6713
Annotation Cluster 15	Enrichment Score: 2.638105383168941
Category	Term	Count	%	PValue	Genes	List Total	Pop Hits	Pop Total	Fold Enrichment	Bonferroni	Benjamini	FDR
GOTERM_BP_FAT	GO:0007409~axonogenesis	16	2.47295	0.000522862	ENAH, RTN4RL1, UCHL1, SEMA6A, EPHA4, PTK2, BCL11B, BCL2, ETV1, STMN1, NGFR, SEMA3A, SLITRK6, APBB2, TOP2B, APC	470	163	13588	2.83785	0.646447	0.0244514	0.894546
GOTERM_BP_FAT	GO:0048812~neuron projection morphogenesis	16	2.47295	0.00115674	ENAH, RTN4RL1, UCHL1, SEMA6A, EPHA4, PTK2, BCL11B, BCL2, ETV1, STMN1, NGFR, SEMA3A, SLITRK6, APBB2, TOP2B, APC	470	176	13588	2.62824	0.899834	0.0424848	1.96891
GOTERM_BP_FAT	GO:0031175~neuron projection development	18	2.78207	0.00149939	ENAH, RTN4RL1, UCHL1, SEMA6A, EPHA4, PPP1R9A, PTK2, BCL11B, BCL2, MTAP1B, ETV1, STMN1, NGFR, SEMA3A, SLITRK6, APBB2, TOP2B, APC	470	218	13588	2.38712	0.949361	0.0527923	2.54511
GOTERM_BP_FAT	GO:0048667~cell morphogenesis involved in neuron differentiation	16	2.47295	0.00161849	ENAH, RTN4RL1, UCHL1, SEMA6A, EPHA4, PTK2, BCL11B, BCL2, ETV1, STMN1, NGFR, SEMA3A, SLITRK6, APBB2, TOP2B, APC	470	182	13588	2.54159	0.960052	0.0549281	2.74464
GOTERM_BP_FAT	GO:0032990~cell part morphogenesis	17	2.62751	0.00283891	ENAH, RTN4RL1, UCHL1, SEMA6A, BAK1, EPHA4, PTK2, BCL11B, BCL2, ETV1, STMN1, NGFR, SEMA3A, SLITRK6, APBB2, TOP2B, APC	470	212	13588	2.31831	0.996489	0.0928473	4.76713
GOTERM_BP_FAT	GO:0048666~neuron development	21	3.24575	0.00285	ENAH, TUG1, RTN4RL1, UCHL1, CDKN1C, HOXD9, SEMA6A, EPHA4, PPP1R9A, PTK2, BCL11B, BCL2, MTAP1B, ETV1, STMN1, NGFR, SEMA3A, SLITRK6, APBB2, TOP2B, APC	470	292	13588	2.07919	0.996566	0.0916882	4.78532
GOTERM_BP_FAT	GO:0048858~cell projection morphogenesis	16	2.47295	0.00439861	ENAH, RTN4RL1, UCHL1, SEMA6A, EPHA4, PTK2, BCL11B, BCL2, ETV1, STMN1, NGFR, SEMA3A, SLITRK6, APBB2, TOP2B, APC	470	202	13588	2.28995	0.999844	0.127972	7.29426
GOTERM_BP_FAT	GO:0030030~cell projection organization	20	3.09119	0.0150382	ENAH, RTN4RL1, TTC30A1, UCHL1, LPAR1, SEMA6A, EPHA4, PPP1R9A, PTK2, BCL11B, BCL2, MTAP1B, ETV1, SEMA3A, STMN1, NGFR, SLITRK6, APBB2, TOP2B, APC	470	319	13588	1.81258	1	0.260093	22.9208
Annotation Cluster 16	Enrichment Score: 2.3489862350164294
Category	Term	Count	%	PValue	Genes	List Total	Pop Hits	Pop Total	Fold Enrichment	Bonferroni	Benjamini	FDR
UP_SEQ_FEATURE	domain:KH 4	4	0.618238	0.000713487	HDLBP, IGF2BP1, IGF2BP2, IGF2BP3	543	6	16021	19.6697	0.718093	0.064469	1.20268
INTERPRO	IPR004088:K Homology, type 1	6	0.927357	0.0027601	HDLBP, FMR1, IGF2BP1, IGF2BP2, IGF2BP3, ANKHD1	567	31	17763	6.06349	0.924964	0.168883	4.23824
INTERPRO	IPR018111:K Homology, type 1, subgroup	6	0.927357	0.00365915	HDLBP, FMR1, IGF2BP1, IGF2BP2, IGF2BP3, ANKHD1	567	33	17763	5.69601	0.967772	0.204667	5.58206
UP_SEQ_FEATURE	domain:KH 1	5	0.772798	0.00407596	HDLBP, FMR1, IGF2BP1, IGF2BP2, IGF2BP3	543	20	16021	7.37615	0.999287	0.251602	6.68959
UP_SEQ_FEATURE	domain:KH 2	5	0.772798	0.00407596	HDLBP, FMR1, IGF2BP1, IGF2BP2, IGF2BP3	543	20	16021	7.37615	0.999287	0.251602	6.68959
UP_SEQ_FEATURE	domain:KH 3	4	0.618238	0.00674224	HDLBP, IGF2BP1, IGF2BP2, IGF2BP3	543	12	16021	9.83487	0.999994	0.358849	10.8352
INTERPRO	IPR004087:K Homology	6	0.927357	0.00759342	HDLBP, FMR1, IGF2BP1, IGF2BP2, IGF2BP3, ANKHD1	567	39	17763	4.8197	0.999209	0.313332	11.2576
SMART	SM00322:KH	6	0.927357	0.0263463	HDLBP, FMR1, IGF2BP1, IGF2BP2, IGF2BP3, ANKHD1	400	39	9131	3.51192	0.997729	0.49155	28.9525
Annotation Cluster 17	Enrichment Score: 2.315708664776839
Category	Term	Count	%	PValue	Genes	List Total	Pop Hits	Pop Total	Fold Enrichment	Bonferroni	Benjamini	FDR
INTERPRO	IPR019786:Zinc finger, PHD-type, conserved site	12	1.85471	9.75333e-05	ATRX, ASXL2, PHF3, PHF2, BAZ1B, BPTF, PHF14, ASXL1, PHF8, BAZ2A, PHF6, MYST3	567	87	17763	4.32111	0.0873412	0.0225892	0.152712
INTERPRO	IPR001965:Zinc finger, PHD-type	9	1.39104	0.00848896	PHF3, PHF2, BAZ1B, BPTF, PHF14, PHF8, BAZ2A, PHF6, MYST3	567	91	17763	3.09838	0.999661	0.316403	12.5041
INTERPRO	IPR019787:Zinc finger, PHD-finger	8	1.23648	0.0146633	PHF3, PHF2, BAZ1B, BPTF, PHF14, PHF8, BAZ2A, MYST3	567	81	17763	3.09413	0.999999	0.390021	20.6622
SMART	SM00249:PHD	9	1.39104	0.0449702	PHF3, PHF2, BAZ1B, BPTF, PHF14, PHF8, BAZ2A, PHF6, MYST3	400	91	9131	2.25766	0.999972	0.582822	44.5163
Annotation Cluster 18	Enrichment Score: 2.0746625516113455
Category	Term	Count	%	PValue	Genes	List Total	Pop Hits	Pop Total	Fold Enrichment	Bonferroni	Benjamini	FDR
INTERPRO	IPR018500:DDT subgroup	3	0.463679	0.00582703	BAZ1B, BPTF, BAZ2A	567	4	17763	23.496	0.995814	0.275383	8.75014
INTERPRO	IPR018501:DDT superfamily	3	0.463679	0.00950722	BAZ1B, BPTF, BAZ2A	567	5	17763	18.7968	0.99987	0.334262	13.9015
SMART	SM00571:DDT	3	0.463679	0.0107773	BAZ1B, BPTF, BAZ2A	400	4	9131	17.1206	0.915463	0.389889	12.9534
Annotation Cluster 19	Enrichment Score: 2.0019145414385173
Category	Term	Count	%	PValue	Genes	List Total	Pop Hits	Pop Total	Fold Enrichment	Bonferroni	Benjamini	FDR
UP_SEQ_FEATURE	domain:Kinesin-motor	7	1.08192	0.00102582	KIF13A, KIF22, KIF11, KIF20B, CENPE, KIF20A, KIF2A	543	35	16021	5.90092	0.838093	0.0830492	1.72485
INTERPRO	IPR019821:Kinesin, motor region, conserved site	7	1.08192	0.00201507	KIF23, KIF13A, KIF22, KIF11, CENPE, KIF20A, KIF2A	567	42	17763	5.22134	0.848933	0.172216	3.11111
INTERPRO	IPR001752:Kinesin, motor region	7	1.08192	0.00257005	KIF23, KIF13A, KIF22, KIF11, CENPE, KIF20A, KIF2A	567	44	17763	4.98401	0.910296	0.182036	3.9519
SMART	SM00129:KISc	7	1.08192	0.0115918	KIF23, KIF13A, KIF22, KIF11, CENPE, KIF20A, KIF2A	400	44	9131	3.63165	0.929938	0.357933	13.8665
GOTERM_MF_FAT	GO:0003777~microtubule motor activity	8	1.23648	0.0132681	KIF23, KIF13A, KIF22, KIF11, KIF20B, CENPE, KIF20A, KIF2A	463	73	13288	3.14518	0.998839	0.254613	17.5244
GOTERM_BP_FAT	GO:0007018~microtubule-based movement	9	1.39104	0.0234292	KIF23, KIF13A, KIF22, KIF11, UCHL1, KIF20B, CENPE, KIF20A, KIF2A	470	101	13588	2.5762	1	0.310035	33.4576
SP_PIR_KEYWORDS	motor protein	9	1.39104	0.0465694	KIF23, KIF13A, KIF22, KIF11, KIF20B, CENPE, KIF20A, DNM2, KIF2A	579	123	17854	2.25629	1	0.296329	47.75
GOTERM_MF_FAT	GO:0003774~motor activity	9	1.39104	0.108284	KIF23, KIF13A, KIF22, KIF11, KIF20B, CENPE, KIF20A, DNM2, KIF2A	463	138	13288	1.87173	1	0.748609	80.8556
Annotation Cluster 20	Enrichment Score: 1.9375274468639962
Category	Term	Count	%	PValue	Genes	List Total	Pop Hits	Pop Total	Fold Enrichment	Bonferroni	Benjamini	FDR
GOTERM_BP_FAT	GO:0001837~epithelial to mesenchymal transition	5	0.772798	0.00106453	HIF1A, PPP3R1, LEF1, WDR92, HNRNPAB	470	14	13588	10.3252	0.879657	0.0399015	1.81331
GOTERM_BP_FAT	GO:0014031~mesenchymal cell development	6	0.927357	0.0223569	HIF1A, BCL2, PPP3R1, LEF1, WDR92, HNRNPAB	470	47	13588	3.69072	1	0.304065	32.191
GOTERM_BP_FAT	GO:0048762~mesenchymal cell differentiation	6	0.927357	0.0262908	HIF1A, BCL2, PPP3R1, LEF1, WDR92, HNRNPAB	470	49	13588	3.54008	1	0.330519	36.7294
GOTERM_BP_FAT	GO:0060485~mesenchyme development	6	0.927357	0.0284131	HIF1A, BCL2, PPP3R1, LEF1, WDR92, HNRNPAB	470	50	13588	3.46928	1	0.350044	39.0574
Annotation Cluster 21	Enrichment Score: 1.9040979907495383
Category	Term	Count	%	PValue	Genes	List Total	Pop Hits	Pop Total	Fold Enrichment	Bonferroni	Benjamini	FDR
INTERPRO	IPR017970:Homeobox, conserved site	17	2.62751	0.00207395	TSHZ3, IRX6, EMX2, PRRX1, LASS6, HOXD9, HOXC10, HOXC8, MEIS2, HOXC4, HOXB5, HOMEZ, HOXC5, HOXA9, CUX2, ZFHX3, PBX2	567	222	17763	2.39899	0.857057	0.162091	3.20063
SP_PIR_KEYWORDS	Homeobox	18	2.78207	0.00549797	TSHZ3, IRX6, EMX2, PRRX1, LASS6, PROX1, HOXD9, HOXC10, HOXC8, MEIS2, HOXB5, HOXC4, HOMEZ, HOXC5, HOXA9, CUX2, ZFHX3, PBX2	579	263	17854	2.11044	0.845715	0.056732	7.22973
INTERPRO	IPR001356:Homeobox	17	2.62751	0.00761569	TSHZ3, IRX6, EMX2, PRRX1, LASS6, HOXD9, HOXC10, HOXC8, MEIS2, HOXC4, HOXB5, HOMEZ, HOXC5, HOXA9, CUX2, ZFHX3, PBX2	567	254	17763	2.09676	0.999225	0.301039	11.2888
INTERPRO	IPR012287:Homeodomain-related	15	2.31839	0.0385024	IRX6, EMX2, PRRX1, HOXD9, HOXC10, HOXC8, MEIS2, HOXC4, HOXB5, HOMEZ, HOXC5, HOXA9, CUX2, ZFHX3, PBX2	567	259	17763	1.81437	1	0.583531	45.9468
SMART	SM00389:HOX	17	2.62751	0.090222	TSHZ3, IRX6, EMX2, PRRX1, LASS6, HOXD9, HOXC10, HOXC8, MEIS2, HOXC4, HOXB5, HOMEZ, HOXC5, HOXA9, CUX2, ZFHX3, PBX2	400	254	9131	1.52782	1	0.69811	70.1964
Annotation Cluster 22	Enrichment Score: 1.7744976663254153
Category	Term	Count	%	PValue	Genes	List Total	Pop Hits	Pop Total	Fold Enrichment	Bonferroni	Benjamini	FDR
GOTERM_BP_FAT	GO:0006468~protein amino acid phosphorylation	35	5.40958	0.00830761	NEK1, PRDX2, LPAR1, UHMK1, TRIB2, IGSF10, IRAK4, IGF1R, PTK2, CSNK2A1, SBK1, SLK, B230120H23RIK, BCL2, TNKS, TLK1, BRD4, PRKAA2, PRKACB, INSR, MAP2K7, TRPM7, LIMK1, NLK, TGFBR1, MOBKL1A, TRIO, EPHA3, EPHA4, RPS6KA3, ACVR2B, BAZ1B, MAPK6, EIF2S1, NRK	470	640	13588	1.58105	1	0.191538	13.3532
GOTERM_BP_FAT	GO:0016310~phosphorylation	37	5.7187	0.0156942	NEK1, PRDX2, LPAR1, UHMK1, TRIB2, IGSF10, IRAK4, IGF1R, PTK2, CSNK2A1, SBK1, SLK, B230120H23RIK, BCL2, TNKS, TLK1, PRKACB, BRD4, PRKAA2, INSR, MAP2K7, PIK3C2A, TRPM7, LIMK1, NLK, TGFBR1, MOBKL1A, TRIO, EPHA3, EPHA4, RPS6KA3, ACVR2B, BAZ1B, MAPK6, EIF2S1,	470	718	13588	1.48982	1	0.265312	23.7981
GOTERM_BP_FAT	GO:0006793~phosphorus metabolic process	42	6.4915	0.0247398	NEK1, PRDX2, LPAR1, ACP1, TRIB2, UHMK1, IGSF10, IRAK4, IGF1R, PTK2, CSNK2A1, SBK1, SLK, BCL2, B230120H23RIK, TNKS, TLK1, PRKACB, PRKAA2, BRD4, INSR, MAP2K7, PTPRD, LIMK1, PIK3C2A, TRPM7, NLK, TGFBR1, MOBKL1A, TRIO, PTPN13, CDC25C, PTPRO, EPHA3, EPHA4, RPS	470	866	13588	1.40213	1	0.318247	34.9754
GOTERM_BP_FAT	GO:0006796~phosphate metabolic process	42	6.4915	0.0247398	NEK1, PRDX2, LPAR1, ACP1, TRIB2, UHMK1, IGSF10, IRAK4, IGF1R, PTK2, CSNK2A1, SBK1, SLK, BCL2, B230120H23RIK, TNKS, TLK1, PRKACB, PRKAA2, BRD4, INSR, MAP2K7, PTPRD, LIMK1, PIK3C2A, TRPM7, NLK, TGFBR1, MOBKL1A, TRIO, PTPN13, CDC25C, PTPRO, EPHA3, EPHA4, RPS	470	866	13588	1.40213	1	0.318247	34.9754
Annotation Cluster 23	Enrichment Score: 1.7564410319351802
Category	Term	Count	%	PValue	Genes	List Total	Pop Hits	Pop Total	Fold Enrichment	Bonferroni	Benjamini	FDR
PIR_SUPERFAMILY	PIRSF005719:structural maintenance of chromosomes protein	3	0.463679	0.00790753	SMC1A, SMC2, SMC4	237	5	8136	20.5975	0.879933	0.653493	9.89564
INTERPRO	IPR010935:SMCs flexible hinge	3	0.463679	0.0139614	SMC1A, SMC2, SMC4	567	6	17763	15.664	0.999998	0.397514	19.7719
UP_SEQ_FEATURE	region of interest:Flexible hinge	3	0.463679	0.0214284	SMC1A, SMC2, SMC4	543	7	16021	12.6448	1	0.677036	30.7338
INTERPRO	IPR003395:RecF/RecN/SMC protein, N-terminal	3	0.463679	0.0249825	SMC1A, SMC2, SMC4	567	8	17763	11.748	1	0.473077	32.7272
UP_SEQ_FEATURE	compositionally biased region:Ala/Asp-rich (DA-box)	3	0.463679	0.0279383	SMC1A, SMC2, SMC4	543	8	16021	11.0642	1	0.733624	38.1442
Annotation Cluster 24	Enrichment Score: 1.7384112296908079
Category	Term	Count	%	PValue	Genes	List Total	Pop Hits	Pop Total	Fold Enrichment	Bonferroni	Benjamini	FDR
GOTERM_BP_FAT	GO:0010629~negative regulation of gene expression	25	3.86399	0.00834215	EID1, BCLAF1, PRRX1, CBX2, REST, CBX5, HOXC8, DGCR8, TRP63, NR2F2, BAZ2A, MYST3, HNRNPAB, BMP4, DNMT3A, TBL1XR1, SKP2, CENPF, LEF1, IRF2BP2, CDKN1C, PA2G4, BPTF, CUX2, ZFHX3	470	410	13588	1.76284	1	0.19007	13.4051
GOTERM_BP_FAT	GO:0010605~negative regulation of macromolecule metabolic process	29	4.48223	0.00937436	EID1, BCLAF1, PRRX1, CBX2, REST, CBX5, BAK1, HOXC8, EIF4EBP2, DGCR8, TRP63, RAB23, NR2F2, BAZ2A, MYST3, HNRNPAB, BMP4, TBL1XR1, DNMT3A, SKP2, CENPF, LEF1, IRF2BP2, ANKHD1, CDKN1C, PA2G4, BPTF, CUX2, ZFHX3	470	506	13588	1.65693	1	0.206389	14.9407
GOTERM_BP_FAT	GO:0031327~negative regulation of cellular biosynthetic process	25	3.86399	0.0144856	EID1, BCLAF1, PRRX1, CBX2, REST, CBX5, HOXC8, EIF4EBP2, TRP63, NR2F2, BAZ2A, MYST3, HNRNPAB, DNMT3A, TBL1XR1, CENPF, LEF1, IRF2BP2, ANKHD1, BRCA1, CDKN1C, PA2G4, BPTF, CUX2, ZFHX3	470	430	13588	1.68085	1	0.263133	22.1744
GOTERM_BP_FAT	GO:0009890~negative regulation of biosynthetic process	25	3.86399	0.0158808	EID1, BCLAF1, PRRX1, CBX2, REST, CBX5, HOXC8, EIF4EBP2, TRP63, NR2F2, BAZ2A, MYST3, HNRNPAB, DNMT3A, TBL1XR1, CENPF, LEF1, IRF2BP2, ANKHD1, BRCA1, CDKN1C, PA2G4, BPTF, CUX2, ZFHX3	470	434	13588	1.66536	1	0.263616	24.0458
GOTERM_BP_FAT	GO:0010558~negative regulation of macromolecule biosynthetic process	24	3.70943	0.0189633	EID1, TBL1XR1, DNMT3A, BCLAF1, PRRX1, CENPF, LEF1, CBX2, IRF2BP2, ANKHD1, REST, CBX5, CDKN1C, PA2G4, HOXC8, EIF4EBP2, BPTF, TRP63, CUX2, NR2F2, ZFHX3, BAZ2A, HNRNPAB, MYST3	470	418	13588	1.65994	1	0.28811	28.0314
GOTERM_BP_FAT	GO:0016481~negative regulation of transcription	22	3.40031	0.0190193	EID1, TBL1XR1, DNMT3A, BCLAF1, PRRX1, CENPF, LEF1, IRF2BP2, CBX2, REST, CBX5, CDKN1C, PA2G4, HOXC8, BPTF, TRP63, CUX2, NR2F2, ZFHX3, BAZ2A, HNRNPAB, MYST3	470	372	13588	1.70977	1	0.286682	28.1019
GOTERM_BP_FAT	GO:0045892~negative regulation of transcription, DNA-dependent	19	2.93663	0.020948	EID1, TBL1XR1, DNMT3A, PRRX1, LEF1, IRF2BP2, CBX2, REST, CBX5, CDKN1C, PA2G4, HOXC8, BPTF, TRP63, CUX2, NR2F2, BAZ2A, ZFHX3, HNRNPAB	470	308	13588	1.78345	1	0.299996	30.4923
GOTERM_BP_FAT	GO:0051253~negative regulation of RNA metabolic process	19	2.93663	0.0220888	EID1, TBL1XR1, DNMT3A, PRRX1, LEF1, IRF2BP2, CBX2, REST, CBX5, CDKN1C, PA2G4, HOXC8, BPTF, TRP63, CUX2, NR2F2, BAZ2A, ZFHX3, HNRNPAB	470	310	13588	1.77194	1	0.30509	31.8708
GOTERM_BP_FAT	GO:0045934~negative regulation of nucleobase, nucleoside, nucleotide and nucleic acid metabolic process	22	3.40031	0.0358153	EID1, TBL1XR1, DNMT3A, BCLAF1, PRRX1, CENPF, LEF1, IRF2BP2, CBX2, REST, CBX5, CDKN1C, PA2G4, HOXC8, BPTF, TRP63, CUX2, NR2F2, ZFHX3, BAZ2A, HNRNPAB, MYST3	470	397	13588	1.6021	1	0.393499	46.5614
GOTERM_BP_FAT	GO:0051172~negative regulation of nitrogen compound metabolic process	22	3.40031	0.0384031	EID1, TBL1XR1, DNMT3A, BCLAF1, PRRX1, CENPF, LEF1, IRF2BP2, CBX2, REST, CBX5, CDKN1C, PA2G4, HOXC8, BPTF, TRP63, CUX2, NR2F2, ZFHX3, BAZ2A, HNRNPAB, MYST3	470	401	13588	1.58612	1	0.406953	48.9728
Annotation Cluster 25	Enrichment Score: 1.6272352785615858
Category	Term	Count	%	PValue	Genes	List Total	Pop Hits	Pop Total	Fold Enrichment	Bonferroni	Benjamini	FDR
GOTERM_BP_FAT	GO:0001736~establishment of planar polarity	3	0.463679	0.0110924	TRP63, FZD3, FZD6	470	5	13588	17.3464	1	0.229627	17.4399
GOTERM_BP_FAT	GO:0007164~establishment of tissue polarity	3	0.463679	0.0222491	TRP63, FZD3, FZD6	470	7	13588	12.3903	1	0.304876	32.0625
GOTERM_BP_FAT	GO:0001738~morphogenesis of a polarized epithelium	3	0.463679	0.0532056	TRP63, FZD3, FZD6	470	11	13588	7.88472	1	0.462641	60.9118
Annotation Cluster 26	Enrichment Score: 1.6270581456205655
Category	Term	Count	%	PValue	Genes	List Total	Pop Hits	Pop Total	Fold Enrichment	Bonferroni	Benjamini	FDR
PIR_SUPERFAMILY	PIRSF001784:int-1 transforming protein	4	0.618238	0.0165623	WNT10B, WNT3, WNT6, WNT7A	237	19	8136	7.22718	0.988428	0.773812	19.6844
INTERPRO	IPR005817:Wnt superfamily	4	0.618238	0.0183824	WNT10B, WNT3, WNT6, WNT7A	567	18	17763	6.96179	1	0.419153	25.2265
INTERPRO	IPR018161:Secreted growth factor Wnt protein, conserved site	4	0.618238	0.0213229	WNT10B, WNT3, WNT6, WNT7A	567	19	17763	6.59538	1	0.438429	28.6601
INTERPRO	IPR005816:Secreted growth factor Wnt protein	4	0.618238	0.0213229	WNT10B, WNT3, WNT6, WNT7A	567	19	17763	6.59538	1	0.438429	28.6601
GOTERM_BP_FAT	GO:0007223~Wnt receptor signaling pathway, calcium modulating pathway	4	0.618238	0.0301009	WNT10B, WNT3, WNT6, WNT7A	470	20	13588	5.78213	1	0.360304	40.851
SMART	SM00097:WNT1	4	0.618238	0.0414819	WNT10B, WNT3, WNT6, WNT7A	400	18	9131	5.07278	0.999936	0.584448	41.865
Annotation Cluster 27	Enrichment Score: 1.5699110934126785
Category	Term	Count	%	PValue	Genes	List Total	Pop Hits	Pop Total	Fold Enrichment	Bonferroni	Benjamini	FDR
GOTERM_BP_FAT	GO:0030071~regulation of mitotic metaphase/anaphase transition	4	0.618238	0.0163666	CDC23, CENPE, HERC2, APC	470	16	13588	7.22766	1	0.26618	24.6875
GOTERM_BP_FAT	GO:0007088~regulation of mitosis	5	0.772798	0.0345266	CDC23, CENPE, HERC2, BAT2, APC	470	36	13588	4.01537	1	0.392827	45.3209
GOTERM_BP_FAT	GO:0051783~regulation of nuclear division	5	0.772798	0.0345266	CDC23, CENPE, HERC2, BAT2, APC	470	36	13588	4.01537	1	0.392827	45.3209
Annotation Cluster 28	Enrichment Score: 1.569648801202211
Category	Term	Count	%	PValue	Genes	List Total	Pop Hits	Pop Total	Fold Enrichment	Bonferroni	Benjamini	FDR
GOTERM_BP_FAT	GO:0048599~oocyte development	4	0.618238	0.0193742	BCL2, ZFX, ZFA, TRIP13	470	17	13588	6.8025	1	0.286953	28.5475
GOTERM_BP_FAT	GO:0009994~oocyte differentiation	4	0.618238	0.0226658	BCL2, ZFX, ZFA, TRIP13	470	18	13588	6.42459	1	0.305543	32.5582
GOTERM_BP_FAT	GO:0048477~oogenesis	5	0.772798	0.0445101	ZSCAN21, BCL2, ZFX, ZFA, TRIP13	470	39	13588	3.70649	1	0.432051	54.2636
Annotation Cluster 29	Enrichment Score: 1.5668899079458585
Category	Term	Count	%	PValue	Genes	List Total	Pop Hits	Pop Total	Fold Enrichment	Bonferroni	Benjamini	FDR
INTERPRO	IPR014021:Helicase, superfamily 1 and 2, ATP-binding	9	1.39104	0.0137397	ATRX, DDX17, CHD8, DHX38, ASCC3, DDX3Y, HLTF, CHD6, ERCC6L	567	99	17763	2.848	0.999998	0.404606	19.4888
INTERPRO	IPR001650:DNA/RNA helicase, C-terminal	9	1.39104	0.0145324	ATRX, DDX17, CHD8, DHX38, ASCC3, DDX3Y, HLTF, CHD6, ERCC6L	567	100	17763	2.81952	0.999999	0.398319	20.4968
SP_PIR_KEYWORDS	helicase	10	1.5456	0.0160369	ATRX, DDX17, CHD8, DHX38, ASCC3, DDX3Y, HLTF, CHD6, SETX, ERCC6L	579	120	17854	2.56966	0.995833	0.134308	19.7531
INTERPRO	IPR014001:DEAD-like helicase, N-terminal	9	1.39104	0.0171098	ATRX, DDX17, CHD8, DHX38, ASCC3, DDX3Y, HLTF, CHD6, ERCC6L	567	103	17763	2.7374	1	0.40645	23.6932
GOTERM_MF_FAT	GO:0004386~helicase activity	10	1.5456	0.035999	ATRX, DDX17, CHD8, DHX38, ASCC3, DDX3Y, HLTF, CHD6, SETX, ERCC6L	463	129	13288	2.22479	1	0.472552	41.0716
SMART	SM00490:HELICc	9	1.39104	0.0674449	ATRX, DDX17, CHD8, DHX38, ASCC3, DDX3Y, HLTF, CHD6, ERCC6L	400	99	9131	2.07523	1	0.679279	59.0969
SMART	SM00487:DEXDc	9	1.39104	0.080882	ATRX, DDX17, CHD8, DHX38, ASCC3, DDX3Y, HLTF, CHD6, ERCC6L	400	103	9131	1.99464	1	0.677341	66.0328
Annotation Cluster 30	Enrichment Score: 1.5340098319432034
Category	Term	Count	%	PValue	Genes	List Total	Pop Hits	Pop Total	Fold Enrichment	Bonferroni	Benjamini	FDR
INTERPRO	IPR002126:Cadherin	9	1.39104	0.0162168	CDH13, CLSTN2, PCDHB19, PCDHB16, PCDH9, PCDH8, PCDH7, PCDHB22, CDH6	567	102	17763	2.76424	1	0.410373	22.5996
GOTERM_BP_FAT	GO:0007156~homophilic cell adhesion	10	1.5456	0.019923	CDH13, CLSTN2, PCDHB19, PCDHB16, PVRL3, PCDH9, PCDH8, PCDH7, PCDHB22, CDH6	470	117	13588	2.47099	1	0.2917	29.2315
SMART	SM00112:CA	9	1.39104	0.0773838	CDH13, CLSTN2, PCDHB19, PCDHB16, PCDH9, PCDH8, PCDH7, PCDHB22, CDH6	400	102	9131	2.01419	1	0.682642	64.3401
Annotation Cluster 31	Enrichment Score: 1.5317685946227242
Category	Term	Count	%	PValue	Genes	List Total	Pop Hits	Pop Total	Fold Enrichment	Bonferroni	Benjamini	FDR
GOTERM_BP_FAT	GO:0009896~positive regulation of catabolic process	5	0.772798	0.00736496	HMGB1, GPC3, NEDD4, TRIM32, APC	470	23	13588	6.28492	1	0.177941	11.9272
GOTERM_BP_FAT	GO:0045732~positive regulation of protein catabolic process	4	0.618238	0.0111956	GPC3, NEDD4, TRIM32, APC	470	14	13588	8.26018	1	0.229149	17.5879
GOTERM_BP_FAT	GO:0009894~regulation of catabolic process	5	0.772798	0.0932721	HMGB1, GPC3, NEDD4, TRIM32, APC	470	50	13588	2.89106	1	0.597308	81.4045
GOTERM_BP_FAT	GO:0042176~regulation of protein catabolic process	4	0.618238	0.0970411	GPC3, NEDD4, TRIM32, APC	470	32	13588	3.61383	1	0.61088	82.6889
Annotation Cluster 32	Enrichment Score: 1.441168808027836
Category	Term	Count	%	PValue	Genes	List Total	Pop Hits	Pop Total	Fold Enrichment	Bonferroni	Benjamini	FDR
GOTERM_BP_FAT	GO:0001657~ureteric bud development	6	0.927357	0.0142527	BMP4, GPC3, NPNT, SALL1, BCL2, GREM1	470	42	13588	4.13009	1	0.261843	21.8578
GOTERM_BP_FAT	GO:0060675~ureteric bud morphogenesis	5	0.772798	0.0148743	BMP4, GPC3, NPNT, BCL2, GREM1	470	28	13588	5.16261	1	0.264449	22.7
GOTERM_BP_FAT	GO:0001658~branching involved in ureteric bud morphogenesis	5	0.772798	0.0148743	BMP4, GPC3, NPNT, BCL2, GREM1	470	28	13588	5.16261	1	0.264449	22.7
GOTERM_BP_FAT	GO:0001656~metanephros development	6	0.927357	0.0492758	BMP4, GPC3, NPNT, SALL1, BCL2, GREM1	470	58	13588	2.99076	1	0.448115	58.0287
GOTERM_BP_FAT	GO:0048754~branching morphogenesis of a tube	5	0.772798	0.40064	BMP4, GPC3, NPNT, BCL2, GREM1	470	93	13588	1.55434	1	0.950747	99.9848
Annotation Cluster 33	Enrichment Score: 1.4340764928854335
Category	Term	Count	%	PValue	Genes	List Total	Pop Hits	Pop Total	Fold Enrichment	Bonferroni	Benjamini	FDR
SP_PIR_KEYWORDS	tpr repeat	11	1.70015	0.0164746	INTS8, TTC21B, NASP, TTC30A1, TTC9C, CDC23, TMTC3, FANCG, 2700050L05RIK, CEP70, ERCC6L	579	141	17854	2.40564	0.996417	0.134455	20.2376
UP_SEQ_FEATURE	repeat:TPR 2	10	1.5456	0.0325007	INTS8, TTC21B, NASP, TTC30A1, TTC9C, CDC23, TMTC3, FANCG, 2700050L05RIK, ERCC6L	543	130	16021	2.26958	1	0.777522	42.8859
UP_SEQ_FEATURE	repeat:TPR 1	10	1.5456	0.0325007	INTS8, TTC21B, NASP, TTC30A1, TTC9C, CDC23, TMTC3, FANCG, 2700050L05RIK, ERCC6L	543	130	16021	2.26958	1	0.777522	42.8859
UP_SEQ_FEATURE	repeat:TPR 3	8	1.23648	0.105461	INTS8, TTC21B, NASP, TTC30A1, TTC9C, CDC23, TMTC3, FANCG	543	118	16021	2.00031	1	0.958779	84.8821
Annotation Cluster 34	Enrichment Score: 1.4150530291712735
Category	Term	Count	%	PValue	Genes	List Total	Pop Hits	Pop Total	Fold Enrichment	Bonferroni	Benjamini	FDR
INTERPRO	IPR011510:Sterile alpha motif homology 2	6	0.927357	0.00759342	EPHA4, PPP1R9A, TRP63, TNKS, TNKS2, EPHA3	567	39	17763	4.8197	0.999209	0.313332	11.2576
INTERPRO	IPR013761:Sterile alpha motif-type	7	1.08192	0.02707	EPHA4, PPP1R9A, B230120H23RIK, TRP63, TNKS, TNKS2, EPHA3	567	72	17763	3.04578	1	0.474211	34.9489
INTERPRO	IPR001660:Sterile alpha motif SAM	7	1.08192	0.0591721	EPHA4, PPP1R9A, B230120H23RIK, TRP63, TNKS, TNKS2, EPHA3	567	87	17763	2.52065	1	0.688506	61.5461
SMART	SM00454:SAM	7	1.08192	0.179782	EPHA4, PPP1R9A, B230120H23RIK, TRP63, TNKS, TNKS2, EPHA3	400	87	9131	1.8367	1	0.871768	92.0918
Annotation Cluster 35	Enrichment Score: 1.3752878459610525
Category	Term	Count	%	PValue	Genes	List Total	Pop Hits	Pop Total	Fold Enrichment	Bonferroni	Benjamini	FDR
INTERPRO	IPR000569:HECT	5	0.772798	0.00999892	NEDD4, UBE3A, SMURF2, HERC2, TRIP12	567	27	17763	5.80149	0.999919	0.33595	14.5687
SMART	SM00119:HECTc	5	0.772798	0.0284272	NEDD4, UBE3A, SMURF2, HERC2, TRIP12	400	27	9131	4.22731	0.998606	0.481871	30.8722
UP_SEQ_FEATURE	domain:HECT	4	0.618238	0.0325546	NEDD4, UBE3A, SMURF2, HERC2	543	21	16021	5.61992	1	0.769573	42.9398
UP_SEQ_FEATURE	active site:Glycyl thioester intermediate	4	0.618238	0.340839	NEDD4, UBE3A, SMURF2, HERC2	543	61	16021	1.93473	1	0.999385	99.9146
Annotation Cluster 36	Enrichment Score: 1.3723454907222756
Category	Term	Count	%	PValue	Genes	List Total	Pop Hits	Pop Total	Fold Enrichment	Bonferroni	Benjamini	FDR
GOTERM_BP_FAT	GO:0043066~negative regulation of apoptosis	15	2.31839	0.0380693	XIAP, TGFBR1, SKP2, CENPF, PRDX2, COL2A1, CHD8, CDKN1B, BCL11B, BCL2, CHST11, TRP63, APBB2, RASA1, APC	470	239	13588	1.81448	1	0.406282	48.6676
GOTERM_BP_FAT	GO:0043069~negative regulation of programmed cell death	15	2.31839	0.0440114	XIAP, TGFBR1, SKP2, CENPF, PRDX2, COL2A1, CHD8, CDKN1B, BCL11B, BCL2, CHST11, TRP63, APBB2, RASA1, APC	470	244	13588	1.77729	1	0.430364	53.8517
GOTERM_BP_FAT	GO:0060548~negative regulation of cell death	15	2.31839	0.0455852	XIAP, TGFBR1, SKP2, CENPF, PRDX2, COL2A1, CHD8, CDKN1B, BCL11B, BCL2, CHST11, TRP63, APBB2, RASA1, APC	470	245	13588	1.77004	1	0.43792	55.1397
Annotation Cluster 37	Enrichment Score: 1.3684750485746773
Category	Term	Count	%	PValue	Genes	List Total	Pop Hits	Pop Total	Fold Enrichment	Bonferroni	Benjamini	FDR
INTERPRO	IPR000719:Protein kinase, core	25	3.86399	0.0255634	NEK1, UHMK1, TRIB2, IRAK4, IGF1R, PTK2, CSNK2A1, SLK, SBK1, B230120H23RIK, TLK1, PRKAA2, PRKACB, MAP2K7, INSR, LIMK1, TGFBR1, NLK, TRIO, EPHA3, EPHA4, ACVR2B, RPS6KA3, MAPK6, NRK	567	491	17763	1.59511	1	0.471935	33.3524
SP_PIR_KEYWORDS	serine/threonine-protein kinase	21	3.24575	0.0256225	TAF1, TRPM7, LIMK1, NEK1, NLK, TGFBR1, TRIO, UHMK1, IRAK4, RPS6KA3, ACVR2B, CSNK2A1, SLK, SBK1, MAPK6, B230120H23RIK, NRK, TLK1, PRKAA2, PRKACB, MAP2K7	579	384	17854	1.68634	0.999849	0.189015	29.7645
INTERPRO	IPR008271:Serine/threonine protein kinase, active site	19	2.93663	0.0405177	LIMK1, NEK1, TGFBR1, NLK, TRIO, UHMK1, IRAK4, RPS6KA3, ACVR2B, CSNK2A1, SLK, SBK1, MAPK6, B230120H23RIK, NRK, TLK1, PRKAA2, PRKACB, MAP2K7	567	360	17763	1.65342	1	0.585553	47.695
INTERPRO	IPR017442:Serine/threonine protein kinase-related	19	2.93663	0.0550735	LIMK1, NEK1, TGFBR1, NLK, TRIO, TRIB2, UHMK1, IRAK4, RPS6KA3, ACVR2B, CSNK2A1, SLK, SBK1, MAPK6, NRK, TLK1, PRKAA2, PRKACB, MAP2K7	567	374	17763	1.59153	1	0.66906	58.8357
GOTERM_MF_FAT	GO:0004674~protein serine/threonine kinase activity	21	3.24575	0.0983553	TAF1, TRPM7, LIMK1, NEK1, NLK, TGFBR1, TRIO, UHMK1, IRAK4, RPS6KA3, ACVR2B, CSNK2A1, SLK, SBK1, MAPK6, B230120H23RIK, NRK, TLK1, PRKAA2, PRKACB, MAP2K7	463	421	13288	1.43158	1	0.730103	77.5402
Annotation Cluster 38	Enrichment Score: 1.3657541609725907
Category	Term	Count	%	PValue	Genes	List Total	Pop Hits	Pop Total	Fold Enrichment	Bonferroni	Benjamini	FDR
PIR_SUPERFAMILY	PIRSF002612:homeotic protein Hox A5/D4	3	0.463679	0.0263673	HOXB5, HOXC4, HOXC5	237	9	8136	11.443	0.999203	0.831974	29.5822
INTERPRO	IPR001827:Homeobox protein, antennapedia type, conserved site	4	0.618238	0.039633	HOXC8, HOXB5, HOXC4, HOXC5	567	24	17763	5.22134	1	0.585719	46.9342
UP_SEQ_FEATURE	short sequence motif:Antp-type hexapeptide	4	0.618238	0.0460046	HOXC8, HOXB5, HOXC4, HOXC5	543	24	16021	4.91743	1	0.850258	54.9951
INTERPRO	IPR017995:Homeobox protein, antennapedia type	3	0.463679	0.0716241	HOXB5, HOXC4, HOXC5	567	14	17763	6.71315	1	0.744727	68.7912
Annotation Cluster 39	Enrichment Score: 1.2983750705357646
Category	Term	Count	%	PValue	Genes	List Total	Pop Hits	Pop Total	Fold Enrichment	Bonferroni	Benjamini	FDR
UP_SEQ_FEATURE	domain:WW 3	3	0.463679	0.0279383	TCERG1, NEDD4, SMURF2	543	8	16021	11.0642	1	0.733624	38.1442
UP_SEQ_FEATURE	domain:WW 1	4	0.618238	0.0675052	TCERG1, NEDD4, SMURF2, ARHGAP12	543	28	16021	4.21494	1	0.912063	69.4203
UP_SEQ_FEATURE	domain:WW 2	4	0.618238	0.0675052	TCERG1, NEDD4, SMURF2, ARHGAP12	543	28	16021	4.21494	1	0.912063	69.4203

## Sheet: fetal MaSC-comparisoni
Genes shared by embryonic-enriched mammary epithelial signature (689 genes) and Spike uniquely fetal mammary stem cell signature (521 genes)
symbol	entrez
Agrn	11603
Bcl11a	14025
Cep70	68121
Col2a1	12824
Dab1	13131
Dach2	93837
Hba-a1	15122
Hmga2	15364
Mcoln3	171166
Mpped2	77015
Nkain2	432450
Pcdh9	211712
