# Supplementary material for: Embryonic mammary signature subsets are activated in Brca1-/- and basal-like breast cancers
Source: Breast Cancer Res. 2013 Mar 18;15(2):R25. doi: 10.1186/bcr3403 (PMC3672751; doi:10.1186/bcr3403)
Supplement: Additional file 3 — Embryonic genes found activated in mouse Brca1-/- tumors. Table shows embryonic genes found activated in mouse Brca1-/- tumors and functional-annotation clustering. Functional-analysis clustering lists the category of gene set (for example, CC, cellular location; BP, biologic process; MF, molecular function); term (that is, specific gene ontology (GO) with GO number); count (number of genes enriching term); % (percentage of total of genes that belong to category enriched by analyzed gene set); P value (that is, enrichment of gene set); genes (list of genes enriching gene set by Affymetrix ID); Bonferroni; Benjamini, and FDR (false discovery rate) for functional annotation clustering of genes expressed in tumor-associated gene modules defined by cluster analysis. [file bcr3403-S3.XLS]

## Sheet: Tumour-associated gene clusters
Five embryonic gene clusters found activated in mouse Brca1-/- tumours.
Cluster 1		Cluster 2		Cluster 3		Cluster 4		Cluster 5
Gene Symbol	Entrez Gene ID	Gene Symbol	Entrez Gene ID	Gene Symbol	Entrez Gene ID	Gene Symbol	Entrez Gene ID	Gene Symbol	Entrez Gene ID
Hpgds	54486	Sbk1	104175	Fam125b	72543	Ripply3	170765	AW551984	244810
Zfp799	240064	Mpped2	77015	Dnmt3a	13435	Cacna1b	12287	B3gnt5	108105
Bcl11a	14025	Lef1	16842	Epha4	13838	Cacna1b	12287	Apcdd1	494504
Gpc2	71951	Mest	17294	Smoc2	64074	Smoc2	64074	Tmem132c	208213
Igfbp5	16011	Fgf17	14171	Meis2	17536	Rtn4rl1	237847	Cpa2	232680
Mcoln3	171166	Nat8l	269642	Acn9	71238	Megf6	230971	Usp29	57775
Npnt	114249	Etv1	14009	S1pr5	94226	Npnt	114249	St6galnac3	20447
Lgi2	246316	Fras1	231470	Axin2	12006	Phactr3	74189	Nrk	27206
Thsd7b	210417	Mllt3	70122	Hoxb5	15413	Nrg3	18183	Spin2	278240
Col2a1	12824	Trp63	22061	Igf2bp3	140488	Sema3d	108151	Tmem132c	208213
Fzd6	14368	Nebl	74103	Igf2bp3	140488	Dach2	93837	Nnat	18111
Scn4b	399548	Dach1	13134	Lin7a	108030	Fam196b	574403	Sema3a	20346
Grhl3	230824	Igf2bp3	140488	Apcdd1	494504	Tmem178	68027	St8sia4	20452
Tnfrsf19	29820	Prox1	19130	6720407p12rik	77890	Gja3	14611	Clstn2	64085
Bcl11a	14025	Dnmt3a	13435	Slc16a13	69309	Prkaa2	108079	Sema6a	20358
Bcl11a	14025	Meis2	17536	Sox11	20666	Med12l	329650	Fzd3	14365
Loc215866	215866	Meis2	17536	Hoxc4	15423	Dab1	100502604	Sox12	20667
Ccdc43	52715	Pcdhb22	93893	Gm7444	665005	Dab1	13131	Fzd3	14365
Cdkn1b	12576	Adamtsl1	77739	Aw011738	100382	Dach1	13134	Zfp618	72701
Prickle3	54630	Rfesd	218341	Abcb7	11306	Gstm7	68312	1700048O20Rik	69430
2700089e24rik	381820	2310008h09rik	66356	Hoxc8	15426			Elavl2	15569
Ptdss1	19210	Cux2	13048	Pvrl3	58998			Lpar4	78134
Nlk	18099	H19	14955	Hmga2	15364
Wdr92	103784	Tnfrsf19	29820	Hmga2	15364
Brca1	12189	Dab1	13131	Peg10	170676
Pex19	19298	Gpr63	81006	Hspa12b	72630
Smarcd2	83796	Hoxd9	15438	Peli2	93834
Hdgf	15191	Sox11	20666	Epha3	13837
Tmod1	21916	Sox11	20666	Epha3	13837
Doc2a	13446	Sox11	20666
Exod1/Eri2	71151
Zfp763	73451
Ttc30a1	78802
Cep97	74201
Zfp251	71591
Clip1	56430
Ptpro	19277
2610019n06rik	66299
Gm7072	631624
5930412i24rik	109206
Tpx2	72119
Cd83	12522
Hist2h2be	319190
Svopl	320590
Hist2h2be	319190
genes in bold are up in basal-like tumours in 3 breast cancer datasets.
underlined genes are up in basal-like tumours in 2 breast cancer datasets.
italicized and underlined genes are up in other tumour types in 3 breast cancer datasets.

## Sheet: FAC
Functional annotation clustering of five embryonic gene clusters found activated in mouse Brca1-/- tumours.
Embryonic tumour-associated cluster 1
Annotation Cluster 1	Enrichment Score: 2.7543127426774805
Category	Term	Count	%	PValue	Genes	List Total	Pop Hits	Pop Total	Fold Enrichment	Bonferroni	Benjamini	FDR
GOTERM_BP_FAT	GO:0048839~inner ear development	4	10.8108	0.000545	CDKN1B, MCOLN3, COL2A1, FZD6	26	88	13588	23.7552	0.178958	0.178958	0.74591
GOTERM_BP_FAT	GO:0043583~ear development	4	10.8108	0.000886	CDKN1B, MCOLN3, COL2A1, FZD6	26	104	13588	20.1006	0.274565	0.148275	1.21139
GOTERM_BP_FAT	GO:0007423~sensory organ development	4	10.8108	0.0113094	CDKN1B, MCOLN3, COL2A1, FZD6	26	257	13588	8.13409	0.983712	0.746515	14.473
Embryonic tumour-associated cluster 2
Annotation Cluster 1	Enrichment Score: 4.2212021159263795
Category	Term	Count	%	PValue	Genes	List Total	Pop Hits	Pop Total	Fold Enrichment	Bonferroni	Benjamini	FDR
GOTERM_MF_FAT	GO:0003700~transcription factor activity	9	33.3333	8.76e-06	HOXD9, MEIS2, SOX11, TRP63, LEF1, ETV1, DACH1, CUX2, PROX1	21	776	13288	7.33873	0.000429	0.000429	0.00840106
GOTERM_MF_FAT	GO:0043565~sequence-specific DNA binding	8	29.6296	1.04e-05	HOXD9, MEIS2, SOX11, TRP63, LEF1, ETV1, CUX2, PROX1	21	556	13288	9.10449	0.00051	0.000255	0.00998488
SP_PIR_KEYWORDS	dna-binding	10	37.037	7.19e-05	HOXD9, DNMT3A, MEIS2, SOX11, TRP63, LEF1, ETV1, DACH1, CUX2, PROX1	26	1404	17854	4.89097	0.00430472	0.00430472	0.07203
GOTERM_MF_FAT	GO:0030528~transcription regulator activity	9	33.3333	0.00021	HOXD9, MEIS2, SOX11, TRP63, LEF1, ETV1, DACH1, CUX2, PROX1	21	1206	13288	4.7221	0.0102158	0.00341693	0.200722
GOTERM_MF_FAT	GO:0003677~DNA binding	10	37.037	0.00057	HOXD9, DNMT3A, MEIS2, SOX11, TRP63, LEF1, ETV1, DACH1, CUX2, PROX1	21	1781	13288	3.55285	0.0275439	0.00695826	0.54503
Annotation Cluster 2	Enrichment Score: 3.353254116886955
Category	Term	Count	%	PValue	Genes	List Total	Pop Hits	Pop Total	Fold Enrichment	Bonferroni	Benjamini	FDR
SP_PIR_KEYWORDS	transcription regulation	10	37.037	0.000152	HOXD9, DNMT3A, SOX11, TRP63, LEF1, ETV1, DACH1, CUX2, PROX1, MLLT3	26	1546	17854	4.44174	0.00906848	0.00454456	0.152044
SP_PIR_KEYWORDS	Transcription	10	37.037	0.000422	HOXD9, DNMT3A, SOX11, TRP63, LEF1, ETV1, DACH1, CUX2, PROX1, MLLT3	26	1769	17854	3.88181	0.0250125	0.00840799	0.422197
GOTERM_BP_FAT	GO:0006350~transcription	10	37.037	0.000718	HOXD9, DNMT3A, SOX11, TRP63, LEF1, ETV1, DACH1, CUX2, PROX1, MLLT3	22	1772	13588	3.48553	0.252298	0.135303	0.998133
GOTERM_BP_FAT	GO:0045449~regulation of transcription	11	40.7407	0.00084	HOXD9, DNMT3A, MEIS2, SOX11, TRP63, LEF1, ETV1, DACH1, CUX2, PROX1, MLLT3	22	2227	13588	3.05074	0.28851	0.081578	1.16755
Annotation Cluster 3	Enrichment Score: 2.8338465092792373
Category	Term	Count	%	PValue	Genes	List Total	Pop Hits	Pop Total	Fold Enrichment	Bonferroni	Benjamini	FDR
GOTERM_BP_FAT	GO:0045941~positive regulation of transcription	6	22.2222	0.000654	HOXD9, MEIS2, SOX11, TRP63, LEF1, ETV1	22	475	13588	7.80172	0.232642	0.232642	0.909454
GOTERM_BP_FAT	GO:0010628~positive regulation of gene expression	6	22.2222	0.000739	HOXD9, MEIS2, SOX11, TRP63, LEF1, ETV1	22	488	13588	7.59389	0.258702	0.0949671	1.02751
GOTERM_BP_FAT	GO:0045935~positive regulation of nucleobase, nucleoside, nucleotide and nucleic acid metabolic process	6	22.2222	0.000902	HOXD9, MEIS2, SOX11, TRP63, LEF1, ETV1	22	510	13588	7.26631	0.30611	0.0704814	1.25293
GOTERM_BP_FAT	GO:0051173~positive regulation of nitrogen compound metabolic process	6	22.2222	0.00103649	HOXD9, MEIS2, SOX11, TRP63, LEF1, ETV1	22	526	13588	7.04528	0.342951	0.0582351	1.43862
GOTERM_BP_FAT	GO:0010557~positive regulation of macromolecule biosynthetic process	6	22.2222	0.00107237	HOXD9, MEIS2, SOX11, TRP63, LEF1, ETV1	22	530	13588	6.99211	0.352439	0.0528689	1.48807
GOTERM_BP_FAT	GO:0031328~positive regulation of cellular biosynthetic process	6	22.2222	0.00128659	HOXD9, MEIS2, SOX11, TRP63, LEF1, ETV1	22	552	13588	6.71344	0.406313	0.0508044	1.78286
GOTERM_BP_FAT	GO:0009891~positive regulation of biosynthetic process	6	22.2222	0.00133943	HOXD9, MEIS2, SOX11, TRP63, LEF1, ETV1	22	557	13588	6.65317	0.4189	0.0481506	1.85545
GOTERM_BP_FAT	GO:0045944~positive regulation of transcription from RNA polymerase II promoter	5	18.5185	0.00198784	HOXD9, MEIS2, SOX11, TRP63, LEF1	22	358	13588	8.62621	0.553303	0.064951	2.74213
GOTERM_BP_FAT	GO:0006357~regulation of transcription from RNA polymerase II promoter	6	22.2222	0.00209245	HOXD9, DNMT3A, MEIS2, SOX11, TRP63, LEF1	22	616	13588	6.01594	0.57187	0.0631724	2.88448
GOTERM_BP_FAT	GO:0010604~positive regulation of macromolecule metabolic process	6	22.2222	0.0023581	HOXD9, MEIS2, SOX11, TRP63, LEF1, ETV1	22	633	13588	5.85437	0.615634	0.066017	3.24511
GOTERM_BP_FAT	GO:0045893~positive regulation of transcription, DNA-dependent	5	18.5185	0.00342651	HOXD9, MEIS2, SOX11, TRP63, LEF1	22	416	13588	7.42351	0.750954	0.0832151	4.68297
GOTERM_BP_FAT	GO:0051254~positive regulation of RNA metabolic process	5	18.5185	0.00351614	HOXD9, MEIS2, SOX11, TRP63, LEF1	22	419	13588	7.37036	0.759863	0.08049	4.80269
Annotation Cluster 4	Enrichment Score: 1.8420656038774632
Category	Term	Count	%	PValue	Genes	List Total	Pop Hits	Pop Total	Fold Enrichment	Bonferroni	Benjamini	FDR
GOTERM_BP_FAT	GO:0035113~embryonic appendage morphogenesis	3	11.1111	0.00969645	HOXD9, TRP63, LEF1	22	97	13588	19.1022	0.980673	0.171315	12.729
GOTERM_BP_FAT	GO:0030326~embryonic limb morphogenesis	3	11.1111	0.00969645	HOXD9, TRP63, LEF1	22	97	13588	19.1022	0.980673	0.171315	12.729
GOTERM_BP_FAT	GO:0035108~limb morphogenesis	3	11.1111	0.0134255	HOXD9, TRP63, LEF1	22	115	13588	16.1123	0.995806	0.203947	17.2104
GOTERM_BP_FAT	GO:0035107~appendage morphogenesis	3	11.1111	0.0134255	HOXD9, TRP63, LEF1	22	115	13588	16.1123	0.995806	0.203947	17.2104
GOTERM_BP_FAT	GO:0060173~limb development	3	11.1111	0.0143267	HOXD9, TRP63, LEF1	22	119	13588	15.5707	0.997104	0.208457	18.261
GOTERM_BP_FAT	GO:0048736~appendage development	3	11.1111	0.0143267	HOXD9, TRP63, LEF1	22	119	13588	15.5707	0.997104	0.208457	18.261
GOTERM_BP_FAT	GO:0048732~gland development	3	11.1111	0.0366575	HOXD9, TRP63, LEF1	22	197	13588	9.40563	1	0.32147	40.6578
Annotation Cluster 5	Enrichment Score: 1.6608541770709195
Category	Term	Count	%	PValue	Genes	List Total	Pop Hits	Pop Total	Fold Enrichment	Bonferroni	Benjamini	FDR
GOTERM_BP_FAT	GO:0045892~negative regulation of transcription, DNA-dependent	4	14.8148	0.0113344	DNMT3A, TRP63, LEF1, CUX2	22	308	13588	8.02125	0.990114	0.189293	14.7246
GOTERM_BP_FAT	GO:0051253~negative regulation of RNA metabolic process	4	14.8148	0.0115345	DNMT3A, TRP63, LEF1, CUX2	22	310	13588	7.9695	0.990892	0.184773	14.9654
GOTERM_BP_FAT	GO:0016481~negative regulation of transcription	4	14.8148	0.0187753	DNMT3A, TRP63, LEF1, CUX2	22	372	13588	6.64125	0.999536	0.225762	23.2676
GOTERM_BP_FAT	GO:0045934~negative regulation of nucleobase, nucleoside, nucleotide and nucleic acid metabolic process	4	14.8148	0.0222746	DNMT3A, TRP63, LEF1, CUX2	22	397	13588	6.22304	0.999891	0.254945	27.0042
GOTERM_BP_FAT	GO:0051172~negative regulation of nitrogen compound metabolic process	4	14.8148	0.0228658	DNMT3A, TRP63, LEF1, CUX2	22	401	13588	6.16096	0.999915	0.253795	27.6185
GOTERM_BP_FAT	GO:0010629~negative regulation of gene expression	4	14.8148	0.0242276	DNMT3A, TRP63, LEF1, CUX2	22	410	13588	6.02572	0.999951	0.253341	29.0154
GOTERM_BP_FAT	GO:0010558~negative regulation of macromolecule biosynthetic process	4	14.8148	0.0254749	DNMT3A, TRP63, LEF1, CUX2	22	418	13588	5.9104	0.999971	0.258145	30.2729
GOTERM_BP_FAT	GO:0031327~negative regulation of cellular biosynthetic process	4	14.8148	0.027411	DNMT3A, TRP63, LEF1, CUX2	22	430	13588	5.74545	0.999987	0.268515	32.1838
GOTERM_BP_FAT	GO:0009890~negative regulation of biosynthetic process	4	14.8148	0.0280737	DNMT3A, TRP63, LEF1, CUX2	22	434	13588	5.6925	0.99999	0.267791	32.8266
GOTERM_BP_FAT	GO:0010605~negative regulation of macromolecule metabolic process	4	14.8148	0.0414789	DNMT3A, TRP63, LEF1, CUX2	22	506	13588	4.8825	1	0.348796	44.6758
Annotation Cluster 6	Enrichment Score: 1.313820352558695
Category	Term	Count	%	PValue	Genes	List Total	Pop Hits	Pop Total	Fold Enrichment	Bonferroni	Benjamini	FDR
INTERPRO	IPR017970:Homeobox, conserved site	3	11.1111	0.0358315	HOXD9, MEIS2, CUX2	25	222	17763	9.60162	0.910031	0.910031	31.139
INTERPRO	IPR001356:Homeobox	3	11.1111	0.0457266	HOXD9, MEIS2, CUX2	25	254	17763	8.39197	0.954459	0.786596	38.0321
INTERPRO	IPR012287:Homeodomain-related	3	11.1111	0.0473554	HOXD9, MEIS2, CUX2	25	259	17763	8.22996	0.959315	0.656062	39.1051
SMART	SM00389:HOX	3	11.1111	0.0716004	HOXD9, MEIS2, CUX2	17	254	9131	6.34391	0.773693	0.773693	43.1889
Embryonic tumour-associated cluster 3
Annotation Cluster 1	Enrichment Score: 2.825794407061334
Category	Term	Count	%	PValue	Genes	List Total	Pop Hits	Pop Total	Fold Enrichment	Bonferroni	Benjamini	FDR
INTERPRO	IPR001827:Homeobox protein, antennapedia type, conserved site	3	12.5	0.000328	HOXC8, HOXB5, HOXC4	21	24	17763	105.732	0.0210668	0.0210668	0.333299
UP_SEQ_FEATURE	short sequence motif:Antp-type hexapeptide	3	12.5	0.000444	HOXC8, HOXB5, HOXC4	22	24	16021	91.0284	0.0400219	0.0400219	0.48385
UP_SEQ_FEATURE	DNA-binding region:Homeobox	3	12.5	0.0229158	HOXC8, HOXB5, HOXC4	22	180	16021	12.1371	0.881493	0.655751	22.3737
Annotation Cluster 2	Enrichment Score: 2.5093271822355425
Category	Term	Count	%	PValue	Genes	List Total	Pop Hits	Pop Total	Fold Enrichment	Bonferroni	Benjamini	FDR
GOTERM_BP_FAT	GO:0009952~anterior/posterior pattern formation	4	16.6667	0.00100891	HOXC8, HOXB5, HOXC4, AXIN2	19	153	13588	18.6969	0.172851	0.172851	1.24456
GOTERM_BP_FAT	GO:0003002~regionalization	4	16.6667	0.00263945	HOXC8, HOXB5, HOXC4, AXIN2	19	214	13588	13.3674	0.39157	0.219981	3.22589
GOTERM_BP_FAT	GO:0007389~pattern specification process	4	16.6667	0.00584178	HOXC8, HOXB5, HOXC4, AXIN2	19	284	13588	10.0726	0.66762	0.3073	7.01118
GOTERM_BP_FAT	GO:0001501~skeletal system development	4	16.6667	0.00589904	HOXC8, HOXB5, HOXC4, AXIN2	19	285	13588	10.0373	0.671199	0.242761	7.0776
Annotation Cluster 3	Enrichment Score: 2.135949305403937
Category	Term	Count	%	PValue	Genes	List Total	Pop Hits	Pop Total	Fold Enrichment	Bonferroni	Benjamini	FDR
INTERPRO	IPR017970:Homeobox, conserved site	4	16.6667	0.00187638	HOXC8, MEIS2, HOXB5, HOXC4	21	222	17763	15.2407	0.114922	0.0592141	1.896
INTERPRO	IPR001356:Homeobox	4	16.6667	0.0027513	HOXC8, MEIS2, HOXB5, HOXC4	21	254	17763	13.3206	0.163962	0.057947	2.76893
INTERPRO	IPR012287:Homeodomain-related	4	16.6667	0.00290722	HOXC8, MEIS2, HOXB5, HOXC4	21	259	17763	13.0634	0.172416	0.0462095	2.92376
SP_PIR_KEYWORDS	Homeobox	4	16.6667	0.00345356	HOXC8, MEIS2, HOXB5, HOXC4	22	263	17854	12.3429	0.228536	0.0828538	3.56567
GOTERM_MF_FAT	GO:0043565~sequence-specific DNA binding	5	20.8333	0.0036917	HOXC8, MEIS2, SOX11, HOXB5, HOXC4	17	556	13288	7.0292	0.178006	0.0933611	3.54414
SMART	SM00389:HOX	4	16.6667	0.0075537	HOXC8, MEIS2, HOXB5, HOXC4	16	254	9131	8.9872	0.134169	0.134169	5.52412
GOTERM_MF_FAT	GO:0003700~transcription factor activity	5	20.8333	0.011947	HOXC8, MEIS2, SOX11, HOXB5, HOXC4	17	776	13288	5.03639	0.471125	0.191306	11.0648
GOTERM_MF_FAT	GO:0030528~transcription regulator activity	5	20.8333	0.0507679	HOXC8, MEIS2, SOX11, HOXB5, HOXC4	17	1206	13288	3.24066	0.936797	0.498599	39.8502
SP_PIR_KEYWORDS	developmental protein	4	16.6667	0.068174	HOXC8, SOX11, HOXB5, HOXC4	22	814	17854	3.98794	0.994987	0.530706	52.3385
Annotation Cluster 4	Enrichment Score: 1.7836188847335515
Category	Term	Count	%	PValue	Genes	List Total	Pop Hits	Pop Total	Fold Enrichment	Bonferroni	Benjamini	FDR
SP_PIR_KEYWORDS	dna-binding	8	33.3333	0.000796	DNMT3A, PEG10, HOXC8, MEIS2, SOX11, HOXB5, HOXC4, HMGA2	22	1404	17854	4.62419	0.0579826	0.0579826	0.832363
GOTERM_MF_FAT	GO:0003677~DNA binding	8	33.3333	0.00290434	DNMT3A, PEG10, HOXC8, MEIS2, SOX11, HOXB5, HOXC4, HMGA2	17	1781	13288	3.51105	0.14286	0.14286	2.79786
GOTERM_BP_FAT	GO:0006355~regulation of transcription, DNA-dependent	7	29.1667	0.00919892	DNMT3A, HOXC8, MEIS2, SOX11, HOXB5, HOXC4, HMGA2	19	1465	13588	3.41714	0.824023	0.293534	10.8329
GOTERM_BP_FAT	GO:0051252~regulation of RNA metabolic process	7	29.1667	0.00991499	DNMT3A, HOXC8, MEIS2, SOX11, HOXB5, HOXC4, HMGA2	19	1488	13588	3.36432	0.846387	0.26818	11.6292
SP_PIR_KEYWORDS	transcription regulation	6	25	0.0304742	DNMT3A, HOXC8, SOX11, HOXB5, HOXC4, HMGA2	22	1546	17854	3.14959	0.901836	0.440258	27.733
SP_PIR_KEYWORDS	Transcription	6	25	0.0503338	DNMT3A, HOXC8, SOX11, HOXB5, HOXC4, HMGA2	22	1769	17854	2.75256	0.979211	0.539144	41.8424
SP_PIR_KEYWORDS	nucleus	9	37.5	0.0601224	DNMT3A, PEG10, HOXC8, MEIS2, SOX11, HOXB5, HOXC4, IGF2BP3, HMGA2	22	3808	17854	1.91804	0.990442	0.539328	47.8346
GOTERM_BP_FAT	GO:0045449~regulation of transcription	7	29.1667	0.0607824	DNMT3A, HOXC8, MEIS2, SOX11, HOXB5, HOXC4, HMGA2	19	2227	13588	2.24791	0.999992	0.77091	54.0682
GOTERM_BP_FAT	GO:0006350~transcription	6	25	0.0749511	DNMT3A, HOXC8, SOX11, HOXB5, HOXC4, HMGA2	19	1772	13588	2.42153	1	0.803565	61.9627
Embryonic tumour-associated cluster 4
Annotation Cluster 1	Enrichment Score: 1.7945909140321865
Category	Term	Count	%	PValue	Genes	List Total	Pop Hits	Pop Total	Fold Enrichment	Bonferroni	Benjamini	FDR
INTERPRO	IPR000742:EGF-like, type 3	3	17.6471	0.011913	NRG3, NPNT, MEGF6	16	199	17763	16.7365	0.488872	0.488872	11.1606
INTERPRO	IPR006210:EGF-like	3	17.6471	0.0123739	NRG3, NPNT, MEGF6	16	203	17763	16.4067	0.502053	0.294346	11.5689
SMART	SM00181:EGF	3	17.6471	0.0159753	NRG3, NPNT, MEGF6	10	203	9131	13.4941	0.227149	0.227149	10.8065
SP_PIR_KEYWORDS	egf-like domain	3	17.6471	0.0164683	NRG3, NPNT, MEGF6	17	222	17854	14.1924	0.598801	0.366597	15.0687
INTERPRO	IPR013032:EGF-like region, conserved site	3	17.6471	0.0274421	NRG3, NPNT, MEGF6	16	310	17763	10.7438	0.789494	0.405131	24.0247
Embryonic tumour-associated cluster 5
Annotation Cluster 1	Enrichment Score: 1.9245825140552264
Category	Term	Count	%	PValue	Genes	List Total	Pop Hits	Pop Total	Fold Enrichment	Bonferroni	Benjamini	FDR
GOTERM_BP_FAT	GO:0006486~protein amino acid glycosylation	3	2.0979	0.00440106	ST6GALNAC3, B3GNT5, ST8SIA4	16	91	13588	27.9973	0.543934	0.543934	5.27841
GOTERM_BP_FAT	GO:0043413~biopolymer glycosylation	3	2.0979	0.00440106	ST6GALNAC3, B3GNT5, ST8SIA4	16	91	13588	27.9973	0.543934	0.543934	5.27841
GOTERM_BP_FAT	GO:0070085~glycosylation	3	2.0979	0.00440106	ST6GALNAC3, B3GNT5, ST8SIA4	16	91	13588	27.9973	0.543934	0.543934	5.27841
GOTERM_BP_FAT	GO:0009101~glycoprotein biosynthetic process	3	2.0979	0.00717349	ST6GALNAC3, B3GNT5, ST8SIA4	16	117	13588	21.7756	0.722375	0.473098	8.47082
GOTERM_BP_FAT	GO:0009100~glycoprotein metabolic process	3	2.0979	0.0111294	ST6GALNAC3, B3GNT5, ST8SIA4	16	147	13588	17.3316	0.863596	0.485235	12.855
SP_PIR_KEYWORDS	glycosyltransferase	3	2.0979	0.0150595	ST6GALNAC3, B3GNT5, ST8SIA4	18	199	17854	14.9531	0.531725	0.172772	13.5969
SP_PIR_KEYWORDS	Signal-anchor	3	2.0979	0.055778	ST6GALNAC3, B3GNT5, ST8SIA4	18	405	17854	7.34733	0.943284	0.336321	42.4655
UP_SEQ_FEATURE	topological domain:Lumenal	3	2.0979	0.070177	ST6GALNAC3, B3GNT5, ST8SIA4	18	414	16021	6.44968	0.986335	0.511044	51.6439
Annotation Cluster 2	Enrichment Score: 1.6878960394668272
Category	Term	Count	%	PValue	Genes	List Total	Pop Hits	Pop Total	Fold Enrichment	Bonferroni	Benjamini	FDR
SP_PIR_KEYWORDS	glycoprotein	10	6.99301	0.00272579	SEMA6A, ST6GALNAC3, B3GNT5, CLSTN2, ST8SIA4, LPAR4, FZD3, SEMA3A, APCDD1, TMEM132C	18	3600	17854	2.75525	0.127572	0.127572	2.59465
UP_SEQ_FEATURE	glycosylation site:N-linked (GlcNAc...)	10	6.99301	0.00432135	SEMA6A, ST6GALNAC3, B3GNT5, CLSTN2, ST8SIA4, LPAR4, FZD3, SEMA3A, APCDD1, TMEM132C	18	3444	16021	2.58437	0.22548	0.22548	4.2324
UP_SEQ_FEATURE	topological domain:Cytoplasmic	9	6.29371	0.00447369	SEMA6A, ST6GALNAC3, B3GNT5, CLSTN2, ST8SIA4, LPAR4, FZD3, APCDD1, TMEM132C	18	2780	16021	2.88147	0.232441	0.123895	4.37861
GOTERM_CC_FAT	GO:0016021~integral to membrane	9	6.29371	0.0301229	SEMA6A, ST6GALNAC3, B3GNT5, CLSTN2, ST8SIA4, LPAR4, FZD3, APCDD1, TMEM132C	11	5709	12504	1.792	0.520044	0.167661	21.7574
GOTERM_CC_FAT	GO:0031224~intrinsic to membrane	9	6.29371	0.0380442	SEMA6A, ST6GALNAC3, B3GNT5, CLSTN2, ST8SIA4, LPAR4, FZD3, APCDD1, TMEM132C	11	5914	12504	1.72989	0.605794	0.169873	26.739
UP_SEQ_FEATURE	transmembrane region	9	6.29371	0.0464699	SEMA6A, ST6GALNAC3, B3GNT5, CLSTN2, ST8SIA4, LPAR4, FZD3, APCDD1, TMEM132C	18	4113	16021	1.94761	0.939643	0.504341	37.8219
SP_PIR_KEYWORDS	transmembrane	9	6.29371	0.0934773	SEMA6A, ST6GALNAC3, B3GNT5, CLSTN2, ST8SIA4, LPAR4, FZD3, APCDD1, TMEM132C	18	5237	17854	1.7046	0.992605	0.458477	61.1406
SP_PIR_KEYWORDS	membrane	9	6.29371	0.119672	SEMA6A, ST6GALNAC3, B3GNT5, CLSTN2, ST8SIA4, LPAR4, FZD3, APCDD1, TMEM132C	18	5507	17854	1.62103	0.998293	0.507428	70.7013
Annotation Cluster 3	Enrichment Score: 1.5567797438155624
Category	Term	Count	%	PValue	Genes	List Total	Pop Hits	Pop Total	Fold Enrichment	Bonferroni	Benjamini	FDR
GOTERM_CC_FAT	GO:0000139~Golgi membrane	3	2.0979	0.0050627	ST6GALNAC3, CLSTN2, ST8SIA4	11	137	12504	24.8918	0.114686	0.114686	3.98977
GOTERM_CC_FAT	GO:0044431~Golgi apparatus part	3	2.0979	0.0134141	ST6GALNAC3, CLSTN2, ST8SIA4	11	227	12504	15.0228	0.276835	0.149609	10.2673
GOTERM_CC_FAT	GO:0012505~endomembrane system	3	2.0979	0.0654877	ST6GALNAC3, CLSTN2, ST8SIA4	11	535	12504	6.37417	0.803193	0.237324	41.9186
GOTERM_CC_FAT	GO:0031090~organelle membrane	3	2.0979	0.133284	ST6GALNAC3, CLSTN2, ST8SIA4	11	809	12504	4.21531	0.967711	0.38764	68.2563
