# Supplementary material for: Embryonic mammary signature subsets are activated in Brca1-/- and basal-like breast cancers
Source: Breast Cancer Res. 2013 Mar 18;15(2):R25. doi: 10.1186/bcr3403 (PMC3672751; doi:10.1186/bcr3403)
Supplement: Additional file 4 — Embryonic genes found activated and repressed in basal-like, HER2+, or luminal breast cancer subtypes in Natrajan data set. Functional-analysis clustering lists the category of gene set (CC, cellular location; BP, biologic process; MF, molecular function); term (specific gene ontology (GO) with GO number); count (number of genes enriching term); % (percentage of total of genes that belong to category enriched by analyzed gene set); P value (enrichment of gene set); genes (list of genes enriching gene set by Affymetrix ID); Bonferroni; Benjamini, and FDR (false discovery rate) for functional-annotation clustering of genes expressed in tumor-associated gene modules defined by cluster analysis. [file bcr3403-S4.XLS]

## Sheet: Tumour associated gene clusters
Five embryonic gene clusters found activated in breast cancers in Natrajan dataset.
Cluster 1: basal		Cluster 2: basal		Cluster 3: mixed		Cluster 4: mixed		Cluster 5: non-basal
Gene Symbol	Entrez Gene ID	Gene Symbol	Entrez Gene ID	Gene Symbol	Entrez Gene ID	Gene Symbol	Entrez Gene ID	Gene Symbol	Entrez Gene ID
IGF2BP2	10644	TFRC	7037	SCN4B	6330	HOXC10	3226	S100PBP	64766
BCL11A	53335	BAK1	578	AXIN2	8313	HOXC8	3224	NPNT	255743
IGF2BP3	10643	HSPA14	51182	RBM12	10137	HOXC4	3221	DACH1	1602
PLAG1	5324	DNMT3A	1788	CTDSP2	10106	PTPRD	5789	LASS6	253782
WNT6	7475	PSMD11	5717	ZFYVE20	64145	MMP11	4320	SLC7A2	6542
FAM60A	58516	SLC16A13	201232	MPPED2	744	GREM1	26585	CASC4	113201
WDR33	55339	PPP3R1	5534	SEPW1	6415	SLC2A3	6515	RASA1	5921
PEG3	5178	PLCB4	5332	EPHA3	2042	RARRES2	5919	SLC39A6	25800
TMEM38A	79041	VPS53	55275	MASP2	10747	PRRX1	5396	APBB2	323
PROX1	5629	B3GNT5	84002	NNAT	4826	RHOBTB3	22836	ARFGEF1	10565
TCF7L2	6934	CHST2	9435	KCNIP1	30820	PCDH7	5099	NEK1	4750
UCHL1	7345	DNM1L	10059	ELK3	2004	ABCA1	19	HIGD1A	25994
GPR63	81491	ZNF644	84146	BAALC	79870	CCDC3	83643	CLASP2	23122
FSCN1	6624	HDGF	3068	SRP54	6729	CPZ	8532	NEDD4	4734
PLAGL1	5325	JMJD4	65094	SLITRK6	84189	GNG2	54331	SERF2	10169
C6orf106	64771	LIN9	286826	TTC3	7267	SEMA3A	10371	AQR	9716
MEF2A	4205	C1orf112	55732	OLFM1	10439	CCND2	894	PIGB	9488
PTDSS1	9791	TRIP13	9319	MEIS2	4212	C1orf54	79630	LOC388588	388588
RPS6KA3	6197	SKP2	6502	SNURF	8926	BCL11B	64919	SALL2	6297
VSNL1	7447	CDCA2	157313	PELI2	57161	ST8SIA4	7903	GPC3	2719
FAM49A	81553	ASPM	259266	NEGR1	257194	PTPRO	5800	CLSTN2	64084
CD83	9308	TPX2	22974	BNC2	54796	SH3KBP1	30011	MAGED2	10916
ADPRH	141	KIF20A	10112	FLRT2	23768	SEPTIN6	23157	BCL2	596
TRIB2	28951	KIF23	9493	LEF1	51176			PEX19	5824
LIMK1	3984	CENPE	1062	HOXA9	3205			POLR3K	51728
SOX11	6664	CENPF	1063	IGFBP5	3488			ANKHD1	54882
GPC2	221914	MCM3	4172	RAB31	11031			PRDX2	7001
CBX2	84733			NFATC4	4776			SMAD5	4090
CORO1C	23603			SMOC2	64094			SOX12	6666
TMSB10	9168			IGF2	3481			COX15	1355
				HSPA12B	116835			NR2F2	7026
				CDH6	1004			ZFX	7543
				BMP4	652			RAMP2	10266
				ASTN2	23245			IL6ST	3572
								SFXN2	118980
								C20orf94	128710
								NFIA	4774
								GOLGA1	2800
								RGMB	285704
								RTN4RL1	146760
								RAPGEF6	51735
								CHD6	84181

## Sheet: FAC
Functional annotation clustering of five embryonic gene clusters found activated in Natrajan breast cancer dataset.
Embryonic tumour-associated cluster 1
Annotation Cluster 1	Enrichment Score: 1.8182806570387406
Category	Term	Count	%	PValue	Genes	List Total	Pop Hits	Pop Total	Fold Enrichment	Bonferroni	Benjamini	FDR
GOTERM_BP_FAT	GO:0030036~actin cytoskeleton organization	4	13.3333	0.0080681	LIMK1, FSCN1, TMSB10, PROX1	26	226	13528	9.20899	0.970988	0.970988	10.8139
GOTERM_BP_FAT	GO:0030029~actin filament-based process	4	13.3333	0.00961513	LIMK1, FSCN1, TMSB10, PROX1	26	241	13528	8.63581	0.985333	0.878892	12.759
GOTERM_BP_FAT	GO:0007010~cytoskeleton organization	4	13.3333	0.0452305	LIMK1, FSCN1, TMSB10, PROX1	26	436	13528	4.77347	1	0.965649	47.9985
Annotation Cluster 2	Enrichment Score: 1.4908624123503327
Category	Term	Count	%	PValue	Genes	List Total	Pop Hits	Pop Total	Fold Enrichment	Bonferroni	Benjamini	FDR
SP_PIR_KEYWORDS	transcription regulation	9	30	0.0084614	PLAGL1, PLAG1, MEF2A, SOX11, BCL11A, CBX2, PROX1, TCF7L2, PEG3	30	2026	19235	2.84822	0.52658	0.52658	8.79316
SP_PIR_KEYWORDS	Transcription	9	30	0.00963037	PLAGL1, PLAG1, MEF2A, SOX11, BCL11A, CBX2, PROX1, TCF7L2, PEG3	30	2071	19235	2.78634	0.57326	0.346746	9.95113
GOTERM_MF_FAT	GO:0030528~transcription regulator activity	8	26.6667	0.0100533	PLAG1, MEF2A, SOX11, BCL11A, CBX2, PROX1, TCF7L2, PEG3	23	1512	12983	2.98666	0.563315	0.563315	10.2323
SP_PIR_KEYWORDS	dna-binding	8	26.6667	0.0185862	PLAGL1, PLAG1, MEF2A, SOX11, CBX2, PROX1, TCF7L2, PEG3	30	1868	19235	2.7459	0.808138	0.423238	18.3895
GOTERM_BP_FAT	GO:0006350~transcription	9	30	0.0306495	PLAGL1, PLAG1, MEF2A, SOX11, BCL11A, CBX2, PROX1, TCF7L2, PEG3	26	2101	13528	2.22883	0.999999	0.989267	35.5819
GOTERM_MF_FAT	GO:0003677~DNA binding	8	26.6667	0.0842285	PLAGL1, PLAG1, MEF2A, SOX11, CBX2, PROX1, TCF7L2, PEG3	23	2331	12983	1.93729	0.999265	0.835322	60.937
GOTERM_BP_FAT	GO:0045449~regulation of transcription	9	30	0.0906687	PLAGL1, PLAG1, MEF2A, SOX11, BCL11A, CBX2, PROX1, TCF7L2, PEG3	26	2601	13528	1.80037	1	0.948531	73.8877
GOTERM_BP_FAT	GO:0006355~regulation of transcription, DNA-dependent	7	23.3333	0.0993304	PLAGL1, MEF2A, SOX11, CBX2, PROX1, TCF7L2, PEG3	26	1773	13528	2.05423	1	0.942579	77.1902
GOTERM_BP_FAT	GO:0051252~regulation of RNA metabolic process	7	23.3333	0.107952	PLAGL1, MEF2A, SOX11, CBX2, PROX1, TCF7L2, PEG3	26	1813	13528	2.00891	1	0.937549	80.0883
Embryonic tumour-associated cluster 2
Annotation Cluster 1	Enrichment Score: 2.783264050447024
Category	Term	Count	%	PValue	Genes	List Total	Pop Hits	Pop Total	Fold Enrichment	Bonferroni	Benjamini	FDR
GOTERM_BP_FAT	GO:0007049~cell cycle	11	3.83275	2.1e-07	KIF23, PSMD11, LIN9, SKP2, CDCA2, TPX2, CENPF, CENPE, MCM3, ASPM, TRIP13	24	776	13528	7.99012	8.6e-05	8.6e-05	0.000294
GOTERM_BP_FAT	GO:0048285~organelle fission	7	2.43902	1.75e-06	KIF23, DNM1L, CDCA2, TPX2, CENPF, CENPE, ASPM	24	229	13528	17.23	0.000715	0.000357	0.00244633
GOTERM_BP_FAT	GO:0000278~mitotic cell cycle	8	2.78746	1.82e-06	KIF23, PSMD11, SKP2, CDCA2, TPX2, CENPF, CENPE, ASPM	24	370	13528	12.1874	0.000743	0.000248	0.00254237
GOTERM_BP_FAT	GO:0022402~cell cycle process	9	3.13589	2.48e-06	KIF23, PSMD11, SKP2, CDCA2, TPX2, CENPF, CENPE, ASPM, TRIP13	24	565	13528	8.97876	0.00101267	0.000253	0.00346638
GOTERM_BP_FAT	GO:0022403~cell cycle phase	8	2.78746	3.83e-06	KIF23, SKP2, CDCA2, TPX2, CENPF, CENPE, ASPM, TRIP13	24	414	13528	10.8921	0.00156595	0.000313	0.00536168
GOTERM_BP_FAT	GO:0000279~M phase	7	2.43902	1.41e-05	KIF23, CDCA2, TPX2, CENPF, CENPE, ASPM, TRIP13	24	329	13528	11.9929	0.00573655	0.000958	0.0196812
SP_PIR_KEYWORDS	cell cycle	7	2.43902	2.81e-05	KIF23, LIN9, CDCA2, CENPF, CENPE, MCM3, ASPM	27	461	19235	10.8175	0.00260968	0.00260968	0.0307553
GOTERM_BP_FAT	GO:0000280~nuclear division	6	2.09059	2.88e-05	KIF23, CDCA2, TPX2, CENPF, CENPE, ASPM	24	220	13528	15.3727	0.0117102	0.00168134	0.0402926
GOTERM_BP_FAT	GO:0007067~mitosis	6	2.09059	2.88e-05	KIF23, CDCA2, TPX2, CENPF, CENPE, ASPM	24	220	13528	15.3727	0.0117102	0.00168134	0.0402926
GOTERM_BP_FAT	GO:0000087~M phase of mitotic cell cycle	6	2.09059	3.14e-05	KIF23, CDCA2, TPX2, CENPF, CENPE, ASPM	24	224	13528	15.0982	0.0127608	0.00160407	0.0439301
GOTERM_CC_FAT	GO:0005819~spindle	5	1.74216	7.05e-05	KIF23, TPX2, CENPF, CENPE, ASPM	21	147	12782	20.7029	0.0061846	0.0061846	0.0763312
SP_PIR_KEYWORDS	mitosis	5	1.74216	0.000101	KIF23, CDCA2, CENPF, CENPE, ASPM	27	183	19235	19.4647	0.00931429	0.00466804	0.110096
GOTERM_CC_FAT	GO:0015630~microtubule cytoskeleton	7	2.43902	0.000141	KIF23, TPX2, CENPF, CENPE, MCM3, ASPM, KIF20A	21	549	12782	7.76078	0.0123629	0.00620067	0.153001
SP_PIR_KEYWORDS	cell division	5	1.74216	0.000409	KIF23, CDCA2, CENPF, CENPE, ASPM	27	264	19235	13.4926	0.0373086	0.00757563	0.44658
GOTERM_CC_FAT	GO:0000922~spindle pole	3	1.0453	0.00126631	TPX2, CENPF, ASPM	21	34	12782	53.7059	0.105514	0.0364863	1.36311
GOTERM_BP_FAT	GO:0051301~cell division	5	1.74216	0.0014141	KIF23, CDCA2, CENPF, CENPE, ASPM	24	295	13528	9.55367	0.439416	0.0562345	1.9607
GOTERM_CC_FAT	GO:0044430~cytoskeletal part	7	2.43902	0.00262655	KIF23, TPX2, CENPF, CENPE, MCM3, ASPM, KIF20A	21	952	12782	4.47549	0.20661	0.056218	2.80852
GOTERM_BP_FAT	GO:0006259~DNA metabolic process	5	1.74216	0.00972777	DNMT3A, LIN9, CENPF, MCM3, TRIP13	24	506	13528	5.56983	0.98165	0.304738	12.7846
GOTERM_BP_FAT	GO:0051640~organelle localization	3	1.0453	0.0105481	CENPF, CENPE, ASPM	24	92	13528	18.3804	0.986925	0.303316	13.7901
GOTERM_MF_FAT	GO:0005524~ATP binding	7	2.43902	0.0157427	KIF23, TPX2, HSPA14, CENPE, MCM3, TRIP13, KIF20A	20	1477	12983	3.07654	0.632002	0.181217	14.8428
GOTERM_CC_FAT	GO:0005856~cytoskeleton	7	2.43902	0.0160756	KIF23, TPX2, CENPF, CENPE, MCM3, ASPM, KIF20A	21	1381	12782	3.0852	0.759767	0.248158	16.0995
GOTERM_MF_FAT	GO:0032559~adenyl ribonucleotide binding	7	2.43902	0.0167568	KIF23, TPX2, HSPA14, CENPE, MCM3, TRIP13, KIF20A	20	1497	12983	3.03544	0.655142	0.162586	15.7271
GOTERM_CC_FAT	GO:0031981~nuclear lumen	7	2.43902	0.0201105	KIF23, DNMT3A, LIN9, TPX2, CENPF, MCM3, KIF20A	21	1450	12782	2.93839	0.832666	0.257669	19.7521
GOTERM_MF_FAT	GO:0030554~adenyl nucleotide binding	7	2.43902	0.0212827	KIF23, TPX2, HSPA14, CENPE, MCM3, TRIP13, KIF20A	20	1577	12983	2.88145	0.742127	0.155838	19.5734
GOTERM_MF_FAT	GO:0001883~purine nucleoside binding	7	2.43902	0.0227936	KIF23, TPX2, HSPA14, CENPE, MCM3, TRIP13, KIF20A	20	1601	12983	2.83826	0.766043	0.14905	20.8218
GOTERM_MF_FAT	GO:0001882~nucleoside binding	7	2.43902	0.0235106	KIF23, TPX2, HSPA14, CENPE, MCM3, TRIP13, KIF20A	20	1612	12983	2.81889	0.776615	0.139194	21.4081
UP_SEQ_FEATURE	nucleotide phosphate-binding region:ATP	5	1.74216	0.0394382	KIF23, CENPE, MCM3, TRIP13, KIF20A	27	962	19113	3.67926	0.999125	0.970422	38.9383
GOTERM_BP_FAT	GO:0006260~DNA replication	3	1.0453	0.0409224	LIN9, CENPF, MCM3	24	190	13528	8.9	1	0.656334	44.2718
SP_PIR_KEYWORDS	coiled coil	7	2.43902	0.0486621	KIF23, LIN9, VPS53, CENPF, CENPE, ASPM, KIF20A	27	2019	19235	2.46996	0.990336	0.320648	42.0811
GOTERM_CC_FAT	GO:0070013~intracellular organelle lumen	7	2.43902	0.0493038	KIF23, DNMT3A, LIN9, TPX2, CENPF, MCM3, KIF20A	21	1779	12782	2.39498	0.988314	0.359134	42.1695
SP_PIR_KEYWORDS	cytoskeleton	4	1.39373	0.0532327	KIF23, TPX2, CENPF, CENPE	27	636	19235	4.48055	0.993825	0.323842	45.0556
GOTERM_CC_FAT	GO:0043233~organelle lumen	7	2.43902	0.0542299	KIF23, DNMT3A, LIN9, TPX2, CENPF, MCM3, KIF20A	21	1820	12782	2.34103	0.992602	0.359846	45.3337
GOTERM_CC_FAT	GO:0031974~membrane-enclosed lumen	7	2.43902	0.0588079	KIF23, DNMT3A, LIN9, TPX2, CENPF, MCM3, KIF20A	21	1856	12782	2.29562	0.995173	0.358829	48.1327
GOTERM_CC_FAT	GO:0043228~non-membrane-bounded organelle	8	2.78746	0.0925668	KIF23, DNMT3A, TPX2, CENPF, CENPE, MCM3, ASPM, KIF20A	21	2596	12782	1.87571	0.999806	0.456956	65.0807
GOTERM_CC_FAT	GO:0043232~intracellular non-membrane-bounded organelle	8	2.78746	0.0925668	KIF23, DNMT3A, TPX2, CENPF, CENPE, MCM3, ASPM, KIF20A	21	2596	12782	1.87571	0.999806	0.456956	65.0807
SP_PIR_KEYWORDS	nucleus	10	3.48432	0.10396	KIF23, DNMT3A, ZNF644, LIN9, HDGF, CDCA2, TPX2, CENPF, MCM3, ASPM	27	4283	19235	1.66334	0.999963	0.493675	69.932
SP_PIR_KEYWORDS	cytoplasm	8	2.78746	0.150016	KIF23, DNMT3A, DNM1L, HDGF, TPX2, CENPF, CENPE, ASPM	27	3332	19235	1.71046	1	0.589007	83.1258
GOTERM_CC_FAT	GO:0005654~nucleoplasm	4	1.39373	0.156034	KIF23, LIN9, MCM3, KIF20A	21	882	12782	2.76039	1	0.606642	84.0785
Annotation Cluster 2	Enrichment Score: 1.9766218688011834
Category	Term	Count	%	PValue	Genes	List Total	Pop Hits	Pop Total	Fold Enrichment	Bonferroni	Benjamini	FDR
GOTERM_CC_FAT	GO:0015630~microtubule cytoskeleton	7	2.43902	0.000141	KIF23, TPX2, CENPF, CENPE, MCM3, ASPM, KIF20A	21	549	12782	7.76078	0.0123629	0.00620067	0.153001
UP_SEQ_FEATURE	domain:Kinesin-motor	3	1.0453	0.00155265	KIF23, CENPE, KIF20A	27	43	19113	49.3876	0.238088	0.238088	1.88692
INTERPRO	IPR001752:Kinesin, motor region	3	1.0453	0.00165344	KIF23, CENPE, KIF20A	25	42	16659	47.5971	0.0945183	0.0945183	1.64471
INTERPRO	IPR019821:Kinesin, motor region, conserved site	3	1.0453	0.00165344	KIF23, CENPE, KIF20A	25	42	16659	47.5971	0.0945183	0.0945183	1.64471
SMART	SM00129:KISc	3	1.0453	0.0021116	KIF23, CENPE, KIF20A	16	42	9079	40.5312	0.0373342	0.0373342	1.54608
GOTERM_CC_FAT	GO:0044430~cytoskeletal part	7	2.43902	0.00262655	KIF23, TPX2, CENPF, CENPE, MCM3, ASPM, KIF20A	21	952	12782	4.47549	0.20661	0.056218	2.80852
GOTERM_MF_FAT	GO:0003777~microtubule motor activity	3	1.0453	0.00556146	KIF23, CENPE, KIF20A	20	77	12983	25.2916	0.296263	0.296263	5.49052
SP_PIR_KEYWORDS	nucleotide-binding	8	2.78746	0.0058227	KIF23, DNM1L, HDGF, HSPA14, CENPE, MCM3, TRIP13, KIF20A	27	1686	19235	3.38034	0.419052	0.0865399	6.19295
GOTERM_MF_FAT	GO:0000166~nucleotide binding	9	3.13589	0.00982458	KIF23, DNM1L, HDGF, TPX2, HSPA14, CENPE, MCM3, TRIP13, KIF20A	20	2245	12983	2.60238	0.463135	0.267289	9.51364
GOTERM_MF_FAT	GO:0032553~ribonucleotide binding	8	2.78746	0.0118859	KIF23, DNM1L, TPX2, HSPA14, CENPE, MCM3, TRIP13, KIF20A	20	1836	12983	2.82854	0.529187	0.222054	11.403
GOTERM_MF_FAT	GO:0032555~purine ribonucleotide binding	8	2.78746	0.0118859	KIF23, DNM1L, TPX2, HSPA14, CENPE, MCM3, TRIP13, KIF20A	20	1836	12983	2.82854	0.529187	0.222054	11.403
SP_PIR_KEYWORDS	motor protein	3	1.0453	0.013639	KIF23, CENPE, KIF20A	27	132	19235	16.1911	0.72117	0.147553	13.9584
GOTERM_MF_FAT	GO:0017076~purine nucleotide binding	8	2.78746	0.0150023	KIF23, DNM1L, TPX2, HSPA14, CENPE, MCM3, TRIP13, KIF20A	20	1918	12983	2.70761	0.614149	0.211857	14.1919
GOTERM_BP_FAT	GO:0007018~microtubule-based movement	3	1.0453	0.0156052	KIF23, CENPE, KIF20A	24	113	13528	14.9646	0.998392	0.390328	19.7552
GOTERM_MF_FAT	GO:0005524~ATP binding	7	2.43902	0.0157427	KIF23, TPX2, HSPA14, CENPE, MCM3, TRIP13, KIF20A	20	1477	12983	3.07654	0.632002	0.181217	14.8428
GOTERM_CC_FAT	GO:0005856~cytoskeleton	7	2.43902	0.0160756	KIF23, TPX2, CENPF, CENPE, MCM3, ASPM, KIF20A	21	1381	12782	3.0852	0.759767	0.248158	16.0995
GOTERM_MF_FAT	GO:0032559~adenyl ribonucleotide binding	7	2.43902	0.0167568	KIF23, TPX2, HSPA14, CENPE, MCM3, TRIP13, KIF20A	20	1497	12983	3.03544	0.655142	0.162586	15.7271
GOTERM_MF_FAT	GO:0003774~motor activity	3	1.0453	0.0179836	KIF23, CENPE, KIF20A	20	142	12983	13.7144	0.681228	0.150685	16.7857
GOTERM_MF_FAT	GO:0030554~adenyl nucleotide binding	7	2.43902	0.0212827	KIF23, TPX2, HSPA14, CENPE, MCM3, TRIP13, KIF20A	20	1577	12983	2.88145	0.742127	0.155838	19.5734
GOTERM_MF_FAT	GO:0001883~purine nucleoside binding	7	2.43902	0.0227936	KIF23, TPX2, HSPA14, CENPE, MCM3, TRIP13, KIF20A	20	1601	12983	2.83826	0.766043	0.14905	20.8218
GOTERM_MF_FAT	GO:0001882~nucleoside binding	7	2.43902	0.0235106	KIF23, TPX2, HSPA14, CENPE, MCM3, TRIP13, KIF20A	20	1612	12983	2.81889	0.776615	0.139194	21.4081
SP_PIR_KEYWORDS	atp-binding	6	2.09059	0.0301853	KIF23, HSPA14, CENPE, MCM3, TRIP13, KIF20A	27	1326	19235	3.22356	0.942183	0.271465	28.505
SP_PIR_KEYWORDS	microtubule	3	1.0453	0.0386305	KIF23, CENPE, KIF20A	27	231	19235	9.25204	0.974367	0.306765	35.033
UP_SEQ_FEATURE	nucleotide phosphate-binding region:ATP	5	1.74216	0.0394382	KIF23, CENPE, MCM3, TRIP13, KIF20A	27	962	19113	3.67926	0.999125	0.970422	38.9383
SP_PIR_KEYWORDS	coiled coil	7	2.43902	0.0486621	KIF23, LIN9, VPS53, CENPF, CENPE, ASPM, KIF20A	27	2019	19235	2.46996	0.990336	0.320648	42.0811
GOTERM_CC_FAT	GO:0005874~microtubule	3	1.0453	0.0675279	KIF23, CENPE, KIF20A	21	274	12782	6.66423	0.997872	0.377043	53.107
GOTERM_BP_FAT	GO:0007017~microtubule-based process	3	1.0453	0.0681445	KIF23, CENPE, KIF20A	24	253	13528	6.68379	1	0.816953	62.7533
Embryonic tumour-associated cluster 3
Annotation Cluster 1	Enrichment Score: 2.2244473482532965
Category	Term	Count	%	PValue	Genes	List Total	Pop Hits	Pop Total	Fold Enrichment	Bonferroni	Benjamini	FDR
GOTERM_BP_FAT	GO:0001503~ossification	4	11.7647	0.00134917	BMP4, IGF2, AXIN2, IGFBP5	27	115	13528	17.4274	0.56643	0.56643	1.98256
GOTERM_BP_FAT	GO:0060348~bone development	4	11.7647	0.00163688	BMP4, IGF2, AXIN2, IGFBP5	27	123	13528	16.2939	0.637257	0.397719	2.40057
GOTERM_BP_FAT	GO:0001501~skeletal system development	5	14.7059	0.00301013	BMP4, HOXA9, IGF2, AXIN2, IGFBP5	27	319	13528	7.85325	0.845271	0.372819	4.37293
GOTERM_BP_FAT	GO:0042127~regulation of cell proliferation	4	11.7647	0.190345	BMP4, IGF2, AXIN2, IGFBP5	27	787	13528	2.54657	1	0.961898	95.636
Annotation Cluster 2	Enrichment Score: 1.8141628899853985
Category	Term	Count	%	PValue	Genes	List Total	Pop Hits	Pop Total	Fold Enrichment	Bonferroni	Benjamini	FDR
GOTERM_BP_FAT	GO:0003002~regionalization	4	11.7647	0.00617871	BMP4, HOXA9, LEF1, AXIN2	27	197	13528	10.1733	0.978431	0.535734	8.78296
GOTERM_BP_FAT	GO:0007389~pattern specification process	4	11.7647	0.0141337	BMP4, HOXA9, LEF1, AXIN2	27	267	13528	7.50617	0.999851	0.667594	19.0332
GOTERM_BP_FAT	GO:0043009~chordate embryonic development	4	11.7647	0.0248899	BMP4, HOXA9, LEF1, AXIN2	27	331	13528	6.05483	1	0.671894	31.1917
GOTERM_BP_FAT	GO:0009792~embryonic development ending in birth or egg hatching	4	11.7647	0.0254783	BMP4, HOXA9, LEF1, AXIN2	27	334	13528	6.00044	1	0.655282	31.8049
Annotation Cluster 3	Enrichment Score: 1.7303640337088444
Category	Term	Count	%	PValue	Genes	List Total	Pop Hits	Pop Total	Fold Enrichment	Bonferroni	Benjamini	FDR
SP_PIR_KEYWORDS	signal	13	38.2353	0.00569407	BMP4, FLRT2, MASP2, IGF2, ASTN2, EPHA3, CDH6, SMOC2, SCN4B, SLITRK6, NEGR1, OLFM1, IGFBP5	34	3250	19235	2.26294	0.475479	0.475479	6.27797
UP_SEQ_FEATURE	signal peptide	13	38.2353	0.00600066	BMP4, FLRT2, MASP2, IGF2, ASTN2, EPHA3, CDH6, SMOC2, SCN4B, SLITRK6, NEGR1, OLFM1, IGFBP5	34	3250	19113	2.24859	0.69262	0.69262	7.24318
SP_PIR_KEYWORDS	glycoprotein	11	32.3529	0.188489	BMP4, FLRT2, SMOC2, SCN4B, IGF2, ASTN2, NEGR1, OLFM1, CDH6, IGFBP5, EPHA3	34	4318	19235	1.4412	1	0.927366	90.6653
Annotation Cluster 4	Enrichment Score: 1.5781246282939803
Category	Term	Count	%	PValue	Genes	List Total	Pop Hits	Pop Total	Fold Enrichment	Bonferroni	Benjamini	FDR
GOTERM_BP_FAT	GO:0010605~negative regulation of macromolecule metabolic process	6	17.6471	0.0117884	BMP4, MEIS2, LEF1, IGF2, ELK3, IGFBP5	27	734	13528	4.09567	0.999351	0.649582	16.1288
GOTERM_BP_FAT	GO:0031327~negative regulation of cellular biosynthetic process	5	14.7059	0.0211775	MEIS2, LEF1, IGF2, ELK3, IGFBP5	27	561	13528	4.46557	0.999998	0.700163	27.2021
GOTERM_BP_FAT	GO:0009890~negative regulation of biosynthetic process	5	14.7059	0.0226962	MEIS2, LEF1, IGF2, ELK3, IGFBP5	27	573	13528	4.37205	0.999999	0.694021	28.8596
GOTERM_BP_FAT	GO:0010558~negative regulation of macromolecule biosynthetic process	4	11.7647	0.0859442	MEIS2, LEF1, ELK3, IGFBP5	27	547	13528	3.66389	1	0.901503	73.6283
Annotation Cluster 5	Enrichment Score: 1.4433006310536176
Category	Term	Count	%	PValue	Genes	List Total	Pop Hits	Pop Total	Fold Enrichment	Bonferroni	Benjamini	FDR
GOTERM_BP_FAT	GO:0009611~response to wounding	5	14.7059	0.0175544	MASP2, IGF2, NFATC4, ELK3, EPHA3	27	530	13528	4.72676	0.999983	0.665884	23.1015
GOTERM_BP_FAT	GO:0006954~inflammatory response	4	11.7647	0.0237359	MASP2, IGF2, NFATC4, EPHA3	27	325	13528	6.16661	1	0.681402	29.974
GOTERM_BP_FAT	GO:0006952~defense response	4	11.7647	0.112281	MASP2, IGF2, NFATC4, EPHA3	27	615	13528	3.25878	1	0.947604	82.9073
Embryonic tumour-associated cluster 4
Annotation Cluster 1	Enrichment Score: 2.0591747833401493
Category	Term	Count	%	PValue	Genes	List Total	Pop Hits	Pop Total	Fold Enrichment	Bonferroni	Benjamini	FDR
GOTERM_BP_FAT	GO:0035113~embryonic appendage morphogenesis	3	13.0435	0.00720526	HOXC10, PRRX1, GREM1	21	87	13528	22.2135	0.943757	0.616861	9.58768
GOTERM_BP_FAT	GO:0030326~embryonic limb morphogenesis	3	13.0435	0.00720526	HOXC10, PRRX1, GREM1	21	87	13528	22.2135	0.943757	0.616861	9.58768
GOTERM_BP_FAT	GO:0035108~limb morphogenesis	3	13.0435	0.00924467	HOXC10, PRRX1, GREM1	21	99	13528	19.5209	0.97519	0.603121	12.1422
GOTERM_BP_FAT	GO:0035107~appendage morphogenesis	3	13.0435	0.00924467	HOXC10, PRRX1, GREM1	21	99	13528	19.5209	0.97519	0.603121	12.1422
GOTERM_BP_FAT	GO:0048736~appendage development	3	13.0435	0.0099755	HOXC10, PRRX1, GREM1	21	103	13528	18.7628	0.981504	0.485742	13.0412
GOTERM_BP_FAT	GO:0060173~limb development	3	13.0435	0.0099755	HOXC10, PRRX1, GREM1	21	103	13528	18.7628	0.981504	0.485742	13.0412
Annotation Cluster 2	Enrichment Score: 1.2579541121677462
Category	Term	Count	%	PValue	Genes	List Total	Pop Hits	Pop Total	Fold Enrichment	Bonferroni	Benjamini	FDR
UP_SEQ_FEATURE	DNA-binding region:Homeobox	4	17.3913	0.00129552	HOXC10, HOXC8, HOXC4, PRRX1	23	190	19113	17.4947	0.124994	0.124994	1.43646
INTERPRO	IPR017970:Homeobox, conserved site	4	17.3913	0.00219086	HOXC10, HOXC8, HOXC4, PRRX1	20	232	16659	14.3612	0.134766	0.134766	2.21752
INTERPRO	IPR001356:Homeobox	4	17.3913	0.00227241	HOXC10, HOXC8, HOXC4, PRRX1	20	235	16659	14.1779	0.139421	0.0723261	2.29921
INTERPRO	IPR012287:Homeodomain-related	4	17.3913	0.00235584	HOXC10, HOXC8, HOXC4, PRRX1	20	238	16659	13.9992	0.144158	0.0505664	2.3827
SP_PIR_KEYWORDS	Homeobox	4	17.3913	0.00253806	HOXC10, HOXC8, HOXC4, PRRX1	23	242	19235	13.8232	0.18604	0.18604	2.67198
SMART	SM00389:HOX	4	17.3913	0.00747115	HOXC10, HOXC8, HOXC4, PRRX1	17	235	9079	9.09036	0.126271	0.126271	5.37782
SP_PIR_KEYWORDS	developmental protein	5	21.7391	0.0109069	HOXC10, HOXC8, HOXC4, PRRX1, SEMA3A	23	779	19235	5.36781	0.588649	0.256289	11.0305
GOTERM_BP_FAT	GO:0001501~skeletal system development	4	17.3913	0.010997	HOXC10, HOXC8, HOXC4, PRRX1	21	319	13528	8.07762	0.987736	0.466727	14.2834
GOTERM_MF_FAT	GO:0043565~sequence-specific DNA binding	4	17.3913	0.0491679	HOXC10, HOXC8, HOXC4, PRRX1	19	607	12983	4.5029	0.985522	0.985522	41.7937
GOTERM_MF_FAT	GO:0003700~transcription factor activity	4	17.3913	0.148589	HOXC10, HOXC8, HOXC4, PRRX1	19	975	12983	2.80335	0.999999	0.998836	82.2122
GOTERM_BP_FAT	GO:0006355~regulation of transcription, DNA-dependent	5	21.7391	0.262109	HOXC10, HOXC8, HOXC4, BCL11B, PRRX1	21	1773	13528	1.81667	1	0.999686	98.5543
GOTERM_BP_FAT	GO:0051252~regulation of RNA metabolic process	5	21.7391	0.275833	HOXC10, HOXC8, HOXC4, BCL11B, PRRX1	21	1813	13528	1.77659	1	0.999674	98.8871
GOTERM_MF_FAT	GO:0030528~transcription regulator activity	4	17.3913	0.350691	HOXC10, HOXC8, HOXC4, PRRX1	19	1512	12983	1.80771	1	0.999885	99.0298
SP_PIR_KEYWORDS	dna-binding	4	17.3913	0.361935	HOXC10, HOXC8, HOXC4, PRRX1	23	1868	19235	1.7908	1	0.973733	99.1675
SP_PIR_KEYWORDS	transcription regulation	4	17.3913	0.413118	HOXC10, HOXC8, HOXC4, BCL11B	23	2026	19235	1.65114	1	0.980244	99.6585
SP_PIR_KEYWORDS	Transcription	4	17.3913	0.427554	HOXC10, HOXC8, HOXC4, BCL11B	23	2071	19235	1.61527	1	0.976842	99.7381
GOTERM_BP_FAT	GO:0045449~regulation of transcription	5	21.7391	0.554292	HOXC10, HOXC8, HOXC4, BCL11B, PRRX1	21	2601	13528	1.23835	1	1	99.9987
GOTERM_BP_FAT	GO:0006350~transcription	4	17.3913	0.620581	HOXC10, HOXC8, HOXC4, BCL11B	21	2101	13528	1.22645	1	1	99.9999
GOTERM_MF_FAT	GO:0003677~DNA binding	4	17.3913	0.652064	HOXC10, HOXC8, HOXC4, PRRX1	19	2331	12983	1.17257	1	1	99.9988
SP_PIR_KEYWORDS	nucleus	5	21.7391	0.755297	HOXC10, HOXC8, HOXC4, BCL11B, PRRX1	23	4283	19235	0.976307	1	0.995616	100
Embryonic tumour-associated cluster 5
Annotation Cluster 1	Enrichment Score: 1.2996482686326096
Category	Term	Count	%	PValue	Genes	List Total	Pop Hits	Pop Total	Fold Enrichment	Bonferroni	Benjamini	FDR
GOTERM_BP_FAT	GO:0031175~neuron projection development	4	9.52381	0.0240588	RTN4RL1, NEDD4, BCL2, APBB2	34	256	13528	6.21691	1	0.998628	31.2401
GOTERM_BP_FAT	GO:0048666~neuron development	4	9.52381	0.0489202	RTN4RL1, NEDD4, BCL2, APBB2	34	339	13528	4.69478	1	0.993848	53.7645
GOTERM_BP_FAT	GO:0030030~cell projection organization	4	9.52381	0.0597364	RTN4RL1, NEDD4, BCL2, APBB2	34	368	13528	4.32481	1	0.964362	61.2227
GOTERM_BP_FAT	GO:0030182~neuron differentiation	4	9.52381	0.0900339	RTN4RL1, NEDD4, BCL2, APBB2	34	438	13528	3.63363	1	0.97396	76.5682
