# Supplementary material for: Embryonic mammary signature subsets are activated in Brca1-/- and basal-like breast cancers
Source: Breast Cancer Res. 2013 Mar 18;15(2):R25. doi: 10.1186/bcr3403 (PMC3672751; doi:10.1186/bcr3403)
Supplement: Additional file 7 — Embryonic genes found activated and repressed in basal-like, HER2+, luminal or normal breast cancer subtypes in UNC337 data set. Functional-analysis clustering lists the category of gene set (CC, cellular location; BP, biologic process; MF, molecular function); term (specific gene ontology (GO) with GO number); count (number of genes enriching term); % (percentage of total of genes that belong to category enriched by analyzed gene set); P value (enrichment of gene set); genes (list of genes enriching gene set by Affymetrix ID); Bonferroni; Benjamini, and FDR (false discovery rate) for functional annotation clustering of genes expressed in tumor-associated gene modules defined by cluster analysis. [file bcr3403-S7.XLS]

## Sheet: Tumour associated gene clusters
Five embryonic gene clusters found activated in breast cancers in UNC-337 dataset.
Cluster 1: mixed		Cluster 2: non-basal		Cluster 3: basal		Cluster 4: basal		Cluster 5: non-basal
Gene Symbol	Entrez Gene ID	Gene Symbol	Entrez Gene ID	Gene Symbol	Entrez Gene ID	Gene Symbol	Entrez Gene ID	Gene Symbol	Entrez Gene ID
CD247	919	C16orf53	79447	KIF11	3832	PCDH8	5100	HSPA12B	116835
CD83	9308	AAGAB	79719	KIF20A	10112	ELAVL2	1993	ADH1C	126
RAB8B	51762	IGF1R	3480	TPX2	22974	TMEM38A	79041	CCDC3	83643
ST8SIA4	7903	BAZ2A	11176	CDC25C	995	GRHL3	57822	CDKN1C	1028
PTPRO	5800	RTN4RL1	146760	MCM3	4172	SCAI	286205	GPC3	2719
TGFBR1	7046	ASTN2	23245	ASPM	259266	PLCB4	5332	IGF2	3481
LGI2	55203	GOLGA1	2800	CENPF	1063	PROX1	5629	AGXT2L2	85007
HIF1A	3091	IL6ST	3572	TRIP13	9319	C12orf45	121053	POLR2A	5430
ADPRH	141	CLSTN2	64084	CENPE	1062	CCNY	219771	ADD1	118
GGTA1	2681	SLC39A6	25800	STMN1	3925	WNT6	7475
C1orf54	79630	DACH1	1602	KIF23	9493	BCL11A	53335
VCAN	1462	NPNT	255743			SOX11	6664
BNC2	54796	MAGED2	10916			PTDSS1	9791
FLRT2	23768	LYPD6B	130576			CDCA2	157313
MEIS2	4212	LYPD6	130574			GART	2618
LAMC1	3915	SLC7A2	6542			PSMD11	5717
RARRES2	5919	SALL2	6297			TTC9C	283237
EMX2	2018	BCL2	596			CHST11	50515
PLAGL1	5325	SLITRK6	84189			CORO1C	23603
FAM49A	81553	APBB2	323			KPNA4	3840
EIF4EBP2	1979					TMSB10	9168
SGCE	8910					ATL3	25923
GNAI1	2770					B3GNT5	84002
ANKRD6	22881					UCHL1	7345
TEAD1	7003					VSNL1	7447
						PCDHB11	56125

## Sheet: FAC
Functional annotation clustering of five embryonic gene clusters found activated in Prat breast cancer dataset.
Embryonic tumour-associated cluster 1
Annotation Cluster 1	Enrichment Score: 2.98303596128978
Category	Term	Count	%	PValue	Genes	List Total	Pop Hits	Pop Total	Fold Enrichment	Bonferroni	Benjamini	FDR
GOTERM_BP_FAT	GO:0016477~cell migration	5	20	0.00051594	HIF1A, TGFBR1, EMX2, VCAN, LAMC1	20	276	13528	12.2536	0.208056	0.208056	0.729938
GOTERM_BP_FAT	GO:0048870~cell motility	5	20	0.000769923	HIF1A, TGFBR1, EMX2, VCAN, LAMC1	20	307	13528	11.0163	0.293999	0.159762	1.08744
GOTERM_BP_FAT	GO:0051674~localization of cell	5	20	0.000769923	HIF1A, TGFBR1, EMX2, VCAN, LAMC1	20	307	13528	11.0163	0.293999	0.159762	1.08744
GOTERM_BP_FAT	GO:0006928~cell motion	5	20	0.00382264	HIF1A, TGFBR1, EMX2, VCAN, LAMC1	20	475	13528	7.12	0.822918	0.438446	5.29183
Annotation Cluster 2	Enrichment Score: 1.3280879446717884
Category	Term	Count	%	PValue	Genes	List Total	Pop Hits	Pop Total	Fold Enrichment	Bonferroni	Benjamini	FDR
GOTERM_BP_FAT	GO:0045941~positive regulation of transcription	5	20	0.00702883	PLAGL1, MEIS2, HIF1A, TGFBR1, TEAD1	20	564	13528	5.99645	0.958756	0.549349	9.52832
GOTERM_BP_FAT	GO:0010628~positive regulation of gene expression	5	20	0.00779785	PLAGL1, MEIS2, HIF1A, TGFBR1, TEAD1	20	581	13528	5.821	0.970941	0.507218	10.5179
GOTERM_BP_FAT	GO:0045935~positive regulation of nucleobase, nucleoside, nucleotide and nucleic acid metabolic process	5	20	0.00998927	PLAGL1, MEIS2, HIF1A, TGFBR1, TEAD1	20	624	13528	5.41987	0.989304	0.530604	13.283
GOTERM_BP_FAT	GO:0051173~positive regulation of nitrogen compound metabolic process	5	20	0.0111342	PLAGL1, MEIS2, HIF1A, TGFBR1, TEAD1	20	644	13528	5.25155	0.99366	0.514697	14.6958
GOTERM_BP_FAT	GO:0010557~positive regulation of macromolecule biosynthetic process	5	20	0.0117377	PLAGL1, MEIS2, HIF1A, TGFBR1, TEAD1	20	654	13528	5.17125	0.995189	0.486806	15.4319
GOTERM_BP_FAT	GO:0031328~positive regulation of cellular biosynthetic process	5	20	0.0137436	PLAGL1, MEIS2, HIF1A, TGFBR1, TEAD1	20	685	13528	4.93723	0.99808	0.500936	17.8363
GOTERM_BP_FAT	GO:0045944~positive regulation of transcription from RNA polymerase II promoter	4	16	0.0143065	PLAGL1, MEIS2, HIF1A, TEAD1	20	371	13528	7.29272	0.998516	0.478644	18.4995
GOTERM_BP_FAT	GO:0009891~positive regulation of biosynthetic process	5	20	0.0144352	PLAGL1, MEIS2, HIF1A, TGFBR1, TEAD1	20	695	13528	4.86619	0.998601	0.449803	18.6505
GOTERM_BP_FAT	GO:0045893~positive regulation of transcription, DNA-dependent	4	16	0.0277314	PLAGL1, MEIS2, HIF1A, TEAD1	20	477	13528	5.67212	0.999997	0.653304	32.9168
GOTERM_BP_FAT	GO:0051254~positive regulation of RNA metabolic process	4	16	0.0283359	PLAGL1, MEIS2, HIF1A, TEAD1	20	481	13528	5.62495	0.999998	0.631917	33.5064
GOTERM_BP_FAT	GO:0010604~positive regulation of macromolecule metabolic process	5	20	0.0288879	PLAGL1, MEIS2, HIF1A, TGFBR1, TEAD1	20	857	13528	3.94632	0.999998	0.611866	34.0407
GOTERM_BP_FAT	GO:0006357~regulation of transcription from RNA polymerase II promoter	4	16	0.0788879	PLAGL1, MEIS2, HIF1A, TEAD1	20	727	13528	3.7216	1	0.872987	68.8555
GOTERM_MF_FAT	GO:0003700~transcription factor activity	4	16	0.130731	MEIS2, HIF1A, EMX2, TEAD1	18	975	12983	2.95909	0.999964	0.999964	76.8316
GOTERM_BP_FAT	GO:0045449~regulation of transcription	7	28	0.14153	PLAGL1, MEIS2, HIF1A, BNC2, TGFBR1, EMX2, TEAD1	20	2601	13528	1.82038	1	0.950163	88.5406
GOTERM_MF_FAT	GO:0003677~DNA binding	6	24	0.176047	PLAGL1, MEIS2, HIF1A, BNC2, EMX2, TEAD1	18	2331	12983	1.85657	0.999999	0.991013	86.7506
SP_PIR_KEYWORDS	dna-binding	5	20	0.199424	PLAGL1, MEIS2, HIF1A, EMX2, TEAD1	25	1868	19235	2.05942	1	0.968177	91.2401
GOTERM_BP_FAT	GO:0006355~regulation of transcription, DNA-dependent	5	20	0.231893	PLAGL1, MEIS2, HIF1A, EMX2, TEAD1	20	1773	13528	1.9075	1	0.993048	97.6371
GOTERM_BP_FAT	GO:0051252~regulation of RNA metabolic process	5	20	0.244548	PLAGL1, MEIS2, HIF1A, EMX2, TEAD1	20	1813	13528	1.86542	1	0.99372	98.1335
GOTERM_MF_FAT	GO:0030528~transcription regulator activity	4	16	0.317137	MEIS2, HIF1A, EMX2, TEAD1	18	1512	12983	1.90814	1	0.996187	98.1346
SP_PIR_KEYWORDS	nucleus	6	24	0.645633	PLAGL1, MEIS2, HIF1A, BNC2, EMX2, TEAD1	25	4283	19235	1.07784	1	0.998391	99.9988
Embryonic tumour-associated cluster 2
Annotation Cluster 1	Enrichment Score: 3.9422634812707047
Category	Term	Count	%	PValue	Genes	List Total	Pop Hits	Pop Total	Fold Enrichment	Bonferroni	Benjamini	FDR
GOTERM_BP_FAT	GO:0007409~axonogenesis	5	25	2.5962e-05	IGF1R, RTN4RL1, BCL2, APBB2, SLITRK6	14	193	13528	25.0333	0.0147663	0.0147663	0.0380954
GOTERM_BP_FAT	GO:0048667~cell morphogenesis involved in neuron differentiation	5	25	3.54822e-05	IGF1R, RTN4RL1, BCL2, APBB2, SLITRK6	14	209	13528	23.1169	0.0201264	0.0101143	0.0520616
GOTERM_BP_FAT	GO:0048812~neuron projection morphogenesis	5	25	3.82162e-05	IGF1R, RTN4RL1, BCL2, APBB2, SLITRK6	14	213	13528	22.6828	0.0216603	0.00727286	0.0560721
GOTERM_BP_FAT	GO:0000904~cell morphogenesis involved in differentiation	5	25	6.49571e-05	IGF1R, RTN4RL1, BCL2, APBB2, SLITRK6	14	244	13528	19.8009	0.0365374	0.00926224	0.0952897
GOTERM_BP_FAT	GO:0048858~cell projection morphogenesis	5	25	6.59997e-05	IGF1R, RTN4RL1, BCL2, APBB2, SLITRK6	14	245	13528	19.7201	0.0371129	0.00753528	0.0968185
GOTERM_BP_FAT	GO:0032990~cell part morphogenesis	5	25	7.82943e-05	IGF1R, RTN4RL1, BCL2, APBB2, SLITRK6	14	256	13528	18.8728	0.0438729	0.00744952	0.114845
GOTERM_BP_FAT	GO:0031175~neuron projection development	5	25	7.82943e-05	IGF1R, RTN4RL1, BCL2, APBB2, SLITRK6	14	256	13528	18.8728	0.0438729	0.00744952	0.114845
GOTERM_BP_FAT	GO:0048666~neuron development	5	25	0.000231561	IGF1R, RTN4RL1, BCL2, APBB2, SLITRK6	14	339	13528	14.252	0.124272	0.0187786	0.339305
GOTERM_BP_FAT	GO:0000902~cell morphogenesis	5	25	0.000279288	IGF1R, RTN4RL1, BCL2, APBB2, SLITRK6	14	356	13528	13.5714	0.147902	0.019808	0.409105
GOTERM_BP_FAT	GO:0030030~cell projection organization	5	25	0.000317007	IGF1R, RTN4RL1, BCL2, APBB2, SLITRK6	14	368	13528	13.1289	0.166127	0.0199836	0.464238
GOTERM_BP_FAT	GO:0032989~cellular component morphogenesis	5	25	0.000423209	IGF1R, RTN4RL1, BCL2, APBB2, SLITRK6	14	397	13528	12.1698	0.215375	0.0239632	0.619314
GOTERM_BP_FAT	GO:0030182~neuron differentiation	5	25	0.000614147	IGF1R, RTN4RL1, BCL2, APBB2, SLITRK6	14	438	13528	11.0307	0.29673	0.0314947	0.897556
Annotation Cluster 2	Enrichment Score: 1.598269135306524
Category	Term	Count	%	PValue	Genes	List Total	Pop Hits	Pop Total	Fold Enrichment	Bonferroni	Benjamini	FDR
GOTERM_BP_FAT	GO:0030335~positive regulation of cell migration	3	15	0.00318459	IGF1R, IL6ST, BCL2	14	89	13528	32.5714	0.839214	0.141275	4.57333
GOTERM_BP_FAT	GO:0040017~positive regulation of locomotion	3	15	0.00384646	IGF1R, IL6ST, BCL2	14	98	13528	29.5802	0.890109	0.156223	5.49903
GOTERM_BP_FAT	GO:0051272~positive regulation of cell motion	3	15	0.00384646	IGF1R, IL6ST, BCL2	14	98	13528	29.5802	0.890109	0.156223	5.49903
GOTERM_BP_FAT	GO:0030334~regulation of cell migration	3	15	0.0110552	IGF1R, IL6ST, BCL2	14	169	13528	17.153	0.998288	0.365548	15.0538
GOTERM_BP_FAT	GO:0040012~regulation of locomotion	3	15	0.0141027	IGF1R, IL6ST, BCL2	14	192	13528	15.0982	0.999708	0.41874	18.8156
GOTERM_BP_FAT	GO:0051270~regulation of cell motion	3	15	0.0142427	IGF1R, IL6ST, BCL2	14	193	13528	15.02	0.999731	0.401742	18.9846
GOTERM_BP_FAT	GO:0008284~positive regulation of cell proliferation	3	15	0.0583275	IGF1R, IL6ST, BCL2	14	414	13528	7.00207	1	0.821256	58.6048
GOTERM_MF_FAT	GO:0042802~identical protein binding	3	15	0.0839795	IGF1R, IL6ST, BCL2	11	640	12983	5.53253	0.996659	0.996659	59.0985
GOTERM_BP_FAT	GO:0010033~response to organic substance	3	15	0.150184	IGF1R, IL6ST, BCL2	14	721	13528	4.02061	1	0.982651	90.8218
GOTERM_BP_FAT	GO:0042127~regulation of cell proliferation	3	15	0.172759	IGF1R, IL6ST, BCL2	14	787	13528	3.68343	1	0.989199	93.8177
GOTERM_BP_FAT	GO:0010604~positive regulation of macromolecule metabolic process	3	15	0.197375	IGF1R, IL6ST, BCL2	14	857	13528	3.38256	1	0.988885	96.0316
Embryonic tumour-associated cluster 3
Annotation Cluster 1	Enrichment Score: 10.420048496350724
Category	Term	Count	%	PValue	Genes	List Total	Pop Hits	Pop Total	Fold Enrichment	Bonferroni	Benjamini	FDR
GOTERM_BP_FAT	GO:0000279~M phase	9	81.8182	4.85337e-12	KIF23, KIF11, TPX2, CENPF, CENPE, STMN1, CDC25C, ASPM, TRIP13	11	329	13528	33.6424	9.65815e-10	9.65815e-10	6.07817e-09
GOTERM_BP_FAT	GO:0022403~cell cycle phase	9	81.8182	3.07042e-11	KIF23, KIF11, TPX2, CENPF, CENPE, STMN1, CDC25C, ASPM, TRIP13	11	414	13528	26.7352	6.11014e-09	3.05507e-09	3.8453e-08
GOTERM_BP_FAT	GO:0022402~cell cycle process	9	81.8182	3.68649e-10	KIF23, KIF11, TPX2, CENPF, CENPE, STMN1, CDC25C, ASPM, TRIP13	11	565	13528	19.59	7.33612e-08	1.83403e-08	4.61685e-07
Annotation Cluster 2	Enrichment Score: 8.425819100013053
Category	Term	Count	%	PValue	Genes	List Total	Pop Hits	Pop Total	Fold Enrichment	Bonferroni	Benjamini	FDR
GOTERM_BP_FAT	GO:0000280~nuclear division	7	63.6364	3.43761e-09	KIF23, KIF11, TPX2, CENPF, CENPE, CDC25C, ASPM	11	220	13528	39.1306	6.84083e-07	1.14014e-07	4.30515e-06
GOTERM_BP_FAT	GO:0007067~mitosis	7	63.6364	3.43761e-09	KIF23, KIF11, TPX2, CENPF, CENPE, CDC25C, ASPM	11	220	13528	39.1306	6.84083e-07	1.14014e-07	4.30515e-06
GOTERM_BP_FAT	GO:0000087~M phase of mitotic cell cycle	7	63.6364	3.83089e-09	KIF23, KIF11, TPX2, CENPF, CENPE, CDC25C, ASPM	11	224	13528	38.4318	7.62347e-07	1.08907e-07	4.79768e-06
GOTERM_BP_FAT	GO:0048285~organelle fission	7	63.6364	4.37433e-09	KIF23, KIF11, TPX2, CENPF, CENPE, CDC25C, ASPM	11	229	13528	37.5927	8.70492e-07	1.08812e-07	5.47827e-06
Annotation Cluster 3	Enrichment Score: 6.886142320715242
Category	Term	Count	%	PValue	Genes	List Total	Pop Hits	Pop Total	Fold Enrichment	Bonferroni	Benjamini	FDR
SP_PIR_KEYWORDS	mitosis	6	54.5455	1.7893e-08	KIF23, KIF11, CENPF, CENPE, CDC25C, ASPM	11	183	19235	57.3323	9.12542e-07	9.12542e-07	1.73096e-05
SP_PIR_KEYWORDS	cell division	6	54.5455	1.11723e-07	KIF23, KIF11, CENPF, CENPE, CDC25C, ASPM	11	264	19235	39.7417	5.69788e-06	1.8993e-06	0.000108081
GOTERM_BP_FAT	GO:0051301~cell division	6	54.5455	1.09836e-06	KIF23, KIF11, CENPF, CENPE, CDC25C, ASPM	11	295	13528	25.0133	0.00021855	2.42857e-05	0.00137555
Annotation Cluster 4	Enrichment Score: 6.21483836629967
Category	Term	Count	%	PValue	Genes	List Total	Pop Hits	Pop Total	Fold Enrichment	Bonferroni	Benjamini	FDR
GOTERM_CC_FAT	GO:0015630~microtubule cytoskeleton	9	81.8182	4.59598e-10	KIF23, KIF11, TPX2, CENPF, CENPE, STMN1, MCM3, ASPM, KIF20A	11	549	12782	19.0492	2.38991e-08	2.38991e-08	4.46529e-07
GOTERM_CC_FAT	GO:0044430~cytoskeletal part	9	81.8182	3.61968e-08	KIF23, KIF11, TPX2, CENPF, CENPE, STMN1, MCM3, ASPM, KIF20A	11	952	12782	10.9853	1.88223e-06	9.41115e-07	3.51675e-05
GOTERM_CC_FAT	GO:0005856~cytoskeleton	9	81.8182	6.71331e-07	KIF23, KIF11, TPX2, CENPF, CENPE, STMN1, MCM3, ASPM, KIF20A	11	1381	12782	7.57277	3.49086e-05	8.72726e-06	0.000652239
GOTERM_CC_FAT	GO:0043228~non-membrane-bounded organelle	9	81.8182	8.68784e-05	KIF23, KIF11, TPX2, CENPF, CENPE, STMN1, MCM3, ASPM, KIF20A	11	2596	12782	4.02851	0.00450769	0.000645203	0.0843761
GOTERM_CC_FAT	GO:0043232~intracellular non-membrane-bounded organelle	9	81.8182	8.68784e-05	KIF23, KIF11, TPX2, CENPF, CENPE, STMN1, MCM3, ASPM, KIF20A	11	2596	12782	4.02851	0.00450769	0.000645203	0.0843761
Annotation Cluster 5	Enrichment Score: 4.999303177094341
Category	Term	Count	%	PValue	Genes	List Total	Pop Hits	Pop Total	Fold Enrichment	Bonferroni	Benjamini	FDR
UP_SEQ_FEATURE	domain:Kinesin-motor	4	36.3636	1.25889e-06	KIF23, KIF11, CENPE, KIF20A	11	43	19113	161.632	0.000129658	0.000129658	0.00140505
INTERPRO	IPR019821:Kinesin, motor region, conserved site	4	36.3636	1.7663e-06	KIF23, KIF11, CENPE, KIF20A	11	42	16659	144.234	3.53253e-05	3.53253e-05	0.00134431
INTERPRO	IPR001752:Kinesin, motor region	4	36.3636	1.7663e-06	KIF23, KIF11, CENPE, KIF20A	11	42	16659	144.234	3.53253e-05	3.53253e-05	0.00134431
SMART	SM00129:KISc	4	36.3636	3.18115e-06	KIF23, KIF11, CENPE, KIF20A	8	42	9079	108.083	1.90867e-05	1.90867e-05	0.00152245
GOTERM_MF_FAT	GO:0003777~microtubule motor activity	4	36.3636	2.33617e-05	KIF23, KIF11, CENPE, KIF20A	11	77	12983	61.3129	0.000840677	0.000840677	0.020835
SP_PIR_KEYWORDS	motor protein	4	36.3636	3.65967e-05	KIF23, KIF11, CENPE, KIF20A	11	132	19235	52.989	0.00186473	0.000373224	0.0353979
GOTERM_BP_FAT	GO:0007018~microtubule-based movement	4	36.3636	6.52552e-05	KIF23, KIF11, CENPE, KIF20A	11	113	13528	43.5334	0.0129023	0.0010816	0.0816928
GOTERM_MF_FAT	GO:0003774~motor activity	4	36.3636	0.000145316	KIF23, KIF11, CENPE, KIF20A	11	142	12983	33.2471	0.00521808	0.00261245	0.129537
Annotation Cluster 6	Enrichment Score: 4.8138254970212255
Category	Term	Count	%	PValue	Genes	List Total	Pop Hits	Pop Total	Fold Enrichment	Bonferroni	Benjamini	FDR
SP_PIR_KEYWORDS	microtubule	5	45.4545	4.02156e-06	KIF23, KIF11, CENPE, STMN1, KIF20A	11	231	19235	37.8493	0.000205079	5.12737e-05	0.00389038
GOTERM_BP_FAT	GO:0007017~microtubule-based process	5	45.4545	2.29615e-05	KIF23, KIF11, CENPE, STMN1, KIF20A	11	253	13528	24.3047	0.00455897	0.000456835	0.0287525
GOTERM_CC_FAT	GO:0005874~microtubule	5	45.4545	3.91857e-05	KIF23, KIF11, CENPE, STMN1, KIF20A	11	274	12782	21.2044	0.00203562	0.000339559	0.038065
Annotation Cluster 7	Enrichment Score: 3.5911879369650195
Category	Term	Count	%	PValue	Genes	List Total	Pop Hits	Pop Total	Fold Enrichment	Bonferroni	Benjamini	FDR
UP_SEQ_FEATURE	nucleotide phosphate-binding region:ATP	6	54.5455	6.51615e-05	KIF23, KIF11, CENPE, MCM3, TRIP13, KIF20A	11	962	19113	10.8371	0.00668938	0.0033503	0.0727033
SP_PIR_KEYWORDS	atp-binding	6	54.5455	0.000290435	KIF23, KIF11, CENPE, MCM3, TRIP13, KIF20A	11	1326	19235	7.91238	0.0147051	0.00185008	0.280612
SP_PIR_KEYWORDS	nucleotide-binding	6	54.5455	0.000890014	KIF23, KIF11, CENPE, MCM3, TRIP13, KIF20A	11	1686	19235	6.22291	0.0443953	0.00503295	0.85768
Annotation Cluster 8	Enrichment Score: 3.1604681035098587
Category	Term	Count	%	PValue	Genes	List Total	Pop Hits	Pop Total	Fold Enrichment	Bonferroni	Benjamini	FDR
GOTERM_MF_FAT	GO:0005524~ATP binding	7	63.6364	0.000300191	KIF23, KIF11, TPX2, CENPE, MCM3, TRIP13, KIF20A	11	1477	12983	5.59371	0.0107503	0.00359635	0.267431
GOTERM_MF_FAT	GO:0032559~adenyl ribonucleotide binding	7	63.6364	0.000323579	KIF23, KIF11, TPX2, CENPE, MCM3, TRIP13, KIF20A	11	1497	12983	5.51898	0.0115831	0.00290844	0.288239
GOTERM_MF_FAT	GO:0030554~adenyl nucleotide binding	7	63.6364	0.000432244	KIF23, KIF11, TPX2, CENPE, MCM3, TRIP13, KIF20A	11	1577	12983	5.239	0.0154436	0.00310799	0.384871
GOTERM_MF_FAT	GO:0001883~purine nucleoside binding	7	63.6364	0.000470001	KIF23, KIF11, TPX2, CENPE, MCM3, TRIP13, KIF20A	11	1601	12983	5.16047	0.0167816	0.00281669	0.418428
GOTERM_MF_FAT	GO:0001882~nucleoside binding	7	63.6364	0.000488168	KIF23, KIF11, TPX2, CENPE, MCM3, TRIP13, KIF20A	11	1612	12983	5.12525	0.0174247	0.00250804	0.43457
GOTERM_MF_FAT	GO:0032555~purine ribonucleotide binding	7	63.6364	0.000998575	KIF23, KIF11, TPX2, CENPE, MCM3, TRIP13, KIF20A	11	1836	12983	4.49995	0.0353275	0.00448574	0.887143
GOTERM_MF_FAT	GO:0032553~ribonucleotide binding	7	63.6364	0.000998575	KIF23, KIF11, TPX2, CENPE, MCM3, TRIP13, KIF20A	11	1836	12983	4.49995	0.0353275	0.00448574	0.887143
GOTERM_MF_FAT	GO:0017076~purine nucleotide binding	7	63.6364	0.00126696	KIF23, KIF11, TPX2, CENPE, MCM3, TRIP13, KIF20A	11	1918	12983	4.30756	0.0446136	0.00505821	1.12438
GOTERM_MF_FAT	GO:0000166~nucleotide binding	7	63.6364	0.00295454	KIF23, KIF11, TPX2, CENPE, MCM3, TRIP13, KIF20A	11	2245	12983	3.68014	0.101044	0.0105956	2.60462
Annotation Cluster 9	Enrichment Score: 2.829301393438785
Category	Term	Count	%	PValue	Genes	List Total	Pop Hits	Pop Total	Fold Enrichment	Bonferroni	Benjamini	FDR
GOTERM_BP_FAT	GO:0007052~mitotic spindle organization	3	27.2727	5.13772e-05	KIF23, KIF11, STMN1	11	15	13528	245.964	0.0101722	0.000929051	0.064324
GOTERM_BP_FAT	GO:0007051~spindle organization	3	27.2727	0.000478715	KIF23, KIF11, STMN1	11	45	13528	81.9879	0.0908881	0.00730297	0.597876
GOTERM_BP_FAT	GO:0000226~microtubule cytoskeleton organization	3	27.2727	0.00498428	KIF23, KIF11, STMN1	11	147	13528	25.0983	0.630037	0.0537436	6.06598
GOTERM_BP_FAT	GO:0007010~cytoskeleton organization	3	27.2727	0.0392957	KIF23, KIF11, STMN1	11	436	13528	8.46205	0.999657	0.273201	39.4716
Annotation Cluster 10	Enrichment Score: 2.6252012768485145
Category	Term	Count	%	PValue	Genes	List Total	Pop Hits	Pop Total	Fold Enrichment	Bonferroni	Benjamini	FDR
SP_PIR_KEYWORDS	nucleotide binding	3	27.2727	0.00133996	KIF23, KIF11, CENPE	11	107	19235	49.0272	0.0660978	0.00681503	1.28876
SP_PIR_KEYWORDS	P-loop	3	27.2727	0.00157207	KIF23, KIF11, CENPE	11	116	19235	45.2234	0.077104	0.00726789	1.51049
SP_PIR_KEYWORDS	ATP	3	27.2727	0.00632169	KIF23, KIF11, CENPE	11	236	19235	22.2284	0.276337	0.0245723	5.95059
Annotation Cluster 11	Enrichment Score: 2.4424681485293234
Category	Term	Count	%	PValue	Genes	List Total	Pop Hits	Pop Total	Fold Enrichment	Bonferroni	Benjamini	FDR
GOTERM_BP_FAT	GO:0051783~regulation of nuclear division	3	27.2727	0.000741443	CENPF, CENPE, CDC25C	11	56	13528	65.8831	0.137225	0.0104876	0.924603
GOTERM_BP_FAT	GO:0007088~regulation of mitosis	3	27.2727	0.000741443	CENPF, CENPE, CDC25C	11	56	13528	65.8831	0.137225	0.0104876	0.924603
GOTERM_BP_FAT	GO:0010564~regulation of cell cycle process	3	27.2727	0.0030309	CENPF, CENPE, CDC25C	11	114	13528	32.3636	0.453415	0.0370503	3.73021
GOTERM_BP_FAT	GO:0007346~regulation of mitotic cell cycle	3	27.2727	0.0053198	CENPF, CENPE, CDC25C	11	152	13528	24.2727	0.654052	0.0516895	6.4619
GOTERM_BP_FAT	GO:0033043~regulation of organelle organization	3	27.2727	0.0105888	CENPF, CENPE, CDC25C	11	217	13528	17.0021	0.879776	0.0918002	12.4813
GOTERM_BP_FAT	GO:0051726~regulation of cell cycle	3	27.2727	0.0235897	CENPF, CENPE, CDC25C	11	331	13528	11.1464	0.991354	0.186613	25.8419
Annotation Cluster 12	Enrichment Score: 2.215258955796864
Category	Term	Count	%	PValue	Genes	List Total	Pop Hits	Pop Total	Fold Enrichment	Bonferroni	Benjamini	FDR
GOTERM_CC_FAT	GO:0031981~nuclear lumen	6	54.5455	0.00287729	KIF23, TPX2, CENPF, MCM3, CDC25C, KIF20A	11	1450	12782	4.80828	0.13915	0.018555	2.76068
GOTERM_CC_FAT	GO:0070013~intracellular organelle lumen	6	54.5455	0.00711729	KIF23, TPX2, CENPF, MCM3, CDC25C, KIF20A	11	1779	12782	3.91906	0.310247	0.0404292	6.70431
GOTERM_CC_FAT	GO:0043233~organelle lumen	6	54.5455	0.00785935	KIF23, TPX2, CENPF, MCM3, CDC25C, KIF20A	11	1820	12782	3.83077	0.336549	0.0401997	7.37956
GOTERM_CC_FAT	GO:0031974~membrane-enclosed lumen	6	54.5455	0.00855618	KIF23, TPX2, CENPF, MCM3, CDC25C, KIF20A	11	1856	12782	3.75647	0.360351	0.0398074	8.00965
Embryonic tumour-associated cluster 4
Annotation Cluster 1	Enrichment Score: 1.1544340699489128
Category	Term	Count	%	PValue	Genes	List Total	Pop Hits	Pop Total	Fold Enrichment	Bonferroni	Benjamini	FDR
GOTERM_MF_FAT	GO:0003714~transcription corepressor activity	3	11.5385	0.0187056	BCL11A, SCAI, PROX1	20	145	12983	13.4307	0.799117	0.799117	18.3848
GOTERM_MF_FAT	GO:0016564~transcription repressor activity	3	11.5385	0.07695	BCL11A, SCAI, PROX1	20	316	12983	6.16282	0.998893	0.966729	57.746
GOTERM_MF_FAT	GO:0003712~transcription cofactor activity	3	11.5385	0.0975777	BCL11A, SCAI, PROX1	20	363	12983	5.36488	0.999838	0.945473	66.8666
GOTERM_MF_FAT	GO:0008134~transcription factor binding	3	11.5385	0.171685	BCL11A, SCAI, PROX1	20	513	12983	3.7962	1	0.959326	86.8209
Embryonic tumour-associated cluster 5
Annotation Cluster 1	Enrichment Score: 1.7446593387018807
Category	Term	Count	%	PValue	Genes	List Total	Pop Hits	Pop Total	Fold Enrichment	Bonferroni	Benjamini	FDR
GOTERM_BP_FAT	GO:0009967~positive regulation of signal transduction	3	33.3333	0.00453749	CDKN1C, GPC3, IGF2	6	295	13528	22.9288	0.819951	0.819951	6.09498
GOTERM_BP_FAT	GO:0010647~positive regulation of cell communication	3	33.3333	0.00561704	CDKN1C, GPC3, IGF2	6	329	13528	20.5593	0.880399	0.654166	7.49341
GOTERM_BP_FAT	GO:0042127~regulation of cell proliferation	3	33.3333	0.0300478	CDKN1C, GPC3, IGF2	6	787	13528	8.59466	0.99999	0.978375	34.4178
SP_PIR_KEYWORDS	disease mutation	3	33.3333	0.13716	CDKN1C, GPC3, IGF2	9	1591	19235	4.02996	0.999893	0.999893	77.4347
