# Supplementary material for: Embryonic mammary signature subsets are activated in Brca1-/- and basal-like breast cancers
Source: Breast Cancer Res. 2013 Mar 18;15(2):R25. doi: 10.1186/bcr3403 (PMC3672751; doi:10.1186/bcr3403)
Supplement: Additional file 8 — Embryonic genes found activated or repressed in basal-like, HER2+, luminal, or normal breast cancer subtypes in NKI295 data set. Functional-analysis clustering lists the category of gene set (CC, cellular location; BP, biologic process; MF, molecular function); term (specific gene ontology (GO) with GO number); count (number of genes enriching term); % (percentage of total of genes that belong to category enriched by analyzed gene set); P value (enrichment of gene set); genes (list of genes enriching gene set by Affymetrix ID); Bonferroni; Benjamini, and FDR (false discovery rate) for functional annotation clustering of genes expressed in tumor-associated gene modules defined by cluster analysis. [file bcr3403-S8.XLS]

## Sheet: Tumour associated gene clusters
Four embryonic gene clusters found activated in breast cancers in NKI-295 dataset.
Cluster 1: basal		Cluster 2: basal		Cluster 3:non-basal		Cluster 4: non-basal
Gene Symbol	Entrez Gene ID	Gene Symbol	Entrez Gene ID	Gene Symbol	Entrez Gene ID	Gene Symbol	Entrez Gene ID
CENPE	1062	TRIB2	28951	PELI2	57161	PCMTD1	115294
LIN9	286826	EPHA4	2043	PELI2	57161	SYNCRIP	10492
LIN9	286826	DPYSL2	1808	FLRT2	23768	SYNCRIP	10492
SMC4	10051	TCF7L2	6934	TSHZ3	57616	ASCC3	10973
ASPM	259266	ARID5B	84159	TSHZ3	57616	SFRS2IP	9169
POLR3G	10622	TGFBR1	7046	BNC2	54796	SMC2	10592
INTS8	55656	ARID5B	84159	VCAN	1462	ACYP1	97
CEP97	79598	EMX2	2018	BNC2	54796	PNN	5411
SMC2	10592	GREM1	26585	LAMC1	3915	THOC1	9984
TMEM167A	153339	RAB23	51715	VCAN	1462	CEP70	80321
BCL11B	64919	FAM135A	57579	BNC2	54796	C1orf54	79630
CD247	919	FAM49A	81553	PCDH7	5099	PPHLN1	51535
PCDH8	5100	GNAI1	2770	PCDH7	5099	SRP54	6729
BCL11A	53335	GGTA1	2681	NEGR1	257194	FKBP3	2287
IGF2BP3	10643	SGCE	8910	TTC3	7267	ABHD13	84945
IGF2BP2	10644	ABCA1	19	TTC3	7267	AGPS	8540
CORO1C	23603	PVRL3	25945	ZFHX3	463	HIGD1A	25994
SYNCRIP	10492	CD83	9308	TEAD1	7003	AGPS	8540
KIF23	9493	CHST2	9435	IGF1R	3480	ARID4B	51742
KIF23	9493	CHST11	50515	IGF1R	3480	CD2AP	23607
C1orf112	55732	SH3KBP1	30011	DACH1	1602	ZNF800	168850
MCM3	4172	RPS6KA3	6197	CLSTN2	64084	MOBKL1A	92597
CDC25C	995	RAB8B	51762	RTN4RL1	146760	PHF3	23469
FAM60A	58516	ST8SIA4	7903	ASTN2	23245	BCLAF1	9774
FAM60A	58516	CRKL	1399	SERF2	10169	ZNF292	23036
CCT4	10575	TMOD1	7111	LYPD6	130574	ZNF644	84146
RLIM	51132	NFYA	4800	LYPD6B	130576	PLEKHA5	54477
HSPA14	51182	TMEFF1	8577	SLITRK6	84189	CLIP1	6249
HSPA14	51182	TRIM59	286827	SLITRK6	84189	ZNF451	26036
DNM1L	10059	TRIM59	286827	NFIA	4774	SFRS2IP	9169
DNM1L	10059	TGFBR1	7046	NFIA	4774	CUL5	8065
HSPA14	51182	VSNL1	7447	BMP4	652	TBC1D15	64786
SUV39H2	79723	TMEFF1	8577	NR2F2	7026	ZNF260	339324
STMN1	3925	TFRC	7037	FAM160B2	64760	ZNF146	7705
KIF11	3832	ACN9	57001	ETV1	2115	TROVE2	6738
ASPM	259266			COX15	1355	HNRNPR	10236
CDCA2	157313			NRK	203447	MIA3	375056
POLR3G	10622			CDH13	1012	APC	324
NASP	4678			LPAR1	1902	PPP1R9A	55607
NASP	4678			CUX2	23316	FZD3	7976
NARF	26502			ODZ3	55714	SCAPER	49855
B3GNT5	84002			S100PBP	64766	N4BP2	55728
SOX11	6664			ETV1	2115	MLLT3	4300
TMSB10	9168			PTPRD	5789	ARFGEF1	10565
DNMT3A	1788			ANKHD1	54882	N4BP2	55728
CSNK2A1	1457			ZKSCAN1	7586	TBL1XR1	79718
UNG	7374			GTF2I	2969	KIDINS220	57498
FANCG	2189			CREBBP	1387	ZAK	51776
PSMD11	5717			CREBBP	1387	ARHGAP29	9411
HNRNPAB	3182			ZMIZ1	57178	ENAH	55740
TTC9C	283237			INSR	3643	UTRN	7402
JMJD4	65094			EIF4EBP2	1979	SOS1	6654
C6orf106	64771			SMOC2	64094	NFAT5	10725
ST8SIA4	7903			RAB31	11031	TCERG1	10915
UCHL1	7345			GOLGA1	2800	NKTR	4820
PTDSS1	9791			NR2F2	7026	SMG1	23049
CHST11	50515			AXIN2	8313	RBM12	10137
SNN	8303			TBC1D14	57533	COX15	1355
ATL3	25923			ADD1	118	ARF6	382
NF2	4771			ADD1	118	RPRD2	23248
TPX2	22974			CTDSP2	10106	SMURF2	64750
KIF20A	10112			FTO	79068	SMURF2	64750
TRIP13	9319			POLR3K	51728	SEC24B	10427
HDGF	3068			SLC7A2	6542	VPS13B	157680
GART	2618			CPD	1362	NEDD4	4734
				LNPEP	4012	XIAP	331
				SFXN2	118980	ACP1	52
				TTC30A	92104	ACP1	52
				HIGD1A	25994	EIF2S1	1965
				PIGB	9488	HNRNPC	3183
				PEX19	5824	TMX4	56255
				GOLPH3L	55204	ST8SIA4	7903
				LYPD6	130574	RAB8B	51762
				AHCYL1	10768	TBL1XR1	79718
				HOMEZ	57594	ETNK1	55500
				HIST2H2BE	8349	ZBTB33	10009
				HADH	3033	FMR1	2332
				DAB1	1600	MAPK6	5597
				TAF7	6879	EIF3A	8661
				MLEC	9761	HIBCH	26275
				ZSCAN21	7589	ATRX	546
				BCL2	596	TOP2B	7155
				SLC39A6	25800	PHF3	23469
				SLC7A2	6542	SLK	9748
				DACH1	1602	GMFB	2764
				MAGED2	10916	ARHGAP12	94134
				IL6ST	3572	HMGB1	3146
				IL6ST	3572	PIK3C2A	5286
				LASS6	253782	GCC2	9648
				GALNT7	51809	HNRNPR	10236
				MYEF2	50804	TMTC3	160418
				NEBL	10529	TMTC3	160418
				NEBL	10529	TMEM167A	153339
				AQR	9716	RAPGEF6	51735
				PTPN13	5783	ZFP62	92379
				CHD6	84181	EID1	23741
				TULP4	56995	CASC4	113201
				ACVR2B	93	ATL3	25923
				NEK1	4750	FBXL3	26224
				CLASP2	23122	RAB11FIP2	22841
				ZFX	7543	BPTF	2186
				APPL1	26060	ARF6	382
				UBE3A	7337	TMEM33	55161
						KIAA1430	57587
						TLK1	9874
						TIAL1	7073
						ZC3H13	23091
						RASA1	5921
						ALG11	440138

## Sheet: FAC
Functional annotation clustering of four embryonic gene clusters found activated in NKI-295 breast cancer dataset.
Embryonic tumour-associated cluster 1
Annotation Cluster 1	Enrichment Score: 7.098005969835062
Category	Term	Count	%	PValue	Genes	List Total	Pop Hits	Pop Total	Fold Enrichment	Bonferroni	Benjamini	FDR
GOTERM_BP_FAT	GO:0000279~M phase	12	21.4286	1.18751e-08	KIF23, KIF11, CDCA2, TPX2, CENPE, STMN1, CDC25C, SMC2, ASPM, TRIP13, SMC4, SUV39H2	48	329	13528	10.2796	7.39818e-06	7.39818e-06	1.76289e-05
GOTERM_BP_FAT	GO:0022403~cell cycle phase	12	21.4286	1.24683e-07	KIF23, KIF11, CDCA2, TPX2, CENPE, STMN1, CDC25C, SMC2, ASPM, TRIP13, SMC4, SUV39H2	48	414	13528	8.16908	7.76744e-05	1.94192e-05	0.000185095
GOTERM_BP_FAT	GO:0022402~cell cycle process	13	23.2143	3.43192e-07	KIF23, KIF11, TPX2, CENPE, CDC25C, SMC2, SUV39H2, SMC4, PSMD11, CDCA2, STMN1, ASPM, TRIP13	48	565	13528	6.48466	0.000213786	4.27608e-05	0.000509476
Annotation Cluster 2	Enrichment Score: 5.87419142522984
Category	Term	Count	%	PValue	Genes	List Total	Pop Hits	Pop Total	Fold Enrichment	Bonferroni	Benjamini	FDR
GOTERM_BP_FAT	GO:0048285~organelle fission	10	17.8571	7.59848e-08	KIF23, KIF11, DNM1L, CDCA2, TPX2, CENPE, CDC25C, SMC2, ASPM, SMC4	48	229	13528	12.3071	4.73374e-05	1.57794e-05	0.000112801
GOTERM_BP_FAT	GO:0000278~mitotic cell cycle	11	19.6429	4.35778e-07	KIF23, KIF11, PSMD11, CDCA2, TPX2, CENPE, STMN1, CDC25C, SMC2, ASPM, SMC4	48	370	13528	8.37883	0.000271453	4.52473e-05	0.000646922
GOTERM_BP_FAT	GO:0000280~nuclear division	9	16.0714	7.84964e-07	KIF23, KIF11, CDCA2, TPX2, CENPE, CDC25C, SMC2, ASPM, SMC4	48	220	13528	11.5295	0.000488913	6.98594e-05	0.00116529
GOTERM_BP_FAT	GO:0007067~mitosis	9	16.0714	7.84964e-07	KIF23, KIF11, CDCA2, TPX2, CENPE, CDC25C, SMC2, ASPM, SMC4	48	220	13528	11.5295	0.000488913	6.98594e-05	0.00116529
SP_PIR_KEYWORDS	mitosis	8	14.2857	8.6815e-07	KIF23, KIF11, CDCA2, CENPE, CDC25C, SMC2, ASPM, SMC4	56	183	19235	15.0156	0.000112853	2.82145e-05	0.001011
GOTERM_BP_FAT	GO:0000087~M phase of mitotic cell cycle	9	16.0714	8.99438e-07	KIF23, KIF11, CDCA2, TPX2, CENPE, CDC25C, SMC2, ASPM, SMC4	48	224	13528	11.3237	0.000560193	7.00413e-05	0.00133523
SP_PIR_KEYWORDS	cell division	8	14.2857	9.79915e-06	KIF23, KIF11, CDCA2, CENPE, CDC25C, SMC2, ASPM, SMC4	56	264	19235	10.4085	0.00127308	0.000254747	0.011411
GOTERM_BP_FAT	GO:0051301~cell division	8	14.2857	6.50165e-05	KIF23, KIF11, CDCA2, CENPE, CDC25C, SMC2, ASPM, SMC4	48	295	13528	7.64294	0.0396971	0.00449062	0.0964752
Annotation Cluster 3	Enrichment Score: 3.5361806111836565
Category	Term	Count	%	PValue	Genes	List Total	Pop Hits	Pop Total	Fold Enrichment	Bonferroni	Benjamini	FDR
GOTERM_CC_FAT	GO:0031981~nuclear lumen	16	28.5714	4.25213e-05	KIF23, POLR3G, DNMT3A, NF2, LIN9, SOX11, UCHL1, TPX2, SYNCRIP, RLIM, MCM3, CDC25C, INTS8, CSNK2A1, NARF, KIF20A	44	1450	12782	3.20552	0.0058086	0.0058086	0.0499688
GOTERM_CC_FAT	GO:0070013~intracellular organelle lumen	16	28.5714	0.000436274	KIF23, POLR3G, DNMT3A, NF2, LIN9, SOX11, UCHL1, TPX2, SYNCRIP, RLIM, MCM3, CDC25C, INTS8, CSNK2A1, NARF, KIF20A	44	1779	12782	2.6127	0.0580307	0.0118853	0.511602
GOTERM_CC_FAT	GO:0043233~organelle lumen	16	28.5714	0.000559182	KIF23, POLR3G, DNMT3A, NF2, LIN9, SOX11, UCHL1, TPX2, SYNCRIP, RLIM, MCM3, CDC25C, INTS8, CSNK2A1, NARF, KIF20A	44	1820	12782	2.55385	0.0737669	0.0126903	0.655299
GOTERM_CC_FAT	GO:0031974~membrane-enclosed lumen	16	28.5714	0.000690811	KIF23, POLR3G, DNMT3A, NF2, LIN9, SOX11, UCHL1, TPX2, SYNCRIP, RLIM, MCM3, CDC25C, INTS8, CSNK2A1, NARF, KIF20A	44	1856	12782	2.50431	0.0903304	0.0134338	0.808981
Annotation Cluster 4	Enrichment Score: 2.776380072452392
Category	Term	Count	%	PValue	Genes	List Total	Pop Hits	Pop Total	Fold Enrichment	Bonferroni	Benjamini	FDR
SP_PIR_KEYWORDS	nucleotide-binding	15	26.7857	0.000209443	KIF23, KIF11, DNM1L, ATL3, HDGF, CENPE, MCM3, SMC2, SMC4, GART, CCT4, CSNK2A1, HSPA14, KIF20A, TRIP13	56	1686	19235	3.05589	0.026863	0.00339802	0.243635
SP_PIR_KEYWORDS	atp-binding	12	21.4286	0.00114812	KIF23, KIF11, CSNK2A1, CCT4, HSPA14, CENPE, MCM3, SMC2, TRIP13, SMC4, GART, KIF20A	56	1326	19235	3.10844	0.138724	0.0164565	1.3289
GOTERM_MF_FAT	GO:0032553~ribonucleotide binding	15	26.7857	0.00131846	KIF23, KIF11, DNM1L, ATL3, TPX2, CENPE, MCM3, SMC2, SMC4, GART, CCT4, CSNK2A1, HSPA14, KIF20A, TRIP13	43	1836	12983	2.46675	0.155385	0.0547363	1.5205
GOTERM_MF_FAT	GO:0032555~purine ribonucleotide binding	15	26.7857	0.00131846	KIF23, KIF11, DNM1L, ATL3, TPX2, CENPE, MCM3, SMC2, SMC4, GART, CCT4, CSNK2A1, HSPA14, KIF20A, TRIP13	43	1836	12983	2.46675	0.155385	0.0547363	1.5205
GOTERM_MF_FAT	GO:0005524~ATP binding	13	23.2143	0.00190546	KIF23, KIF11, TPX2, CENPE, MCM3, SMC2, GART, SMC4, CCT4, CSNK2A1, HSPA14, KIF20A, TRIP13	43	1477	12983	2.65748	0.216615	0.0592077	2.19063
GOTERM_MF_FAT	GO:0017076~purine nucleotide binding	15	26.7857	0.00202276	KIF23, KIF11, DNM1L, ATL3, TPX2, CENPE, MCM3, SMC2, SMC4, GART, CCT4, CSNK2A1, HSPA14, KIF20A, TRIP13	43	1918	12983	2.36129	0.228313	0.0422763	2.32405
GOTERM_MF_FAT	GO:0032559~adenyl ribonucleotide binding	13	23.2143	0.00213891	KIF23, KIF11, TPX2, CENPE, MCM3, SMC2, GART, SMC4, CCT4, CSNK2A1, HSPA14, KIF20A, TRIP13	43	1497	12983	2.62197	0.239724	0.0383968	2.45599
GOTERM_MF_FAT	GO:0030554~adenyl nucleotide binding	13	23.2143	0.00332376	KIF23, KIF11, TPX2, CENPE, MCM3, SMC2, GART, SMC4, CCT4, CSNK2A1, HSPA14, KIF20A, TRIP13	43	1577	12983	2.48896	0.346982	0.0518748	3.79263
GOTERM_MF_FAT	GO:0001883~purine nucleoside binding	13	23.2143	0.00376963	KIF23, KIF11, TPX2, CENPE, MCM3, SMC2, GART, SMC4, CCT4, CSNK2A1, HSPA14, KIF20A, TRIP13	43	1601	12983	2.45165	0.383332	0.0522967	4.29127
GOTERM_MF_FAT	GO:0001882~nucleoside binding	13	23.2143	0.00398978	KIF23, KIF11, TPX2, CENPE, MCM3, SMC2, GART, SMC4, CCT4, CSNK2A1, HSPA14, KIF20A, TRIP13	43	1612	12983	2.43492	0.400533	0.0498842	4.53661
Annotation Cluster 5	Enrichment Score: 2.725418654996925
Category	Term	Count	%	PValue	Genes	List Total	Pop Hits	Pop Total	Fold Enrichment	Bonferroni	Benjamini	FDR
INTERPRO	IPR001752:Kinesin, motor region	4	7.14286	0.00025325	KIF23, KIF11, CENPE, KIF20A	50	42	16659	31.7314	0.0319003	0.0319003	0.293713
INTERPRO	IPR019821:Kinesin, motor region, conserved site	4	7.14286	0.00025325	KIF23, KIF11, CENPE, KIF20A	50	42	16659	31.7314	0.0319003	0.0319003	0.293713
UP_SEQ_FEATURE	domain:Kinesin-motor	4	7.14286	0.000256473	KIF23, KIF11, CENPE, KIF20A	56	43	19113	31.7492	0.06091	0.06091	0.331615
SMART	SM00129:KISc	4	7.14286	0.000378153	KIF23, KIF11, CENPE, KIF20A	32	42	9079	27.0208	0.0101601	0.0101601	0.312862
GOTERM_BP_FAT	GO:0007018~microtubule-based movement	5	8.92857	0.000624205	KIF23, KIF11, UCHL1, CENPE, KIF20A	48	113	13528	12.4705	0.322267	0.0347458	0.922655
GOTERM_BP_FAT	GO:0007017~microtubule-based process	6	10.7143	0.00177709	KIF23, KIF11, UCHL1, CENPE, STMN1, KIF20A	48	253	13528	6.68379	0.669818	0.0760995	2.60593
GOTERM_MF_FAT	GO:0003777~microtubule motor activity	4	7.14286	0.00194995	KIF23, KIF11, CENPE, KIF20A	43	77	12983	15.6847	0.221072	0.0487395	2.24125
SP_PIR_KEYWORDS	microtubule	5	8.92857	0.00428055	KIF23, KIF11, CENPE, STMN1, KIF20A	56	231	19235	7.43468	0.427456	0.0542401	4.87288
SP_PIR_KEYWORDS	motor protein	4	7.14286	0.00638921	KIF23, KIF11, CENPE, KIF20A	56	132	19235	10.4085	0.565371	0.0670825	7.19263
GOTERM_MF_FAT	GO:0003774~motor activity	4	7.14286	0.0107709	KIF23, KIF11, CENPE, KIF20A	43	142	12983	8.50508	0.749964	0.118397	11.8177
GOTERM_CC_FAT	GO:0005874~microtubule	5	8.92857	0.0132329	KIF23, KIF11, CENPE, STMN1, KIF20A	44	274	12782	5.30109	0.838783	0.107798	14.4937
SP_PIR_KEYWORDS	nucleotide binding	3	5.35714	0.0376058	KIF23, KIF11, CENPE	56	107	19235	9.63034	0.993147	0.230694	36.0063
Annotation Cluster 6	Enrichment Score: 1.975518244661517
Category	Term	Count	%	PValue	Genes	List Total	Pop Hits	Pop Total	Fold Enrichment	Bonferroni	Benjamini	FDR
GOTERM_BP_FAT	GO:0007052~mitotic spindle organization	3	5.35714	0.00120529	KIF23, KIF11, STMN1	48	15	13528	56.3667	0.528269	0.0561575	1.77443
GOTERM_BP_FAT	GO:0007051~spindle organization	3	5.35714	0.0106362	KIF23, KIF11, STMN1	48	45	13528	18.7889	0.998721	0.32421	14.6784
GOTERM_BP_FAT	GO:0000226~microtubule cytoskeleton organization	3	5.35714	0.0923779	KIF23, KIF11, STMN1	48	147	13528	5.7517	1	0.85743	76.2814
Annotation Cluster 7	Enrichment Score: 1.7368304149153297
Category	Term	Count	%	PValue	Genes	List Total	Pop Hits	Pop Total	Fold Enrichment	Bonferroni	Benjamini	FDR
GOTERM_BP_FAT	GO:0000070~mitotic sister chromatid segregation	3	5.35714	0.00690393	CENPE, SMC2, SMC4	48	36	13528	23.4861	0.986648	0.250042	9.77341
GOTERM_BP_FAT	GO:0000819~sister chromatid segregation	3	5.35714	0.00728237	CENPE, SMC2, SMC4	48	37	13528	22.8514	0.98947	0.247681	10.2825
GOTERM_BP_FAT	GO:0007059~chromosome segregation	3	5.35714	0.0321707	CENPE, SMC2, SMC4	48	81	13528	10.4383	1	0.603862	38.457
GOTERM_CC_FAT	GO:0000793~condensed chromosome	3	5.35714	0.0697989	CENPE, SMC2, SMC4	44	129	12782	6.75581	0.99995	0.423453	57.2784
Annotation Cluster 8	Enrichment Score: 1.6891944967667143
Category	Term	Count	%	PValue	Genes	List Total	Pop Hits	Pop Total	Fold Enrichment	Bonferroni	Benjamini	FDR
UP_SEQ_FEATURE	repeat:TPR 3	4	7.14286	0.00734711	INTS8, NASP, TTC9C, FANCG	56	138	19113	9.89286	0.835803	0.303256	9.10761
UP_SEQ_FEATURE	repeat:TPR 1	4	7.14286	0.00939426	INTS8, NASP, TTC9C, FANCG	56	151	19113	9.04115	0.900984	0.28133	11.5053
UP_SEQ_FEATURE	repeat:TPR 2	4	7.14286	0.00939426	INTS8, NASP, TTC9C, FANCG	56	151	19113	9.04115	0.900984	0.28133	11.5053
SP_PIR_KEYWORDS	tpr repeat	4	7.14286	0.0108019	INTS8, NASP, TTC9C, FANCG	56	160	19235	8.58705	0.756317	0.0959305	11.8806
INTERPRO	IPR019734:Tetratricopeptide repeat	3	5.35714	0.0464292	NASP, TTC9C, FANCG	50	117	16659	8.54308	0.997724	0.781579	42.427
SMART	SM00028:TPR	3	5.35714	0.0591783	NASP, TTC9C, FANCG	32	116	9079	7.33755	0.807381	0.422481	39.6728
INTERPRO	IPR011990:Tetratricopeptide-like helical	3	5.35714	0.077865	NASP, TTC9C, FANCG	50	157	16659	6.3665	0.999969	0.874472	60.9926
Annotation Cluster 9	Enrichment Score: 1.608411549328564
Category	Term	Count	%	PValue	Genes	List Total	Pop Hits	Pop Total	Fold Enrichment	Bonferroni	Benjamini	FDR
GOTERM_MF_FAT	GO:0003729~mRNA binding	4	7.14286	0.00125027	SYNCRIP, IGF2BP2, IGF2BP3, HNRNPAB	43	66	12983	18.2988	0.147971	0.0769458	1.44238
UP_SEQ_FEATURE	domain:RRM 1	4	7.14286	0.00307881	SYNCRIP, IGF2BP2, IGF2BP3, HNRNPAB	56	101	19113	13.517	0.530211	0.172104	3.91443
UP_SEQ_FEATURE	domain:RRM 2	4	7.14286	0.00307881	SYNCRIP, IGF2BP2, IGF2BP3, HNRNPAB	56	101	19113	13.517	0.530211	0.172104	3.91443
INTERPRO	IPR000504:RNA recognition motif, RNP-1	4	7.14286	0.0240846	SYNCRIP, IGF2BP2, IGF2BP3, HNRNPAB	50	211	16659	6.31621	0.955867	0.789922	24.6575
INTERPRO	IPR012677:Nucleotide-binding, alpha-beta plait	4	7.14286	0.0246789	SYNCRIP, IGF2BP2, IGF2BP3, HNRNPAB	50	213	16659	6.2569	0.959178	0.655677	25.1886
SMART	SM00360:RRM	4	7.14286	0.0344983	SYNCRIP, IGF2BP2, IGF2BP3, HNRNPAB	32	211	9079	5.37855	0.612446	0.377461	25.2379
GOTERM_BP_FAT	GO:0010608~posttranscriptional regulation of gene expression	3	5.35714	0.166453	SYNCRIP, IGF2BP2, IGF2BP3	48	211	13528	4.00711	1	0.957179	93.2982
SP_PIR_KEYWORDS	rna-binding	4	7.14286	0.200428	SYNCRIP, IGF2BP2, IGF2BP3, HNRNPAB	56	540	19235	2.54431	1	0.733328	92.6085
GOTERM_MF_FAT	GO:0003723~RNA binding	4	7.14286	0.412495	SYNCRIP, IGF2BP2, IGF2BP3, HNRNPAB	43	718	12983	1.68206	1	0.985806	99.7923
Annotation Cluster 10	Enrichment Score: 1.5907309770939766
Category	Term	Count	%	PValue	Genes	List Total	Pop Hits	Pop Total	Fold Enrichment	Bonferroni	Benjamini	FDR
GOTERM_CC_FAT	GO:0044454~nuclear chromosome part	4	7.14286	0.00792912	DNMT3A, CSNK2A1, MCM3, SUV39H2	44	122	12782	9.52459	0.663991	0.0701276	8.93272
GOTERM_CC_FAT	GO:0000790~nuclear chromatin	3	5.35714	0.0146646	DNMT3A, CSNK2A1, SUV39H2	44	55	12782	15.8455	0.867865	0.112241	15.9406
GOTERM_CC_FAT	GO:0000785~chromatin	3	5.35714	0.145315	DNMT3A, CSNK2A1, SUV39H2	44	200	12782	4.3575	1	0.677682	84.208
Annotation Cluster 11	Enrichment Score: 1.366237632035669
Category	Term	Count	%	PValue	Genes	List Total	Pop Hits	Pop Total	Fold Enrichment	Bonferroni	Benjamini	FDR
GOTERM_BP_FAT	GO:0010558~negative regulation of macromolecule biosynthetic process	6	10.7143	0.0403207	DNMT3A, NF2, IGF2BP2, IGF2BP3, RLIM, HNRNPAB	48	547	13528	3.09141	1	0.656423	45.7178
GOTERM_BP_FAT	GO:0010605~negative regulation of macromolecule metabolic process	7	12.5	0.0404112	DNMT3A, NF2, PSMD11, IGF2BP2, IGF2BP3, RLIM, HNRNPAB	48	734	13528	2.68778	1	0.642264	45.7937
GOTERM_BP_FAT	GO:0031327~negative regulation of cellular biosynthetic process	6	10.7143	0.0441665	DNMT3A, NF2, IGF2BP2, IGF2BP3, RLIM, HNRNPAB	48	561	13528	3.01426	1	0.661211	48.859
GOTERM_BP_FAT	GO:0009890~negative regulation of biosynthetic process	6	10.7143	0.047635	DNMT3A, NF2, IGF2BP2, IGF2BP3, RLIM, HNRNPAB	48	573	13528	2.95113	1	0.675729	51.5458
Embryonic tumour-associated cluster 2
Annotation Cluster 1	Enrichment Score: 1.9408175929218119
Category	Term	Count	%	PValue	Genes	List Total	Pop Hits	Pop Total	Fold Enrichment	Bonferroni	Benjamini	FDR
GOTERM_BP_FAT	GO:0030326~embryonic limb morphogenesis	3	9.67742	0.00947537	CHST11, RAB23, GREM1	24	87	13528	19.4368	0.995964	0.667953	13.0577
GOTERM_BP_FAT	GO:0035113~embryonic appendage morphogenesis	3	9.67742	0.00947537	CHST11, RAB23, GREM1	24	87	13528	19.4368	0.995964	0.667953	13.0577
GOTERM_BP_FAT	GO:0035107~appendage morphogenesis	3	9.67742	0.0121361	CHST11, RAB23, GREM1	24	99	13528	17.0808	0.99915	0.635771	16.4277
GOTERM_BP_FAT	GO:0035108~limb morphogenesis	3	9.67742	0.0121361	CHST11, RAB23, GREM1	24	99	13528	17.0808	0.99915	0.635771	16.4277
GOTERM_BP_FAT	GO:0060173~limb development	3	9.67742	0.0130879	CHST11, RAB23, GREM1	24	103	13528	16.4175	0.999513	0.614607	17.6034
GOTERM_BP_FAT	GO:0048736~appendage development	3	9.67742	0.0130879	CHST11, RAB23, GREM1	24	103	13528	16.4175	0.999513	0.614607	17.6034
Annotation Cluster 2	Enrichment Score: 1.554493196412059
Category	Term	Count	%	PValue	Genes	List Total	Pop Hits	Pop Total	Fold Enrichment	Bonferroni	Benjamini	FDR
SP_PIR_KEYWORDS	Signal-anchor	5	16.129	0.003951	TFRC, ST8SIA4, CHST11, CHST2, GGTA1	31	421	19235	7.36917	0.332223	0.332223	4.31458
UP_SEQ_FEATURE	topological domain:Lumenal	4	12.9032	0.0317862	ST8SIA4, CHST11, CHST2, GGTA1	31	444	19113	5.55449	0.970429	0.828037	30.5348
SP_PIR_KEYWORDS	golgi apparatus	4	12.9032	0.0626985	ST8SIA4, CHST11, CHST2, GGTA1	31	588	19235	4.22098	0.998646	0.66738	51.3912
GOTERM_CC_FAT	GO:0005794~Golgi apparatus	5	16.129	0.076882	ST8SIA4, CHST11, CHST2, ABCA1, GGTA1	25	872	12782	2.93165	0.999458	0.777753	58.4208
Embryonic tumour-associated cluster 3
Annotation Cluster 1	Enrichment Score: 2.3711983766448532
Category	Term	Count	%	PValue	Genes	List Total	Pop Hits	Pop Total	Fold Enrichment	Bonferroni	Benjamini	FDR
GOTERM_BP_FAT	GO:0030335~positive regulation of cell migration	5	5.95238	0.00103409	IGF1R, CDH13, IL6ST, BCL2, INSR	69	89	13528	11.0145	0.677905	0.31452	1.63998
GOTERM_BP_FAT	GO:0051272~positive regulation of cell motion	5	5.95238	0.00147901	IGF1R, CDH13, IL6ST, BCL2, INSR	69	98	13528	10.003	0.802243	0.206682	2.33781
GOTERM_BP_FAT	GO:0040017~positive regulation of locomotion	5	5.95238	0.00147901	IGF1R, CDH13, IL6ST, BCL2, INSR	69	98	13528	10.003	0.802243	0.206682	2.33781
GOTERM_BP_FAT	GO:0030334~regulation of cell migration	5	5.95238	0.0102963	IGF1R, CDH13, IL6ST, BCL2, INSR	69	169	13528	5.80053	0.999988	0.34278	15.2456
GOTERM_BP_FAT	GO:0040012~regulation of locomotion	5	5.95238	0.0158152	IGF1R, CDH13, IL6ST, BCL2, INSR	69	192	13528	5.10568	1	0.360833	22.4917
GOTERM_BP_FAT	GO:0051270~regulation of cell motion	5	5.95238	0.01609	IGF1R, CDH13, IL6ST, BCL2, INSR	69	193	13528	5.07922	1	0.35158	22.8369
Annotation Cluster 2	Enrichment Score: 2.1468694759373133
Category	Term	Count	%	PValue	Genes	List Total	Pop Hits	Pop Total	Fold Enrichment	Bonferroni	Benjamini	FDR
SP_PIR_KEYWORDS	Transcription	19	22.619	0.00242371	TSHZ3, POLR3K, ZFX, CREBBP, TAF7, MYEF2, TEAD1, ZKSCAN1, DACH1, GTF2I, ZSCAN21, ZMIZ1, BNC2, HOMEZ, ETV1, CHD6, NR2F2, ZFHX3, NFIA	83	2071	19235	2.12612	0.349177	0.133395	2.93665
SP_PIR_KEYWORDS	transcription regulation	17	20.2381	0.010793	TSHZ3, ZFX, CREBBP, TAF7, TEAD1, ZKSCAN1, DACH1, GTF2I, ZSCAN21, ZMIZ1, BNC2, HOMEZ, ETV1, NR2F2, CHD6, ZFHX3, NFIA	83	2026	19235	1.94457	0.853503	0.273942	12.4789
GOTERM_BP_FAT	GO:0006350~transcription	19	22.619	0.0138601	TSHZ3, POLR3K, ZFX, CREBBP, TAF7, MYEF2, TEAD1, ZKSCAN1, DACH1, GTF2I, ZSCAN21, ZMIZ1, BNC2, HOMEZ, ETV1, CHD6, NR2F2, ZFHX3, NFIA	69	2101	13528	1.77301	1	0.353807	19.994
Annotation Cluster 3	Enrichment Score: 1.999720301403499
Category	Term	Count	%	PValue	Genes	List Total	Pop Hits	Pop Total	Fold Enrichment	Bonferroni	Benjamini	FDR
GOTERM_BP_FAT	GO:0042325~regulation of phosphorylation	8	9.52381	0.0087176	BMP4, ACVR2B, DAB1, IL6ST, BCL2, TAF7, LPAR1, INSR	69	466	13528	3.3658	0.999931	0.340882	13.0589
GOTERM_BP_FAT	GO:0051174~regulation of phosphorus metabolic process	8	9.52381	0.0107207	BMP4, ACVR2B, DAB1, IL6ST, BCL2, TAF7, LPAR1, INSR	69	485	13528	3.23395	0.999993	0.34395	15.8246
GOTERM_BP_FAT	GO:0019220~regulation of phosphate metabolic process	8	9.52381	0.0107207	BMP4, ACVR2B, DAB1, IL6ST, BCL2, TAF7, LPAR1, INSR	69	485	13528	3.23395	0.999993	0.34395	15.8246
Annotation Cluster 4	Enrichment Score: 1.9832362671554664
Category	Term	Count	%	PValue	Genes	List Total	Pop Hits	Pop Total	Fold Enrichment	Bonferroni	Benjamini	FDR
GOTERM_BP_FAT	GO:0008286~insulin receptor signaling pathway	4	4.7619	0.000835195	IGF1R, EIF4EBP2, APPL1, INSR	69	37	13528	21.1955	0.599452	0.367111	1.32652
GOTERM_BP_FAT	GO:0032869~cellular response to insulin stimulus	4	4.7619	0.00482146	IGF1R, EIF4EBP2, APPL1, INSR	69	68	13528	11.5328	0.99497	0.281627	7.43369
GOTERM_BP_FAT	GO:0043434~response to peptide hormone stimulus	5	5.95238	0.0074812	IGF1R, EIF4EBP2, BCL2, APPL1, INSR	69	154	13528	6.36552	0.999732	0.323997	11.3095
GOTERM_BP_FAT	GO:0032868~response to insulin stimulus	4	4.7619	0.0138838	IGF1R, EIF4EBP2, APPL1, INSR	69	100	13528	7.84232	1	0.346399	20.0246
GOTERM_BP_FAT	GO:0032870~cellular response to hormone stimulus	4	4.7619	0.0292918	IGF1R, EIF4EBP2, APPL1, INSR	69	133	13528	5.89648	1	0.403529	37.8207
GOTERM_BP_FAT	GO:0007169~transmembrane receptor protein tyrosine kinase signaling pathway	4	4.7619	0.102894	IGF1R, EIF4EBP2, APPL1, INSR	69	224	13528	3.50104	1	0.674263	82.3669
Annotation Cluster 5	Enrichment Score: 1.7450041493983175
Category	Term	Count	%	PValue	Genes	List Total	Pop Hits	Pop Total	Fold Enrichment	Bonferroni	Benjamini	FDR
UP_SEQ_FEATURE	domain:Fibronectin type-III 3	4	4.7619	0.0054643	IGF1R, PTPRD, IL6ST, INSR	83	83	19113	11.0977	0.923866	0.923866	7.52365
UP_SEQ_FEATURE	domain:Fibronectin type-III 2	4	4.7619	0.0184357	IGF1R, PTPRD, IL6ST, INSR	83	130	19113	7.08545	0.999841	0.945808	23.3276
UP_SEQ_FEATURE	domain:Fibronectin type-III 1	4	4.7619	0.0188107	IGF1R, PTPRD, IL6ST, INSR	83	131	19113	7.03136	0.999867	0.892612	23.7446
INTERPRO	IPR008957:Fibronectin, type III-like fold	4	4.7619	0.0552566	IGF1R, PTPRD, IL6ST, INSR	79	184	16659	4.5842	0.999999	0.998778	51.8926
Annotation Cluster 6	Enrichment Score: 1.73635266432103
Category	Term	Count	%	PValue	Genes	List Total	Pop Hits	Pop Total	Fold Enrichment	Bonferroni	Benjamini	FDR
GOTERM_BP_FAT	GO:0048742~regulation of skeletal muscle fiber development	3	3.57143	0.00693188	BMP4, BCL2, ZFHX3	69	25	13528	23.527	0.999508	0.330274	10.5217
GOTERM_BP_FAT	GO:0048641~regulation of skeletal muscle tissue development	3	3.57143	0.00926072	BMP4, BCL2, ZFHX3	69	29	13528	20.2819	0.999962	0.345896	13.8171
GOTERM_BP_FAT	GO:0051153~regulation of striated muscle cell differentiation	3	3.57143	0.0112046	BMP4, BCL2, ZFHX3	69	32	13528	18.3804	0.999996	0.346531	16.4803
GOTERM_BP_FAT	GO:0051147~regulation of muscle cell differentiation	3	3.57143	0.0163661	BMP4, BCL2, ZFHX3	69	39	13528	15.0814	1	0.343094	23.1823
GOTERM_BP_FAT	GO:0016202~regulation of striated muscle tissue development	3	3.57143	0.0261177	BMP4, BCL2, ZFHX3	69	50	13528	11.7635	1	0.388089	34.4903
GOTERM_BP_FAT	GO:0048634~regulation of muscle development	3	3.57143	0.0270968	BMP4, BCL2, ZFHX3	69	51	13528	11.5328	1	0.389283	35.535
GOTERM_BP_FAT	GO:0060284~regulation of cell development	4	4.7619	0.0841082	BMP4, BCL2, ZFHX3, TTC3	69	205	13528	3.82552	1	0.629087	75.4429
Annotation Cluster 7	Enrichment Score: 1.704084383401764
Category	Term	Count	%	PValue	Genes	List Total	Pop Hits	Pop Total	Fold Enrichment	Bonferroni	Benjamini	FDR
GOTERM_BP_FAT	GO:0006351~transcription, DNA-dependent	6	7.14286	0.0156125	POLR3K, GTF2I, TAF7, ETV1, MYEF2, ZFHX3	69	292	13528	4.02859	1	0.364559	22.2362
GOTERM_BP_FAT	GO:0032774~RNA biosynthetic process	6	7.14286	0.0164662	POLR3K, GTF2I, TAF7, ETV1, MYEF2, ZFHX3	69	296	13528	3.97415	1	0.332364	23.3071
GOTERM_BP_FAT	GO:0006366~transcription from RNA polymerase II promoter	5	5.95238	0.0300386	GTF2I, TAF7, ETV1, MYEF2, ZFHX3	69	234	13528	4.18927	1	0.40656	38.5808
Annotation Cluster 8	Enrichment Score: 1.6374817657040424
Category	Term	Count	%	PValue	Genes	List Total	Pop Hits	Pop Total	Fold Enrichment	Bonferroni	Benjamini	FDR
GOTERM_BP_FAT	GO:0031103~axon regeneration	3	3.57143	0.00109158	RTN4RL1, BCL2, VCAN	69	10	13528	58.8174	0.697578	0.258428	1.73041
GOTERM_BP_FAT	GO:0031102~neuron projection regeneration	3	3.57143	0.00159061	RTN4RL1, BCL2, VCAN	69	12	13528	49.0145	0.825024	0.195785	2.51212
GOTERM_BP_FAT	GO:0048678~response to axon injury	3	3.57143	0.00446178	RTN4RL1, BCL2, VCAN	69	20	13528	29.4087	0.992528	0.29514	6.89754
GOTERM_BP_FAT	GO:0031099~regeneration	3	3.57143	0.0470757	RTN4RL1, BCL2, VCAN	69	69	13528	8.52426	1	0.496275	53.7297
GOTERM_BP_FAT	GO:0033554~cellular response to stress	4	4.7619	0.545958	RTN4RL1, BCL2, NEK1, VCAN	69	566	13528	1.38557	1	0.991124	99.9997
GOTERM_BP_FAT	GO:0009611~response to wounding	3	3.57143	0.751667	RTN4RL1, BCL2, VCAN	69	530	13528	1.10976	1	0.999583	100
Annotation Cluster 9	Enrichment Score: 1.6187047666244863
Category	Term	Count	%	PValue	Genes	List Total	Pop Hits	Pop Total	Fold Enrichment	Bonferroni	Benjamini	FDR
GOTERM_BP_FAT	GO:0045935~positive regulation of nucleobase, nucleoside, nucleotide and nucleic acid metabolic process	9	10.7143	0.0126465	BMP4, IGF1R, ZSCAN21, ZMIZ1, TAF7, CREBBP, TEAD1, NR2F2, INSR	69	624	13528	2.82776	0.999999	0.362088	18.4057
GOTERM_BP_FAT	GO:0051173~positive regulation of nitrogen compound metabolic process	9	10.7143	0.0150605	BMP4, IGF1R, ZSCAN21, ZMIZ1, TAF7, CREBBP, TEAD1, NR2F2, INSR	69	644	13528	2.73994	1	0.361797	21.5363
GOTERM_BP_FAT	GO:0010557~positive regulation of macromolecule biosynthetic process	9	10.7143	0.0163868	BMP4, IGF1R, ZSCAN21, ZMIZ1, TAF7, CREBBP, TEAD1, NR2F2, INSR	69	654	13528	2.69805	1	0.337137	23.2081
GOTERM_BP_FAT	GO:0031328~positive regulation of cellular biosynthetic process	9	10.7143	0.0210398	BMP4, IGF1R, ZSCAN21, ZMIZ1, TAF7, CREBBP, TEAD1, NR2F2, INSR	69	685	13528	2.57594	1	0.378234	28.8126
GOTERM_BP_FAT	GO:0009891~positive regulation of biosynthetic process	9	10.7143	0.0227247	BMP4, IGF1R, ZSCAN21, ZMIZ1, TAF7, CREBBP, TEAD1, NR2F2, INSR	69	695	13528	2.53888	1	0.389539	30.7458
GOTERM_BP_FAT	GO:0010628~positive regulation of gene expression	8	9.52381	0.0262312	BMP4, CDH13, ZSCAN21, ZMIZ1, TAF7, CREBBP, TEAD1, NR2F2	69	581	13528	2.69959	1	0.384371	34.6122
GOTERM_BP_FAT	GO:0045893~positive regulation of transcription, DNA-dependent	7	8.33333	0.0323766	BMP4, ZSCAN21, ZMIZ1, TAF7, CREBBP, TEAD1, NR2F2	69	477	13528	2.87716	1	0.420764	40.9047
GOTERM_BP_FAT	GO:0051254~positive regulation of RNA metabolic process	7	8.33333	0.033527	BMP4, ZSCAN21, ZMIZ1, TAF7, CREBBP, TEAD1, NR2F2	69	481	13528	2.85323	1	0.422554	42.0176
GOTERM_BP_FAT	GO:0045941~positive regulation of transcription	7	8.33333	0.0635873	BMP4, ZSCAN21, ZMIZ1, TAF7, CREBBP, TEAD1, NR2F2	69	564	13528	2.43334	1	0.562597	65.0072
Annotation Cluster 10	Enrichment Score: 1.5979277211148155
Category	Term	Count	%	PValue	Genes	List Total	Pop Hits	Pop Total	Fold Enrichment	Bonferroni	Benjamini	FDR
GOTERM_BP_FAT	GO:0016477~cell migration	6	7.14286	0.0124959	CDH13, DAB1, VCAN, CLASP2, LAMC1, NR2F2	69	276	13528	4.26213	0.999999	0.368069	18.2066
GOTERM_BP_FAT	GO:0051674~localization of cell	6	7.14286	0.0189733	CDH13, DAB1, VCAN, CLASP2, LAMC1, NR2F2	69	307	13528	3.83175	1	0.359999	26.3726
GOTERM_BP_FAT	GO:0048870~cell motility	6	7.14286	0.0189733	CDH13, DAB1, VCAN, CLASP2, LAMC1, NR2F2	69	307	13528	3.83175	1	0.359999	26.3726
GOTERM_BP_FAT	GO:0006928~cell motion	6	7.14286	0.0902059	CDH13, DAB1, VCAN, CLASP2, LAMC1, NR2F2	69	475	13528	2.47652	1	0.644837	77.9295
Annotation Cluster 11	Enrichment Score: 1.5233122877853496
Category	Term	Count	%	PValue	Genes	List Total	Pop Hits	Pop Total	Fold Enrichment	Bonferroni	Benjamini	FDR
GOTERM_BP_FAT	GO:0000904~cell morphogenesis involved in differentiation	6	7.14286	0.00759033	IGF1R, RTN4RL1, BCL2, VCAN, LAMC1, SLITRK6	69	244	13528	4.8211	0.999762	0.315613	11.4652
GOTERM_BP_FAT	GO:0007409~axonogenesis	5	5.95238	0.01609	IGF1R, RTN4RL1, BCL2, VCAN, SLITRK6	69	193	13528	5.07922	1	0.35158	22.8369
GOTERM_BP_FAT	GO:0048667~cell morphogenesis involved in neuron differentiation	5	5.95238	0.0209024	IGF1R, RTN4RL1, BCL2, VCAN, SLITRK6	69	209	13528	4.69038	1	0.382385	28.6528
GOTERM_BP_FAT	GO:0048812~neuron projection morphogenesis	5	5.95238	0.0222297	IGF1R, RTN4RL1, BCL2, VCAN, SLITRK6	69	213	13528	4.6023	1	0.388795	30.183
GOTERM_BP_FAT	GO:0048858~cell projection morphogenesis	5	5.95238	0.0347032	IGF1R, RTN4RL1, BCL2, VCAN, SLITRK6	69	245	13528	4.00118	1	0.424491	43.1352
GOTERM_BP_FAT	GO:0031175~neuron projection development	5	5.95238	0.0397684	IGF1R, RTN4RL1, BCL2, VCAN, SLITRK6	69	256	13528	3.82926	1	0.460529	47.7212
GOTERM_BP_FAT	GO:0032990~cell part morphogenesis	5	5.95238	0.0397684	IGF1R, RTN4RL1, BCL2, VCAN, SLITRK6	69	256	13528	3.82926	1	0.460529	47.7212
GOTERM_BP_FAT	GO:0030182~neuron differentiation	6	7.14286	0.0689698	BMP4, IGF1R, RTN4RL1, BCL2, VCAN, SLITRK6	69	438	13528	2.68573	1	0.572829	68.0871
GOTERM_BP_FAT	GO:0048666~neuron development	5	5.95238	0.090811	IGF1R, RTN4RL1, BCL2, VCAN, SLITRK6	69	339	13528	2.89171	1	0.643758	78.163
Annotation Cluster 12	Enrichment Score: 1.3235300347093402
Category	Term	Count	%	PValue	Genes	List Total	Pop Hits	Pop Total	Fold Enrichment	Bonferroni	Benjamini	FDR
GOTERM_BP_FAT	GO:0007584~response to nutrient	5	5.95238	0.0053627	BMP4, TULP4, IL6ST, BCL2, INSR	69	140	13528	7.00207	0.997227	0.292735	8.23503
GOTERM_BP_FAT	GO:0001934~positive regulation of protein amino acid phosphorylation	4	4.7619	0.0101388	BMP4, IL6ST, BCL2, INSR	69	89	13528	8.81159	0.999986	0.348955	15.0297
GOTERM_BP_FAT	GO:0042327~positive regulation of phosphorylation	4	4.7619	0.0127947	BMP4, IL6ST, BCL2, INSR	69	97	13528	8.08486	0.999999	0.356379	18.6013
GOTERM_BP_FAT	GO:0010562~positive regulation of phosphorus metabolic process	4	4.7619	0.0138838	BMP4, IL6ST, BCL2, INSR	69	100	13528	7.84232	1	0.346399	20.0246
GOTERM_BP_FAT	GO:0045937~positive regulation of phosphate metabolic process	4	4.7619	0.0138838	BMP4, IL6ST, BCL2, INSR	69	100	13528	7.84232	1	0.346399	20.0246
GOTERM_BP_FAT	GO:0031667~response to nutrient levels	5	5.95238	0.0172196	BMP4, TULP4, IL6ST, BCL2, INSR	69	197	13528	4.97609	1	0.33865	24.2407
GOTERM_BP_FAT	GO:0009991~response to extracellular stimulus	5	5.95238	0.0246747	BMP4, TULP4, IL6ST, BCL2, INSR	69	220	13528	4.45586	1	0.381192	32.9216
GOTERM_BP_FAT	GO:0033273~response to vitamin	3	3.57143	0.0434551	BMP4, BCL2, INSR	69	66	13528	8.91173	1	0.477245	50.8385
GOTERM_BP_FAT	GO:0001932~regulation of protein amino acid phosphorylation	4	4.7619	0.0563361	BMP4, IL6ST, BCL2, INSR	69	173	13528	4.53313	1	0.53898	60.4159
GOTERM_BP_FAT	GO:0051384~response to glucocorticoid stimulus	3	3.57143	0.0585625	BMP4, BCL2, INSR	69	78	13528	7.54069	1	0.548937	61.8825
GOTERM_BP_FAT	GO:0034097~response to cytokine stimulus	3	3.57143	0.0598936	IL6ST, BCL2, INSR	69	79	13528	7.44524	1	0.552963	62.7348
GOTERM_BP_FAT	GO:0031399~regulation of protein modification process	5	5.95238	0.0609678	BMP4, IL6ST, BCL2, TAF7, INSR	69	295	13528	3.32302	1	0.555307	63.4095
GOTERM_BP_FAT	GO:0031401~positive regulation of protein modification process	4	4.7619	0.0678553	BMP4, IL6ST, BCL2, INSR	69	187	13528	4.19375	1	0.574682	67.4711
GOTERM_BP_FAT	GO:0031960~response to corticosteroid stimulus	3	3.57143	0.0680949	BMP4, BCL2, INSR	69	85	13528	6.91969	1	0.571993	67.6045
GOTERM_BP_FAT	GO:0043627~response to estrogen stimulus	3	3.57143	0.0977925	BMP4, BCL2, INSR	69	105	13528	5.60166	1	0.665143	80.6942
GOTERM_BP_FAT	GO:0032270~positive regulation of cellular protein metabolic process	4	4.7619	0.112331	BMP4, IL6ST, BCL2, INSR	69	233	13528	3.3658	1	0.688067	85.1089
GOTERM_BP_FAT	GO:0051247~positive regulation of protein metabolic process	4	4.7619	0.123193	BMP4, IL6ST, BCL2, INSR	69	243	13528	3.22729	1	0.704763	87.7688
GOTERM_BP_FAT	GO:0003006~reproductive developmental process	4	4.7619	0.144831	BMP4, IGF1R, BCL2, INSR	69	262	13528	2.99325	1	0.743258	91.7961
GOTERM_BP_FAT	GO:0048545~response to steroid hormone stimulus	3	3.57143	0.251263	BMP4, BCL2, INSR	69	192	13528	3.06341	1	0.877347	99.0194
GOTERM_BP_FAT	GO:0051726~regulation of cell cycle	3	3.57143	0.498538	BMP4, BCL2, INSR	69	331	13528	1.77696	1	0.985679	99.9984
Annotation Cluster 13	Enrichment Score: 1.3183357655098862
Category	Term	Count	%	PValue	Genes	List Total	Pop Hits	Pop Total	Fold Enrichment	Bonferroni	Benjamini	FDR
GOTERM_BP_FAT	GO:0006461~protein complex assembly	7	8.33333	0.0409911	IGF1R, GTF2I, TAF7, CREBBP, LAMC1, INSR, COX15	69	505	13528	2.71764	1	0.466248	48.775
GOTERM_BP_FAT	GO:0070271~protein complex biogenesis	7	8.33333	0.0409911	IGF1R, GTF2I, TAF7, CREBBP, LAMC1, INSR, COX15	69	505	13528	2.71764	1	0.466248	48.775
GOTERM_BP_FAT	GO:0065003~macromolecular complex assembly	8	9.52381	0.0488364	IGF1R, GTF2I, HIST2H2BE, TAF7, CREBBP, LAMC1, INSR, COX15	69	665	13528	2.35859	1	0.50485	55.0773
GOTERM_BP_FAT	GO:0043933~macromolecular complex subunit organization	8	9.52381	0.0649433	IGF1R, GTF2I, HIST2H2BE, TAF7, CREBBP, LAMC1, INSR, COX15	69	710	13528	2.2091	1	0.562268	65.8084
Annotation Cluster 14	Enrichment Score: 1.3027735547043549
Category	Term	Count	%	PValue	Genes	List Total	Pop Hits	Pop Total	Fold Enrichment	Bonferroni	Benjamini	FDR
SP_PIR_KEYWORDS	gpi-anchor	4	4.7619	0.0166969	LYPD6B, CDH13, RTN4RL1, NEGR1	83	126	19235	7.35705	0.949223	0.281899	18.6832
UP_SEQ_FEATURE	propeptide:Removed in mature form	4	4.7619	0.0755945	LYPD6B, CDH13, RTN4RL1, NEGR1	83	229	19113	4.02231	1	0.975138	67.44
GOTERM_CC_FAT	GO:0031225~anchored to membrane	4	4.7619	0.0978482	LYPD6B, CDH13, RTN4RL1, NEGR1	65	220	12782	3.57538	1	0.862237	70.9241
Embryonic tumour-associated cluster 4
Annotation Cluster 1	Enrichment Score: 4.808753690354285
Category	Term	Count	%	PValue	Genes	List Total	Pop Hits	Pop Total	Fold Enrichment	Bonferroni	Benjamini	FDR
INTERPRO	IPR001202:WW/Rsp5/WWP	6	6.12245	9.10965e-06	TCERG1, PLEKHA5, NEDD4, UTRN, SMURF2, ARHGAP12	90	53	16659	20.9547	0.00211122	0.00211122	0.0116945
UP_SEQ_FEATURE	domain:WW 1	5	5.10204	1.34309e-05	TCERG1, PLEKHA5, NEDD4, SMURF2, ARHGAP12	98	29	19113	33.626	0.00617253	0.00617253	0.0191183
UP_SEQ_FEATURE	domain:WW 2	5	5.10204	1.34309e-05	TCERG1, PLEKHA5, NEDD4, SMURF2, ARHGAP12	98	29	19113	33.626	0.00617253	0.00617253	0.0191183
SMART	SM00456:WW	6	6.12245	3.54223e-05	TCERG1, PLEKHA5, NEDD4, UTRN, SMURF2, ARHGAP12	66	53	9079	15.5729	0.00258253	0.00258253	0.0369674
Annotation Cluster 2	Enrichment Score: 3.0679804929493186
Category	Term	Count	%	PValue	Genes	List Total	Pop Hits	Pop Total	Fold Enrichment	Bonferroni	Benjamini	FDR
INTERPRO	IPR018029:C2 membrane targeting protein	6	6.12245	0.000257652	RAB11FIP2, NEDD4, PIK3C2A, SMURF2, RBM12, RASA1	90	106	16659	10.4774	0.0580312	0.0294492	0.330274
INTERPRO	IPR000008:C2 calcium-dependent membrane targeting	6	6.12245	0.000834483	RAB11FIP2, NEDD4, PIK3C2A, SMURF2, RBM12, RASA1	90	137	16659	8.10657	0.176079	0.0625204	1.06605
SMART	SM00239:C2	6	6.12245	0.00290808	RAB11FIP2, NEDD4, PIK3C2A, SMURF2, RBM12, RASA1	66	137	9079	6.02455	0.19152	0.100845	2.99412
Annotation Cluster 3	Enrichment Score: 1.7792951143833908
Category	Term	Count	%	PValue	Genes	List Total	Pop Hits	Pop Total	Fold Enrichment	Bonferroni	Benjamini	FDR
UP_SEQ_FEATURE	domain:RRM 3	4	4.08163	0.00208942	TIAL1, SYNCRIP, HNRNPR, RBM12	98	50	19113	15.6024	0.618723	0.113548	2.9337
UP_SEQ_FEATURE	domain:RRM 1	4	4.08163	0.0147563	TIAL1, SYNCRIP, HNRNPR, RBM12	98	101	19113	7.72398	0.998944	0.496079	19.074
UP_SEQ_FEATURE	domain:RRM 2	4	4.08163	0.0147563	TIAL1, SYNCRIP, HNRNPR, RBM12	98	101	19113	7.72398	0.998944	0.496079	19.074
INTERPRO	IPR000504:RNA recognition motif, RNP-1	5	5.10204	0.0265003	TIAL1, SYNCRIP, HNRNPC, HNRNPR, RBM12	90	211	16659	4.38626	0.998033	0.789391	29.1641
INTERPRO	IPR012677:Nucleotide-binding, alpha-beta plait	5	5.10204	0.0273091	TIAL1, SYNCRIP, HNRNPC, HNRNPR, RBM12	90	213	16659	4.34507	0.998378	0.723285	29.9159
SMART	SM00360:RRM	5	5.10204	0.064075	TIAL1, SYNCRIP, HNRNPC, HNRNPR, RBM12	66	211	9079	3.25973	0.992046	0.800382	49.9025
Annotation Cluster 4	Enrichment Score: 1.6615947071402404
Category	Term	Count	%	PValue	Genes	List Total	Pop Hits	Pop Total	Fold Enrichment	Bonferroni	Benjamini	FDR
SP_PIR_KEYWORDS	mrna splicing	6	6.12245	0.00414612	SYNCRIP, SFRS2IP, HNRNPC, HNRNPR, THOC1, PNN	98	209	19235	5.6347	0.500347	0.0741967	4.92791
SP_PIR_KEYWORDS	mrna processing	6	6.12245	0.0102124	SYNCRIP, SFRS2IP, HNRNPC, HNRNPR, THOC1, PNN	98	260	19235	4.52943	0.819899	0.144304	11.7374
GOTERM_BP_FAT	GO:0016071~mRNA metabolic process	7	7.14286	0.0221676	SMG1, SYNCRIP, SFRS2IP, HNRNPC, HNRNPR, THOC1, PNN	81	370	13528	3.15969	1	0.954456	28.6338
GOTERM_BP_FAT	GO:0008380~RNA splicing	6	6.12245	0.0264034	SYNCRIP, SFRS2IP, HNRNPC, HNRNPR, THOC1, PNN	81	284	13528	3.52843	1	0.953706	33.1471
GOTERM_BP_FAT	GO:0006397~mRNA processing	6	6.12245	0.0414051	SYNCRIP, SFRS2IP, HNRNPC, HNRNPR, THOC1, PNN	81	321	13528	3.12173	1	0.960729	47.0783
GOTERM_BP_FAT	GO:0006396~RNA processing	7	7.14286	0.104527	SYNCRIP, SFRS2IP, HNRNPC, ALG11, HNRNPR, THOC1, PNN	81	547	13528	2.13727	1	0.914034	81.0131
Annotation Cluster 5	Enrichment Score: 1.6013529342678756
Category	Term	Count	%	PValue	Genes	List Total	Pop Hits	Pop Total	Fold Enrichment	Bonferroni	Benjamini	FDR
GOTERM_MF_FAT	GO:0005096~GTPase activator activity	6	6.12245	0.0109103	TBC1D15, SOS1, ARHGAP29, ARFGEF1, RASA1, ARHGAP12	80	220	12983	4.42602	0.907499	0.69586	13.0064
GOTERM_MF_FAT	GO:0030695~GTPase regulator activity	7	7.14286	0.0362562	TBC1D15, SOS1, RAPGEF6, ARHGAP29, ARFGEF1, RASA1, ARHGAP12	80	404	12983	2.81191	0.999669	0.68172	37.4407
GOTERM_MF_FAT	GO:0060589~nucleoside-triphosphatase regulator activity	7	7.14286	0.0396939	TBC1D15, SOS1, RAPGEF6, ARHGAP29, ARFGEF1, RASA1, ARHGAP12	80	413	12983	2.75064	0.999848	0.623402	40.2166
Annotation Cluster 6	Enrichment Score: 1.4856342518110066
Category	Term	Count	%	PValue	Genes	List Total	Pop Hits	Pop Total	Fold Enrichment	Bonferroni	Benjamini	FDR
GOTERM_BP_FAT	GO:0006793~phosphorus metabolic process	12	12.2449	0.0275466	GMFB, ZAK, MAPK6, SLK, PIK3C2A, EIF2S1, MOBKL1A, ACYP1, SMG1, TLK1, ACP1, COX15	81	973	13528	2.05976	1	0.936035	34.3187
GOTERM_BP_FAT	GO:0006796~phosphate metabolic process	12	12.2449	0.0275466	GMFB, ZAK, MAPK6, SLK, PIK3C2A, EIF2S1, MOBKL1A, ACYP1, SMG1, TLK1, ACP1, COX15	81	973	13528	2.05976	1	0.936035	34.3187
GOTERM_BP_FAT	GO:0016310~phosphorylation	10	10.2041	0.0460214	GMFB, ZAK, MAPK6, SLK, PIK3C2A, EIF2S1, MOBKL1A, SMG1, TLK1, COX15	81	800	13528	2.08765	1	0.933139	50.7865
Annotation Cluster 7	Enrichment Score: 1.449671728803257
Category	Term	Count	%	PValue	Genes	List Total	Pop Hits	Pop Total	Fold Enrichment	Bonferroni	Benjamini	FDR
SP_PIR_KEYWORDS	transcription regulation	18	18.3673	0.0242707	TBL1XR1, EID1, ZFP62, BCLAF1, ZNF292, ZBTB33, ZNF644, ZNF260, ZNF451, ARID4B, ZNF800, PNN, TCERG1, BPTF, ASCC3, NFAT5, MLLT3, THOC1	98	2026	19235	1.74381	0.98348	0.214445	25.8329
SP_PIR_KEYWORDS	Transcription	18	18.3673	0.0292752	TBL1XR1, EID1, ZFP62, BCLAF1, ZNF292, ZBTB33, ZNF644, ZNF260, ZNF451, ARID4B, ZNF800, PNN, TCERG1, BPTF, ASCC3, NFAT5, MLLT3, THOC1	98	2071	19235	1.70592	0.993001	0.240932	30.3296
GOTERM_BP_FAT	GO:0006350~transcription	19	19.3878	0.0630092	TBL1XR1, EID1, ZFP62, BCLAF1, ZNF292, ZBTB33, ZNF644, ZNF260, ZNF451, ARID4B, ZNF800, PNN, PHF3, TROVE2, TCERG1, BPTF, ASCC3, NFAT5, MLLT3	81	2101	13528	1.51034	1	0.928476	62.4461
