# Supplementary material for: Embryonic mammary signature subsets are activated in Brca1-/- and basal-like breast cancers
Source: Breast Cancer Res. 2013 Mar 18;15(2):R25. doi: 10.1186/bcr3403 (PMC3672751; doi:10.1186/bcr3403)
Supplement: Additional file 9 — Embryonic genes activated in mouse Brca1-/- tumors and basal-like breast cancers, in at least two of four datasets examined and their functional annotation and hypergeometric statistical analysis. [file bcr3403-S9.XLS]

## Sheet: up in 4 datasets
A. Genes upregulated in basal tumours in 3 human breast cancer and mouse Brca1-/- datasets
Gene Symbol	Entrez Gene ID
BCL11A	53335
PTDSS1	9791
SOX11	6664
TPX2	22974
B3GNT5	84002

## Sheet: up in 3 datasets
B. Genes upregulated in basal tumours in at least 3 datasets.
genes upregulated in 3 breast cancer datasets in basal tumours:					genes upregulated in 2 breast cancer datasets in basal tumours and mouse Brca1-/- tumours
Gene Symbol	Entrez Gene ID				Gene Symbol	Entrez Gene ID
BCL11A	53335				IGF2BP3	10643
PTDSS1	9791				CD83	9308
SOX11	6664				DNMT3A	1788
TPX2	22974				HDGF	3068
B3GNT5	84002				PROX1	5629
UCHL1	7345				BCL11A	53335
VSNL1	7447				PTDSS1	9791
CORO1C	23603				SOX11	6664
TMSB10	9168				TPX2	22974
PSMD11	5717				B3GNT5	84002
TRIP13	9319
CDCA2	157313
ASPM	259266
KIF20A	10112
KIF23	9493
CENPE	1062
MCM3	4172

## Sheet: up in 2 datasets
C. Genes upregulated in basal tumours in at least 2 datasets.
genes upregulated in at least 2 breast cancer datasets in basal tumours:						genes upregulated in 1 breast cancer datasets in basal tumours and mouse Brca1-/- tumours:								18 proliferation genes among 57 genes expressed in 2 or more tumour datasets:							39 genes among 57 genes expressed in 2 or more tumour datasets with proliferation genes omitted:
Gene Symbol	Entrez Gene ID					Gene Symbol	Entrez Gene ID							Gene Symbol	Entrez Gene ID						Gene Symbol	Entrez Gene ID
BCL11A	53335					TMOD1	7111							TMSB10	9168						UCHL1	7345
UCHL1	7345					CEP97	79598							ASPM	157313						VSNL1	7447
PTDSS1	9791					EPHA4	2043							CENPE	1062						CORO1C	23603
VSNL1	7447					ACN9	57001							MCM3	4172						CDCA2	157313
SOX11	6664					PVRL3	25945							TFRC	7037						KIF20A	10112
CORO1C	23603					GPC2	221914							HSPA14	51182						IGF2BP2	10644
TMSB10	9168					GPR63	81491							C1orf112	55732						IGF2BP3	10643
PSMD11	5717					SLC16A13	201232							CENPF	1063						TCF7L2	6934
B3GNT5	84002					GRHL3	57822							GART	2618						C6orf106	64771
TRIP13	9319					BCL11A	53335							STMN1	3925						RPS6KA3	6197
CDCA2	157313					PTDSS1	9791							PSMD11	5717						FAM49A	81553
ASPM	259266					SOX11	6664							TRIP13	9319						CD83	9308
TPX2	22974					TPX2	22974							TPX2	22974						TRIB2	28951
KIF20A	10112					B3GNT5	84002							KIF23	9493						DNMT3A	1788
KIF23	9493													FAM60A	58516						CHST2	9435
CENPE	1062													KIF11	3832						DNM1L	10059
MCM3	4172													CDC25C	995						HDGF	3068
IGF2BP2	10644													LIN9	286826						JMJD4	65094
IGF2BP3	10643																				WNT6	7475
FAM60A	58516																				TMEM38A	79041
TCF7L2	6934																				PROX1	5629
C6orf106	64771																				PLCB4	5332
RPS6KA3	6197																				PCDH8	5100
FAM49A	81553																				TTC9C	283237
CD83	9308																				CHST11	50515
TRIB2	28951																				ATL3	25923
TFRC	7037																				BCL11A	53335
HSPA14	51182																				PTDSS1	9791
DNMT3A	1788																				SOX11	6664
CHST2	9435																				B3GNT5	84002
DNM1L	10059																				TMOD1	7111
HDGF	3068																				CEP97	79598
JMJD4	65094																				EPHA4	2043
LIN9	286826																				ACN9	57001
C1orf112	55732																				PVRL3	25945
WNT6	7475																				GPC2	221914
TMEM38A	79041																				GPR63	81491
PROX1	5629																				SLC16A13	201232
PLCB4	5332																				GRHL3	57822
CENPF	1063
PCDH8	5100
GART	2618
TTC9C	283237
CHST11	50515
ATL3	25923
KIF11	3832
CDC25C	995
STMN1	3925

## Sheet: FAC 57 genes up >2 BC datasets
D. Functional annotation clustering of 57 genes upregulated in at least 2 breast cancer datasets in basal tumours.
Annotation Cluster 1	Enrichment Score: 4.860831771703252
Category	Term	Count	%	PValue	Genes	List Total	Pop Hits	Pop Total	Fold Enrichment	Bonferroni	Benjamini	FDR
GOTERM_BP_FAT	GO:0048285~organelle fission	9	15.7895	1.25639e-06	KIF23, KIF11, DNM1L, CDCA2, TPX2, CENPF, CENPE, CDC25C, ASPM	49	229	13528	10.8504	0.000921766	0.000921766	0.00190672
GOTERM_BP_FAT	GO:0000279~M phase	10	17.5439	1.94025e-06	KIF23, KIF11, CDCA2, TPX2, CENPF, CENPE, STMN1, CDC25C, ASPM, TRIP13	49	329	13528	8.39154	0.00142313	0.000711818	0.00294455
GOTERM_BP_FAT	GO:0022402~cell cycle process	12	21.0526	3.38363e-06	KIF23, KIF11, PSMD11, CDCA2, TPX2, CENPF, CENPE, STMN1, CDC25C, TCF7L2, ASPM, TRIP13	49	565	13528	5.86368	0.00248051	0.000620705	0.00513499
GOTERM_BP_FAT	GO:0000278~mitotic cell cycle	10	17.5439	5.07411e-06	KIF23, KIF11, PSMD11, CDCA2, TPX2, CENPF, CENPE, STMN1, CDC25C, ASPM	49	370	13528	7.46167	0.00371748	0.000744604	0.00770037
GOTERM_BP_FAT	GO:0000280~nuclear division	8	14.0351	1.14248e-05	KIF23, KIF11, CDCA2, TPX2, CENPF, CENPE, CDC25C, ASPM	49	220	13528	10.0393	0.00835075	0.00139666	0.0173372
GOTERM_BP_FAT	GO:0007067~mitosis	8	14.0351	1.14248e-05	KIF23, KIF11, CDCA2, TPX2, CENPF, CENPE, CDC25C, ASPM	49	220	13528	10.0393	0.00835075	0.00139666	0.0173372
GOTERM_BP_FAT	GO:0022403~cell cycle phase	10	17.5439	1.25514e-05	KIF23, KIF11, CDCA2, TPX2, CENPF, CENPE, STMN1, CDC25C, ASPM, TRIP13	49	414	13528	6.66864	0.00917051	0.00131525	0.0190468
GOTERM_BP_FAT	GO:0000087~M phase of mitotic cell cycle	8	14.0351	1.28453e-05	KIF23, KIF11, CDCA2, TPX2, CENPF, CENPE, CDC25C, ASPM	49	224	13528	9.86006	0.00938418	0.00117787	0.0194927
SP_PIR_KEYWORDS	mitosis	7	12.2807	1.49457e-05	KIF23, KIF11, CDCA2, CENPF, CENPE, CDC25C, ASPM	57	183	19235	12.9082	0.00209022	0.00209022	0.017633
SP_PIR_KEYWORDS	cell cycle	9	15.7895	5.30497e-05	KIF23, KIF11, LIN9, CDCA2, CENPF, CENPE, MCM3, CDC25C, ASPM	57	461	19235	6.58808	0.00739964	0.00370669	0.0625755
SP_PIR_KEYWORDS	cell division	7	12.2807	0.000115378	KIF23, KIF11, CDCA2, CENPF, CENPE, CDC25C, ASPM	57	264	19235	8.9477	0.016024	0.00537014	0.13605
GOTERM_BP_FAT	GO:0051301~cell division	7	12.2807	0.000580553	KIF23, KIF11, CDCA2, CENPF, CENPE, CDC25C, ASPM	49	295	13528	6.55109	0.347047	0.0462571	0.877451
Annotation Cluster 2	Enrichment Score: 3.138076845671906
Category	Term	Count	%	PValue	Genes	List Total	Pop Hits	Pop Total	Fold Enrichment	Bonferroni	Benjamini	FDR
GOTERM_CC_FAT	GO:0005856~cytoskeleton	15	26.3158	7.87762e-05	CEP97, KIF23, KIF11, TPX2, CENPF, IGF2BP2, CENPE, TMSB10, MCM3, TRIB2, CORO1C, STMN1, ASPM, KIF20A, TMOD1	43	1381	12782	3.2287	0.00956503	0.00479401	0.0906627
GOTERM_CC_FAT	GO:0043228~non-membrane-bounded organelle	18	31.5789	0.0022115	CEP97, KIF23, DNMT3A, KIF11, SOX11, UCHL1, TPX2, CENPF, IGF2BP2, CENPE, TMSB10, MCM3, TRIB2, CORO1C, STMN1, ASPM, TMOD1, KIF20A	43	2596	12782	2.0611	0.236698	0.0440188	2.51686
GOTERM_CC_FAT	GO:0043232~intracellular non-membrane-bounded organelle	18	31.5789	0.0022115	CEP97, KIF23, DNMT3A, KIF11, SOX11, UCHL1, TPX2, CENPF, IGF2BP2, CENPE, TMSB10, MCM3, TRIB2, CORO1C, STMN1, ASPM, TMOD1, KIF20A	43	2596	12782	2.0611	0.236698	0.0440188	2.51686
Annotation Cluster 3	Enrichment Score: 2.709196061647606
Category	Term	Count	%	PValue	Genes	List Total	Pop Hits	Pop Total	Fold Enrichment	Bonferroni	Benjamini	FDR
UP_SEQ_FEATURE	domain:Kinesin-motor	4	7.01754	0.000270566	KIF23, KIF11, CENPE, KIF20A	57	43	19113	31.1922	0.0694509	0.0694509	0.354339
INTERPRO	IPR001752:Kinesin, motor region	4	7.01754	0.000302187	KIF23, KIF11, CENPE, KIF20A	53	42	16659	29.9353	0.0425881	0.0425881	0.357725
INTERPRO	IPR019821:Kinesin, motor region, conserved site	4	7.01754	0.000302187	KIF23, KIF11, CENPE, KIF20A	53	42	16659	29.9353	0.0425881	0.0425881	0.357725
SMART	SM00129:KISc	4	7.01754	0.000309386	KIF23, KIF11, CENPE, KIF20A	30	42	9079	28.8222	0.00954659	0.00954659	0.265477
GOTERM_BP_FAT	GO:0007018~microtubule-based movement	5	8.77193	0.000676602	KIF23, KIF11, UCHL1, CENPE, KIF20A	49	113	13528	12.216	0.391521	0.0484655	1.02192
GOTERM_MF_FAT	GO:0003777~microtubule motor activity	4	7.01754	0.00194995	KIF23, KIF11, CENPE, KIF20A	43	77	12983	15.6847	0.22562	0.120011	2.25042
GOTERM_BP_FAT	GO:0007017~microtubule-based process	6	10.5263	0.00195394	KIF23, KIF11, UCHL1, CENPE, STMN1, KIF20A	49	253	13528	6.54739	0.762026	0.104551	2.92464
SP_PIR_KEYWORDS	microtubule	5	8.77193	0.00456712	KIF23, KIF11, CENPE, STMN1, KIF20A	57	231	19235	7.30425	0.473162	0.0769831	5.25783
SP_PIR_KEYWORDS	motor protein	4	7.01754	0.00671744	KIF23, KIF11, CENPE, KIF20A	57	132	19235	10.2259	0.610782	0.0900462	7.64465
GOTERM_MF_FAT	GO:0003774~motor activity	4	7.01754	0.0107709	KIF23, KIF11, CENPE, KIF20A	43	142	12983	8.50508	0.757957	0.162496	11.8636
GOTERM_CC_FAT	GO:0005874~microtubule	5	8.77193	0.0122027	KIF23, KIF11, CENPE, STMN1, KIF20A	43	274	12782	5.42438	0.776397	0.170751	13.1825
SP_PIR_KEYWORDS	nucleotide binding	3	5.26316	0.0388599	KIF23, KIF11, CENPE	57	107	19235	9.46139	0.996108	0.309216	37.3531
Annotation Cluster 4	Enrichment Score: 2.2431425238103957
Category	Term	Count	%	PValue	Genes	List Total	Pop Hits	Pop Total	Fold Enrichment	Bonferroni	Benjamini	FDR
GOTERM_MF_FAT	GO:0000166~nucleotide binding	17	29.8246	0.00108244	KIF23, DNM1L, KIF11, ATL3, HDGF, TPX2, IGF2BP2, CENPE, IGF2BP3, MCM3, TRIB2, GART, EPHA4, RPS6KA3, HSPA14, KIF20A, TRIP13	43	2245	12983	2.28633	0.132271	0.132271	1.25502
SP_PIR_KEYWORDS	nucleotide-binding	13	22.807	0.00290716	KIF23, KIF11, DNM1L, ATL3, HDGF, CENPE, MCM3, GART, EPHA4, RPS6KA3, HSPA14, KIF20A, TRIP13	57	1686	19235	2.60197	0.334751	0.056565	3.37682
GOTERM_MF_FAT	GO:0032553~ribonucleotide binding	14	24.5614	0.00405714	KIF23, KIF11, DNM1L, ATL3, TPX2, CENPE, MCM3, TRIB2, GART, EPHA4, RPS6KA3, HSPA14, KIF20A, TRIP13	43	1836	12983	2.3023	0.412904	0.162658	4.63019
GOTERM_MF_FAT	GO:0032555~purine ribonucleotide binding	14	24.5614	0.00405714	KIF23, KIF11, DNM1L, ATL3, TPX2, CENPE, MCM3, TRIB2, GART, EPHA4, RPS6KA3, HSPA14, KIF20A, TRIP13	43	1836	12983	2.3023	0.412904	0.162658	4.63019
GOTERM_MF_FAT	GO:0017076~purine nucleotide binding	14	24.5614	0.00593039	KIF23, KIF11, DNM1L, ATL3, TPX2, CENPE, MCM3, TRIB2, GART, EPHA4, RPS6KA3, HSPA14, KIF20A, TRIP13	43	1918	12983	2.20387	0.541224	0.176999	6.70115
GOTERM_MF_FAT	GO:0005524~ATP binding	12	21.0526	0.00604206	KIF23, EPHA4, RPS6KA3, KIF11, TPX2, HSPA14, CENPE, MCM3, TRIB2, TRIP13, GART, KIF20A	43	1477	12983	2.45306	0.547927	0.146818	6.8233
GOTERM_MF_FAT	GO:0032559~adenyl ribonucleotide binding	12	21.0526	0.00668525	KIF23, EPHA4, RPS6KA3, KIF11, TPX2, HSPA14, CENPE, MCM3, TRIB2, TRIP13, GART, KIF20A	43	1497	12983	2.42028	0.584681	0.136232	7.524
GOTERM_MF_FAT	GO:0030554~adenyl nucleotide binding	12	21.0526	0.00982449	KIF23, EPHA4, RPS6KA3, KIF11, TPX2, HSPA14, CENPE, MCM3, TRIB2, TRIP13, GART, KIF20A	43	1577	12983	2.2975	0.725656	0.168702	10.8753
GOTERM_MF_FAT	GO:0001883~purine nucleoside binding	12	21.0526	0.0109633	KIF23, EPHA4, RPS6KA3, KIF11, TPX2, HSPA14, CENPE, MCM3, TRIB2, TRIP13, GART, KIF20A	43	1601	12983	2.26306	0.764047	0.148246	12.0633
GOTERM_MF_FAT	GO:0001882~nucleoside binding	12	21.0526	0.0115186	KIF23, EPHA4, RPS6KA3, KIF11, TPX2, HSPA14, CENPE, MCM3, TRIB2, TRIP13, GART, KIF20A	43	1612	12983	2.24762	0.780784	0.140814	12.6374
SP_PIR_KEYWORDS	atp-binding	10	17.5439	0.013743	KIF23, EPHA4, RPS6KA3, KIF11, HSPA14, CENPE, MCM3, TRIP13, GART, KIF20A	57	1326	19235	2.54492	0.855917	0.161486	15.0645
Annotation Cluster 5	Enrichment Score: 1.9584288973588733
Category	Term	Count	%	PValue	Genes	List Total	Pop Hits	Pop Total	Fold Enrichment	Bonferroni	Benjamini	FDR
GOTERM_BP_FAT	GO:0007052~mitotic spindle organization	3	5.26316	0.00125689	KIF23, KIF11, STMN1	49	15	13528	55.2163	0.602728	0.0740434	1.89059
GOTERM_BP_FAT	GO:0007051~spindle organization	3	5.26316	0.0110753	KIF23, KIF11, STMN1	49	45	13528	18.4054	0.999718	0.400054	15.5509
GOTERM_BP_FAT	GO:0000226~microtubule cytoskeleton organization	3	5.26316	0.0957326	KIF23, KIF11, STMN1	49	147	13528	5.63432	1	0.914743	78.2857
Annotation Cluster 6	Enrichment Score: 1.8023513848269714
Category	Term	Count	%	PValue	Genes	List Total	Pop Hits	Pop Total	Fold Enrichment	Bonferroni	Benjamini	FDR
GOTERM_CC_FAT	GO:0031981~nuclear lumen	12	21.0526	0.00591228	KIF23, DNMT3A, RPS6KA3, LIN9, SOX11, UCHL1, TPX2, CENPF, MCM3, CDC25C, TCF7L2, KIF20A	43	1450	12782	2.46005	0.514919	0.0981873	6.59956
GOTERM_CC_FAT	GO:0031974~membrane-enclosed lumen	13	22.807	0.013815	KIF23, DNMT3A, SOX11, LIN9, UCHL1, TPX2, CENPF, MCM3, CDC25C, TCF7L2, ACN9, RPS6KA3, KIF20A	43	1856	12782	2.08207	0.816801	0.171862	14.8001
GOTERM_CC_FAT	GO:0070013~intracellular organelle lumen	12	21.0526	0.0254886	KIF23, DNMT3A, RPS6KA3, LIN9, SOX11, UCHL1, TPX2, CENPF, MCM3, CDC25C, TCF7L2, KIF20A	43	1779	12782	2.0051	0.957144	0.270205	25.7158
GOTERM_CC_FAT	GO:0043233~organelle lumen	12	21.0526	0.0296581	KIF23, DNMT3A, RPS6KA3, LIN9, SOX11, UCHL1, TPX2, CENPF, MCM3, CDC25C, TCF7L2, KIF20A	43	1820	12782	1.95993	0.974601	0.283883	29.294
Annotation Cluster 7	Enrichment Score: 1.75577221686541
Category	Term	Count	%	PValue	Genes	List Total	Pop Hits	Pop Total	Fold Enrichment	Bonferroni	Benjamini	FDR
GOTERM_BP_FAT	GO:0033043~regulation of organelle organization	5	8.77193	0.00721786	CENPF, TMSB10, CENPE, CDC25C, PROX1	49	217	13528	6.36133	0.995093	0.315998	10.411
GOTERM_BP_FAT	GO:0010564~regulation of cell cycle process	4	7.01754	0.00765324	CENPF, CENPE, CDC25C, PROX1	49	114	13528	9.68707	0.996444	0.313356	11.0054
GOTERM_BP_FAT	GO:0007346~regulation of mitotic cell cycle	4	7.01754	0.016632	CENPF, CENPE, CDC25C, PROX1	49	152	13528	7.26531	0.999995	0.515264	22.4724
GOTERM_BP_FAT	GO:0007088~regulation of mitosis	3	5.26316	0.0168082	CENPF, CENPE, CDC25C	49	56	13528	14.7901	0.999996	0.499039	22.6829
GOTERM_BP_FAT	GO:0051783~regulation of nuclear division	3	5.26316	0.0168082	CENPF, CENPE, CDC25C	49	56	13528	14.7901	0.999996	0.499039	22.6829
GOTERM_BP_FAT	GO:0051726~regulation of cell cycle	4	7.01754	0.112493	CENPF, CENPE, CDC25C, PROX1	49	331	13528	3.33633	1	0.940729	83.653
Annotation Cluster 8	Enrichment Score: 0.9819961890839042
Category	Term	Count	%	PValue	Genes	List Total	Pop Hits	Pop Total	Fold Enrichment	Bonferroni	Benjamini	FDR
GOTERM_BP_FAT	GO:0048562~embryonic organ morphogenesis	3	5.26316	0.0807526	CHST11, PROX1, TCF7L2	49	133	13528	6.22741	1	0.907174	72.1364
GOTERM_BP_FAT	GO:0048598~embryonic morphogenesis	4	7.01754	0.0949996	CHST11, PCDH8, PROX1, TCF7L2	49	307	13528	3.59715	1	0.92006	78.017
GOTERM_BP_FAT	GO:0043009~chordate embryonic development	4	7.01754	0.112493	CHST11, PCDH8, PROX1, TCF7L2	49	331	13528	3.33633	1	0.940729	83.653
GOTERM_BP_FAT	GO:0009792~embryonic development ending in birth or egg hatching	4	7.01754	0.114763	CHST11, PCDH8, PROX1, TCF7L2	49	334	13528	3.30637	1	0.938951	84.2761
GOTERM_BP_FAT	GO:0048568~embryonic organ development	3	5.26316	0.124227	CHST11, PROX1, TCF7L2	49	172	13528	4.81538	1	0.942939	86.6427
Annotation Cluster 9	Enrichment Score: 0.9074306742613816
Category	Term	Count	%	PValue	Genes	List Total	Pop Hits	Pop Total	Fold Enrichment	Bonferroni	Benjamini	FDR
GOTERM_BP_FAT	GO:0010639~negative regulation of organelle organization	3	5.26316	0.0342011	CENPF, TMSB10, CENPE	49	82	13528	10.1005	1	0.686841	41.0294
GOTERM_BP_FAT	GO:0051129~negative regulation of cellular component organization	3	5.26316	0.0902934	CENPF, TMSB10, CENPE	49	142	13528	5.83271	1	0.916319	76.2167
GOTERM_BP_FAT	GO:0008104~protein localization	4	7.01754	0.613778	CENPF, TMSB10, CENPE, KIF20A	49	882	13528	1.25207	1	0.99992	99.9999
Annotation Cluster 10	Enrichment Score: 0.8816071722295761
Category	Term	Count	%	PValue	Genes	List Total	Pop Hits	Pop Total	Fold Enrichment	Bonferroni	Benjamini	FDR
GOTERM_BP_FAT	GO:0010605~negative regulation of macromolecule metabolic process	6	10.5263	0.117227	DNMT3A, PSMD11, CENPF, IGF2BP2, IGF2BP3, PROX1	49	734	13528	2.2568	1	0.937548	84.9275
GOTERM_BP_FAT	GO:0010558~negative regulation of macromolecule biosynthetic process	5	8.77193	0.128139	DNMT3A, CENPF, IGF2BP2, IGF2BP3, PROX1	49	547	13528	2.5236	1	0.943624	87.5202
GOTERM_BP_FAT	GO:0031327~negative regulation of cellular biosynthetic process	5	8.77193	0.136931	DNMT3A, CENPF, IGF2BP2, IGF2BP3, PROX1	49	561	13528	2.46062	1	0.941835	89.2996
GOTERM_BP_FAT	GO:0009890~negative regulation of biosynthetic process	5	8.77193	0.144663	DNMT3A, CENPF, IGF2BP2, IGF2BP3, PROX1	49	573	13528	2.40909	1	0.943152	90.6655
Annotation Cluster 11	Enrichment Score: 0.672437159695657
Category	Term	Count	%	PValue	Genes	List Total	Pop Hits	Pop Total	Fold Enrichment	Bonferroni	Benjamini	FDR
GOTERM_BP_FAT	GO:0032269~negative regulation of cellular protein metabolic process	3	5.26316	0.133741	PSMD11, IGF2BP2, IGF2BP3	49	180	13528	4.60136	1	0.946457	88.6833
GOTERM_BP_FAT	GO:0051248~negative regulation of protein metabolic process	3	5.26316	0.142201	PSMD11, IGF2BP2, IGF2BP3	49	187	13528	4.42912	1	0.944245	90.2493
GOTERM_BP_FAT	GO:0032268~regulation of cellular protein metabolic process	3	5.26316	0.505267	PSMD11, IGF2BP2, IGF2BP3	49	474	13528	1.74735	1	0.999646	99.9977
Annotation Cluster 12	Enrichment Score: 0.6633411594708942
Category	Term	Count	%	PValue	Genes	List Total	Pop Hits	Pop Total	Fold Enrichment	Bonferroni	Benjamini	FDR
SP_PIR_KEYWORDS	actin-binding	3	5.26316	0.161677	CORO1C, TMSB10, TMOD1	57	247	19235	4.09866	1	0.691391	87.5167
GOTERM_MF_FAT	GO:0008092~cytoskeletal protein binding	4	7.01754	0.222397	CORO1C, TMSB10, STMN1, TMOD1	43	504	12983	2.39627	1	0.935814	94.6779
GOTERM_MF_FAT	GO:0003779~actin binding	3	5.26316	0.284577	CORO1C, TMSB10, TMOD1	43	326	12983	2.7785	1	0.956436	97.9863
Annotation Cluster 13	Enrichment Score: 0.626861926938587
Category	Term	Count	%	PValue	Genes	List Total	Pop Hits	Pop Total	Fold Enrichment	Bonferroni	Benjamini	FDR
GOTERM_CC_FAT	GO:0044427~chromosomal part	4	7.01754	0.132796	DNMT3A, CENPF, CENPE, MCM3	43	386	12782	3.08037	1	0.737402	80.6113
GOTERM_CC_FAT	GO:0005694~chromosome	4	7.01754	0.191513	DNMT3A, CENPF, CENPE, MCM3	43	460	12782	2.58483	1	0.843167	91.3507
GOTERM_BP_FAT	GO:0051276~chromosome organization	3	5.26316	0.517645	DNMT3A, CENPF, CENPE	49	485	13528	1.70772	1	0.999618	99.9984
Annotation Cluster 14	Enrichment Score: 0.45887928980892195
Category	Term	Count	%	PValue	Genes	List Total	Pop Hits	Pop Total	Fold Enrichment	Bonferroni	Benjamini	FDR
GOTERM_MF_FAT	GO:0005525~GTP binding	3	5.26316	0.339766	DNM1L, ATL3, TPX2	43	372	12983	2.43492	1	0.966598	99.2104
GOTERM_MF_FAT	GO:0019001~guanyl nucleotide binding	3	5.26316	0.351634	DNM1L, ATL3, TPX2	43	382	12983	2.37118	1	0.957296	99.3609
GOTERM_MF_FAT	GO:0032561~guanyl ribonucleotide binding	3	5.26316	0.351634	DNM1L, ATL3, TPX2	43	382	12983	2.37118	1	0.957296	99.3609
Annotation Cluster 15	Enrichment Score: 0.3656767216696863
Category	Term	Count	%	PValue	Genes	List Total	Pop Hits	Pop Total	Fold Enrichment	Bonferroni	Benjamini	FDR
GOTERM_BP_FAT	GO:0045859~regulation of protein kinase activity	3	5.26316	0.347236	CENPE, CDC25C, TRIB2	49	345	13528	2.40071	1	0.99853	99.8456
GOTERM_BP_FAT	GO:0043549~regulation of kinase activity	3	5.26316	0.362755	CENPE, CDC25C, TRIB2	49	357	13528	2.32001	1	0.998474	99.8928
GOTERM_BP_FAT	GO:0051338~regulation of transferase activity	3	5.26316	0.381972	CENPE, CDC25C, TRIB2	49	372	13528	2.22646	1	0.998878	99.9327
GOTERM_BP_FAT	GO:0042325~regulation of phosphorylation	3	5.26316	0.496143	CENPE, CDC25C, TRIB2	49	466	13528	1.77735	1	0.999615	99.997
GOTERM_BP_FAT	GO:0019220~regulation of phosphate metabolic process	3	5.26316	0.517645	CENPE, CDC25C, TRIB2	49	485	13528	1.70772	1	0.999618	99.9984
GOTERM_BP_FAT	GO:0051174~regulation of phosphorus metabolic process	3	5.26316	0.517645	CENPE, CDC25C, TRIB2	49	485	13528	1.70772	1	0.999618	99.9984
Annotation Cluster 16	Enrichment Score: 0.30804573021926035
Category	Term	Count	%	PValue	Genes	List Total	Pop Hits	Pop Total	Fold Enrichment	Bonferroni	Benjamini	FDR
GOTERM_BP_FAT	GO:0045941~positive regulation of transcription	4	7.01754	0.32359	SOX11, GRHL3, PROX1, TCF7L2	49	564	13528	1.95803	1	0.9983	99.735
GOTERM_BP_FAT	GO:0010628~positive regulation of gene expression	4	7.01754	0.340301	SOX11, GRHL3, PROX1, TCF7L2	49	581	13528	1.90073	1	0.998491	99.8187
GOTERM_BP_FAT	GO:0010604~positive regulation of macromolecule metabolic process	5	8.77193	0.362125	PSMD11, SOX11, GRHL3, PROX1, TCF7L2	49	857	13528	1.61074	1	0.99864	99.8912
GOTERM_BP_FAT	GO:0045935~positive regulation of nucleobase, nucleoside, nucleotide and nucleic acid metabolic process	4	7.01754	0.382464	SOX11, GRHL3, PROX1, TCF7L2	49	624	13528	1.76975	1	0.998739	99.9335
GOTERM_BP_FAT	GO:0051173~positive regulation of nitrogen compound metabolic process	4	7.01754	0.401927	SOX11, GRHL3, PROX1, TCF7L2	49	644	13528	1.71479	1	0.998951	99.9591
GOTERM_BP_FAT	GO:0010557~positive regulation of macromolecule biosynthetic process	4	7.01754	0.411604	SOX11, GRHL3, PROX1, TCF7L2	49	654	13528	1.68857	1	0.999043	99.9681
GOTERM_BP_FAT	GO:0031328~positive regulation of cellular biosynthetic process	4	7.01754	0.441316	SOX11, GRHL3, PROX1, TCF7L2	49	685	13528	1.61216	1	0.999445	99.9854
GOTERM_BP_FAT	GO:0009891~positive regulation of biosynthetic process	4	7.01754	0.450792	SOX11, GRHL3, PROX1, TCF7L2	49	695	13528	1.58896	1	0.999491	99.9888
GOTERM_BP_FAT	GO:0006357~regulation of transcription from RNA polymerase II promoter	4	7.01754	0.480697	DNMT3A, SOX11, PROX1, TCF7L2	49	727	13528	1.51902	1	0.999624	99.9952
GOTERM_BP_FAT	GO:0045893~positive regulation of transcription, DNA-dependent	3	5.26316	0.508662	SOX11, PROX1, TCF7L2	49	477	13528	1.73636	1	0.99963	99.9979
GOTERM_BP_FAT	GO:0051254~positive regulation of RNA metabolic process	3	5.26316	0.513166	SOX11, PROX1, TCF7L2	49	481	13528	1.72192	1	0.999624	99.9982
GOTERM_MF_FAT	GO:0003700~transcription factor activity	3	5.26316	0.834315	SOX11, PROX1, TCF7L2	43	975	12983	0.929016	1	0.999964	100
GOTERM_BP_FAT	GO:0006355~regulation of transcription, DNA-dependent	4	7.01754	0.96028	DNMT3A, SOX11, PROX1, TCF7L2	49	1773	13528	0.622858	1	1	100
GOTERM_BP_FAT	GO:0051252~regulation of RNA metabolic process	4	7.01754	0.96475	DNMT3A, SOX11, PROX1, TCF7L2	49	1813	13528	0.609116	1	1	100
Annotation Cluster 17	Enrichment Score: 0.27453664916907883
Category	Term	Count	%	PValue	Genes	List Total	Pop Hits	Pop Total	Fold Enrichment	Bonferroni	Benjamini	FDR
GOTERM_BP_FAT	GO:0016481~negative regulation of transcription	3	5.26316	0.488076	DNMT3A, CENPF, PROX1	49	459	13528	1.80446	1	0.999591	99.9961
GOTERM_BP_FAT	GO:0010629~negative regulation of gene expression	3	5.26316	0.538555	DNMT3A, CENPF, PROX1	49	504	13528	1.64334	1	0.999733	99.9992
GOTERM_BP_FAT	GO:0045934~negative regulation of nucleobase, nucleoside, nucleotide and nucleic acid metabolic process	3	5.26316	0.547178	DNMT3A, CENPF, PROX1	49	512	13528	1.61767	1	0.999723	99.9994
GOTERM_BP_FAT	GO:0051172~negative regulation of nitrogen compound metabolic process	3	5.26316	0.554635	DNMT3A, CENPF, PROX1	49	519	13528	1.59585	1	0.999738	99.9995
Annotation Cluster 18	Enrichment Score: 0.25727261620951475
Category	Term	Count	%	PValue	Genes	List Total	Pop Hits	Pop Total	Fold Enrichment	Bonferroni	Benjamini	FDR
GOTERM_BP_FAT	GO:0043933~macromolecular complex subunit organization	4	7.01754	0.464893	ATL3, CENPF, CENPE, STMN1	49	710	13528	1.55539	1	0.999524	99.9924
GOTERM_BP_FAT	GO:0070271~protein complex biogenesis	3	5.26316	0.539639	ATL3, CENPF, CENPE	49	505	13528	1.64009	1	0.999707	99.9992
GOTERM_BP_FAT	GO:0006461~protein complex assembly	3	5.26316	0.539639	ATL3, CENPF, CENPE	49	505	13528	1.64009	1	0.999707	99.9992
GOTERM_BP_FAT	GO:0065003~macromolecular complex assembly	3	5.26316	0.690796	ATL3, CENPF, CENPE	49	665	13528	1.24548	1	0.999984	100
Annotation Cluster 19	Enrichment Score: 0.2108341147730538
Category	Term	Count	%	PValue	Genes	List Total	Pop Hits	Pop Total	Fold Enrichment	Bonferroni	Benjamini	FDR
SP_PIR_KEYWORDS	transcription regulation	7	12.2807	0.546275	SOX11, BCL11A, HDGF, GRHL3, MCM3, PROX1, TCF7L2	57	2026	19235	1.16594	1	0.977964	99.9911
SP_PIR_KEYWORDS	Transcription	7	12.2807	0.568698	SOX11, BCL11A, HDGF, GRHL3, MCM3, PROX1, TCF7L2	57	2071	19235	1.14061	1	0.977581	99.9951
GOTERM_BP_FAT	GO:0006350~transcription	8	14.0351	0.633117	SOX11, BCL11A, HDGF, GRHL3, MCM3, PROX1, TCF7L2, TRIP13	49	2101	13528	1.05124	1	0.999945	100
GOTERM_BP_FAT	GO:0045449~regulation of transcription	9	15.7895	0.729266	DNMT3A, SOX11, BCL11A, HDGF, CENPF, GRHL3, MCM3, PROX1, TCF7L2	49	2601	13528	0.9553	1	0.999994	100
Annotation Cluster 20	Enrichment Score: 0.19080718147787581
Category	Term	Count	%	PValue	Genes	List Total	Pop Hits	Pop Total	Fold Enrichment	Bonferroni	Benjamini	FDR
SP_PIR_KEYWORDS	dna-binding	7	12.2807	0.464404	DNMT3A, SOX11, HDGF, GRHL3, MCM3, PROX1, TCF7L2	57	1868	19235	1.26456	1	0.955925	99.9368
GOTERM_BP_FAT	GO:0045449~regulation of transcription	9	15.7895	0.729266	DNMT3A, SOX11, BCL11A, HDGF, CENPF, GRHL3, MCM3, PROX1, TCF7L2	49	2601	13528	0.9553	1	0.999994	100
GOTERM_MF_FAT	GO:0003677~DNA binding	7	12.2807	0.790309	DNMT3A, SOX11, HDGF, GRHL3, MCM3, PROX1, TCF7L2	43	2331	12983	0.906697	1	0.999941	100
Annotation Cluster 21	Enrichment Score: 0.16552648223533276
Category	Term	Count	%	PValue	Genes	List Total	Pop Hits	Pop Total	Fold Enrichment	Bonferroni	Benjamini	FDR
GOTERM_MF_FAT	GO:0004672~protein kinase activity	3	5.26316	0.589928	EPHA4, RPS6KA3, TRIB2	43	606	12983	1.4947	1	0.997858	99.9969
GOTERM_BP_FAT	GO:0006796~phosphate metabolic process	4	7.01754	0.680961	EPHA4, RPS6KA3, CDC25C, TRIB2	49	973	13528	1.13497	1	0.999981	100
GOTERM_BP_FAT	GO:0006793~phosphorus metabolic process	4	7.01754	0.680961	EPHA4, RPS6KA3, CDC25C, TRIB2	49	973	13528	1.13497	1	0.999981	100
GOTERM_BP_FAT	GO:0006468~protein amino acid phosphorylation	3	5.26316	0.692407	EPHA4, RPS6KA3, TRIB2	49	667	13528	1.24175	1	0.999983	100
GOTERM_BP_FAT	GO:0016310~phosphorylation	3	5.26316	0.785168	EPHA4, RPS6KA3, TRIB2	49	800	13528	1.03531	1	0.999999	100
Annotation Cluster 22	Enrichment Score: 0.13583554246644955
Category	Term	Count	%	PValue	Genes	List Total	Pop Hits	Pop Total	Fold Enrichment	Bonferroni	Benjamini	FDR
UP_SEQ_FEATURE	topological domain:Cytoplasmic	12	21.0526	0.400739	SLC16A13, CD83, EPHA4, B3GNT5, TFRC, PVRL3, GPR63, CHST11, ATL3, CHST2, TMEM38A, PCDH8	57	3374	19113	1.19259	1	1	99.879
UP_SEQ_FEATURE	transmembrane region	14	24.5614	0.712655	SLC16A13, GPR63, ATL3, TMEM38A, CHST2, PCDH8, CD83, EPHA4, TFRC, B3GNT5, PVRL3, CHST11, STMN1, PTDSS1	57	4911	19113	0.955899	1	1	100
SP_PIR_KEYWORDS	transmembrane	14	24.5614	0.721798	SLC16A13, GPR63, ATL3, TMEM38A, CHST2, PCDH8, CD83, EPHA4, TFRC, B3GNT5, PVRL3, CHST11, STMN1, PTDSS1	57	4973	19235	0.950007	1	0.994847	100
SP_PIR_KEYWORDS	membrane	16	28.0702	0.856233	SLC16A13, DNM1L, GPR63, ATL3, TMEM38A, CHST2, PCDH8, CD83, EPHA4, GPC2, B3GNT5, TFRC, PVRL3, CHST11, STMN1, PTDSS1	57	6256	19235	0.863059	1	0.999212	100
GOTERM_CC_FAT	GO:0031224~intrinsic to membrane	15	26.3158	0.922621	SLC16A13, GPR63, ATL3, TMEM38A, CHST2, PCDH8, CD83, EPHA4, GPC2, TFRC, B3GNT5, PVRL3, CHST11, STMN1, PTDSS1	43	5485	12782	0.812915	1	0.999986	100
GOTERM_CC_FAT	GO:0016021~integral to membrane	14	24.5614	0.940189	SLC16A13, GPR63, ATL3, TMEM38A, CHST2, PCDH8, CD83, EPHA4, TFRC, B3GNT5, PVRL3, CHST11, STMN1, PTDSS1	43	5297	12782	0.785649	1	0.999993	100
Annotation Cluster 23	Enrichment Score: 0.0030598207759787717
Category	Term	Count	%	PValue	Genes	List Total	Pop Hits	Pop Total	Fold Enrichment	Bonferroni	Benjamini	FDR
GOTERM_MF_FAT	GO:0046872~metal ion binding	8	14.0351	0.99205	DNMT3A, RPS6KA3, PLCB4, BCL11A, VSNL1, TMEM38A, PCDH8, GART	43	4140	12983	0.58344	1	1	100
GOTERM_MF_FAT	GO:0043169~cation binding	8	14.0351	0.992871	DNMT3A, RPS6KA3, PLCB4, BCL11A, VSNL1, TMEM38A, PCDH8, GART	43	4179	12983	0.577995	1	1	100
GOTERM_MF_FAT	GO:0043167~ion binding	8	14.0351	0.994018	DNMT3A, RPS6KA3, PLCB4, BCL11A, VSNL1, TMEM38A, PCDH8, GART	43	4241	12983	0.569545	1	1	100

## Sheet: FAC genes up >2 BC no prolif
E. Functional annotation clustering of non-proliferation associated genes upregulated in at least 2 breast cancer datasets in basal tumours.
Annotation Cluster 1	Enrichment Score: 1.3599578413353308
Category	Term	Count	%	PValue	Genes	List Total	Pop Hits	Pop Total	Fold Enrichment	Bonferroni	Benjamini	FDR
GOTERM_BP_FAT	GO:0048598~embryonic morphogenesis	4	10.2564	0.0382449	CHST11, PCDH8, PROX1, TCF7L2	34	307	13528	5.18413	1	0.998713	43.0743
GOTERM_BP_FAT	GO:0043009~chordate embryonic development	4	10.2564	0.0461257	CHST11, PCDH8, PROX1, TCF7L2	34	331	13528	4.80825	1	0.992059	49.4549
GOTERM_BP_FAT	GO:0009792~embryonic development ending in birth or egg hatching	4	10.2564	0.0471639	CHST11, PCDH8, PROX1, TCF7L2	34	334	13528	4.76506	1	0.983799	50.2439
Annotation Cluster 2	Enrichment Score: 0.7513967371100444
Category	Term	Count	%	PValue	Genes	List Total	Pop Hits	Pop Total	Fold Enrichment	Bonferroni	Benjamini	FDR
GOTERM_BP_FAT	GO:0010558~negative regulation of macromolecule biosynthetic process	4	10.2564	0.147367	DNMT3A, IGF2BP2, IGF2BP3, PROX1	34	547	13528	2.90956	1	0.998889	90.0087
GOTERM_BP_FAT	GO:0031327~negative regulation of cellular biosynthetic process	4	10.2564	0.155476	DNMT3A, IGF2BP2, IGF2BP3, PROX1	34	561	13528	2.83695	1	0.998713	91.2972
GOTERM_BP_FAT	GO:0009890~negative regulation of biosynthetic process	4	10.2564	0.162541	DNMT3A, IGF2BP2, IGF2BP3, PROX1	34	573	13528	2.77754	1	0.997653	92.2919
GOTERM_BP_FAT	GO:0010605~negative regulation of macromolecule metabolic process	4	10.2564	0.265087	DNMT3A, IGF2BP2, IGF2BP3, PROX1	34	734	13528	2.1683	1	0.998599	98.8323
Annotation Cluster 3	Enrichment Score: 0.6704044554581509
Category	Term	Count	%	PValue	Genes	List Total	Pop Hits	Pop Total	Fold Enrichment	Bonferroni	Benjamini	FDR
GOTERM_BP_FAT	GO:0045941~positive regulation of transcription	4	10.2564	0.157232	SOX11, GRHL3, PROX1, TCF7L2	34	564	13528	2.82186	1	0.998081	91.5551
GOTERM_BP_FAT	GO:0010628~positive regulation of gene expression	4	10.2564	0.167307	SOX11, GRHL3, PROX1, TCF7L2	34	581	13528	2.73929	1	0.997146	92.9021
GOTERM_BP_FAT	GO:0045935~positive regulation of nucleobase, nucleoside, nucleotide and nucleic acid metabolic process	4	10.2564	0.193629	SOX11, GRHL3, PROX1, TCF7L2	34	624	13528	2.55053	1	0.998469	95.5375
GOTERM_BP_FAT	GO:0051173~positive regulation of nitrogen compound metabolic process	4	10.2564	0.206233	SOX11, GRHL3, PROX1, TCF7L2	34	644	13528	2.47132	1	0.998598	96.446
GOTERM_BP_FAT	GO:0010557~positive regulation of macromolecule biosynthetic process	4	10.2564	0.212611	SOX11, GRHL3, PROX1, TCF7L2	34	654	13528	2.43353	1	0.998406	96.837
GOTERM_BP_FAT	GO:0031328~positive regulation of cellular biosynthetic process	4	10.2564	0.232667	SOX11, GRHL3, PROX1, TCF7L2	34	685	13528	2.3234	1	0.99843	97.8213
GOTERM_BP_FAT	GO:0009891~positive regulation of biosynthetic process	4	10.2564	0.239219	SOX11, GRHL3, PROX1, TCF7L2	34	695	13528	2.28997	1	0.998276	98.0752
GOTERM_BP_FAT	GO:0010604~positive regulation of macromolecule metabolic process	4	10.2564	0.348548	SOX11, GRHL3, PROX1, TCF7L2	34	857	13528	1.85709	1	0.999605	99.7954
Annotation Cluster 4	Enrichment Score: 0.52600528360151
Category	Term	Count	%	PValue	Genes	List Total	Pop Hits	Pop Total	Fold Enrichment	Bonferroni	Benjamini	FDR
GOTERM_CC_FAT	GO:0031981~nuclear lumen	6	15.3846	0.205717	DNMT3A, RPS6KA3, SOX11, UCHL1, TCF7L2, KIF20A	29	1450	12782	1.82383	1	0.994698	91.8803
GOTERM_CC_FAT	GO:0070013~intracellular organelle lumen	6	15.3846	0.349063	DNMT3A, RPS6KA3, SOX11, UCHL1, TCF7L2, KIF20A	29	1779	12782	1.48654	1	0.998514	99.0727
GOTERM_CC_FAT	GO:0043233~organelle lumen	6	15.3846	0.367969	DNMT3A, RPS6KA3, SOX11, UCHL1, TCF7L2, KIF20A	29	1820	12782	1.45305	1	0.994587	99.3275
Annotation Cluster 5	Enrichment Score: 0.4267959245752129
Category	Term	Count	%	PValue	Genes	List Total	Pop Hits	Pop Total	Fold Enrichment	Bonferroni	Benjamini	FDR
GOTERM_MF_FAT	GO:0032553~ribonucleotide binding	6	15.3846	0.36223	EPHA4, RPS6KA3, DNM1L, ATL3, TRIB2, KIF20A	29	1836	12983	1.46304	1	0.999997	99.3995
GOTERM_MF_FAT	GO:0032555~purine ribonucleotide binding	6	15.3846	0.36223	EPHA4, RPS6KA3, DNM1L, ATL3, TRIB2, KIF20A	29	1836	12983	1.46304	1	0.999997	99.3995
GOTERM_MF_FAT	GO:0017076~purine nucleotide binding	6	15.3846	0.399617	EPHA4, RPS6KA3, DNM1L, ATL3, TRIB2, KIF20A	29	1918	12983	1.40049	1	0.999938	99.6979
Annotation Cluster 6	Enrichment Score: 0.38989326329591084
Category	Term	Count	%	PValue	Genes	List Total	Pop Hits	Pop Total	Fold Enrichment	Bonferroni	Benjamini	FDR
GOTERM_BP_FAT	GO:0045893~positive regulation of transcription, DNA-dependent	3	7.69231	0.325274	SOX11, PROX1, TCF7L2	34	477	13528	2.5024	1	0.999568	99.6603
GOTERM_BP_FAT	GO:0051254~positive regulation of RNA metabolic process	3	7.69231	0.328895	SOX11, PROX1, TCF7L2	34	481	13528	2.48159	1	0.999481	99.6857
GOTERM_MF_FAT	GO:0003700~transcription factor activity	3	7.69231	0.632431	SOX11, PROX1, TCF7L2	29	975	12983	1.37751	1	0.999989	99.9989
Annotation Cluster 7	Enrichment Score: 0.35421606590847415
Category	Term	Count	%	PValue	Genes	List Total	Pop Hits	Pop Total	Fold Enrichment	Bonferroni	Benjamini	FDR
SP_PIR_KEYWORDS	transcription regulation	6	15.3846	0.371456	SOX11, BCL11A, HDGF, GRHL3, PROX1, TCF7L2	39	2026	19235	1.46063	1	0.982337	99.4868
SP_PIR_KEYWORDS	Transcription	6	15.3846	0.389848	SOX11, BCL11A, HDGF, GRHL3, PROX1, TCF7L2	39	2071	19235	1.42889	1	0.981457	99.6337
GOTERM_BP_FAT	GO:0006350~transcription	6	15.3846	0.59779	SOX11, BCL11A, HDGF, GRHL3, PROX1, TCF7L2	34	2101	13528	1.13627	1	1	99.9998
Annotation Cluster 8	Enrichment Score: 0.335624872411446
Category	Term	Count	%	PValue	Genes	List Total	Pop Hits	Pop Total	Fold Enrichment	Bonferroni	Benjamini	FDR
UP_SEQ_FEATURE	transmembrane region	12	30.7692	0.381723	SLC16A13, CD83, EPHA4, B3GNT5, PVRL3, GPR63, CHST11, ATL3, CHST2, TMEM38A, PCDH8, PTDSS1	39	4911	19113	1.1975	1	1	99.6748
SP_PIR_KEYWORDS	transmembrane	12	30.7692	0.390461	SLC16A13, CD83, EPHA4, B3GNT5, PVRL3, GPR63, CHST11, ATL3, CHST2, TMEM38A, PCDH8, PTDSS1	39	4973	19235	1.19012	1	0.975993	99.6379
GOTERM_CC_FAT	GO:0016021~integral to membrane	12	30.7692	0.660389	SLC16A13, CD83, EPHA4, B3GNT5, PVRL3, GPR63, CHST11, ATL3, CHST2, TMEM38A, PCDH8, PTDSS1	29	5297	12782	0.998509	1	0.99785	99.9992
Annotation Cluster 9	Enrichment Score: 0.2551316111617228
Category	Term	Count	%	PValue	Genes	List Total	Pop Hits	Pop Total	Fold Enrichment	Bonferroni	Benjamini	FDR
GOTERM_MF_FAT	GO:0004672~protein kinase activity	3	7.69231	0.378306	EPHA4, RPS6KA3, TRIB2	29	606	12983	2.21629	1	0.99998	99.5508
GOTERM_BP_FAT	GO:0006468~protein amino acid phosphorylation	3	7.69231	0.489069	EPHA4, RPS6KA3, TRIB2	34	667	13528	1.78958	1	0.999989	99.9939
GOTERM_BP_FAT	GO:0016310~phosphorylation	3	7.69231	0.589063	EPHA4, RPS6KA3, TRIB2	34	800	13528	1.49206	1	1	99.9997
GOTERM_BP_FAT	GO:0006793~phosphorus metabolic process	3	7.69231	0.697403	EPHA4, RPS6KA3, TRIB2	34	973	13528	1.22677	1	1	100
GOTERM_BP_FAT	GO:0006796~phosphate metabolic process	3	7.69231	0.697403	EPHA4, RPS6KA3, TRIB2	34	973	13528	1.22677	1	1	100
Annotation Cluster 10	Enrichment Score: 0.24808590570709615
Category	Term	Count	%	PValue	Genes	List Total	Pop Hits	Pop Total	Fold Enrichment	Bonferroni	Benjamini	FDR
GOTERM_BP_FAT	GO:0006357~regulation of transcription from RNA polymerase II promoter	4	10.2564	0.260411	DNMT3A, SOX11, PROX1, TCF7L2	34	727	13528	2.18917	1	0.998788	98.7203
GOTERM_BP_FAT	GO:0006355~regulation of transcription, DNA-dependent	4	10.2564	0.825896	DNMT3A, SOX11, PROX1, TCF7L2	34	1773	13528	0.897648	1	1	100
GOTERM_BP_FAT	GO:0051252~regulation of RNA metabolic process	4	10.2564	0.837832	DNMT3A, SOX11, PROX1, TCF7L2	34	1813	13528	0.877843	1	1	100
Annotation Cluster 11	Enrichment Score: 0.1762558228514075
Category	Term	Count	%	PValue	Genes	List Total	Pop Hits	Pop Total	Fold Enrichment	Bonferroni	Benjamini	FDR
GOTERM_MF_FAT	GO:0005524~ATP binding	4	10.2564	0.632355	EPHA4, RPS6KA3, TRIB2, KIF20A	29	1477	12983	1.21243	1	0.999997	99.9989
GOTERM_MF_FAT	GO:0032559~adenyl ribonucleotide binding	4	10.2564	0.641851	EPHA4, RPS6KA3, TRIB2, KIF20A	29	1497	12983	1.19623	1	0.999976	99.9992
GOTERM_MF_FAT	GO:0030554~adenyl nucleotide binding	4	10.2564	0.678237	EPHA4, RPS6KA3, TRIB2, KIF20A	29	1577	12983	1.13555	1	0.999952	99.9997
GOTERM_MF_FAT	GO:0001883~purine nucleoside binding	4	10.2564	0.688648	EPHA4, RPS6KA3, TRIB2, KIF20A	29	1601	12983	1.11853	1	0.999925	99.9998
GOTERM_MF_FAT	GO:0001882~nucleoside binding	4	10.2564	0.693342	EPHA4, RPS6KA3, TRIB2, KIF20A	29	1612	12983	1.11089	1	0.999875	99.9999
Annotation Cluster 12	Enrichment Score: 0.03243124244184206
Category	Term	Count	%	PValue	Genes	List Total	Pop Hits	Pop Total	Fold Enrichment	Bonferroni	Benjamini	FDR
GOTERM_MF_FAT	GO:0046872~metal ion binding	7	17.9487	0.922624	DNMT3A, RPS6KA3, PLCB4, BCL11A, VSNL1, TMEM38A, PCDH8	29	4140	12983	0.756963	1	1	100
GOTERM_MF_FAT	GO:0043169~cation binding	7	17.9487	0.927296	DNMT3A, RPS6KA3, PLCB4, BCL11A, VSNL1, TMEM38A, PCDH8	29	4179	12983	0.749899	1	1	100
GOTERM_MF_FAT	GO:0043167~ion binding	7	17.9487	0.93425	DNMT3A, RPS6KA3, PLCB4, BCL11A, VSNL1, TMEM38A, PCDH8	29	4241	12983	0.738936	1	1	100

## Sheet: Hypergeometrical probablility
F. Hypergeometric statistical analysis of tumour and cancer-associated gene clusters.
Molyneux dataset		cluster 1	cluster 2	cluster 3	cluster 4	cluster 5	all Brca1-/- clusters	all basal clusters	5 core genes
tumour type		mouse Brca1-/-	mouse Brca1-/-	mouse Brca1-/-	mouse Brca1-/-	mouse Brca1-/-
genes	689	42	27	26	18	20	133
Hypergeometric Probability		3.58803e-05	0.0481906	0.0590767	0.0602098	0.0804583	8.13034e-66		6.19874e-06
Natrajan dataset		cluster 1	cluster 2	cluster 3	cluster 4	cluster 5
tumours sub-type		basal	basal	mixed	mixed	non-basal
human orthologues	512	30	27	34	23	42
Hypergeometric Probability		0.00068609	0.00416778	3.73203e-05	0.0261938	2.40978e-08		2.69888e-16	0.000533595
UNC337 dataset		cluster 1	cluster 2	cluster 3	cluster 4	cluster 5
tumours sub-type		mixed	non-basal	basal	basal	non-basal
human orthologues	590	25	20	11	26	9
Hypergeometric Probability		0.0338254	0.0895985	0.0144756	0.0243356	0.00411022		5.60906e-05
NKI295 dataset		cluster 1	cluster 2	cluster 3	cluster 4
tumours sub-type		basal	basal	non-basal	non-basal
human orthologues	561	56	31	84	98
Hypergeometric Probability		5.22627e-14	0.00133116	1.20086e-32	4.5696e-44			5.48887e-35	0.00016365
across 4 datasets
tumour sub-type	basal
genes	5
Hypergeometric Probability								6.76067e-120	4.3163e-17
underlined figures are not statistically significant
