# Supplementary material for: Embryonic mammary signature subsets are activated in Brca1-/- and basal-like breast cancers
Source: Breast Cancer Res. 2013 Mar 18;15(2):R25. doi: 10.1186/bcr3403 (PMC3672751; doi:10.1186/bcr3403)
Supplement: Additional file 10 — Embryonic genes activated in non-basal-like breast cancer subtypes in at least two of three breast cancer datasets examined and their functional annotation. [file bcr3403-S10.XLS]

## Sheet: activated in non-basal BC(3)
Embryonic mammary genes found activated predominantly in non-basal tumours in 3 breast cancer datasets:
Gene Symbol	Entrez Gene ID
SLITRK6	84189
BNC2	54796
FLRT2	23768
ASTN2	23245
C1orf54	79630
ST8SIA4	7903
DACH1	1602
SLC7A2	6542
SLC39A6	25800
CLSTN2	64084
MAGED2	10916
BCL2	596
IL6ST	3572
GOLGA1	2800
RTN4RL1	146760

## Sheet: activated in non-basal BC(2)
Embryonic mammary genes found activated predominantly in non-basal tumours in 2 out of 3 breast cancer datasets:
Gene Symbol	Entrez Gene ID
DACH1	1602
SLC7A2	6542
SLC39A6	25800
CLSTN2	64084
MAGED2	10916
BCL2	596
IL6ST	3572
SLITRK6	84189
S100PBP	64766
LASS6	253782
CASC4	113201
RASA1	5921
ARFGEF1	10565
NEK1	4750
HIGD1A	25994
CLASP2	23122
NEDD4	4734
SERF2	10169
AQR	9716
PIGB	9488
PEX19	5824
POLR3K	51728
ANKHD1	54882
COX15	1355
NR2F2	7026
ZFX	7543
SFXN2	118980
NFIA	4774
GOLGA1	2800
RTN4RL1	146760
RAPGEF6	51735
CHD6	84181
AXIN2	8313
RBM12	10137
CTDSP2	10106
SRP54	6729
TTC3	7267
PELI2	57161
NEGR1	257194
BNC2	54796
FLRT2	23768
RAB31	11031
SMOC2	64094
BMP4	652
ASTN2	23245
NPNT	255743
APBB2	323
SALL2	6297
LYPD6B	130576
LYPD6	130574

## Sheet: FAC of 50 genes
Functional annotation clustering of 50 embryonic mammary genes found activated predominantly in non-basal tumours in 2 out of 3 breast cancer datasets:
Annotation Cluster 1	Enrichment Score: 1.779725507490723
Category	Term	Count	%	PValue	Genes	List Total	Pop Hits	Pop Total	Fold Enrichment	Bonferroni	Benjamini	FDR
GOTERM_BP_FAT	GO:0031175~neuron projection development	5	0.943396	0.0050657	RTN4RL1, NEDD4, BCL2, APBB2, SLITRK6	38	256	13528	6.95312	0.987382	0.887671	7.56909
GOTERM_BP_FAT	GO:0030182~neuron differentiation	6	1.13208	0.00645097	BMP4, RTN4RL1, NEDD4, BCL2, APBB2, SLITRK6	38	438	13528	4.87671	0.996198	0.751688	9.5436
GOTERM_BP_FAT	GO:0048666~neuron development	5	0.943396	0.0133394	RTN4RL1, NEDD4, BCL2, APBB2, SLITRK6	38	339	13528	5.25074	0.99999	0.900987	18.7897
GOTERM_BP_FAT	GO:0007409~axonogenesis	4	0.754717	0.0155614	RTN4RL1, BCL2, APBB2, SLITRK6	38	193	13528	7.37824	0.999999	0.894666	21.5783
GOTERM_BP_FAT	GO:0000902~cell morphogenesis	5	0.943396	0.0157118	RTN4RL1, BCL2, CLASP2, APBB2, SLITRK6	38	356	13528	5	0.999999	0.857426	21.7638
GOTERM_BP_FAT	GO:0030030~cell projection organization	5	0.943396	0.0175381	RTN4RL1, NEDD4, BCL2, APBB2, SLITRK6	38	368	13528	4.83696	1	0.851072	23.9836
GOTERM_BP_FAT	GO:0048667~cell morphogenesis involved in neuron differentiation	4	0.754717	0.0192052	RTN4RL1, BCL2, APBB2, SLITRK6	38	209	13528	6.8134	1	0.843573	25.9582
GOTERM_BP_FAT	GO:0048812~neuron projection morphogenesis	4	0.754717	0.0201841	RTN4RL1, BCL2, APBB2, SLITRK6	38	213	13528	6.68545	1	0.827201	27.0953
GOTERM_BP_FAT	GO:0032989~cellular component morphogenesis	5	0.943396	0.0224879	RTN4RL1, BCL2, CLASP2, APBB2, SLITRK6	38	397	13528	4.48363	1	0.804448	29.7072
GOTERM_BP_FAT	GO:0000904~cell morphogenesis involved in differentiation	4	0.754717	0.028698	RTN4RL1, BCL2, APBB2, SLITRK6	38	244	13528	5.83607	1	0.81201	36.3184
GOTERM_BP_FAT	GO:0048858~cell projection morphogenesis	4	0.754717	0.029	RTN4RL1, BCL2, APBB2, SLITRK6	38	245	13528	5.81224	1	0.774737	36.6246
GOTERM_BP_FAT	GO:0032990~cell part morphogenesis	4	0.754717	0.0324345	RTN4RL1, BCL2, APBB2, SLITRK6	38	256	13528	5.5625	1	0.775563	40.011
Annotation Cluster 2	Enrichment Score: 1.2511901297302352
Category	Term	Count	%	PValue	Genes	List Total	Pop Hits	Pop Total	Fold Enrichment	Bonferroni	Benjamini	FDR
INTERPRO	IPR018029:C2 membrane targeting protein	3	0.566038	0.0346171	NEDD4, RBM12, RASA1	47	106	16659	10.0315	0.995276	0.931267	34.4053
INTERPRO	IPR000008:C2 calcium-dependent membrane targeting	3	0.566038	0.0549341	NEDD4, RBM12, RASA1	47	137	16659	7.76161	0.999814	0.883169	49.1483
SMART	SM00239:C2	3	0.566038	0.0927462	NEDD4, RBM12, RASA1	35	137	9079	5.68029	0.996466	0.84768	62.031
Annotation Cluster 3	Enrichment Score: 1.1567165103754624
Category	Term	Count	%	PValue	Genes	List Total	Pop Hits	Pop Total	Fold Enrichment	Bonferroni	Benjamini	FDR
GOTERM_BP_FAT	GO:0030278~regulation of ossification	4	0.754717	0.00124424	BMP4, IL6ST, BCL2, AXIN2	38	78	13528	18.2564	0.657661	0.657661	1.91105
GOTERM_BP_FAT	GO:0001503~ossification	3	0.566038	0.0393274	BMP4, BCL2, AXIN2	38	115	13528	9.28696	1	0.822225	46.3029
GOTERM_BP_FAT	GO:0060348~bone development	3	0.566038	0.0444095	BMP4, BCL2, AXIN2	38	123	13528	8.68293	1	0.84471	50.5406
KEGG_PATHWAY	hsa05200:Pathways in cancer	3	0.566038	0.178875	BMP4, BCL2, AXIN2	13	328	5085	3.57763	0.996705	0.996705	81.0627
GOTERM_BP_FAT	GO:0001501~skeletal system development	3	0.566038	0.216813	BMP4, BCL2, AXIN2	38	319	13528	3.34796	1	0.976655	97.7348
GOTERM_BP_FAT	GO:0008285~negative regulation of cell proliferation	3	0.566038	0.259485	BMP4, BCL2, AXIN2	38	361	13528	2.95845	1	0.982428	99.0494
GOTERM_BP_FAT	GO:0042127~regulation of cell proliferation	4	0.754717	0.365733	BMP4, IL6ST, BCL2, AXIN2	38	787	13528	1.8094	1	0.993433	99.9138
Annotation Cluster 4	Enrichment Score: 1.0474569155459177
Category	Term	Count	%	PValue	Genes	List Total	Pop Hits	Pop Total	Fold Enrichment	Bonferroni	Benjamini	FDR
SP_PIR_KEYWORDS	gpi-anchor	3	0.566038	0.0409859	LYPD6B, RTN4RL1, NEGR1	50	126	19235	9.15952	0.993408	0.715063	38.1467
UP_SEQ_FEATURE	propeptide:Removed in mature form	3	0.566038	0.116668	LYPD6B, RTN4RL1, NEGR1	50	229	19113	5.00777	1	0.959765	80.221
GOTERM_CC_FAT	GO:0031225~anchored to membrane	3	0.566038	0.150675	LYPD6B, RTN4RL1, NEGR1	41	220	12782	4.25122	1	0.9992	85.1097
Annotation Cluster 5	Enrichment Score: 1.021373651076664
Category	Term	Count	%	PValue	Genes	List Total	Pop Hits	Pop Total	Fold Enrichment	Bonferroni	Benjamini	FDR
INTERPRO	IPR000483:Cysteine-rich flanking region, C-terminal	3	0.566038	0.0245663	FLRT2, RTN4RL1, SLITRK6	47	88	16659	12.0834	0.977194	0.977194	25.7481
SMART	SM00082:LRRCT	3	0.566038	0.0426452	FLRT2, RTN4RL1, SLITRK6	35	88	9079	8.84318	0.920158	0.920158	35.1832
INTERPRO	IPR003591:Leucine-rich repeat, typical subtype	3	0.566038	0.0507317	FLRT2, RTN4RL1, SLITRK6	47	131	16659	8.1171	0.999634	0.928489	46.3749
UP_SEQ_FEATURE	repeat:LRR 8	3	0.566038	0.0559464	FLRT2, RTN4RL1, SLITRK6	50	149	19113	7.69651	1	0.975955	52.8615
UP_SEQ_FEATURE	repeat:LRR 7	3	0.566038	0.0755814	FLRT2, RTN4RL1, SLITRK6	50	177	19113	6.47898	1	0.982939	64.1792
SMART	SM00369:LRR_TYP	3	0.566038	0.0859408	FLRT2, RTN4RL1, SLITRK6	35	131	9079	5.94046	0.994549	0.926166	59.1003
UP_SEQ_FEATURE	repeat:LRR 6	3	0.566038	0.101057	FLRT2, RTN4RL1, SLITRK6	50	210	19113	5.46086	1	0.968226	75.1348
INTERPRO	IPR001611:Leucine-rich repeat	3	0.566038	0.116947	FLRT2, RTN4RL1, SLITRK6	47	213	16659	4.99221	1	0.957178	77.4309
UP_SEQ_FEATURE	repeat:LRR 5	3	0.566038	0.118346	FLRT2, RTN4RL1, SLITRK6	50	231	19113	4.96442	1	0.948475	80.7063
UP_SEQ_FEATURE	repeat:LRR 4	3	0.566038	0.136321	FLRT2, RTN4RL1, SLITRK6	50	252	19113	4.55071	1	0.933546	85.2579
UP_SEQ_FEATURE	repeat:LRR 3	3	0.566038	0.178454	FLRT2, RTN4RL1, SLITRK6	50	299	19113	3.83538	1	0.966428	92.3296
UP_SEQ_FEATURE	repeat:LRR 1	3	0.566038	0.196036	FLRT2, RTN4RL1, SLITRK6	50	318	19113	3.60623	1	0.970757	94.2179
UP_SEQ_FEATURE	repeat:LRR 2	3	0.566038	0.196968	FLRT2, RTN4RL1, SLITRK6	50	319	19113	3.59492	1	0.964635	94.3049
SP_PIR_KEYWORDS	leucine-rich repeat	3	0.566038	0.197862	FLRT2, RTN4RL1, SLITRK6	50	322	19235	3.58416	1	0.90975	92.0412
Annotation Cluster 6	Enrichment Score: 0.9685980461451982
Category	Term	Count	%	PValue	Genes	List Total	Pop Hits	Pop Total	Fold Enrichment	Bonferroni	Benjamini	FDR
GOTERM_BP_FAT	GO:0051247~positive regulation of protein metabolic process	4	0.754717	0.0283978	BMP4, NEDD4, IL6ST, BCL2	38	243	13528	5.86008	1	0.829963	36.0126
GOTERM_BP_FAT	GO:0009967~positive regulation of signal transduction	3	0.566038	0.192774	BMP4, NEDD4, IL6ST	38	295	13528	3.62034	1	0.973093	96.381
GOTERM_BP_FAT	GO:0010647~positive regulation of cell communication	3	0.566038	0.22692	BMP4, NEDD4, IL6ST	38	329	13528	3.2462	1	0.978087	98.1478
Annotation Cluster 7	Enrichment Score: 0.9523546800462604
Category	Term	Count	%	PValue	Genes	List Total	Pop Hits	Pop Total	Fold Enrichment	Bonferroni	Benjamini	FDR
SP_PIR_KEYWORDS	cell adhesion	4	0.754717	0.0923245	FLRT2, CLSTN2, NPNT, NEGR1	50	422	19235	3.64645	0.999991	0.902201	67.1094
GOTERM_BP_FAT	GO:0007155~cell adhesion	5	0.943396	0.122456	FLRT2, CLSTN2, BCL2, NPNT, NEGR1	38	700	13528	2.54286	1	0.952153	86.794
GOTERM_BP_FAT	GO:0022610~biological adhesion	5	0.943396	0.122925	FLRT2, CLSTN2, BCL2, NPNT, NEGR1	38	701	13528	2.53923	1	0.948793	86.903
Annotation Cluster 8	Enrichment Score: 0.9381831742082923
Category	Term	Count	%	PValue	Genes	List Total	Pop Hits	Pop Total	Fold Enrichment	Bonferroni	Benjamini	FDR
GOTERM_BP_FAT	GO:0030278~regulation of ossification	4	0.754717	0.00124424	BMP4, IL6ST, BCL2, AXIN2	38	78	13528	18.2564	0.657661	0.657661	1.91105
GOTERM_BP_FAT	GO:0045667~regulation of osteoblast differentiation	3	0.566038	0.0061251	BMP4, IL6ST, AXIN2	38	43	13528	24.8372	0.994958	0.828524	9.0827
GOTERM_BP_FAT	GO:0001934~positive regulation of protein amino acid phosphorylation	3	0.566038	0.0245548	BMP4, IL6ST, BCL2	38	89	13528	12	1	0.807293	31.9757
GOTERM_BP_FAT	GO:0051247~positive regulation of protein metabolic process	4	0.754717	0.0283978	BMP4, NEDD4, IL6ST, BCL2	38	243	13528	5.86008	1	0.829963	36.0126
GOTERM_BP_FAT	GO:0042327~positive regulation of phosphorylation	3	0.566038	0.0288004	BMP4, IL6ST, BCL2	38	97	13528	11.0103	1	0.792491	36.4223
GOTERM_BP_FAT	GO:0045937~positive regulation of phosphate metabolic process	3	0.566038	0.0304633	BMP4, IL6ST, BCL2	38	100	13528	10.68	1	0.772321	38.0887
GOTERM_BP_FAT	GO:0010562~positive regulation of phosphorus metabolic process	3	0.566038	0.0304633	BMP4, IL6ST, BCL2	38	100	13528	10.68	1	0.772321	38.0887
GOTERM_BP_FAT	GO:0007584~response to nutrient	3	0.566038	0.0559608	BMP4, IL6ST, BCL2	38	140	13528	7.62857	1	0.884187	59.0371
GOTERM_BP_FAT	GO:0001932~regulation of protein amino acid phosphorylation	3	0.566038	0.0809506	BMP4, IL6ST, BCL2	38	173	13528	6.17341	1	0.938913	72.9717
GOTERM_BP_FAT	GO:0031401~positive regulation of protein modification process	3	0.566038	0.092432	BMP4, IL6ST, BCL2	38	187	13528	5.71123	1	0.949326	77.7565
GOTERM_BP_FAT	GO:0031667~response to nutrient levels	3	0.566038	0.100911	BMP4, IL6ST, BCL2	38	197	13528	5.42132	1	0.952778	80.7678
GOTERM_BP_FAT	GO:0009991~response to extracellular stimulus	3	0.566038	0.121186	BMP4, IL6ST, BCL2	38	220	13528	4.85455	1	0.95448	86.4946
GOTERM_BP_FAT	GO:0045597~positive regulation of cell differentiation	3	0.566038	0.12938	BMP4, IL6ST, BCL2	38	229	13528	4.66376	1	0.949323	88.3198
GOTERM_BP_FAT	GO:0032270~positive regulation of cellular protein metabolic process	3	0.566038	0.133064	BMP4, IL6ST, BCL2	38	233	13528	4.58369	1	0.950143	89.0628
GOTERM_BP_FAT	GO:0032268~regulation of cellular protein metabolic process	4	0.754717	0.138889	BMP4, IL6ST, BCL2, ANKHD1	38	474	13528	3.00422	1	0.953365	90.1478
GOTERM_BP_FAT	GO:0051240~positive regulation of multicellular organismal process	3	0.566038	0.14332	BMP4, IL6ST, BCL2	38	244	13528	4.37705	1	0.954834	90.9049
GOTERM_BP_FAT	GO:0051094~positive regulation of developmental process	3	0.566038	0.175997	BMP4, IL6ST, BCL2	38	278	13528	3.84173	1	0.964331	95.0221
GOTERM_BP_FAT	GO:0031399~regulation of protein modification process	3	0.566038	0.192774	BMP4, IL6ST, BCL2	38	295	13528	3.62034	1	0.973093	96.381
GOTERM_MF_FAT	GO:0042803~protein homodimerization activity	3	0.566038	0.246245	BMP4, IL6ST, BCL2	38	334	12983	3.06878	1	0.999991	96.7542
GOTERM_BP_FAT	GO:0008284~positive regulation of cell proliferation	3	0.566038	0.313567	BMP4, IL6ST, BCL2	38	414	13528	2.57971	1	0.990858	99.7065
GOTERM_BP_FAT	GO:0010033~response to organic substance	4	0.754717	0.315431	BMP4, IL6ST, BCL2, TTC3	38	721	13528	1.97503	1	0.990546	99.7186
GOTERM_BP_FAT	GO:0042127~regulation of cell proliferation	4	0.754717	0.365733	BMP4, IL6ST, BCL2, AXIN2	38	787	13528	1.8094	1	0.993433	99.9138
GOTERM_BP_FAT	GO:0042325~regulation of phosphorylation	3	0.566038	0.36595	BMP4, IL6ST, BCL2	38	466	13528	2.29185	1	0.993027	99.9142
GOTERM_BP_FAT	GO:0051174~regulation of phosphorus metabolic process	3	0.566038	0.384767	BMP4, IL6ST, BCL2	38	485	13528	2.20206	1	0.994278	99.9462
GOTERM_BP_FAT	GO:0019220~regulation of phosphate metabolic process	3	0.566038	0.384767	BMP4, IL6ST, BCL2	38	485	13528	2.20206	1	0.994278	99.9462
GOTERM_MF_FAT	GO:0046983~protein dimerization activity	3	0.566038	0.461067	BMP4, IL6ST, BCL2	38	542	12983	1.8911	1	0.99996	99.9445
GOTERM_MF_FAT	GO:0042802~identical protein binding	3	0.566038	0.550711	BMP4, IL6ST, BCL2	38	640	12983	1.60152	1	0.999993	99.9939
GOTERM_BP_FAT	GO:0042592~homeostatic process	3	0.566038	0.616718	BMP4, IL6ST, BCL2	38	751	13528	1.4221	1	0.999885	100
GOTERM_BP_FAT	GO:0007166~cell surface receptor linked signal transduction	3	0.566038	0.970874	BMP4, IL6ST, AXIN2	38	1856	13528	0.575431	1	1	100
Annotation Cluster 9	Enrichment Score: 0.9014447724047547
Category	Term	Count	%	PValue	Genes	List Total	Pop Hits	Pop Total	Fold Enrichment	Bonferroni	Benjamini	FDR
GOTERM_BP_FAT	GO:0050767~regulation of neurogenesis	3	0.566038	0.075394	BMP4, BCL2, TTC3	38	166	13528	6.43373	1	0.939925	70.325
GOTERM_BP_FAT	GO:0051960~regulation of nervous system development	3	0.566038	0.0966439	BMP4, BCL2, TTC3	38	192	13528	5.5625	1	0.951082	79.3036
GOTERM_BP_FAT	GO:0060284~regulation of cell development	3	0.566038	0.107847	BMP4, BCL2, TTC3	38	205	13528	5.20976	1	0.9536	82.943
GOTERM_BP_FAT	GO:0010033~response to organic substance	4	0.754717	0.315431	BMP4, IL6ST, BCL2, TTC3	38	721	13528	1.97503	1	0.990546	99.7186
Annotation Cluster 10	Enrichment Score: 0.8735132231799713
Category	Term	Count	%	PValue	Genes	List Total	Pop Hits	Pop Total	Fold Enrichment	Bonferroni	Benjamini	FDR
GOTERM_CC_FAT	GO:0005578~proteinaceous extracellular matrix	4	0.754717	0.0779123	BMP4, FLRT2, SMOC2, NPNT	41	320	12782	3.89695	0.999976	0.999976	61.1675
GOTERM_CC_FAT	GO:0031012~extracellular matrix	4	0.754717	0.0927026	BMP4, FLRT2, SMOC2, NPNT	41	345	12782	3.61456	0.999997	0.998292	67.841
SP_PIR_KEYWORDS	extracellular matrix	3	0.566038	0.125523	BMP4, SMOC2, NPNT	50	241	19235	4.7888	1	0.86627	78.5556
GOTERM_CC_FAT	GO:0044421~extracellular region part	5	0.943396	0.353613	BMP4, FLRT2, SMOC2, IL6ST, NPNT	41	960	12782	1.62373	1	0.994465	99.3833
Annotation Cluster 11	Enrichment Score: 0.8704544265805727
Category	Term	Count	%	PValue	Genes	List Total	Pop Hits	Pop Total	Fold Enrichment	Bonferroni	Benjamini	FDR
GOTERM_BP_FAT	GO:0048514~blood vessel morphogenesis	3	0.566038	0.113132	BMP4, NR2F2, RASA1	38	211	13528	5.06161	1	0.956389	84.4436
GOTERM_BP_FAT	GO:0001568~blood vessel development	3	0.566038	0.144261	BMP4, NR2F2, RASA1	38	245	13528	4.35918	1	0.952571	91.0585
GOTERM_BP_FAT	GO:0001944~vasculature development	3	0.566038	0.149935	BMP4, NR2F2, RASA1	38	251	13528	4.25498	1	0.955312	91.9344
Annotation Cluster 12	Enrichment Score: 0.8034894938743158
Category	Term	Count	%	PValue	Genes	List Total	Pop Hits	Pop Total	Fold Enrichment	Bonferroni	Benjamini	FDR
GOTERM_BP_FAT	GO:0045786~negative regulation of cell cycle	3	0.566038	0.0205947	BMP4, BCL2, APBB2	38	81	13528	13.1852	1	0.803842	27.5674
GOTERM_BP_FAT	GO:0051726~regulation of cell cycle	3	0.566038	0.228947	BMP4, BCL2, APBB2	38	331	13528	3.22659	1	0.977499	98.2217
GOTERM_BP_FAT	GO:0010942~positive regulation of cell death	3	0.566038	0.33485	BMP4, BCL2, APBB2	38	435	13528	2.45517	1	0.992372	99.8199
GOTERM_BP_FAT	GO:0010941~regulation of cell death	4	0.754717	0.386991	BMP4, BCL2, APBB2, RASA1	38	815	13528	1.74724	1	0.994133	99.9492
Annotation Cluster 13	Enrichment Score: 0.6407507390940527
Category	Term	Count	%	PValue	Genes	List Total	Pop Hits	Pop Total	Fold Enrichment	Bonferroni	Benjamini	FDR
GOTERM_BP_FAT	GO:0016477~cell migration	3	0.566038	0.17404	CLASP2, APBB2, NR2F2	38	276	13528	3.86957	1	0.965258	94.8357
GOTERM_BP_FAT	GO:0048870~cell motility	3	0.566038	0.204749	CLASP2, APBB2, NR2F2	38	307	13528	3.47883	1	0.974082	97.1293
GOTERM_BP_FAT	GO:0051674~localization of cell	3	0.566038	0.204749	CLASP2, APBB2, NR2F2	38	307	13528	3.47883	1	0.974082	97.1293
GOTERM_BP_FAT	GO:0006928~cell motion	3	0.566038	0.374889	CLASP2, APBB2, NR2F2	38	475	13528	2.24842	1	0.993632	99.9312
Annotation Cluster 14	Enrichment Score: 0.598880543417289
Category	Term	Count	%	PValue	Genes	List Total	Pop Hits	Pop Total	Fold Enrichment	Bonferroni	Benjamini	FDR
GOTERM_BP_FAT	GO:0051056~regulation of small GTPase mediated signal transduction	3	0.566038	0.150885	RAPGEF6, ARFGEF1, RASA1	38	252	13528	4.2381	1	0.953179	92.073
GOTERM_MF_FAT	GO:0030695~GTPase regulator activity	3	0.566038	0.320638	RAPGEF6, ARFGEF1, RASA1	38	404	12983	2.53706	1	0.999974	99.0793
GOTERM_MF_FAT	GO:0060589~nucleoside-triphosphatase regulator activity	3	0.566038	0.33014	RAPGEF6, ARFGEF1, RASA1	38	413	12983	2.48178	1	0.999916	99.2239
Annotation Cluster 15	Enrichment Score: 0.5551366342295404
Category	Term	Count	%	PValue	Genes	List Total	Pop Hits	Pop Total	Fold Enrichment	Bonferroni	Benjamini	FDR
GOTERM_BP_FAT	GO:0022402~cell cycle process	4	0.754717	0.19989	BCL2, NEK1, CLASP2, APBB2	38	565	13528	2.52035	1	0.975089	96.845
GOTERM_BP_FAT	GO:0000278~mitotic cell cycle	3	0.566038	0.268677	BCL2, NEK1, CLASP2	38	370	13528	2.88649	1	0.983125	99.2167
GOTERM_BP_FAT	GO:0022403~cell cycle phase	3	0.566038	0.313567	BCL2, NEK1, CLASP2	38	414	13528	2.57971	1	0.990858	99.7065
GOTERM_BP_FAT	GO:0007049~cell cycle	4	0.754717	0.357357	BCL2, NEK1, CLASP2, APBB2	38	776	13528	1.83505	1	0.992876	99.8943
Annotation Cluster 16	Enrichment Score: 0.5443709768940628
Category	Term	Count	%	PValue	Genes	List Total	Pop Hits	Pop Total	Fold Enrichment	Bonferroni	Benjamini	FDR
GOTERM_BP_FAT	GO:0006605~protein targeting	3	0.566038	0.116693	SRP54, PEX19, NEDD4	38	215	13528	4.96744	1	0.956813	85.3841
GOTERM_BP_FAT	GO:0046907~intracellular transport	4	0.754717	0.267033	SRP54, PEX19, NEDD4, BCL2	38	657	13528	2.16743	1	0.983674	99.1889
GOTERM_BP_FAT	GO:0006886~intracellular protein transport	3	0.566038	0.272763	SRP54, PEX19, NEDD4	38	374	13528	2.85561	1	0.983311	99.2818
GOTERM_BP_FAT	GO:0034613~cellular protein localization	3	0.566038	0.310516	SRP54, PEX19, NEDD4	38	411	13528	2.59854	1	0.990975	99.6856
GOTERM_BP_FAT	GO:0070727~cellular macromolecule localization	3	0.566038	0.313567	SRP54, PEX19, NEDD4	38	414	13528	2.57971	1	0.990858	99.7065
GOTERM_BP_FAT	GO:0015031~protein transport	4	0.754717	0.346686	RAB31, SRP54, PEX19, NEDD4	38	762	13528	1.86877	1	0.993401	99.8636
GOTERM_BP_FAT	GO:0045184~establishment of protein localization	4	0.754717	0.352023	RAB31, SRP54, PEX19, NEDD4	38	769	13528	1.85176	1	0.993134	99.8799
GOTERM_BP_FAT	GO:0008104~protein localization	4	0.754717	0.437234	RAB31, SRP54, PEX19, NEDD4	38	882	13528	1.61451	1	0.99724	99.9865
Annotation Cluster 17	Enrichment Score: 0.5158610244317595
Category	Term	Count	%	PValue	Genes	List Total	Pop Hits	Pop Total	Fold Enrichment	Bonferroni	Benjamini	FDR
GOTERM_CC_FAT	GO:0005789~endoplasmic reticulum membrane	3	0.566038	0.205576	CLSTN2, BCL2, PIGB	41	269	12782	3.47683	1	0.999467	93.1691
GOTERM_CC_FAT	GO:0042175~nuclear envelope-endoplasmic reticulum network	3	0.566038	0.222849	CLSTN2, BCL2, PIGB	41	284	12782	3.2932	1	0.998647	94.7139
SP_PIR_KEYWORDS	endoplasmic reticulum	4	0.754717	0.272703	CLSTN2, BCL2, PIGB, LASS6	50	713	19235	2.1582	1	0.947095	97.4145
GOTERM_CC_FAT	GO:0044432~endoplasmic reticulum part	3	0.566038	0.296254	CLSTN2, BCL2, PIGB	41	347	12782	2.6953	1	0.996827	98.3379
GOTERM_CC_FAT	GO:0012505~endomembrane system	3	0.566038	0.711799	CLSTN2, BCL2, PIGB	41	782	12782	1.196	1	0.999394	99.9999
Annotation Cluster 18	Enrichment Score: 0.474780988883539
Category	Term	Count	%	PValue	Genes	List Total	Pop Hits	Pop Total	Fold Enrichment	Bonferroni	Benjamini	FDR
GOTERM_BP_FAT	GO:0032535~regulation of cellular component size	3	0.566038	0.169165	BCL2, APBB2, RASA1	38	271	13528	3.94096	1	0.964	94.3425
GOTERM_BP_FAT	GO:0043066~negative regulation of apoptosis	3	0.566038	0.252342	BCL2, APBB2, RASA1	38	354	13528	3.01695	1	0.984596	98.8969
GOTERM_BP_FAT	GO:0043069~negative regulation of programmed cell death	3	0.566038	0.257443	BCL2, APBB2, RASA1	38	359	13528	2.97493	1	0.983975	99.0079
GOTERM_BP_FAT	GO:0060548~negative regulation of cell death	3	0.566038	0.258464	BCL2, APBB2, RASA1	38	360	13528	2.96667	1	0.983206	99.0289
GOTERM_BP_FAT	GO:0010941~regulation of cell death	4	0.754717	0.386991	BMP4, BCL2, APBB2, RASA1	38	815	13528	1.74724	1	0.994133	99.9492
GOTERM_BP_FAT	GO:0042981~regulation of apoptosis	3	0.566038	0.654522	BCL2, APBB2, RASA1	38	804	13528	1.32836	1	0.999947	100
GOTERM_BP_FAT	GO:0043067~regulation of programmed cell death	3	0.566038	0.659975	BCL2, APBB2, RASA1	38	812	13528	1.31527	1	0.999949	100
Annotation Cluster 19	Enrichment Score: 0.4678057689502906
Category	Term	Count	%	PValue	Genes	List Total	Pop Hits	Pop Total	Fold Enrichment	Bonferroni	Benjamini	FDR
SP_PIR_KEYWORDS	Transcription	8	1.50943	0.272296	SALL2, POLR3K, BNC2, ZFX, DACH1, CHD6, NR2F2, NFIA	50	2071	19235	1.48605	1	0.958356	97.3978
GOTERM_MF_FAT	GO:0003677~DNA binding	9	1.69811	0.342155	SALL2, POLR3K, BNC2, ZFX, DACH1, CHD6, NR2F2, LASS6, NFIA	38	2331	12983	1.31914	1	0.999515	99.3768
GOTERM_BP_FAT	GO:0006350~transcription	8	1.50943	0.348971	SALL2, POLR3K, BNC2, ZFX, DACH1, CHD6, NR2F2, NFIA	38	2101	13528	1.35554	1	0.99322	99.8708
SP_PIR_KEYWORDS	transcription regulation	7	1.32075	0.413737	SALL2, BNC2, ZFX, DACH1, CHD6, NR2F2, NFIA	50	2026	19235	1.32917	1	0.959397	99.7823
Annotation Cluster 20	Enrichment Score: 0.37711827912820683
Category	Term	Count	%	PValue	Genes	List Total	Pop Hits	Pop Total	Fold Enrichment	Bonferroni	Benjamini	FDR
GOTERM_BP_FAT	GO:0010605~negative regulation of macromolecule metabolic process	4	0.754717	0.325334	BMP4, NEDD4, ANKHD1, NR2F2	38	734	13528	1.94005	1	0.991539	99.7755
GOTERM_BP_FAT	GO:0010558~negative regulation of macromolecule biosynthetic process	3	0.566038	0.444502	NEDD4, ANKHD1, NR2F2	38	547	13528	1.95247	1	0.997407	99.989
GOTERM_BP_FAT	GO:0031327~negative regulation of cellular biosynthetic process	3	0.566038	0.45758	NEDD4, ANKHD1, NR2F2	38	561	13528	1.90374	1	0.997811	99.9924
GOTERM_BP_FAT	GO:0009890~negative regulation of biosynthetic process	3	0.566038	0.468658	NEDD4, ANKHD1, NR2F2	38	573	13528	1.86387	1	0.997944	99.9945
Annotation Cluster 21	Enrichment Score: 0.3682706550077368
Category	Term	Count	%	PValue	Genes	List Total	Pop Hits	Pop Total	Fold Enrichment	Bonferroni	Benjamini	FDR
GOTERM_BP_FAT	GO:0010605~negative regulation of macromolecule metabolic process	4	0.754717	0.325334	BMP4, NEDD4, ANKHD1, NR2F2	38	734	13528	1.94005	1	0.991539	99.7755
GOTERM_BP_FAT	GO:0010629~negative regulation of gene expression	3	0.566038	0.403364	BMP4, NEDD4, NR2F2	38	504	13528	2.11905	1	0.995287	99.9666
GOTERM_BP_FAT	GO:0006357~regulation of transcription from RNA polymerase II promoter	3	0.566038	0.598634	BMP4, NEDD4, NR2F2	38	727	13528	1.46905	1	0.999839	99.9999
Annotation Cluster 22	Enrichment Score: 0.2673863813110951
Category	Term	Count	%	PValue	Genes	List Total	Pop Hits	Pop Total	Fold Enrichment	Bonferroni	Benjamini	FDR
UP_SEQ_FEATURE	zinc finger region:C2H2-type 1	3	0.566038	0.406643	SALL2, BNC2, ZFX	50	542	19113	2.11583	1	0.999453	99.8907
UP_SEQ_FEATURE	zinc finger region:C2H2-type 4	3	0.566038	0.436114	SALL2, BNC2, ZFX	50	575	19113	1.9944	1	0.999594	99.9438
UP_SEQ_FEATURE	zinc finger region:C2H2-type 2	3	0.566038	0.464821	SALL2, BNC2, ZFX	50	608	19113	1.88615	1	0.999695	99.9716
UP_SEQ_FEATURE	zinc finger region:C2H2-type 3	3	0.566038	0.476751	SALL2, BNC2, ZFX	50	622	19113	1.8437	1	0.999661	99.9788
INTERPRO	IPR007087:Zinc finger, C2H2-type	3	0.566038	0.644137	SALL2, BNC2, ZFX	47	784	16659	1.3563	1	1	99.9996
INTERPRO	IPR015880:Zinc finger, C2H2-like	3	0.566038	0.653169	SALL2, BNC2, ZFX	47	797	16659	1.33418	1	1	99.9997
SMART	SM00355:ZnF_C2H2	3	0.566038	0.812644	SALL2, BNC2, ZFX	35	797	9079	0.976412	1	1	100
Annotation Cluster 23	Enrichment Score: 0.2648444758517871
Category	Term	Count	%	PValue	Genes	List Total	Pop Hits	Pop Total	Fold Enrichment	Bonferroni	Benjamini	FDR
GOTERM_CC_FAT	GO:0031966~mitochondrial membrane	3	0.566038	0.350672	BCL2, SFXN2, COX15	41	394	12782	2.37378	1	0.996506	99.3498
GOTERM_CC_FAT	GO:0005740~mitochondrial envelope	3	0.566038	0.379124	BCL2, SFXN2, COX15	41	419	12782	2.23214	1	0.991794	99.6144
GOTERM_CC_FAT	GO:0044429~mitochondrial part	3	0.566038	0.561678	BCL2, SFXN2, COX15	41	595	12782	1.57188	1	0.998833	99.9934
GOTERM_CC_FAT	GO:0031967~organelle envelope	3	0.566038	0.584491	BCL2, SFXN2, COX15	41	620	12782	1.5085	1	0.998325	99.9964
GOTERM_CC_FAT	GO:0031975~envelope	3	0.566038	0.58628	BCL2, SFXN2, COX15	41	622	12782	1.50365	1	0.997723	99.9966
SP_PIR_KEYWORDS	mitochondrion	3	0.566038	0.632019	BCL2, SFXN2, COX15	50	832	19235	1.38714	1	0.988242	99.999
GOTERM_CC_FAT	GO:0005739~mitochondrion	3	0.566038	0.865577	BCL2, SFXN2, COX15	41	1087	12782	0.860412	1	0.999792	100
Annotation Cluster 24	Enrichment Score: 0.24621301973357876
Category	Term	Count	%	PValue	Genes	List Total	Pop Hits	Pop Total	Fold Enrichment	Bonferroni	Benjamini	FDR
SP_PIR_KEYWORDS	zinc-finger	6	1.13208	0.447712	SALL2, POLR3K, BNC2, ZFX, NR2F2, TTC3	50	1718	19235	1.34354	1	0.960769	99.8903
SP_PIR_KEYWORDS	zinc	7	1.32075	0.49013	SALL2, POLR3K, BNC2, ZFX, SLC39A6, NR2F2, TTC3	50	2189	19235	1.2302	1	0.970235	99.9562
GOTERM_MF_FAT	GO:0008270~zinc ion binding	7	1.32075	0.666036	SALL2, POLR3K, BNC2, ZFX, SLC39A6, NR2F2, TTC3	38	2311	12983	1.03488	1	1	99.9998
GOTERM_MF_FAT	GO:0046914~transition metal ion binding	8	1.50943	0.708501	SALL2, POLR3K, BNC2, ZFX, SLC39A6, SFXN2, NR2F2, TTC3	38	2785	12983	0.981423	1	0.999997	100
Annotation Cluster 25	Enrichment Score: 0.22258994264143692
Category	Term	Count	%	PValue	Genes	List Total	Pop Hits	Pop Total	Fold Enrichment	Bonferroni	Benjamini	FDR
UP_SEQ_FEATURE	transmembrane region	14	2.64151	0.501124	FLRT2, CLSTN2, IL6ST, CASC4, ASTN2, SFXN2, LASS6, SLC7A2, BCL2, PIGB, SLC39A6, SLITRK6, HIGD1A, COX15	50	4911	19113	1.08973	1	0.999603	99.9887
SP_PIR_KEYWORDS	transmembrane	14	2.64151	0.511364	FLRT2, CLSTN2, IL6ST, CASC4, ASTN2, SFXN2, LASS6, SLC7A2, BCL2, PIGB, SLC39A6, SLITRK6, HIGD1A, COX15	50	4973	19235	1.08301	1	0.972143	99.9731
GOTERM_CC_FAT	GO:0016021~integral to membrane	15	2.83019	0.8386	FLRT2, CLSTN2, IL6ST, CASC4, SFXN2, ASTN2, LASS6, PEX19, SLC7A2, BCL2, PIGB, SLC39A6, SLITRK6, HIGD1A, COX15	41	5297	12782	0.882828	1	0.999736	100
Annotation Cluster 26	Enrichment Score: 0.16323809293274408
Category	Term	Count	%	PValue	Genes	List Total	Pop Hits	Pop Total	Fold Enrichment	Bonferroni	Benjamini	FDR
GOTERM_MF_FAT	GO:0046872~metal ion binding	12	2.26415	0.670272	SMOC2, SALL2, CLSTN2, POLR3K, NPNT, NEK1, BNC2, ZFX, SLC39A6, SFXN2, NR2F2, TTC3	38	4140	12983	0.990313	1	0.999999	99.9999
GOTERM_MF_FAT	GO:0043169~cation binding	12	2.26415	0.684301	SMOC2, SALL2, CLSTN2, POLR3K, NPNT, NEK1, BNC2, ZFX, SLC39A6, SFXN2, NR2F2, TTC3	38	4179	12983	0.981071	1	0.999999	99.9999
GOTERM_MF_FAT	GO:0043167~ion binding	12	2.26415	0.705972	SMOC2, SALL2, CLSTN2, POLR3K, NPNT, NEK1, BNC2, ZFX, SLC39A6, SFXN2, NR2F2, TTC3	38	4241	12983	0.966728	1	0.999998	100
Annotation Cluster 27	Enrichment Score: 0.14545218268561552
Category	Term	Count	%	PValue	Genes	List Total	Pop Hits	Pop Total	Fold Enrichment	Bonferroni	Benjamini	FDR
GOTERM_CC_FAT	GO:0000267~cell fraction	4	0.754717	0.670488	NEDD4, SLC7A2, BCL2, CTDSP2	41	1083	12782	1.15145	1	0.999305	99.9998
GOTERM_CC_FAT	GO:0005624~membrane fraction	3	0.566038	0.729647	NEDD4, SLC7A2, BCL2	41	809	12782	1.15608	1	0.999419	100
GOTERM_CC_FAT	GO:0005626~insoluble fraction	3	0.566038	0.74841	NEDD4, SLC7A2, BCL2	41	839	12782	1.11474	1	0.999276	100
Annotation Cluster 28	Enrichment Score: 0.14292728506563934
Category	Term	Count	%	PValue	Genes	List Total	Pop Hits	Pop Total	Fold Enrichment	Bonferroni	Benjamini	FDR
GOTERM_BP_FAT	GO:0016310~phosphorylation	3	0.566038	0.651771	BCL2, NEK1, COX15	38	800	13528	1.335	1	0.999948	100
GOTERM_BP_FAT	GO:0006793~phosphorus metabolic process	3	0.566038	0.756069	BCL2, NEK1, COX15	38	973	13528	1.09764	1	0.999997	100
GOTERM_BP_FAT	GO:0006796~phosphate metabolic process	3	0.566038	0.756069	BCL2, NEK1, COX15	38	973	13528	1.09764	1	0.999997	100
Annotation Cluster 29	Enrichment Score: 0.09149589087191971
Category	Term	Count	%	PValue	Genes	List Total	Pop Hits	Pop Total	Fold Enrichment	Bonferroni	Benjamini	FDR
GOTERM_CC_FAT	GO:0044451~nucleoplasm part	3	0.566038	0.523445	SRP54, POLR3K, DACH1	41	555	12782	1.68517	1	0.998455	99.9824
GOTERM_CC_FAT	GO:0005654~nucleoplasm	3	0.566038	0.773413	SRP54, POLR3K, DACH1	41	882	12782	1.06039	1	0.999256	100
GOTERM_CC_FAT	GO:0031981~nuclear lumen	4	0.754717	0.847481	SRP54, POLR3K, ZFX, DACH1	41	1450	12782	0.860017	1	0.999728	100
GOTERM_CC_FAT	GO:0070013~intracellular organelle lumen	4	0.754717	0.930888	SRP54, POLR3K, ZFX, DACH1	41	1779	12782	0.700969	1	0.999966	100
GOTERM_CC_FAT	GO:0043233~organelle lumen	4	0.754717	0.937744	SRP54, POLR3K, ZFX, DACH1	41	1820	12782	0.685178	1	0.999969	100
GOTERM_CC_FAT	GO:0031974~membrane-enclosed lumen	4	0.754717	0.943257	SRP54, POLR3K, ZFX, DACH1	41	1856	12782	0.671888	1	0.999971	100
Annotation Cluster 30	Enrichment Score: 0.04072938343263417
Category	Term	Count	%	PValue	Genes	List Total	Pop Hits	Pop Total	Fold Enrichment	Bonferroni	Benjamini	FDR
SP_PIR_KEYWORDS	nucleotide-binding	4	0.754717	0.815444	RAB31, SRP54, NEK1, CHD6	50	1686	19235	0.912693	1	0.99823	100
GOTERM_MF_FAT	GO:0032553~ribonucleotide binding	4	0.754717	0.91104	RAB31, SRP54, NEK1, CHD6	38	1836	12983	0.744353	1	1	100
GOTERM_MF_FAT	GO:0032555~purine ribonucleotide binding	4	0.754717	0.91104	RAB31, SRP54, NEK1, CHD6	38	1836	12983	0.744353	1	1	100
GOTERM_MF_FAT	GO:0017076~purine nucleotide binding	4	0.754717	0.926244	RAB31, SRP54, NEK1, CHD6	38	1918	12983	0.712529	1	1	100
GOTERM_MF_FAT	GO:0001883~purine nucleoside binding	3	0.566038	0.952584	SRP54, NEK1, CHD6	38	1601	12983	0.640208	1	1	100
GOTERM_MF_FAT	GO:0001882~nucleoside binding	3	0.566038	0.953951	SRP54, NEK1, CHD6	38	1612	12983	0.63584	1	1	100
