# Supplementary material for: Embryonic mammary signature subsets are activated in Brca1-/- and basal-like breast cancers
Source: Breast Cancer Res. 2013 Mar 18;15(2):R25. doi: 10.1186/bcr3403 (PMC3672751; doi:10.1186/bcr3403)
Supplement: Additional file 11 — Correlation tests of embryonic genes with proliferation genes used to define nonproliferative embryonic mammary gene signature with proliferation genes, t tests of average expression of embryonic genes in tumor subtypes with different SSPs and centroid analysis of nonproliferative gene signature in NKI295 dataset. (A) Pearson correlation of KIF23 with embryonic gene signature in Natrajan dataset. (B) Pearson correlation of TPX2 with embryonic gene signature in Natrajan dataset. (C) Pearson correlation of TOP2A with embryonic gene signature in FAIMos dataset. (D) Pearson correlation of MKI67 with embryonic gene signature in FAIMos dataset. (E) Spearman correlation of Ki67 protein expression with embryonic gene signature in FAIMos dataset. (F) Nonproliferative embryonic mammary gene signature. [file bcr3403-S11.XLS]

## Sheet: A
A. Pearson correlation of KIF23 with embryonic gene signature in Natrajan dataset.
probe.id	cor.estimate	p.value	cor.statistic	d.f.	adjusted.pval
KIF23	1	0	Inf	51	0
TPX2	0.730617	5.29692e-10	7.64168	51	1.45665e-08
KIF20A	0.715153	1.78415e-09	7.30679	51	3.27095e-08
CDCA2	0.709029	2.82396e-09	7.18042	51	3.88295e-08
ASPM	0.701513	4.88424e-09	7.02976	51	5.37267e-08
KIF11	0.678041	2.43779e-08	6.58778	51	2.23464e-07
CENPE	0.669708	4.16693e-08	6.44022	51	3.27401e-07
MCM3	0.654658	1.05222e-07	6.18473	51	7.234e-07
CENPF	0.649563	1.42322e-07	6.10122	51	8.69747e-07
STMN1	0.556373	1.51984e-05	4.78173	51	8.35911e-05
DNM1L	0.547298	2.22688e-05	4.66999	51	0.000111344
TRIP13	0.54473	2.47614e-05	4.63879	51	0.00011349
CDC25C	0.513225	8.50306e-05	4.27048	51	0.000359745
GRHL3	0.497439	0.000150951	4.09502	51	0.000593021
HDGF	0.49485	0.000165409	4.06678	51	0.000599489
LIN9	0.493344	0.000174397	4.0504	51	0.000599489
GART	0.491092	0.000188659	4.02602	51	0.000610367
SLC16A13	0.445812	0.000821339	3.55674	51	0.00250965
IGF2BP3	0.426351	0.00145606	3.36602	51	0.00421491
PLCB4	0.38763	0.00413403	3.00302	51	0.0113686
C1orf112	0.382173	0.00474313	2.95346	51	0.0124225
WNT6	0.377949	0.00526731	2.91534	51	0.0125804
HSPA14	0.376268	0.00548961	2.90023	51	0.0125804
B3GNT5	0.379088	0.0051212	2.92559	51	0.0125804
CHST2	0.360774	0.00795727	2.76249	51	0.017506
PTDSS1	0.354943	0.00910916	2.71135	51	0.0176076
JMJD4	0.354115	0.00928403	2.70411	51	0.0176076
TTC9C	0.357692	0.00854927	2.73541	51	0.0176076
CHST11	-0.354801	0.00913907	-2.7101	51	0.0176076
IGF2BP2	0.33682	0.0136575	2.55465	51	0.0250388
BCL11A	0.328919	0.0161813	2.48735	51	0.0279475
C6orf106	0.328689	0.0162604	2.4854	51	0.0279475
GPR63	0.275211	0.0460988	2.04434	51	0.0768313
FAM60A	0.257686	0.0624844	1.90456	51	0.0981897
TMEM38A	0.259293	0.0608099	1.9173	51	0.0981897
RPS6KA3	0.230359	0.0970247	1.69056	51	0.148232
PSMD11	0.213123	0.125467	1.55779	51	0.186504
TMSB10	0.208369	0.134325	1.52144	51	0.194418
DNMT3A	0.203206	0.144465	1.48211	51	0.203732
FAM49A	0.200447	0.150113	1.46113	51	0.206405
SOX11	0.192901	0.166393	1.40396	51	0.22321
PROX1	0.18174	0.192774	1.31986	51	0.252443
CORO1C	0.17701	0.204812	1.28438	51	0.261969
UCHL1	0.172968	0.215509	1.25414	51	0.269386
VSNL1	0.16211	0.246159	1.17322	51	0.300861
TFRC	0.152078	0.277002	1.09883	51	0.331198
TMOD1	0.144561	0.301714	1.04333	51	0.353069
ACN9	0.0928941	0.508237	0.666277	51	0.57047
GPC2	0.094866	0.499236	0.680548	51	0.57047
TCF7L2	0.0879395	0.531211	0.630456	51	0.584332
EPHA4	-0.0787736	0.575017	-0.564309	51	0.620117
CD83	0.0622012	0.658154	0.445067	51	0.696125
PCDH8	0.0497677	0.723418	0.355854	51	0.750717
TRIB2	-0.0336351	0.811031	-0.240338	51	0.826051
PVRL3	-0.0157485	0.910884	-0.112481	51	0.910884

## Sheet: B
B. Pearson correlation of TPX2 with embryonic gene signature in Natrajan dataset.
probe.id	cor.estimate	p.value	cor.statistic	d.f.	adjusted.pval
TPX2	1	0	Inf	51	0
KIF20A	0.815272	1.07248e-13	10.0543	51	2.94931e-12
ASPM	0.784555	3.63531e-12	9.03597	51	6.66474e-11
KIF23	0.730617	5.29692e-10	7.64168	51	7.28326e-09
TRIP13	0.717843	1.45269e-09	7.36339	51	1.33163e-08
CENPE	0.719905	1.23901e-09	7.40723	51	1.33163e-08
CDCA2	0.685194	1.51725e-08	6.71819	51	1.19213e-07
KIF11	0.643777	1.99195e-07	6.00811	51	1.36946e-06
MCM3	0.616525	8.86589e-07	5.59212	51	5.41804e-06
CENPF	0.586182	3.99166e-06	5.16697	51	2.19542e-05
CDC25C	0.572069	7.64075e-06	4.98093	51	3.82038e-05
LIN9	0.561913	1.19705e-05	4.85116	51	5.48649e-05
IGF2BP3	0.546404	2.31091e-05	4.6591	51	9.77693e-05
DNM1L	0.528992	4.65667e-05	4.45161	51	0.000182941
HSPA14	0.52493	5.45354e-05	4.40436	51	0.000199963
SLC16A13	0.512491	8.73855e-05	4.2622	51	0.00028191
HDGF	0.513203	8.51009e-05	4.27023	51	0.00028191
JMJD4	0.511027	9.22613e-05	4.24571	51	0.00028191
PSMD11	0.493859	0.000171272	4.056	51	0.000495787
BCL11A	0.48137	0.000263263	3.92196	51	0.000723973
GPR63	0.47759	0.000298884	3.88202	51	0.000782792
PTDSS1	0.459812	0.000532509	3.69781	51	0.00122033
B3GNT5	0.46122	0.000509281	3.71219	51	0.00122033
C1orf112	0.459815	0.000532468	3.69784	51	0.00122033
IGF2BP2	0.441313	0.000940408	3.51211	51	0.0020689
STMN1	0.41039	0.00227227	3.21388	51	0.00480673
WNT6	0.396493	0.00329072	3.08432	51	0.00670333
CHST2	0.391743	0.00372153	3.04063	51	0.00731014
GART	0.383578	0.00457918	2.96619	51	0.00868465
GRHL3	0.36836	0.00664953	2.82958	51	0.0110826
RPS6KA3	0.370656	0.00629256	2.85002	51	0.0110826
PLCB4	0.368678	0.00659902	2.83241	51	0.0110826
CHST11	-0.3714	0.00618056	-2.85665	51	0.0110826
C6orf106	0.342144	0.0121542	2.60033	51	0.0196613
TMEM38A	0.338657	0.0131219	2.57038	51	0.0206201
DNMT3A	0.326415	0.0170598	2.46615	51	0.0260635
TFRC	0.311305	0.0232684	2.33941	51	0.0345881
CORO1C	0.292081	0.0338212	2.18098	51	0.0489518
UCHL1	0.28304	0.0400115	2.10749	51	0.0564265
FAM49A	0.277516	0.0442328	2.06289	51	0.06082
PROX1	0.252335	0.0683266	1.8623	51	0.0916576
TMOD1	0.241659	0.0812827	1.7785	51	0.106442
FAM60A	0.238609	0.0853183	1.75469	51	0.109128
CD83	0.22822	0.100254	1.674	51	0.125318
SOX11	0.205395	0.140098	1.49877	51	0.17123
TCF7L2	0.193627	0.164771	1.40945	51	0.197009
TMSB10	0.172783	0.216008	1.25276	51	0.252775
TTC9C	0.170332	0.222693	1.23445	51	0.255169
VSNL1	0.167915	0.229423	1.21642	51	0.257516
PCDH8	0.141891	0.310826	1.02366	51	0.341908
PVRL3	-0.0464702	0.741083	-0.332223	51	0.799207
EPHA4	0.0377576	0.788376	0.269835	51	0.833859
ACN9	-0.028867	0.837426	-0.206238	51	0.869027
TRIB2	0.0206078	0.883554	0.1472	51	0.899916
GPC2	-0.00213868	0.987874	-0.0152732	51	0.987874

## Sheet: C
C. Pearson correlation of TOP2A with embryonic gene signature in FAIMoS dataset.
probe.id	cor.estimate	p.value	cor.statistic	d.f.	adjusted.pval
ASPM	0.820118	0	12.7393	79	0
CENPE	0.804095	0	12.0218	79	0
KIF20A	0.82319	0	12.8868	79	0
TPX2	0.770984	0	10.7602	79	0
TRIP13	0.777264	0	10.9802	79	0
CENPF	0.734475	5.9952e-15	9.61952	79	6.09512e-14
KIF23	0.699953	3.56826e-13	8.71102	79	3.10948e-12
CDC25C	0.689125	1.14175e-12	8.45254	79	8.70587e-12
KIF11	0.685692	1.63336e-12	8.3729	79	1.10706e-11
STMN1-2	0.638763	1.39678e-10	7.37903	79	8.52039e-10
CDCA2	0.577487	1.66117e-08	6.28713	79	9.21194e-08
LIN9	0.497486	2.30206e-06	5.09729	79	1.17022e-05
C1orf112	0.463369	1.32337e-05	4.64757	79	6.20967e-05
PROX1	-0.41722	0.00010667	-4.08045	79	0.000464776
STMN1-1	0.403098	0.000190636	3.91497	79	0.000775253
MCM3	0.382864	0.000419277	3.68365	79	0.00159849
PTDSS1	0.337977	0.00202961	3.19183	79	0.00728272
HSPA14	0.329371	0.00267751	3.10052	79	0.00907379
FAM60A	0.316479	0.00399678	2.96534	79	0.0128318
TCF7L2	-0.296313	0.00723195	-2.75752	79	0.0220575
PVRL3	-0.277893	0.0120099	-2.57125	79	0.0348859
GPC2	0.27292	0.0136976	2.52149	79	0.0379797
DNMT3A-1	0.266536	0.0161626	2.45794	79	0.0428659
CHST11	0.26298	0.0176947	2.42269	79	0.0449741
PLCB4	0.249781	0.0245215	2.29277	79	0.0577654
TFRC	0.249612	0.0246213	2.29112	79	0.0577654
TMEM38A	0.242652	0.0290613	2.22318	79	0.0656571
HDGF	0.21481	0.0541305	1.95491	79	0.116678
PSMD11	0.213654	0.0554697	1.94389	79	0.116678
DNM1L-2	0.204515	0.0670358	1.85702	79	0.136306
GART-2	0.172899	0.122696	1.56026	79	0.241434
C6orf106-2	0.151257	0.177684	1.36005	79	0.338709
C6orf106-1	0.133092	0.23622	1.19357	79	0.38705
DNMT3A-2	0.131724	0.241113	1.18108	79	0.38705
EPHA4	-0.135762	0.226868	-1.21795	79	0.38705
FAM49A	0.137815	0.219852	1.23673	79	0.38705
RPS6KA3-1	0.132044	0.239964	1.184	79	0.38705
RPS6KA3-2	-0.13632	0.224944	-1.22306	79	0.38705
DNM1L-1	0.126052	0.262156	1.12938	79	0.410038
BCL11A-2	-0.120488	0.283969	-1.07878	79	0.433053
RPS6KA3-3	0.1054	0.349031	0.942066	79	0.519289
SOX11-2	0.102105	0.364387	0.912298	79	0.529229
CORO1C	-0.0934286	0.406762	-0.83406	79	0.577035
CD83	0.0895229	0.426741	0.798905	79	0.577483
JMJD4	0.0878477	0.435479	0.783838	79	0.577483
TRIB2	0.091006	0.419089	0.81225	79	0.577483
TTC9C	-0.0818939	0.467342	-0.730342	79	0.60655
B3GNT5	-0.0783342	0.486981	-0.698396	79	0.618871
GART-1	0.0722431	0.521574	0.643793	79	0.649307
VSNL1	0.0558989	0.620136	0.497618	79	0.756565
SOX11-1	0.0520434	0.644495	0.4632	79	0.770866
CHST2	0.0400052	0.722895	0.355859	79	0.832322
GART-3	-0.0345501	0.759445	-0.307272	79	0.832322
IGF2BP2	0.034724	0.758272	0.30882	79	0.832322
TMSB10	-0.0353257	0.754214	-0.314178	79	0.832322
UCHL1	-0.0338615	0.764099	-0.30114	79	0.832322
BCL11A-1	-0.0233058	0.836385	-0.207203	79	0.871996
GRHL3	-0.0245537	0.827755	-0.218304	79	0.871996
TMOD1	-0.0222925	0.843406	-0.19819	79	0.871996
IGF2BP3	0.00517582	0.963423	0.0460043	79	0.97948
ACN9	0.00262857	0.981419	0.0233633	79	0.981419

## Sheet: D
D. Pearson correlation of MKI67 with embryonic gene signature in FAIMoS dataset.
probe.id	cor.estimate	p.value	cor.statistic	d.f.	adjusted.pval
CENPE	0.740774	2.66454e-15	9.80141	79	1.62537e-13
KIF11	0.708912	1.31006e-13	8.93376	79	3.99569e-12
ASPM	0.701585	2.98206e-13	8.75098	79	6.06352e-12
KIF20A	0.680915	2.66698e-12	8.26381	79	4.06714e-11
KIF23	0.672346	6.28297e-12	8.07301	79	7.66523e-11
STMN1-2	0.656639	2.81366e-11	7.73839	79	2.86055e-10
TPX2	0.647636	6.38964e-11	7.55471	79	5.56812e-10
TRIP13	0.635397	1.86686e-10	7.31371	79	1.42348e-09
CDC25C	0.620802	6.31193e-10	7.03832	79	4.27809e-09
CDCA2	0.616074	9.24164e-10	6.95171	79	5.17043e-09
CENPF	0.615963	9.32372e-10	6.9497	79	5.17043e-09
STMN1-1	0.440518	3.86217e-05	4.36139	79	0.000196327
LIN9	0.386508	0.000365142	3.72483	79	0.00171336
C1orf112	0.378488	0.00049395	3.63446	79	0.00215221
PROX1	-0.36154	0.000912456	-3.44657	79	0.00371066
HDGF	0.358278	0.00102298	3.41087	79	0.0039001
MCM3	0.324057	0.0031648	3.04457	79	0.0113561
FAM60A	0.30424	0.00575562	2.83871	79	0.0184786
GART-2	0.304882	0.00564872	2.84531	79	0.0184786
PVRL3	-0.280356	0.0112434	-2.59596	79	0.0342923
PTDSS1	0.277603	0.0121034	2.56833	79	0.0351574
HSPA14	0.275108	0.0129313	2.54336	79	0.0358549
PLCB4	0.23201	0.0371452	2.12	79	0.0944108
TMEM38A	0.233653	0.0357863	2.13588	79	0.0944108
GPC2	0.230109	0.038771	2.10165	79	0.0946013
TCF7L2	-0.211166	0.0584442	-1.92018	79	0.137119
TFRC	0.187187	0.0942639	1.69369	79	0.212967
DNMT3A-2	0.184694	0.0988112	1.67033	79	0.215267
DNMT3A-1	0.177223	0.113474	1.60052	79	0.238687
CHST11	0.17098	0.126969	1.54242	79	0.258169
RPS6KA3-1	0.165918	0.138784	1.49544	79	0.273091
C6orf106-1	0.162056	0.148344	1.45968	79	0.282781
PSMD11	0.153219	0.172059	1.37811	79	0.318049
TRIB2	0.143675	0.200676	1.2904	79	0.360036
EPHA4	-0.136219	0.225291	-1.22213	79	0.378544
GART-1	0.134971	0.229608	1.21073	79	0.378544
RPS6KA3-3	0.13594	0.226252	1.21958	79	0.378544
CORO1C	-0.120172	0.285244	-1.07591	79	0.457892
TMOD1	0.106064	0.345987	0.948066	79	0.541159
TTC9C	-0.102938	0.360465	-0.919824	79	0.549709
C6orf106-2	0.0767282	0.495982	0.683992	79	0.672705
CD83	0.0719324	0.523372	0.641009	79	0.672705
DNM1L-2	0.0799849	0.47782	0.713206	79	0.672705
GART-3	0.0735631	0.513974	0.655619	79	0.672705
GRHL3	-0.0755819	0.50246	-0.673713	79	0.672705
IGF2BP2	-0.0701085	0.533984	-0.624675	79	0.672705
JMJD4	0.0762539	0.498657	0.679739	79	0.672705
RPS6KA3-2	-0.0768785	0.495136	-0.685339	79	0.672705
SOX11-1	-0.0690198	0.54037	-0.614928	79	0.672705
CHST2	0.0638244	0.571347	0.568443	79	0.697043
UCHL1	-0.0568491	0.614193	-0.506105	79	0.734623
ACN9	0.0492312	0.662504	0.438108	79	0.771506
TMSB10	0.0480193	0.670325	0.427298	79	0.771506
IGF2BP3	-0.0459383	0.683836	-0.40874	79	0.772481
B3GNT5	-0.0403339	0.720711	-0.358788	79	0.799334
FAM49A	0.0332444	0.768276	0.295646	79	0.836872
BCL11A-1	0.0111384	0.921384	0.0990068	79	0.93674
DNM1L-1	0.0130041	0.908269	0.115592	79	0.93674
SOX11-2	0.0148996	0.894969	0.132445	79	0.93674
VSNL1	0.0156316	0.88984	0.138954	79	0.93674
BCL11A-2	-0.00150531	0.989359	-0.0133795	79	0.989359

## Sheet: E
E. Spearman correlation of KI67 (protein) with embryonic gene signature in FAIMoS dataset.
probe.id	rho	p.value	S	d.f.	adjusted.pval	cor.estimate	cor.statistic
TPX2	0.617487	2.0377e-08	20041.4	68	9.46394e-07	0.617487	20041.4
TOP2A	0.611666	3.00442e-08	20346.4	68	9.46394e-07	0.611666	20346.4
ASPM	0.558204	7.57707e-07	23147.4	68	1.19339e-05	0.558204	23147.4
KIF20A	0.563281	5.71294e-07	22881.4	68	1.19339e-05	0.563281	22881.4
TRIP13	0.543985	1.63076e-06	23892.5	68	2.05475e-05	0.543985	23892.5
KIF11	0.539003	2.11562e-06	24153.5	68	2.2214e-05	0.539003	24153.5
CENPF	0.525986	4.09683e-06	24835.5	68	3.68715e-05	0.525986	24835.5
MCM3	0.515241	6.92749e-06	25398.5	68	5.4554e-05	0.515241	25398.5
CENPE	0.506594	1.04372e-05	25851.5	68	7.30602e-05	0.506594	25851.5
MKI67	0.470616	5.12398e-05	27736.5	68	0.00032281	0.470616	27736.5
KIF23	0.440364	0.000171294	29321.6	68	0.000981045	0.440364	29321.6
CDC25C	0.434772	0.00021153	29614.6	68	0.00102511	0.434772	29614.6
STMN1-2	0.436451	0.000198618	29526.6	68	0.00102511	0.436451	29526.6
CDCA2	0.358846	0.00265556	33592.6	68	0.01195	0.358846	33592.6
LIN9	0.354742	0.00299523	33807.6	68	0.01258	0.354742	33807.6
PTDSS1	0.345657	0.0038884	34283.7	68	0.0153106	0.345657	34283.7
FAM60A	0.317676	0.00829507	35749.7	68	0.0307405	0.317676	35749.7
UCHL1	0.307713	0.0106896	36271.7	68	0.0374137	0.307713	36271.7
EPHA4	-0.283797	0.0190113	67263.3	68	0.0630374	-0.283797	67263.3
GPC2	0.280343	0.0205829	37705.7	68	0.0648361	0.280343	37705.7
DNM1L-2	0.262134	0.0308149	38659.7	68	0.0919601	0.262134	38659.7
TRIB2	0.260207	0.032113	38760.7	68	0.0919601	0.260207	38760.7
C1orf112	0.252706	0.0376078	39153.7	68	0.101133	0.252706	39153.7
HDGF	0.251541	0.038527	39214.7	68	0.101133	0.251541	39214.7
CD83	0.243124	0.0457418	39655.8	68	0.115269	0.243124	39655.8
HSPA14	0.231233	0.0577955	40278.8	68	0.140043	0.231233	40278.8
GART-3	-0.222702	0.0679416	64062.2	68	0.15853	-0.222702	64062.2
TFRC	0.21459	0.0788702	41150.8	68	0.177458	0.21459	41150.8
TMSB10	0.191552	0.117624	42357.8	68	0.255528	0.191552	42357.8
DNM1L-1	0.170366	0.16483	43467.8	68	0.346144	0.170366	43467.8
STMN1-1	0.165003	0.178735	43748.8	68	0.363235	0.165003	43748.8
CHST11	0.159468	0.193959	44038.8	68	0.370285	0.159468	44038.8
FAM49A	0.161434	0.188449	43935.8	68	0.370285	0.161434	43935.8
C6orf106-1	0.15002	0.222054	44533.8	68	0.399696	0.15002	44533.8
DNMT3A-2	0.151127	0.218622	44475.8	68	0.399696	0.151127	44475.8
PLCB4	0.147825	0.228969	44648.9	68	0.400695	0.147825	44648.9
CORO1C	0.143874	0.241791	44855.9	68	0.406435	0.143874	44855.9
RPS6KA3-3	0.142863	0.245151	44908.9	68	0.406435	0.142863	44908.9
TMEM38A	0.137232	0.264442	45203.9	68	0.427175	0.137232	45203.9
JMJD4	0.130246	0.289762	45569.9	68	0.456375	0.130246	45569.9
TTC9C	-0.123623	0.315194	58871.1	68	0.484322	-0.123623	58871.1
GRHL3	-0.113679	0.355986	58350.1	68	0.509707	-0.113679	58350.1
IGF2BP3	0.115607	0.347834	46336.9	68	0.509707	0.115607	46336.9
RPS6KA3-1	0.114805	0.35121	46378.9	68	0.509707	0.114805	46378.9
IGF2BP2	0.106216	0.38864	46828.9	68	0.539931	0.106216	46828.9
SOX11-2	0.104976	0.394236	46893.9	68	0.539931	0.104976	46893.9
PROX1	-0.101349	0.410864	57704.1	68	0.547315	-0.101349	57704.1
PVRL3	0.100032	0.417002	47152.9	68	0.547315	0.100032	47152.9
B3GNT5	0.0807932	0.512495	48160.9	68	0.658922	0.0807932	48160.9
TCF7L2	-0.0757353	0.539326	56362.1	68	0.67955	-0.0757353	56362.1
BCL11A-2	-0.0618021	0.616608	55632.1	68	0.695156	-0.0618021	55632.1
C6orf106-2	-0.07125	0.56368	56127.1	68	0.695156	-0.07125	56127.1
CHST2	0.0615731	0.617917	49167.9	68	0.695156	0.0615731	49167.9
DNMT3A-1	-0.0654095	0.596148	55821.1	68	0.695156	-0.0654095	55821.1
GART-2	0.0623747	0.61334	49125.9	68	0.695156	0.0623747	49125.9
TMOD1	0.0619167	0.615953	49149.9	68	0.695156	0.0619167	49149.9
VSNL1	-0.037734	0.759983	54371	68	0.839981	-0.037734	54371
GART-1	-0.0243353	0.843841	53669	68	0.901051	-0.0243353	53669
RPS6KA3-2	-0.0244689	0.842995	53676	68	0.901051	-0.0244689	53676
BCL11A-1	-0.0187811	0.879175	53378	68	0.923134	-0.0187811	53378
SOX11-1	0.0149257	0.903846	51612	68	0.93348	0.0149257	51612
PSMD11	0.00614586	0.960329	52072	68	0.975818	0.00614586	52072
ACN9	0.00343557	0.977817	52214	68	0.977817	0.00343557	52214

## Sheet: F
F. Non-proliferative embryonic mammary gene signature.
Gene Symbol	Entrez Gene ID
UCHL1	7345
VSNL1	7447
CORO1C	23603
IGF2BP2	10644
IGF2BP3	10643
TCF7L2	6934
C6orf106	64771
RPS6KA3	6197
FAM49A	81553
CD83	9308
TRIB2	28951
DNMT3A	1788
CHST2	9435
DNM1L	10059
HDGF	3068
JMJD4	65094
WNT6	7475
TMEM38A	79041
PROX1	5629
PLCB4	5332
PCDH8	5100
TTC9C	283237
CHST11	50515
ATL3	25923
BCL11A	53335
PTDSS1	9791
SOX11	6664
B3GNT5	84002
TMOD1	7111
CEP97	79598
EPHA4	2043
ACN9	57001
PVRL3	25945
GPC2	221914
GPR63	81491
SLC16A13	201232
GRHL3	57822
