# Supplementary material for: Embryonic mammary signature subsets are activated in Brca1-/- and basal-like breast cancers
Source: Breast Cancer Res. 2013 Mar 18;15(2):R25. doi: 10.1186/bcr3403 (PMC3672751; doi:10.1186/bcr3403)
Supplement: Additional file 13 — The t tests of average expression of embryonic genes in tumor subtypes by using different SSPs and centroid analysis of nonproliferative gene signature. (A) Summary of array-expression data for the 37-gene embryonic mammary epithelial signature used to define centroids. (B) Median gene expression of 37 genes comprising embryonic mammary epithelial gene signature. (C) Definition of centroids for embryonic mammary epithelial signature. (D) Centroid correlation with NKI295 dataset. (E) Multivariate Cox Proportional Hazard Regression analysis. [file bcr3403-S13.XLS]

## Sheet: A
A. Array expression data for 37 gene embryonic mammary epithelial signature.
EMB Genes-37	probeID	Human.Symbol	Mouse.Symbol	Data.Attributes	score.d	Numerator(r)	Denominator(s+s0)	Fold.change	STD	q.value	local.fdr	regulation	embryonic epithelium.1	embryonic epithelium.2	embryonic epithelium.3	basal.1	basal.2	basal.3	lum.erneg.1	lum.erneg.2	lum.erneg.3	lum.erpos.1	lum.erpos.2	lum.erpos.3
ACN9	1456614_at	ACN9	Acn9	B	-15.7799	-3.49561	0.221523	11.2794	1.58985	0	0	embryonic epithelium	6.61164	6.20602	6.51202	2.77284	3.0381	2.8144	3.12167	2.77307	2.9987	2.76745	3.05632	3.18601
ATL3	1451376_at	ATL3	Atl3	C	-7.29138	-3.94467	0.541005	15.398	1.89032	0	1.2091	embryonic epithelium	9.38384	9.36513	9.60916	4.6854	4.34876	5.40898	6.50613	6.11673	5.30105	5.26706	5.55982	6.37845
B3GNT5	1420993_at	B3GNT5	B3gnt5	B	-12.7205	-4.61406	0.362727	24.489	2.11932	0	0	embryonic epithelium	8.72031	8.93765	8.98566	5.25534	4.30024	4.60101	3.97155	4.24136	4.11973	4.02547	3.95248	3.93711
BCL11A	1419406_a_at	BCL11A	Bcl11a	B	-9.14194	-4.29609	0.469932	19.645	2.0122	0	0	embryonic epithelium	9.49093	9.22605	9.40543	4.95709	5.27436	4.93693	5.38969	5.90374	5.9297	4.43898	4.14898	4.72292
BCL11A	1419406_a_at	BCL11A	Bcl11a	B	-8.33577	-5.21005	0.625023	37.0153	2.47131	0	0	embryonic epithelium	9.83388	9.63268	9.73576	4.58965	5.03164	4.48466	5.51873	5.27583	5.3484	3.70236	2.99065	3.7746
BCL11A	1419406_a_at	BCL11A	Bcl11a	B	-5.79281	-4.11864	0.710993	17.3714	2.05504	0	4.88901	embryonic epithelium	8.59936	8.48056	8.53008	4.69585	4.82691	4.98568	5.78412	5.41728	4.59542	3.23972	3.09768	3.11956
C6orf106	1439182_at	C6orf106	D17Wsu92e	B	-12.1751	-3.99902	0.328459	15.9892	1.83687	0	0	embryonic epithelium	8.44997	8.53741	8.55581	4.5298	4.43265	4.46383	4.07979	4.30677	5.01061	4.1035	5.19984	4.51158
CD83	1416111_at	CD83	Cd83	B	-9.98958	-3.75975	0.376368	13.5456	1.74443	0	0	embryonic epithelium	8.67839	8.76805	8.59145	5.21944	4.46901	4.57046	5.64145	5.60958	4.8075	4.61448	4.59365	4.75032
CEP97	1429670_a_at	CEP97	Cep97	C	-8.89204	-3.34515	0.376196	10.1622	1.56215	0	0	embryonic epithelium	8.6785	8.44124	8.79553	5.92215	5.8514	5.60927	5.27631	4.65211	4.8435	5.29207	5.32301	4.86964
CHST11	1450509_at	CHST11	Chst11	B	-10.28	-4.03206	0.392225	16.3596	1.86955	0	0	embryonic epithelium	9.37557	9.07432	9.66785	5.88854	5.51124	5.73645	4.60254	5.29107	5.30032	4.85309	5.88756	4.99384
CHST2	1422758_at	CHST2	Chst2	B	-9.27443	-5.18299	0.558847	36.3275	2.43265	0	0	embryonic epithelium	9.87256	10.5803	10.2343	6.1699	6.06794	5.49821	4.95355	5.06732	4.02954	4.78553	4.4287	4.41381
CORO1C	1419911_at	CORO1C	Coro1c	B	-9.64287	-4.42343	0.458725	21.4577	2.06387	0	0	embryonic epithelium	12.178	12.1105	12.0544	6.86354	7.15113	7.21142	7.97359	8.11254	7.2513	7.96318	8.00353	8.68769
DNM1L	1428008_at	DNM1L	Dnm1l	B	-10.4466	-4.18758	0.400855	18.2217	1.94088	0	0	embryonic epithelium	8.13609	8.05584	8.21524	3.5245	4.75995	3.60718	3.73561	3.40009	4.25854	4.62609	3.61713	4.00414
DNMT3A	1460324_at	DNMT3A	Dnmt3a	B	-14.449	-4.10103	0.283828	17.1607	1.87249	0	0	embryonic epithelium	11.5469	11.4655	11.5959	6.98673	7.22118	7.12543	7.71841	7.72468	7.74013	7.74067	7.29294	7.36565
DNMT3A	1460324_at	DNMT3A	Dnmt3a	B	-9.71525	-4.75683	0.489625	27.0364	2.2209	0	0	embryonic epithelium	11.4883	11.396	11.5604	7.8227	7.04958	5.92095	6.36514	6.82839	6.60112	7.48911	6.47789	5.96762
DNMT3A	1460324_at	DNMT3A	Dnmt3a	B	-5.97816	-3.69651	0.618337	12.9647	1.82644	0	4.31448	embryonic epithelium	10.8978	10.727	10.9107	9.19297	7.30039	6.437	6.62203	7.43802	6.79742	7.39548	6.68257	6.47193
EPHA4	1421929_at	EPHA4	Epha4	B	-8.15205	-4.6777	0.573807	25.5934	2.21967	0	0	embryonic epithelium	8.03638	7.34002	7.84584	5.00258	3.28918	3.07421	2.67635	2.92802	2.77262	2.72072	2.56545	2.53825
EPHA4	1421929_at	EPHA4	Epha4	B	-5.87085	-5.36887	0.914496	41.323	2.69061	0	4.64274	embryonic epithelium	10.2046	10.0856	10.1656	6.96009	6.31759	5.67359	4.76658	5.00091	4.40678	3.63214	3.1173	3.17247
FAM49A	1431045_at	FAM49A	Fam49a	C	-12.5206	-3.50916	0.280271	11.3858	1.60696	0	0	embryonic epithelium	8.81271	8.41357	8.63846	5.26041	5.27914	5.27328	5.16908	5.32041	5.41288	4.59433	4.87421	4.82801
GPC2	1429293_at	GPC2	Gpc2	B	-11.5436	-4.47985	0.388079	22.3136	2.0664	0	0	embryonic epithelium	8.54755	8.72226	8.59594	4.48006	4.79923	4.19501	3.7368	4.02487	3.26188	4.37104	4.54874	3.86096
GPR63	1440725_at	GPR63	Gpr63	B	-10.5143	-3.47065	0.330087	11.0858	1.60259	0	0	embryonic epithelium	6.66239	7.04362	6.59369	3.79436	3.18873	3.49005	3.44526	3.11452	3.57013	2.64439	3.49409	2.92177
GRHL3	1436932_at	GRHL3	Grhl3	C	-7.34478	-4.59186	0.625187	24.1151	2.20643	0	1.11582	embryonic epithelium	10.3095	10.2051	10.0397	4.74589	4.54078	4.77719	5.57232	5.28363	5.47869	6.59256	6.94063	6.40424
HDGF	1415888_at	HDGF	Hdgf	B	-10.8524	-4.31989	0.398058	19.9718	1.99847	0	0	embryonic epithelium	12.0058	11.811	11.9832	6.95429	6.98576	7.48528	8.31985	8.20988	7.98231	7.71489	7.3581	7.5106
IGF2BP2	1439764_s_at	IGF2BP2	Igf2bp2	C	-6.00335	-3.48281	0.580145	11.1797	1.71601	0	4.23913	embryonic epithelium	10.5689	10.2333	10.4684	6.05596	6.15993	6.17482	6.65163	6.51394	7.29883	8.06407	7.67978	7.86745
IGF2BP3	1422610_s_at	IGF2BP3	Igf2bp3	C	-24.4363	-6.04393	0.247334	65.9788	2.74114	0	0.0294816	embryonic epithelium	8.98257	8.68046	8.73413	2.6971	2.66587	2.43398	2.562	2.88022	2.60936	2.82032	2.94853	3.17874
IGF2BP3	1422610_s_at	IGF2BP3	Igf2bp3	C	-22.9322	-4.72009	0.205828	26.3566	2.1397	0	0.0443338	embryonic epithelium	7.9109	7.81255	8.02117	3.10125	3.17692	3.13134	3.20032	3.26971	3.2817	3.54782	3.00637	3.03758
IGF2BP3	1422610_s_at	IGF2BP3	Igf2bp3	C	-19.0279	-5.92385	0.311324	60.7096	2.69551	0	0.0148664	embryonic epithelium	11.1733	10.9697	11.0436	4.62314	5.15346	5.55573	5.28541	5.32661	4.58624	5.1219	5.08036	5.51211
IGF2BP3	1422610_s_at	IGF2BP3	Igf2bp3	C	-17.0774	-6.16743	0.361145	71.8754	2.81345	0	0	embryonic epithelium	11.0069	10.8674	10.8811	4.67726	4.63624	4.86235	4.68332	4.44066	5.63995	4.09495	5.08331	4.64134
IGF2BP3	1422610_s_at	IGF2BP3	Igf2bp3	C	-7.73489	-3.73652	0.483073	13.3292	1.7747	0	0.504562	embryonic epithelium	10.123	9.86685	9.96634	5.8898	6.75909	6.11563	5.42286	5.36997	6.32586	7.08045	6.22805	7.04809
JMJD4	1435915_at	JMJD4	Jmjd4	C	-13.2294	-3.34258	0.252663	10.1442	1.5266	0	0	embryonic epithelium	7.32628	6.76318	7.04789	3.89373	3.82794	3.39508	3.68094	3.52845	4.07687	3.69203	3.67016	3.56364
PCDH8	1417051_at	PCDH8	Pcdh8	B	-16.8214	-4.54871	0.270413	23.4044	2.07094	0	0	embryonic epithelium	9.22051	9.37425	9.46595	4.76928	5.1232	4.85315	4.35858	5.08504	4.40482	4.8477	4.78108	5.0209
PLCB4	1430871_at	PLCB4	Plcb4	B	-11.6809	-4.4485	0.380837	21.834	2.05048	0	0	embryonic epithelium	8.67423	8.66773	8.64509	3.83792	4.07133	3.7998	3.881	4.26896	3.84159	5.13445	4.35656	4.73301
PROX1	1421336_at	PROX1	Prox1	B	-11.4131	-4.34309	0.380535	20.2956	2.00364	0	0	embryonic epithelium	7.49392	8.20334	8.13398	3.57525	3.27227	3.06153	3.19737	3.92109	4.11267	3.55317	4.27706	3.43549
PTDSS1	1441866_s_at	PTDSS1	Ptdss1	B	-8.49382	-3.5993	0.423756	12.1199	1.69083	0	0	embryonic epithelium	10.3448	10.2351	10.3347	5.99305	6.50093	5.88546	7.13403	7.25151	7.27335	6.99213	6.36034	6.95953
PVRL3	1417319_at	PVRL3	Pvrl3	B	-5.97389	-4.59528	0.769229	24.1723	2.28566	0	4.32731	embryonic epithelium	10.5068	10.1563	10.3231	7.04996	6.98401	7.31345	5.63388	5.03638	5.48453	4.65704	4.31321	5.12853
RPS6KA3	1452383_at	RPS6KA3	Rps6ka3	B	-15.1667	-3.70347	0.244185	13.0274	1.6869	0	0	embryonic epithelium	7.60038	7.74057	7.74848	4.35198	4.07088	4.09507	3.63689	3.84754	3.80514	4.2869	3.95656	3.88606
SLC16A13	1453056_at	SLC16A13	Slc16a13	B	-10.2128	-4.57039	0.447517	23.7588	2.12459	0	0	embryonic epithelium	9.733	9.53566	9.67952	5.6738	6.04046	5.71362	4.62012	4.66731	4.57004	4.94111	4.92553	4.55904
SOX11	1436790_a_at	SOX11	Sox11	B	-20.7409	-7.53511	0.363297	185.479	3.42799	0	0.0511456	embryonic epithelium	11.3983	11.1249	11.3436	4.27023	4.51436	3.48191	3.76888	4.02751	3.46994	3.2272	3.48829	3.53616
SOX11	1436790_a_at	SOX11	Sox11	B	-18.4213	-6.20845	0.337025	73.9485	2.82757	0	0	embryonic epithelium	11.3022	11.2076	11.397	5.59228	5.31545	5.23537	5.25016	4.81201	5.51363	4.39845	4.9515	4.7753
SOX11	1436790_a_at	SOX11	Sox11	B	-13.8388	-5.50294	0.397645	45.3472	2.52396	0	0	embryonic epithelium	11.8494	11.5991	11.903	7.0223	6.71524	6.78158	6.26632	6.17699	6.34642	5.73927	5.69813	5.78179
SOX11	1436790_a_at	SOX11	Sox11	B	-12.2157	-6.82949	0.559076	113.732	3.15656	0	0	embryonic epithelium	11.3193	11.0547	11.3036	5.4831	5.09279	5.23526	4.42578	4.53313	4.12274	3.39536	3.67237	3.60676
SOX11	1436790_a_at	SOX11	Sox11	B	-7.87607	-6.0657	0.770143	66.9821	2.904	0	0.312279	embryonic epithelium	10.7941	10.4286	10.7922	6.40191	6.12438	4.95133	5.22891	3.87824	3.96657	3.8183	3.66702	3.41666
TCF7L2	1429427_s_at	TCF7L2	Tcf7l2	B	-9.83396	-4.53533	0.46119	23.1883	2.11381	0	0	embryonic epithelium	10.2067	9.92874	10.0301	5.9111	6.3074	5.45993	5.89684	6.16796	4.51436	5.15883	5.28472	4.97759
TMEM38A	1424177_at	TMEM38A	Tmem38a	C	-14.3434	-4.04656	0.28212	16.5248	1.84775	0	0	embryonic epithelium	10.3716	10.2396	10.1889	6.19292	6.16912	5.68608	6.26246	6.471	5.98345	6.45641	6.08053	6.67925
TMOD1	1422754_at	TMOD1	Tmod1	B	-9.23233	-3.7185	0.402769	13.1637	1.73516	0	0	embryonic epithelium	9.92761	9.85527	10.0058	5.93505	5.67802	5.66854	6.88666	6.63167	6.13765	6.82105	5.68901	6.45181
TRIB2	1426640_s_at	TRIB2	Trib2	B	-8.02588	-4.73927	0.590499	26.7094	2.25348	0	0.124062	embryonic epithelium	9.24705	9.49168	9.22626	3.65133	3.73917	3.63991	4.36662	4.27516	5.44846	5.4474	5.20171	5.47175
TTC9C	1430569_at	TTC9C	Ttc9c	C	-12.5899	-5.69664	0.452479	51.8634	2.62415	0	0	embryonic epithelium	10.7918	10.7821	10.8297	4.52236	4.92246	4.99403	5.77186	5.40181	5.61064	5.12168	3.97121	5.62505
UCHL1	1448260_at	UCHL1	Uchl1	B	-8.4306	-3.40378	0.403741	10.5837	1.59796	0	0	embryonic epithelium	7.6718	7.75979	7.81718	4.82256	4.19445	4.23033	4.409	4.02751	4.11251	4.99267	3.41998	4.90332
VSNL1	1420955_at	VSNL1	Vsnl1	B	-5.9073	-5.36916	0.908903	41.3312	2.68729	0	4.52991	embryonic epithelium	11.3961	11.3616	11.2235	7.55513	8.01166	7.48565	4.41596	5.09148	4.86308	5.27902	5.75113	5.16812
WNT6	1435980_x_at	WNT6	Wnt6	B	-7.49901	-5.73968	0.765391	53.4338	2.7628	0	0.859653	embryonic epithelium	11.2275	11.2302	11.2147	7.09192	7.01294	6.72487	4.59961	4.5398	4.70482	4.96317	4.7035	5.01955

## Sheet: B
B. Median gene expression of 37 embryonic mammary epithelial gene signature.
EMB Genes-37	embryonic epithelium.1	embryonic epithelium.2	embryonic epithelium.3	basal.1	basal.2	basal.3	lum.erneg.1	lum.erneg.2	lum.erneg.3	lum.erpos.1	lum.erpos.2	lum.erpos.3	Gene-median
ACN9	6.61164	6.20602	6.51202	2.77284	3.0381	2.8144	3.12167	2.77307	2.9987	2.76745	3.05632	3.18601	3.04721
ATL3	9.38384	9.36513	9.60916	4.6854	4.34876	5.40898	6.50613	6.11673	5.30105	5.26706	5.55982	6.37845	5.83828
B3GNT5	8.72031	8.93765	8.98566	5.25534	4.30024	4.60101	3.97155	4.24136	4.11973	4.02547	3.95248	3.93711	4.2708
BCL11A	9.83388	9.63268	9.73576	4.58965	5.03164	4.48466	5.51873	5.27583	5.3484	3.70236	2.99065	3.7746	5.15373
C6orf106	8.44997	8.53741	8.55581	4.5298	4.43265	4.46383	4.07979	4.30677	5.01061	4.1035	5.19984	4.51158	4.52069
CD83	8.67839	8.76805	8.59145	5.21944	4.46901	4.57046	5.64145	5.60958	4.8075	4.61448	4.59365	4.75032	5.01347
CEP97	8.6785	8.44124	8.79553	5.92215	5.8514	5.60927	5.27631	4.65211	4.8435	5.29207	5.32301	4.86964	5.46614
CHST11	9.37557	9.07432	9.66785	5.88854	5.51124	5.73645	4.60254	5.29107	5.30032	4.85309	5.88756	4.99384	5.62385
CHST2	9.87256	10.5803	10.2343	6.1699	6.06794	5.49821	4.95355	5.06732	4.02954	4.78553	4.4287	4.41381	5.28277
CORO1C	12.178	12.1105	12.0544	6.86354	7.15113	7.21142	7.97359	8.11254	7.2513	7.96318	8.00353	8.68769	7.98856
DNM1L	8.13609	8.05584	8.21524	3.5245	4.75995	3.60718	3.73561	3.40009	4.25854	4.62609	3.61713	4.00414	4.13134
DNMT3A	11.4883	11.396	11.5604	7.8227	7.04958	5.92095	6.36514	6.82839	6.60112	7.48911	6.47789	5.96762	6.93899
EPHA4	10.2046	10.0856	10.1656	6.96009	6.31759	5.67359	4.76658	5.00091	4.40678	3.63214	3.1173	3.17247	5.33725
FAM49A	8.81271	8.41357	8.63846	5.26041	5.27914	5.27328	5.16908	5.32041	5.41288	4.59433	4.87421	4.82801	5.27621
GPC2	8.54755	8.72226	8.59594	4.48006	4.79923	4.19501	3.7368	4.02487	3.26188	4.37104	4.54874	3.86096	4.42555
GPR63	6.66239	7.04362	6.59369	3.79436	3.18873	3.49005	3.44526	3.11452	3.57013	2.64439	3.49409	2.92177	3.49207
GRHL3	10.3095	10.2051	10.0397	4.74589	4.54078	4.77719	5.57232	5.28363	5.47869	6.59256	6.94063	6.40424	5.98828
HDGF	12.0058	11.811	11.9832	6.95429	6.98576	7.48528	8.31985	8.20988	7.98231	7.71489	7.3581	7.5106	7.8486
IGF2BP2	10.5689	10.2333	10.4684	6.05596	6.15993	6.17482	6.65163	6.51394	7.29883	8.06407	7.67978	7.86745	7.48931
IGF2BP3	11.0069	10.8674	10.8811	4.67726	4.63624	4.86235	4.68332	4.44066	5.63995	4.09495	5.08331	4.64134	4.77284
JMJD4	7.32628	6.76318	7.04789	3.89373	3.82794	3.39508	3.68094	3.52845	4.07687	3.69203	3.67016	3.56364	3.75999
PCDH8	9.22051	9.37425	9.46595	4.76928	5.1232	4.85315	4.35858	5.08504	4.40482	4.8477	4.78108	5.0209	4.93703
PLCB4	8.67423	8.66773	8.64509	3.83792	4.07133	3.7998	3.881	4.26896	3.84159	5.13445	4.35656	4.73301	4.31276
PROX1	7.49392	8.20334	8.13398	3.57525	3.27227	3.06153	3.19737	3.92109	4.11267	3.55317	4.27706	3.43549	3.74817
PTDSS1	10.3448	10.2351	10.3347	5.99305	6.50093	5.88546	7.13403	7.25151	7.27335	6.99213	6.36034	6.95953	7.06308
PVRL3	10.5068	10.1563	10.3231	7.04996	6.98401	7.31345	5.63388	5.03638	5.48453	4.65704	4.31321	5.12853	6.30894
RPS6KA3	7.60038	7.74057	7.74848	4.35198	4.07088	4.09507	3.63689	3.84754	3.80514	4.2869	3.95656	3.88606	4.08298
SLC16A13	9.733	9.53566	9.67952	5.6738	6.04046	5.71362	4.62012	4.66731	4.57004	4.94111	4.92553	4.55904	5.30746
SOX11	11.3983	11.1249	11.3436	4.27023	4.51436	3.48191	3.76888	4.02751	3.46994	3.2272	3.48829	3.53616	3.89819
TCF7L2	10.2067	9.92874	10.0301	5.9111	6.3074	5.45993	5.89684	6.16796	4.51436	5.15883	5.28472	4.97759	5.90397
TMEM38A	10.3716	10.2396	10.1889	6.19292	6.16912	5.68608	6.26246	6.471	5.98345	6.45641	6.08053	6.67925	6.35944
TMOD1	9.92761	9.85527	10.0058	5.93505	5.67802	5.66854	6.88666	6.63167	6.13765	6.82105	5.68901	6.45181	6.54174
TRIB2	9.24705	9.49168	9.22626	3.65133	3.73917	3.63991	4.36662	4.27516	5.44846	5.4474	5.20171	5.47175	5.32455
TTC9C	10.7918	10.7821	10.8297	4.52236	4.92246	4.99403	5.77186	5.40181	5.61064	5.12168	3.97121	5.62505	5.50623
UCHL1	7.6718	7.75979	7.81718	4.82256	4.19445	4.23033	4.409	4.02751	4.11251	4.99267	3.41998	4.90332	4.61578
VSNL1	11.3961	11.3616	11.2235	7.55513	8.01166	7.48565	4.41596	5.09148	4.86308	5.27902	5.75113	5.16812	6.61839
WNT6	11.2275	11.2302	11.2147	7.09192	7.01294	6.72487	4.59961	4.5398	4.70482	4.96317	4.7035	5.01955	5.87221

## Sheet: C
C. Definiton of centroids for embryonic mammary epithelial signature.
EMB Genes-37	ACN9	ATL3	B3GNT5	BCL11A	C6orf106	CD83	CEP97	CHST11	CHST2	CORO1C	DNM1L	DNMT3A	EPHA4	FAM49A	GPC2	GPR63	GRHL3	HDGF	IGF2BP2	IGF2BP3	JMJD4	PCDH8	PLCB4	PROX1	PTDSS1	PVRL3	RPS6KA3	SLC16A13	SOX11	TCF7L2	TMEM38A	TMOD1	TRIB2	TTC9C	UCHL1	VSNL1	WNT6
embryonic epithelium.1	6.61164	9.38384	8.72031	9.83388	8.44997	8.67839	8.6785	9.37557	9.87256	12.178	8.13609	11.4883	10.2046	8.81271	8.54755	6.66239	10.3095	12.0058	10.5689	11.0069	7.32628	9.22051	8.67423	7.49392	10.3448	10.5068	7.60038	9.733	11.3983	10.2067	10.3716	9.92761	9.24705	10.7918	7.6718	11.3961	11.2275
embryonic epithelium.2	6.20602	9.36513	8.93765	9.63268	8.53741	8.76805	8.44124	9.07432	10.5803	12.1105	8.05584	11.396	10.0856	8.41357	8.72226	7.04362	10.2051	11.811	10.2333	10.8674	6.76318	9.37425	8.66773	8.20334	10.2351	10.1563	7.74057	9.53566	11.1249	9.92874	10.2396	9.85527	9.49168	10.7821	7.75979	11.3616	11.2302
embryonic epithelium.3	6.51202	9.60916	8.98566	9.73576	8.55581	8.59145	8.79553	9.66785	10.2343	12.0544	8.21524	11.5604	10.1656	8.63846	8.59594	6.59369	10.0397	11.9832	10.4684	10.8811	7.04789	9.46595	8.64509	8.13398	10.3347	10.3231	7.74848	9.67952	11.3436	10.0301	10.1889	10.0058	9.22626	10.8297	7.81718	11.2235	11.2147
basal.1	2.77284	4.6854	5.25534	4.58965	4.5298	5.21944	5.92215	5.88854	6.1699	6.86354	3.5245	7.8227	6.96009	5.26041	4.48006	3.79436	4.74589	6.95429	6.05596	4.67726	3.89373	4.76928	3.83792	3.57525	5.99305	7.04996	4.35198	5.6738	4.27023	5.9111	6.19292	5.93505	3.65133	4.52236	4.82256	7.55513	7.09192
basal.2	3.0381	4.34876	4.30024	5.03164	4.43265	4.46901	5.8514	5.51124	6.06794	7.15113	4.75995	7.04958	6.31759	5.27914	4.79923	3.18873	4.54078	6.98576	6.15993	4.63624	3.82794	5.1232	4.07133	3.27227	6.50093	6.98401	4.07088	6.04046	4.51436	6.3074	6.16912	5.67802	3.73917	4.92246	4.19445	8.01166	7.01294
basal.3	2.8144	5.40898	4.60101	4.48466	4.46383	4.57046	5.60927	5.73645	5.49821	7.21142	3.60718	5.92095	5.67359	5.27328	4.19501	3.49005	4.77719	7.48528	6.17482	4.86235	3.39508	4.85315	3.7998	3.06153	5.88546	7.31345	4.09507	5.71362	3.48191	5.45993	5.68608	5.66854	3.63991	4.99403	4.23033	7.48565	6.72487
lum.erneg.1	3.12167	6.50613	3.97155	5.51873	4.07979	5.64145	5.27631	4.60254	4.95355	7.97359	3.73561	6.36514	4.76658	5.16908	3.7368	3.44526	5.57232	8.31985	6.65163	4.68332	3.68094	4.35858	3.881	3.19737	7.13403	5.63388	3.63689	4.62012	3.76888	5.89684	6.26246	6.88666	4.36662	5.77186	4.409	4.41596	4.59961
lum.erneg.2	2.77307	6.11673	4.24136	5.27583	4.30677	5.60958	4.65211	5.29107	5.06732	8.11254	3.40009	6.82839	5.00091	5.32041	4.02487	3.11452	5.28363	8.20988	6.51394	4.44066	3.52845	5.08504	4.26896	3.92109	7.25151	5.03638	3.84754	4.66731	4.02751	6.16796	6.471	6.63167	4.27516	5.40181	4.02751	5.09148	4.5398
lum.erneg.3	2.9987	5.30105	4.11973	5.3484	5.01061	4.8075	4.8435	5.30032	4.02954	7.2513	4.25854	6.60112	4.40678	5.41288	3.26188	3.57013	5.47869	7.98231	7.29883	5.63995	4.07687	4.40482	3.84159	4.11267	7.27335	5.48453	3.80514	4.57004	3.46994	4.51436	5.98345	6.13765	5.44846	5.61064	4.11251	4.86308	4.70482
lum.erpos.1	2.76745	5.26706	4.02547	3.70236	4.1035	4.61448	5.29207	4.85309	4.78553	7.96318	4.62609	7.48911	3.63214	4.59433	4.37104	2.64439	6.59256	7.71489	8.06407	4.09495	3.69203	4.8477	5.13445	3.55317	6.99213	4.65704	4.2869	4.94111	3.2272	5.15883	6.45641	6.82105	5.4474	5.12168	4.99267	5.27902	4.96317
lum.erpos.2	3.05632	5.55982	3.95248	2.99065	5.19984	4.59365	5.32301	5.88756	4.4287	8.00353	3.61713	6.47789	3.1173	4.87421	4.54874	3.49409	6.94063	7.3581	7.67978	5.08331	3.67016	4.78108	4.35656	4.27706	6.36034	4.31321	3.95656	4.92553	3.48829	5.28472	6.08053	5.68901	5.20171	3.97121	3.41998	5.75113	4.7035
lum.erpos.3	3.18601	6.37845	3.93711	3.7746	4.51158	4.75032	4.86964	4.99384	4.41381	8.68769	4.00414	5.96762	3.17247	4.82801	3.86096	2.92177	6.40424	7.5106	7.86745	4.64134	3.56364	5.0209	4.73301	3.43549	6.95953	5.12853	3.88606	4.55904	3.53616	4.97759	6.67925	6.45181	5.47175	5.62505	4.90332	5.16812	5.01955
Gene-median	3.04721	5.83828	4.2708	5.15373	4.52069	5.01347	5.46614	5.62385	5.28277	7.98856	4.13134	6.93899	5.33725	5.27621	4.42555	3.49207	5.98828	7.8486	7.48931	4.77284	3.75999	4.93703	4.31276	3.74817	7.06308	6.30894	4.08298	5.30746	3.89819	5.90397	6.35944	6.54174	5.32455	5.50623	4.61578	6.61839	5.87221
gene-centred:
EMB Genes-37	ACN9	ATL3	B3GNT5	BCL11A	C6orf106	CD83	CEP97	CHST11	CHST2	CORO1C	DNM1L	DNMT3A	EPHA4	FAM49A	GPC2	GPR63	GRHL3	HDGF	IGF2BP2	IGF2BP3	JMJD4	PCDH8	PLCB4	PROX1	PTDSS1	PVRL3	RPS6KA3	SLC16A13	SOX11	TCF7L2	TMEM38A	TMOD1	TRIB2	TTC9C	UCHL1	VSNL1	WNT6
embryonic epithelium.1	3.56443	3.54557	4.44951	4.68015	3.92928	3.66492	3.21236	3.75173	4.5898	4.18948	4.00475	4.54932	4.86737	3.5365	4.122	3.17033	4.3212	4.15718	3.07956	6.23406	3.5663	4.28348	4.36148	3.74575	3.28173	4.19789	3.5174	4.42554	7.50009	4.30276	4.01212	3.38587	3.9225	5.28555	3.05603	4.7777	5.35533
embryonic epithelium.2	3.15881	3.52685	4.66686	4.47894	4.01672	3.75458	2.9751	3.45048	5.29752	4.1219	3.9245	4.45699	4.74833	3.13736	4.29672	3.55155	4.2168	3.96239	2.74397	6.09452	3.00319	4.43722	4.35497	4.45517	3.17206	3.84734	3.65759	4.2282	7.22674	4.02477	3.88019	3.31352	4.16713	5.2759	3.14401	4.74323	5.35796
embryonic epithelium.3	3.46481	3.77088	4.71486	4.58203	4.03512	3.57798	3.32939	4.044	4.95152	4.06585	4.0839	4.62139	4.82832	3.36225	4.17039	3.10162	4.05138	4.13462	2.97913	6.10831	3.2879	4.52892	4.33233	4.38581	3.27165	4.01413	3.6655	4.37206	7.44542	4.12612	3.82946	3.46402	3.90171	5.3235	3.2014	4.60512	5.34253
basal.1	-0.274372	-1.15288	0.984542	-0.564083	0.00911365	0.205971	0.456007	0.264696	0.887134	-1.12502	-0.606838	0.883715	1.62284	-0.0157987	0.05451	0.302288	-1.2424	-0.894309	-1.43335	-0.0955775	0.133744	-0.167751	-0.474833	-0.172917	-1.07003	0.741016	0.269007	0.366346	0.372037	0.00712648	-0.166512	-0.606697	-1.67322	-0.983868	0.206779	0.93674	1.21971
basal.2	-0.00911301	-1.48952	0.0294405	-0.122099	-0.0880397	-0.544455	0.385259	-0.112606	0.785174	-0.83743	0.628615	0.110597	0.980344	0.00293382	0.373684	-0.303338	-1.44751	-0.862843	-1.32938	-0.1366	0.0679554	0.186173	-0.241428	-0.475897	-0.562148	0.675065	-0.0120965	0.733005	0.616168	0.403433	-0.190315	-0.863724	-1.58538	-0.583765	-0.421329	1.39328	1.14073
basal.3	-0.232815	-0.429301	0.330212	-0.669071	-0.0568618	-0.443005	0.143128	0.112606	0.215446	-0.777141	-0.524159	-1.01804	0.336342	-0.00293382	-0.230538	-0.00201978	-1.2111	-0.363323	-1.31449	0.0895138	-0.36491	-0.0838736	-0.512952	-0.686644	-1.17762	1.00451	0.0120965	0.406158	-0.416287	-0.444039	-0.67336	-0.873203	-1.68465	-0.512193	-0.385452	0.867259	0.852662
lum.erneg.1	0.0744551	0.667848	-0.299252	0.364995	-0.440895	0.627982	-0.189828	-1.02131	-0.329222	-0.0149672	-0.395725	-0.573846	-0.57067	-0.107131	-0.688748	-0.0468093	-0.41596	0.471247	-0.837674	-0.0895138	-0.0790487	-0.578452	-0.431756	-0.550795	0.0709479	-0.675065	-0.446088	-0.687337	-0.129318	-0.00712648	-0.0969767	0.344919	-0.957932	0.265632	-0.206779	-2.20243	-1.2726
lum.erneg.2	-0.274141	0.278454	-0.0294405	0.122099	-0.213918	0.596112	-0.814032	-0.332778	-0.215446	0.123983	-0.731248	-0.110597	-0.336342	0.0441943	-0.400674	-0.377549	-0.704652	0.361283	-0.975368	-0.332178	-0.231539	0.148015	-0.0438001	0.172917	0.188432	-1.27256	-0.235435	-0.640149	0.129318	0.263985	0.111559	0.0899301	-1.04939	-0.104417	-0.588268	-1.52691	-1.3324
lum.erneg.3	-0.0485117	-0.537225	-0.151066	0.194662	0.489923	-0.205971	-0.622634	-0.323524	-1.25322	-0.737261	0.127202	-0.337872	-0.930466	0.136674	-1.16367	0.0780587	-0.509596	0.13371	-0.190476	0.867113	0.316884	-0.532204	-0.471166	0.364496	0.210269	-0.824414	-0.27784	-0.73742	-0.428249	-1.38961	-0.375989	-0.4041	0.123912	0.104417	-0.503273	-1.7553	-1.16738
lum.erpos.1	-0.279764	-0.571224	-0.245326	-1.45137	-0.417185	-0.398989	-0.174071	-0.770757	-0.497234	-0.0253843	0.494751	0.550122	-1.70511	-0.681877	-0.05451	-0.847675	0.604273	-0.13371	0.57476	-0.677891	-0.0679554	-0.089331	0.821698	-0.194999	-0.0709479	-1.6519	0.203922	-0.366346	-0.670996	-0.745142	0.0969767	0.279306	0.122844	-0.384546	0.376889	-1.33937	-0.909043
lum.erpos.2	0.00911301	-0.278454	-0.318313	-2.16309	0.679153	-0.419818	-0.143128	0.263713	-0.854065	0.0149672	-0.514212	-0.461098	-2.21995	-0.402006	0.123191	0.00201978	0.952342	-0.490499	0.190476	0.310476	-0.0898241	-0.155944	0.0438001	0.528885	-0.702745	-1.99573	-0.126416	-0.381932	-0.409908	-0.619247	-0.278903	-0.852738	-0.122844	-1.53502	-1.1958	-0.867259	-1.16871
lum.erpos.3	0.138804	0.540171	-0.333684	-1.37913	-0.00911365	-0.263152	-0.596496	-0.630001	-0.868961	0.699132	-0.127202	-0.97137	-2.16478	-0.448204	-0.564587	-0.570301	0.41596	-0.337998	0.378145	-0.131495	-0.196344	0.0838736	0.420255	-0.31268	-0.103554	-1.18041	-0.196921	-0.748422	-0.362035	-0.926386	0.319814	-0.0899301	0.147194	0.118821	0.28754	-1.45027	-0.852662
Centroids:	mean/std
embryonic epithelium	16.0661	26.6137	32.6071	45.5248	70.6256	41.5133	17.5736	12.6316	13.9768	66.6473	50.2438	55.1223	79.341	16.718	46.5185	13.5099	30.8436	38.3374	17.0353	79.9239	11.67	35.6106	284.264	10.7276	53.4769	22.9256	43.3708	42.5428	51.0956	29.5074	41.4378	45.0106	27.08	210.42	42.7977	51.556	648.208
basal	-1.20626	-1.88998	0.917534	-1.5563	-0.912471	-0.639812	1.99987	0.464799	1.73839	-4.91216	-0.242465	-0.00826876	1.52327	-0.54962	0.217967	-0.00337925	-10.1262	-2.37271	-20.9887	-0.394763	-0.200817	-0.117969	-2.78731	-1.7238	-2.84926	4.62882	0.575607	2.4944	0.353297	-0.0263189	-1.20066	-5.16655	-30.3384	-2.72736	-0.566996	3.72957	5.54375
lum.erneg	-0.467945	0.221731	-1.18351	1.82262	-0.113247	0.718174	-1.69539	-1.39723	-1.05294	-0.452909	-0.770322	-1.47114	-2.04668	0.199698	-1.94925	-0.490311	-3.68945	1.87093	-1.5935	0.234158	0.0074147	-0.788921	-1.33612	-0.0092405	2.0892	-2.97157	-2.87023	-14.1501	-0.5116	-0.425753	-0.492471	0.0269158	-0.961991	0.477238	-2.16087	-5.32057	-15.0512
lum.erpos	-0.205112	-0.179095	-6.33624	-3.84178	0.15211	-4.23909	-1.20242	-0.675546	-3.51671	0.563848	-0.0960421	-0.379813	-7.18138	-3.40382	-0.463001	-1.08929	2.41624	-1.79163	1.98339	-0.335897	-1.71851	-0.434597	1.10171	0.0155112	-0.822017	-3.93171	-0.186008	-2.30723	-2.8924	-4.94561	0.151892	-0.383018	0.328469	-0.708043	-0.200517	-3.93731	-5.79473
postnatal epithelial	-0.599264	-0.452635	-0.00853837	-0.721945	-0.0141614	-0.206657	-0.386437	-0.616089	-0.319081	-0.501189	-0.36928	-0.33206	-0.407869	-0.589141	-0.597892	-0.546183	-0.453826	-0.479797	-0.691167	-0.0507576	-0.276182	-0.48597	-0.213135	-0.350921	-0.66789	-0.51752	-0.389103	-0.39822	-0.33678	-0.645846	-0.472475	-0.662052	-0.913544	-0.687605	-0.538631	-0.489619	-0.349621
EMB Genes-37	embryonic epithelium	postnatal epithelial		embryonic epithelium	basal	lum.erneg	lum.erpos	postnatal epithelial
ACN9	16.0661	-0.599264		16.0661	-1.20626	-0.467945	-0.205112	-0.599264
ATL3	26.6137	-0.452635		26.6137	-1.88998	0.221731	-0.179095	-0.452635
B3GNT5	32.6071	-0.00853837		32.6071	0.917534	-1.18351	-6.33624	-0.00853837
BCL11A	45.5248	-0.721945		45.5248	-1.5563	1.82262	-3.84178	-0.721945
C6orf106	70.6256	-0.0141614		70.6256	-0.912471	-0.113247	0.15211	-0.0141614
CD83	41.5133	-0.206657		41.5133	-0.639812	0.718174	-4.23909	-0.206657
CEP97	17.5736	-0.386437		17.5736	1.99987	-1.69539	-1.20242	-0.386437
CHST11	12.6316	-0.616089		12.6316	0.464799	-1.39723	-0.675546	-0.616089
CHST2	13.9768	-0.319081		13.9768	1.73839	-1.05294	-3.51671	-0.319081
CORO1C	66.6473	-0.501189		66.6473	-4.91216	-0.452909	0.563848	-0.501189
DNM1L	50.2438	-0.36928		50.2438	-0.242465	-0.770322	-0.0960421	-0.36928
DNMT3A	55.1223	-0.33206		55.1223	-0.00826876	-1.47114	-0.379813	-0.33206
EPHA4	79.341	-0.407869		79.341	1.52327	-2.04668	-7.18138	-0.407869
FAM49A	16.718	-0.589141		16.718	-0.54962	0.199698	-3.40382	-0.589141
GPC2	46.5185	-0.597892		46.5185	0.217967	-1.94925	-0.463001	-0.597892
GPR63	13.5099	-0.546183		13.5099	-0.00337925	-0.490311	-1.08929	-0.546183
GRHL3	30.8436	-0.453826		30.8436	-10.1262	-3.68945	2.41624	-0.453826
HDGF	38.3374	-0.479797		38.3374	-2.37271	1.87093	-1.79163	-0.479797
IGF2BP2	17.0353	-0.691167		17.0353	-20.9887	-1.5935	1.98339	-0.691167
IGF2BP3	79.9239	-0.0507576		79.9239	-0.394763	0.234158	-0.335897	-0.0507576
JMJD4	11.67	-0.276182		11.67	-0.200817	0.0074147	-1.71851	-0.276182
PCDH8	35.6106	-0.48597		35.6106	-0.117969	-0.788921	-0.434597	-0.48597
PLCB4	284.264	-0.213135		284.264	-2.78731	-1.33612	1.10171	-0.213135
PROX1	10.7276	-0.350921		10.7276	-1.7238	-0.0092405	0.0155112	-0.350921
PTDSS1	53.4769	-0.66789		53.4769	-2.84926	2.0892	-0.822017	-0.66789
PVRL3	22.9256	-0.51752		22.9256	4.62882	-2.97157	-3.93171	-0.51752
RPS6KA3	43.3708	-0.389103		43.3708	0.575607	-2.87023	-0.186008	-0.389103
SLC16A13	42.5428	-0.39822		42.5428	2.4944	-14.1501	-2.30723	-0.39822
SOX11	51.0956	-0.33678		51.0956	0.353297	-0.5116	-2.8924	-0.33678
TCF7L2	29.5074	-0.645846		29.5074	-0.0263189	-0.425753	-4.94561	-0.645846
TMEM38A	41.4378	-0.472475		41.4378	-1.20066	-0.492471	0.151892	-0.472475
TMOD1	45.0106	-0.662052		45.0106	-5.16655	0.0269158	-0.383018	-0.662052
TRIB2	27.08	-0.913544		27.08	-30.3384	-0.961991	0.328469	-0.913544
TTC9C	210.42	-0.687605		210.42	-2.72736	0.477238	-0.708043	-0.687605
UCHL1	42.7977	-0.538631		42.7977	-0.566996	-2.16087	-0.200517	-0.538631
VSNL1	51.556	-0.489619		51.556	3.72957	-5.32057	-3.93731	-0.489619
WNT6	648.208	-0.349621		648.208	5.54375	-15.0512	-5.79473	-0.349621

## Sheet: D
D. Centroid correlation with NKI295 dataset.
sample.id	postnatal epithelial.correlation	embryonic epithelium.correlation	EMB.Nearest.centroid	EMB.spearman.cor	EMB.Nearest.centroid.over.0.1	Label_Traing_and_Validation	event_death	Distant_metastasis_as_first_event.MCR.	survival.death.	timerecu.MCR.	diameter.mm.	size	node	grade	ER	Age.years.	X70_genes	Sorlie_Corr_5	Sorlie_cor_CutOff_0.1	Cor.Normal	Cor.ERBB2	Cor.LumA	Cor.LumB	Cor.Basal	Fan.nearest.centroid
NKI295_4	0.212	0.35	embryonic epithelium	0.35	embryonic epithelium	Training	0	0	12.9966	12.9966	20	<=2cm	negative	Poorly diff	Positive	41	Poor	LuminalB	LuminalB	-0.261136	-0.123023	-0.116586	0.203172	0.0262575	LuminalB
NKI295_6	-0.289	-0.132	embryonic epithelium	-0.132	NA	Validation	0	0	11.1567	11.1567	13	<=2cm	negative	Intermediate	Positive	49	Good	LuminalA	LuminalA	-0.0250949	-0.31196	0.250782	-0.0453999	-0.302777	LuminalA
NKI295_7	-0.61	-0.0802	embryonic epithelium	-0.0802	NA	Training	0	0	10.1383	10.1383	20	<=2cm	negative	Well diff	Negative	46	Good	Normal	NA	0.0529052	0.0326895	-0.234058	-0.0101049	-0.00965229	Normal
NKI295_8	-0.0508	-0.158	postnatal epithelial	-0.0508	NA	Validation	0	0	8.80219	8.80219	28	2-5cm	negative	Poorly diff	Negative	48	Poor	Basal	Basal	-0.0889397	-0.00735002	-0.386534	0.215609	0.391075	Basal
NKI295_9	0.212	0.251	embryonic epithelium	0.251	embryonic epithelium	Training	0	0	10.2943	10.2943	15	<=2cm	negative	Poorly diff	Positive	48	Good	LuminalA	NA	-0.0710813	-0.145593	0.0453706	-0.0453883	-0.146385	LuminalA
NKI295_11	-0.0615	-0.0826	postnatal epithelial	-0.0615	NA	Validation	0	0	5.80424	5.80424	22	2-5cm	negative	Poorly diff	Positive	37	Poor	LuminalB	LuminalB	-0.303638	0.133412	-0.0835782	0.140045	-0.154464	HER2
NKI295_12	-0.0237	-0.114	postnatal epithelial	-0.0237	NA	Training	0	0	7.85763	7.85763	22	2-5cm	negative	Poorly diff	Negative	46	Poor	Basal	Basal	0.0801998	0.182939	-0.468047	0.0405079	0.483677	Basal
NKI295_13	0.196	0.0144	postnatal epithelial	0.196	postnatal epithelial	Validation	0	0	8.16701	8.16701	21	2-5cm	negative	Poorly diff	Positive	41	Poor	LuminalB	NA	-0.0664985	-0.0222487	-0.0490502	0.0850117	-0.0170215	LuminalB
NKI295_14	-0.188	-0.234	postnatal epithelial	-0.188	NA	Training	0	0	8.23272	8.23272	10	<=2cm	negative	Well diff	Positive	48	Good	LuminalA	LuminalA	0.0128116	-0.223163	0.163334	-0.140284	-0.219718	LuminalA
NKI295_17	-0.0966	0.0448	embryonic epithelium	0.0448	NA	Validation	0	0	7.86585	7.86585	17	<=2cm	negative	Intermediate	Positive	48	Good	LuminalA	LuminalA	0.127255	-0.180031	0.172732	-0.0687591	-0.13444	LuminalA
NKI295_26	-0.191	0.0816	embryonic epithelium	0.0816	NA	Training	0	0	6.97057	6.97057	14	<=2cm	negative	Poorly diff	Positive	40	Good	LuminalB	NA	-0.054101	-0.0947898	-0.156502	-0.0491608	-0.120886	LuminalA
NKI295_27	-0.275	-0.229	embryonic epithelium	-0.229	NA	Validation	0	0	5.18549	5.18549	20	<=2cm	negative	Well diff	Positive	45	Good	Normal	Normal	0.106395	-0.14953	-0.00194569	-0.103512	-0.180903	LuminalA
NKI295_28	-0.29	-0.0217	embryonic epithelium	-0.0217	NA	Training	0	0	6.24504	6.24504	15	<=2cm	negative	Poorly diff	Negative	40	Good	Normal	Normal	0.302033	0.0397646	-0.319781	-0.0444732	0.14723	Normal
NKI295_29	-0.206	-0.0274	embryonic epithelium	-0.0274	NA	Validation	0	0	11.3895	11.3895	12	<=2cm	negative	Intermediate	Positive	52	Good	Normal	Normal	0.131797	-0.118478	-0.0207233	-0.175739	-0.103335	Normal
NKI295_36	0.0999	0.00535	postnatal epithelial	0.0999	NA	Training	0	0	10.1081	10.1081	10	<=2cm	negative	Intermediate	Positive	52	Poor	LuminalA	NA	-0.0831746	-0.105587	-0.0068356	-0.0340298	-0.17941	LuminalA
NKI295_38	0.157	0.0478	postnatal epithelial	0.157	postnatal epithelial	Validation	0	0	7.35387	7.35387	14	<=2cm	negative	Intermediate	Positive	52	Poor	LuminalA	LuminalA	-0.0886408	-0.202038	0.243152	-0.038772	-0.232781	LuminalA
NKI295_39	0.0297	0.103	embryonic epithelium	0.103	embryonic epithelium	Training	0	0	11.0171	11.0171	25	2-5cm	negative	Poorly diff	Positive	46	Poor	LuminalB	NA	-0.0231761	-0.0112566	-0.135447	0.0217649	-0.0514882	LuminalA
NKI295_45	0.189	-0.0371	postnatal epithelial	0.189	postnatal epithelial	Training	0	1	4.7315	1.08966	25	2-5cm	negative	Poorly diff	Positive	37	Good	LuminalA	LuminalA	-0.0864969	-0.196019	0.194971	-0.0368261	-0.200516	LuminalB
NKI295_48	0.424	0.227	postnatal epithelial	0.424	postnatal epithelial	Validation	1	1	2.1726	1.02669	32	2-5cm	negative	Poorly diff	Negative	30	Poor	Basal	Basal	0.0297498	0.16049	-0.559939	0.0412503	0.607591	Basal
NKI295_51	-0.0856	0.0668	embryonic epithelium	0.0668	NA	Training	1	1	9.526	4.90623	35	2-5cm	negative	Poorly diff	Positive	41	Poor	LuminalA	LuminalA	-0.202842	-0.151005	0.120818	0.0484729	-0.233895	LuminalA
NKI295_56	0.157	-0.171	postnatal epithelial	0.157	postnatal epithelial	Validation	1	1	8.4658	4.69541	14	<=2cm	negative	Intermediate	Positive	30	Poor	Normal	NA	0.0655793	-0.144997	-0.0391199	-0.0703881	-0.0160001	LuminalA
NKI295_57	0.146	-0.0725	postnatal epithelial	0.146	postnatal epithelial	Training	1	1	5.1508	2.29706	25	2-5cm	negative	Poorly diff	Negative	28	Poor	Basal	Basal	-0.071076	0.067147	-0.476891	0.138199	0.499892	Basal
NKI295_58	0.0665	-0.00802	postnatal epithelial	0.0665	NA	Validation	1	1	5.3562	1.12252	30	2-5cm	negative	Poorly diff	Positive	38	Poor	LuminalB	NA	-0.106415	-0.0925915	-0.0567978	0.00647323	-0.0701717	LuminalB
NKI295_59	0.115	-0.0211	postnatal epithelial	0.115	postnatal epithelial	Training	0	1	4.9946	4.62971	30	2-5cm	negative	Poorly diff	Positive	44	Poor	LuminalB	NA	-0.164873	-0.12717	-0.0718202	0.0785786	-0.00625112	LuminalB
NKI295_60	0.329	0.178	postnatal epithelial	0.329	postnatal epithelial	Validation	1	1	7.9288	4.89254	16	<=2cm	negative	Poorly diff	Positive	45	Poor	HER2	HER2	0.0618	0.169911	-0.185766	0.00408166	-0.085094	LuminalA
NKI295_61	0.0267	-0.216	postnatal epithelial	0.0267	NA	Training	0	1	4.1178	2.68036	9	<=2cm	negative	Poorly diff	Positive	38	Poor	LuminalB	NA	-0.25341	-0.117747	-0.0508096	0.0790408	-0.140869	LuminalA
NKI295_62	0.131	0.206	embryonic epithelium	0.206	embryonic epithelium	Validation	1	1	2.7096	0.807666	25	2-5cm	negative	Poorly diff	Positive	36	Poor	HER2	HER2	-0.104683	0.262633	-0.252315	0.0686739	0.087345	HER2
NKI295_71	0.0996	0.299	embryonic epithelium	0.299	embryonic epithelium	Training	1	1	2.6083	1.9822	30	2-5cm	negative	Poorly diff	Negative	48	Poor	Basal	Basal	0.0858239	0.14447	-0.467395	-0.0232341	0.416117	Basal
NKI295_72	0.0398	-0.229	postnatal epithelial	0.0398	NA	Validation	1	1	5.5041	3.02806	30	2-5cm	negative	Intermediate	Positive	39	Poor	LuminalA	NA	-0.00676103	-0.060008	-0.0145059	-0.0765446	-0.0707992	LuminalA
NKI295_73	-0.144	-0.00301	embryonic epithelium	-0.00301	NA	Training	1	1	2.6192	2.14921	27	2-5cm	negative	Poorly diff	Positive	50	Poor	Normal	Normal	0.252621	0.133889	-0.320695	-0.0668468	0.211909	Normal
NKI295_75	-0.25	-0.118	embryonic epithelium	-0.118	NA	Validation	1	1	2.2905	2.20945	28	2-5cm	negative	Poorly diff	Negative	52	Poor	Basal	Basal	0.108872	0.176974	-0.577329	0.0346214	0.551417	Basal
NKI295_76	-0.0221	-0.126	postnatal epithelial	-0.0221	NA	Training	1	1	3.737	2.12731	30	2-5cm	negative	Intermediate	Negative	52	Poor	HER2	HER2	-0.205179	0.451045	-0.47902	0.17593	0.204586	Basal
NKI295_103	0.107	0.0902	postnatal epithelial	0.107	postnatal epithelial	Validation	1	1	5.7796	4.95277	30	2-5cm	negative	Poorly diff	Negative	42	Poor	Basal	Basal	-0.0510155	0.172725	-0.536424	0.152593	0.560624	Basal
NKI295_107	-0.0518	-0.101	postnatal epithelial	-0.0518	NA	Validation	1	0	3.45517	1.3744	2	<=2cm	negative	Poorly diff	Positive	38	Poor	LuminalA	LuminalA	-0.154106	-0.219008	0.301879	0.166546	-0.0846409	LuminalB
NKI295_109	0.0966	0.00167	postnatal epithelial	0.0966	NA	Training	0	1	3.22519	3.19507	20	<=2cm	negative	Poorly diff	Negative	41	Poor	HER2	HER2	-0.217071	0.397047	-0.393759	0.197719	0.114608	HER2
NKI295_110	-0.0164	0.17	embryonic epithelium	0.17	embryonic epithelium	Validation	0	1	2.31075	2.16838	35	2-5cm	negative	Poorly diff	Positive	51	Poor	LuminalB	LuminalB	-0.199513	-0.146228	0.0383715	0.204679	-0.0450595	LuminalB
NKI295_111	-0.135	0.196	embryonic epithelium	0.196	embryonic epithelium	Training	1	1	3.25257	1.27036	25	2-5cm	negative	Poorly diff	Positive	50	Poor	LuminalB	LuminalB	-0.300392	0.0407057	-0.196597	0.222799	0.0515568	HER2
NKI295_113	-0.123	0.14	embryonic epithelium	0.14	embryonic epithelium	Validation	1	1	3.24162	0.996578	12	<=2cm	negative	Intermediate	Negative	47	Poor	HER2	NA	-0.104012	0.0708654	-0.262848	0.0387403	0.0228947	Normal
NKI295_117	-0.0822	-0.195	postnatal epithelial	-0.0822	NA	Training	0	0	5.30322	5.30322	15	<=2cm	positive	Poorly diff	Positive	51	Poor	LuminalB	NA	-0.119339	-0.112189	-0.0631735	-0.0135856	-0.0775555	LuminalA
NKI295_118	0.0795	-0.00134	postnatal epithelial	0.0795	NA	Validation	0	0	5.23203	5.23203	17	<=2cm	negative	Intermediate	Positive	47	Good	LuminalA	LuminalA	-0.158922	-0.133486	0.134663	-0.00454713	-0.197391	LuminalA
NKI295_120	-0.152	-0.129	embryonic epithelium	-0.129	NA	Training	0	0	10.0972	10.0972	13	<=2cm	negative	Intermediate	Positive	42	Good	LuminalA	LuminalA	0.0577952	-0.284879	0.215278	-0.171071	-0.253202	LuminalA
NKI295_122	0.0378	-0.0565	postnatal epithelial	0.0378	NA	Validation	0	0	14.8172	14.8172	25	2-5cm	negative	Intermediate	Positive	43	Good	LuminalA	NA	-0.0555956	-0.143846	0.0133772	-0.0108555	-0.198831	LuminalA
NKI295_123	-0.0164	-0.217	postnatal epithelial	-0.0164	NA	Training	0	0	14.2615	14.2615	20	<=2cm	negative	Poorly diff	Positive	48	Good	LuminalA	NA	-0.0853639	-0.0421939	0.0857647	-0.117194	-0.189681	LuminalA
NKI295_124	-0.0221	-0.0919	postnatal epithelial	-0.0221	NA	Validation	0	0	6.64476	6.64476	15	<=2cm	negative	Intermediate	Positive	38	Good	LuminalA	LuminalA	0.0325903	-0.206856	0.149407	-0.165055	-0.23479	LuminalA
NKI295_125	0.0438	-0.0338	postnatal epithelial	0.0438	NA	Training	0	0	7.74812	7.74812	15	<=2cm	positive	Intermediate	Positive	50	Good	LuminalA	LuminalA	-0.066654	-0.213982	0.313191	-0.0853984	-0.358627	LuminalA
NKI295_126	0.0929	-0.0485	postnatal epithelial	0.0929	NA	Training	0	1	6.43669	6.31896	15	<=2cm	negative	Intermediate	Positive	38	Poor	LuminalA	LuminalA	-0.173745	-0.0166343	0.183805	0.0815964	-0.210221	LuminalB
NKI295_127	-0.0812	0.152	embryonic epithelium	0.152	embryonic epithelium	Validation	0	0	5.03765	2.74333	10	<=2cm	positive	Well diff	Positive	42	Poor	LuminalA	NA	-0.164475	-0.132668	0.041661	0.00609327	-0.0914035	LuminalB
NKI295_128	0.479	0.0936	postnatal epithelial	0.479	postnatal epithelial	Training	0	0	8.73922	8.73922	25	2-5cm	positive	Well diff	Positive	50	Good	LuminalA	LuminalA	-0.0214641	-0.148193	0.183835	-0.127533	-0.233295	LuminalB
NKI295_129	-0.0989	-0.239	postnatal epithelial	-0.0989	NA	Validation	0	0	7.56742	7.56742	15	<=2cm	positive	Intermediate	Positive	43	Good	LuminalB	NA	-0.171131	-0.166141	0.0647749	0.0891736	-0.191545	LuminalA
NKI295_130	0.0906	-0.0852	postnatal epithelial	0.0906	NA	Training	0	0	7.29637	7.29637	18	<=2cm	positive	Poorly diff	Negative	47	Poor	HER2	HER2	-0.127028	0.334029	-0.407936	0.109804	0.145252	HER2
NKI295_131	0.0879	0.392	embryonic epithelium	0.392	embryonic epithelium	Validation	1	0	4.66256	1.11431	17	<=2cm	negative	Poorly diff	Negative	39	Poor	Basal	Basal	-0.0393959	0.162128	-0.451859	0.144606	0.424562	Basal
NKI295_132	0.0291	-0.0134	postnatal epithelial	0.0291	NA	Training	0	0	6.71869	5.86721	15	<=2cm	positive	Intermediate	Positive	47	Poor	LuminalB	NA	-0.0744153	-0.0366402	-0.109297	0.0405657	-0.0678637	LuminalB
NKI295_133	0.0742	-0.0117	postnatal epithelial	0.0742	NA	Validation	0	0	8.64887	8.64887	18	<=2cm	negative	Well diff	Positive	32	Good	HER2	NA	-0.0413113	0.0320412	-0.0329703	-0.0931744	-0.164979	LuminalA
NKI295_134	-0.211	0.14	embryonic epithelium	0.14	embryonic epithelium	Training	1	0	7.09377	6.99521	12	<=2cm	positive	Poorly diff	Positive	38	Poor	HER2	NA	-0.0388177	0.0202666	-0.217408	-0.0013351	-0.0388281	Normal
NKI295_135	-0.0518	0.313	embryonic epithelium	0.313	embryonic epithelium	Validation	0	0	9.3306	9.3306	20	<=2cm	positive	Poorly diff	Negative	45	Poor	Basal	Basal	-0.0726022	0.0851898	-0.488198	0.156097	0.543075	Basal
NKI295_136	0.107	0.0725	postnatal epithelial	0.107	postnatal epithelial	Validation	1	1	3.82204	3.43874	40	2-5cm	positive	Poorly diff	Negative	31	Poor	HER2	HER2	-0.19633	0.290591	-0.278492	0.230154	0.0547989	HER2
NKI295_137	-0.398	0.0374	embryonic epithelium	0.0374	NA	Training	0	0	15.3292	15.3292	18	<=2cm	positive	Well diff	Positive	41	Good	Normal	NA	0.0583943	-0.107067	0.0281876	-0.133723	-0.17995	LuminalA
NKI295_138	-0.287	0.164	embryonic epithelium	0.164	embryonic epithelium	Training	1	1	3.84942	3.47433	15	<=2cm	negative	Poorly diff	Positive	44	Good	HER2	NA	-0.0396514	0.0812445	-0.298447	-0.0470825	-0.00800223	Normal
NKI295_139	-0.0993	0.0177	embryonic epithelium	0.0177	NA	Validation	0	0	12.7666	12.7666	45	2-5cm	negative	Poorly diff	Positive	41	Good	LuminalB	LuminalB	-0.0400079	-0.046382	-0.179525	0.133528	-0.050369	LuminalA
NKI295_140	-0.203	0.222	embryonic epithelium	0.222	embryonic epithelium	Training	0	0	5.5551	5.5551	18	<=2cm	negative	Well diff	Positive	46	Good	LuminalA	LuminalA	-0.0768442	-0.208419	0.129603	-0.0354246	-0.167813	LuminalA
NKI295_141	-0.116	0.237	embryonic epithelium	0.237	embryonic epithelium	Validation	1	1	2.06434	1.40178	30	2-5cm	negative	Poorly diff	Negative	33	Poor	HER2	HER2	-0.276617	0.361912	-0.458854	0.303297	0.205446	HER2
NKI295_142	-0.239	-0.0929	embryonic epithelium	-0.0929	NA	Validation	0	0	15.1348	15.1348	20	<=2cm	negative	Poorly diff	Positive	39	Poor	LuminalB	LuminalB	-0.08612	0.0985247	-0.2926	0.11315	-0.0202105	Normal
NKI295_144	0.0812	0.0889	embryonic epithelium	0.0889	NA	Training	0	0	14.1273	14.1273	30	2-5cm	negative	Poorly diff	Negative	38	Poor	Basal	Basal	-0.148426	0.0760629	-0.354933	0.134012	0.356288	Basal
NKI295_145	0.189	0.205	embryonic epithelium	0.205	embryonic epithelium	Validation	0	0	5.48665	5.48665	19	<=2cm	positive	Intermediate	Positive	48	Good	LuminalA	LuminalA	-0.0476672	-0.206185	0.461571	-0.0152943	-0.198495	LuminalB
NKI295_146	0.117	-0.0625	postnatal epithelial	0.117	postnatal epithelial	Training	1	1	9.40726	3.65503	30	2-5cm	positive	Poorly diff	Positive	47	Good	LuminalA	LuminalA	-0.206689	-0.180262	0.179107	0.054053	-0.196693	LuminalA
NKI295_147	-0.308	-0.106	embryonic epithelium	-0.106	NA	Validation	1	1	2.70773	1.60986	17	<=2cm	positive	Intermediate	Negative	38	Poor	HER2	HER2	-0.214436	0.43962	-0.458538	0.231562	0.164621	HER2
NKI295_148	-0.0291	-0.114	postnatal epithelial	-0.0291	NA	Training	0	0	18.3409	18.3409	50	2-5cm	negative	Poorly diff	Positive	49	Good	LuminalA	NA	-0.0461689	-0.0767425	-0.0205111	-0.0464345	-0.100436	LuminalA
NKI295_149	0.113	0.238	embryonic epithelium	0.238	embryonic epithelium	Validation	0	0	17.2402	17.2402	30	2-5cm	positive	Intermediate	Negative	44	Poor	HER2	HER2	-0.0207055	0.292715	-0.252782	0.0371166	0.0576179	HER2
NKI295_150	0.238	-0.0394	postnatal epithelial	0.238	postnatal epithelial	Training	1	1	1.48665	0.960986	20	<=2cm	positive	Intermediate	Positive	36	Poor	LuminalB	LuminalB	-0.295309	0.19083	-0.138332	0.250309	-0.0325464	LuminalB
NKI295_151	-0.0919	-0.0826	embryonic epithelium	-0.0826	NA	Validation	0	1	17.5743	14.0123	40	2-5cm	positive	Poorly diff	Positive	42	Poor	LuminalB	LuminalB	-0.261773	0.068602	-0.289704	0.159501	0.0483186	Basal
NKI295_153	0.339	0.181	postnatal epithelial	0.339	postnatal epithelial	Training	1	1	3.03628	1.17728	50	2-5cm	negative	Poorly diff	Negative	37	Poor	HER2	HER2	-0.124043	0.102608	-0.220924	0.086037	0.0510047	HER2
NKI295_154	-0.234	-0.319	postnatal epithelial	-0.234	NA	Training	0	0	15.1047	15.1047	15	<=2cm	negative	Well diff	Positive	40	Good	LuminalA	LuminalA	0.0989781	-0.198439	0.18447	-0.239268	-0.299184	LuminalA
NKI295_155	0.315	0.0398	postnatal epithelial	0.315	postnatal epithelial	Validation	1	1	1.84805	0.930869	40	2-5cm	negative	Poorly diff	Positive	49	Good	LuminalA	NA	-0.00269873	-0.17176	0.0993211	-0.0332316	-0.149559	LuminalA
NKI295_156	0.0204	-0.117	postnatal epithelial	0.0204	NA	Validation	0	0	17.6591	17.6591	21	2-5cm	positive	Poorly diff	Positive	42	Good	Normal	NA	0.00329615	-0.0569046	-0.120864	-0.0301267	-0.0339386	LuminalA
NKI295_157	0.47	0.0274	postnatal epithelial	0.47	postnatal epithelial	Training	0	0	7.87406	7.87406	30	2-5cm	positive	Well diff	Positive	45	Good	LuminalA	LuminalA	-0.159919	-0.284594	0.323239	0.00224776	-0.360995	LuminalA
NKI295_158	0.00769	0.0879	embryonic epithelium	0.0879	NA	Training	1	1	3.90691	2.81177	28	2-5cm	positive	Poorly diff	Negative	49	Poor	HER2	HER2	-0.0522177	0.320173	-0.435123	0.140192	0.236541	HER2
NKI295_159	0.366	0.242	postnatal epithelial	0.366	postnatal epithelial	Validation	1	1	5.41547	4.44627	20	<=2cm	positive	Intermediate	Positive	44	Good	LuminalA	LuminalA	-0.0187474	-0.224672	0.466413	-0.0733705	-0.276129	LuminalA
NKI295_160	0.241	0.206	postnatal epithelial	0.241	postnatal epithelial	Validation	0	0	16.1478	16.1478	40	2-5cm	positive	Well diff	Positive	32	Good	Normal	NA	0.0934718	-0.0639126	-0.165651	0.0365569	-0.0881681	LuminalA
NKI295_161	0.403	0.0107	postnatal epithelial	0.403	postnatal epithelial	Training	1	1	13.4045	8.12868	40	2-5cm	positive	Well diff	Positive	46	Good	LuminalA	LuminalA	0.0429385	-0.243312	0.202553	-0.158139	-0.22597	LuminalA
NKI295_162	0.228	0.364	embryonic epithelium	0.364	embryonic epithelium	Training	0	0	15.3128	15.3128	30	2-5cm	positive	Poorly diff	Positive	50	Poor	LuminalB	LuminalB	-0.195804	-0.0721295	-0.17233	0.25129	0.0945691	Basal
NKI295_163	-0.0785	0.103	embryonic epithelium	0.103	embryonic epithelium	Validation	0	0	15.8193	15.8193	15	<=2cm	positive	Poorly diff	Positive	38	Poor	LuminalB	LuminalB	-0.213977	-0.133591	-0.119946	0.212682	0.000876102	LuminalB
NKI295_164	-0.194	0.0842	embryonic epithelium	0.0842	NA	Training	0	0	5.66461	5.66461	30	2-5cm	negative	Poorly diff	Negative	50	Poor	Basal	Basal	-0.0336396	0.200293	-0.572737	0.143577	0.530891	Basal
NKI295_165	-0.0465	-0.0361	embryonic epithelium	-0.0361	NA	Validation	1	0	11.0171	6.19302	15	<=2cm	negative	Poorly diff	Positive	39	Poor	LuminalB	LuminalB	-0.248128	-0.0258749	-0.244599	0.138224	0.0262216	LuminalB
NKI295_166	0.0976	-0.0642	postnatal epithelial	0.0976	NA	Validation	1	1	3.62218	1.61259	35	2-5cm	positive	Poorly diff	Positive	43	Poor	LuminalA	NA	-0.117859	-0.08833	-0.00582318	-0.0158757	-0.0882157	LuminalB
NKI295_167	-0.308	-0.0852	embryonic epithelium	-0.0852	NA	Training	0	0	15.3238	15.3238	15	<=2cm	negative	Well diff	Positive	44	Good	LuminalA	NA	-0.0567857	-0.122964	-0.00317251	-0.0781146	-0.227335	LuminalA
NKI295_169	0.139	-0.0231	postnatal epithelial	0.139	postnatal epithelial	Validation	0	0	14.8857	14.8857	25	2-5cm	positive	Intermediate	Positive	40	Poor	LuminalA	NA	-0.215792	-0.156509	0.0977471	0.0642191	-0.151127	LuminalA
NKI295_170	0.0826	-0.017	postnatal epithelial	0.0826	NA	Training	0	0	13.3498	13.3498	25	2-5cm	positive	Well diff	Positive	42	Good	LuminalA	LuminalA	0.0673032	-0.157614	0.193842	-0.269539	-0.259361	LuminalA
NKI295_172	0.0555	-0.0538	postnatal epithelial	0.0555	NA	Validation	1	0	1.6345	1.22108	30	2-5cm	positive	Poorly diff	Positive	46	Poor	LuminalB	LuminalB	-0.271533	0.110486	-0.209652	0.137788	-0.0465001	HER2
NKI295_174	0.285	0.27	postnatal epithelial	0.285	postnatal epithelial	Training	0	0	13.7495	13.7495	20	<=2cm	positive	Poorly diff	Positive	41	Poor	LuminalB	LuminalB	-0.247023	-0.140707	-0.070548	0.231911	-0.0265597	LuminalB
NKI295_175	0.0946	0.212	embryonic epithelium	0.212	embryonic epithelium	Training	1	1	7.6742	7.5948	15	<=2cm	negative	Intermediate	Negative	48	Poor	Basal	Basal	-0.0612231	0.146501	-0.527448	0.122479	0.534706	Basal
NKI295_176	0.0695	-0.125	postnatal epithelial	0.0695	NA	Validation	0	0	12.5722	12.5722	50	2-5cm	positive	Intermediate	Positive	46	Good	HER2	NA	-0.0796493	0.0691936	-0.124027	0.0540196	-0.00991743	LuminalA
NKI295_177	-0.0237	0.263	embryonic epithelium	0.263	embryonic epithelium	Validation	1	1	9.71116	8.92539	25	2-5cm	positive	Poorly diff	Negative	48	Poor	Basal	Basal	-0.113686	0.128396	-0.45257	0.141249	0.374828	Basal
NKI295_178	-0.34	-0.176	embryonic epithelium	-0.176	NA	Training	0	0	13.1745	13.1745	30	2-5cm	positive	Intermediate	Positive	48	Good	Normal	Normal	0.29724	0.093487	-0.136694	-0.224559	-0.044202	Normal
NKI295_179	-0.0862	-0.0578	embryonic epithelium	-0.0578	NA	Validation	0	0	12.7639	12.7639	30	2-5cm	negative	Poorly diff	Negative	40	Poor	HER2	HER2	0.013836	0.36128	-0.552458	0.0594776	0.244939	Basal
NKI295_180	-0.208	0.115	embryonic epithelium	0.115	embryonic epithelium	Training	1	1	5.28679	2.61465	45	2-5cm	positive	Poorly diff	Positive	36	Poor	LuminalB	LuminalB	-0.25108	-0.06235	-0.0896466	0.24342	-0.0335535	LuminalB
NKI295_181	-0.00936	-0.0234	postnatal epithelial	-0.00936	NA	Training	0	0	11.8001	10.8172	20	<=2cm	negative	Poorly diff	Negative	35	Poor	LuminalB	LuminalB	-0.30939	0.238583	-0.249867	0.340117	0.027375	HER2
NKI295_182	-0.476	-0.0471	embryonic epithelium	-0.0471	NA	Validation	0	0	11.3183	11.3183	11	<=2cm	positive	Well diff	Positive	43	Good	Normal	NA	0.0829262	0.0489384	-0.215503	-0.163665	-0.00217578	Normal
NKI295_183	-0.14	-0.153	postnatal epithelial	-0.14	NA	Training	0	0	11.8604	11.8604	22	2-5cm	negative	Well diff	Positive	42	Good	LuminalA	LuminalA	-0.0601762	-0.190727	0.111023	-0.0980775	-0.284249	LuminalA
NKI295_184	0.0605	0.0311	postnatal epithelial	0.0605	NA	Validation	1	1	4.4052	1.21013	23	2-5cm	positive	Poorly diff	Negative	44	Poor	Basal	Basal	-0.100717	0.152553	-0.56954	0.192379	0.541222	Basal
NKI295_185	-0.148	-0.216	postnatal epithelial	-0.148	NA	Validation	1	0	7.3347	7.3347	20	<=2cm	negative	Intermediate	Positive	42	Poor	LuminalB	NA	-0.198146	-0.148083	-0.0618527	0.0770477	-0.13353	LuminalA
NKI295_186	-0.0531	-0.129	postnatal epithelial	-0.0531	NA	Training	1	0	11.7399	11.7399	24	2-5cm	positive	Intermediate	Negative	47	Poor	Basal	Basal	0.0691141	0.157741	-0.533005	0.0771114	0.49347	Basal
NKI295_187	-0.214	-0.204	embryonic epithelium	-0.204	NA	Validation	0	0	12.5038	12.5038	20	<=2cm	positive	Intermediate	Positive	40	Good	Basal	Basal	0.178463	0.166125	-0.364157	-0.0640851	0.186544	Normal
NKI295_188	0.0485	-0.187	postnatal epithelial	0.0485	NA	Training	0	0	11.2635	11.2635	15	<=2cm	positive	Well diff	Positive	41	Good	LuminalA	LuminalA	0.0318448	-0.180445	0.163124	-0.203387	-0.232392	LuminalA
NKI295_189	0.189	0.00769	postnatal epithelial	0.189	postnatal epithelial	Validation	0	0	12.0739	12.0739	25	2-5cm	negative	Intermediate	Positive	39	Poor	HER2	HER2	-0.179903	0.220661	-0.390328	0.156569	0.130914	Basal
NKI295_190	-0.125	-0.213	postnatal epithelial	-0.125	NA	Training	0	0	11.9233	7.44969	20	<=2cm	positive	Well diff	Positive	48	Good	LuminalA	LuminalA	-0.00569832	-0.209051	0.143961	-0.114147	-0.0851067	LuminalA
NKI295_191	-0.0401	-0.451	postnatal epithelial	-0.0401	NA	Validation	0	0	12.7365	12.7365	45	2-5cm	negative	Poorly diff	Positive	34	Good	LuminalA	LuminalA	-0.0641903	-0.199479	0.115096	-0.096745	-0.275988	LuminalA
NKI295_192	0.105	0.234	embryonic epithelium	0.234	embryonic epithelium	Training	1	1	6.29706	2.69678	20	<=2cm	positive	Intermediate	Positive	41	Poor	LuminalA	LuminalA	-0.120201	-0.215812	0.216459	0.0563284	-0.163324	LuminalB
NKI295_193	-0.339	-0.132	embryonic epithelium	-0.132	NA	Training	0	0	11.833	11.833	8	<=2cm	negative	Well diff	Positive	50	Good	LuminalA	LuminalA	0.130374	-0.210447	0.184444	-0.17408	-0.23224	LuminalA
NKI295_194	-0.188	-0.295	postnatal epithelial	-0.188	NA	Validation	0	0	13.0678	9.46475	12	<=2cm	positive	Intermediate	Positive	45	Good	HER2	NA	-0.0251352	0.094167	-0.23305	-0.00529806	0.00770531	Normal
NKI295_195	0.0618	0.0899	embryonic epithelium	0.0899	NA	Training	0	0	11.5455	2.05065	20	<=2cm	positive	Intermediate	Negative	45	Poor	Basal	Basal	-0.0707432	0.164649	-0.471403	0.187612	0.374308	Basal
NKI295_196	-0.237	-0.389	postnatal epithelial	-0.237	NA	Validation	0	0	11.1951	11.1951	25	2-5cm	positive	Well diff	Positive	47	Good	Normal	Normal	0.152608	0.00689587	-0.184804	-0.205026	-0.06082	Normal
NKI295_197	-0.153	-0.251	postnatal epithelial	-0.153	NA	Training	0	0	11.0472	11.0472	10	<=2cm	positive	Well diff	Negative	37	Poor	HER2	HER2	-0.0596202	0.172223	-0.301529	0.0388637	0.1452	Normal
NKI295_198	-0.0421	-0.144	postnatal epithelial	-0.0421	NA	Validation	0	0	11.1431	9.33881	20	<=2cm	positive	Intermediate	Positive	43	Good	HER2	HER2	0.00689869	0.182179	-0.137235	-0.0361508	-0.0324309	LuminalA
NKI295_199	0.18	0.246	embryonic epithelium	0.246	embryonic epithelium	Training	0	0	10.9076	10.9076	15	<=2cm	negative	Poorly diff	Positive	39	Poor	HER2	HER2	-0.00504088	0.217098	-0.314624	0.213311	0.0464104	HER2
NKI295_200	-0.0321	0.0217	embryonic epithelium	0.0217	NA	Validation	0	0	10.768	10.768	20	<=2cm	positive	Intermediate	Positive	43	Poor	Normal	NA	0.0836448	-0.0775644	-0.0585444	-0.0947099	-0.106071	LuminalA
NKI295_201	-0.0618	-0.285	postnatal epithelial	-0.0618	NA	Training	0	0	11.2005	11.2005	25	2-5cm	negative	Poorly diff	Positive	33	Poor	Normal	NA	0.0702453	-0.0788849	-0.0606053	-0.152928	-0.114604	LuminalA
NKI295_202	0.0866	0.181	embryonic epithelium	0.181	embryonic epithelium	Validation	1	1	4.846	3.37845	39	2-5cm	negative	Poorly diff	Negative	47	Poor	Basal	Basal	0.000324478	0.374188	-0.554783	0.133469	0.414534	Basal
NKI295_203	0.205	0.0468	postnatal epithelial	0.205	postnatal epithelial	Validation	0	0	11.0363	11.0363	23	2-5cm	positive	Poorly diff	Positive	49	Good	HER2	HER2	-0.079203	0.268798	-0.135414	0.0944025	-0.099134	LuminalA
NKI295_205	0.151	0.0919	postnatal epithelial	0.151	postnatal epithelial	Training	0	0	10.1383	10.1383	15	<=2cm	negative	Poorly diff	Positive	50	Poor	LuminalB	LuminalB	-0.169827	0.0874801	-0.345691	0.120459	0.0376079	LuminalA
NKI295_207	-0.0678	-0.0147	embryonic epithelium	-0.0147	NA	Validation	0	0	9.65366	9.65366	35	2-5cm	negative	Well diff	Positive	44	Good	LuminalA	LuminalA	0.133008	-0.287893	0.448862	-0.248587	-0.322539	LuminalA
NKI295_208	0.228	-0.0247	postnatal epithelial	0.228	postnatal epithelial	Training	0	0	10.6749	10.6749	30	2-5cm	positive	Poorly diff	Positive	45	Poor	HER2	HER2	-0.176947	0.158356	-0.294424	0.0473185	0.000432082	HER2
NKI295_209	0.157	-0.12	postnatal epithelial	0.157	postnatal epithelial	Validation	0	0	11.4415	6.48049	25	2-5cm	positive	Well diff	Positive	41	Poor	LuminalB	NA	-0.122223	-0.115822	0.0194606	0.0465606	-0.0543359	Normal
NKI295_210	0.0739	-0.222	postnatal epithelial	0.0739	NA	Training	0	0	11.2033	11.2033	30	2-5cm	positive	Well diff	Positive	50	Poor	HER2	HER2	-0.203814	0.176018	-0.267255	0.0281826	-0.0661742	HER2
NKI295_212	-0.0134	-0.00936	embryonic epithelium	-0.00936	NA	Validation	1	0	12.1451	12.1451	20	<=2cm	negative	Intermediate	Negative	42	Poor	Basal	Basal	0.136248	0.249732	-0.620118	0.0238961	0.498064	Basal
NKI295_213	0.0147	0.317	embryonic epithelium	0.317	embryonic epithelium	Training	1	1	3.24709	1.97399	15	<=2cm	positive	Poorly diff	Positive	49	Poor	LuminalB	NA	-0.0963659	-0.0548639	-0.0498713	0.0506784	-0.0185863	LuminalB
NKI295_214	-0.0147	0.106	embryonic epithelium	0.106	embryonic epithelium	Validation	0	1	10.4586	7.47707	20	<=2cm	negative	Well diff	Positive	41	Good	LuminalA	NA	-0.0106994	-0.191356	0.0410439	-0.108018	-0.168112	LuminalA
NKI295_215	-0.0969	-0.017	embryonic epithelium	-0.017	NA	Training	0	0	10.3518	10.3518	27	2-5cm	negative	Poorly diff	Negative	49	Poor	Basal	Basal	-0.0263734	0.114668	-0.539622	0.133654	0.557817	Basal
NKI295_217	0.205	0.00802	postnatal epithelial	0.205	postnatal epithelial	Training	1	1	1.94661	1.71663	25	2-5cm	positive	Poorly diff	Negative	43	Poor	HER2	HER2	-0.107931	0.221648	-0.295716	0.21842	0.0832122	HER2
NKI295_218	0.0383	0.0577	embryonic epithelium	0.0577	NA	Validation	1	1	2.94593	2.34086	25	2-5cm	positive	Poorly diff	Positive	38	Poor	LuminalB	LuminalB	-0.287387	-0.144749	-0.184551	0.215147	-0.00793649	LuminalB
NKI295_219	-0.0812	-0.0455	embryonic epithelium	-0.0455	NA	Validation	0	0	9.83162	9.83162	15	<=2cm	negative	Well diff	Positive	46	Good	HER2	HER2	-0.00794746	0.113471	-0.23825	-0.0292234	-0.0563909	Normal
NKI295_220	-0.198	0.13	embryonic epithelium	0.13	embryonic epithelium	Training	0	0	10.3272	10.3272	20	<=2cm	positive	Well diff	Positive	42	Good	Normal	NA	-0.0255062	-0.0529624	-0.0472102	-0.0865971	-0.188696	LuminalA
NKI295_221	-0.207	-0.122	embryonic epithelium	-0.122	NA	Validation	0	0	10.3765	10.3765	19	<=2cm	negative	Intermediate	Positive	45	Good	HER2	HER2	-0.00799831	0.189968	-0.0151829	-0.03756	-0.156635	LuminalA
NKI295_222	0.0662	0.00836	postnatal epithelial	0.0662	NA	Training	1	0	3.30732	2.25325	15	<=2cm	negative	Poorly diff	Negative	34	Poor	Basal	Basal	-0.0323945	0.098884	-0.533738	0.125552	0.53884	Basal
NKI295_224	0.0267	0.179	embryonic epithelium	0.179	embryonic epithelium	Validation	0	0	10.0205	10.0205	20	<=2cm	negative	Well diff	Positive	44	Poor	LuminalA	NA	-0.00533771	-0.169973	0.0225746	-0.0173629	-0.0595727	LuminalA
NKI295_226	0.0154	-0.112	postnatal epithelial	0.0154	NA	Training	0	0	8.79124	8.79124	10	<=2cm	negative	Poorly diff	Negative	49	Poor	Basal	Basal	-0.113929	0.126519	-0.441864	0.246084	0.438542	Basal
NKI295_227	-0.000334	-0.0124	postnatal epithelial	-0.000334	NA	Validation	1	0	7.21424	3.27173	20	<=2cm	negative	Poorly diff	Positive	39	Poor	Normal	NA	-0.0271214	-0.0319512	-0.0499104	-0.0285499	-0.0919478	LuminalB
NKI295_228	0.0394	0.189	embryonic epithelium	0.189	embryonic epithelium	Training	1	1	1.43463	1.22382	35	2-5cm	negative	Poorly diff	Negative	39	Poor	Basal	Basal	0.0518453	0.234377	-0.601393	0.127606	0.591659	Basal
NKI295_229	0.195	0.128	postnatal epithelial	0.195	postnatal epithelial	Validation	1	1	2.85832	1.61807	30	2-5cm	negative	Poorly diff	Positive	45	Poor	LuminalB	LuminalB	-0.233355	0.0113571	-0.190193	0.214298	0.0761295	HER2
NKI295_230	-0.264	0.0191	embryonic epithelium	0.0191	NA	Training	1	1	0.711841	0.271047	20	<=2cm	negative	Poorly diff	Negative	28	Poor	HER2	HER2	-0.0711219	0.394997	-0.612293	0.145795	0.392337	Basal
NKI295_231	-0.155	0.181	embryonic epithelium	0.181	embryonic epithelium	Validation	0	1	11.1567	3.58111	30	2-5cm	negative	Intermediate	Positive	43	Poor	LuminalA	NA	-0.181111	-0.0802101	0.0732202	-0.0153313	-0.213815	LuminalA
NKI295_233	-0.2	0.0996	embryonic epithelium	0.0996	NA	Training	0	0	14.1218	14.1218	25	2-5cm	negative	Well diff	Positive	42	Good	LuminalA	NA	-0.0495294	-0.0606634	-0.017209	-0.0307794	-0.211882	LuminalA
NKI295_235	-0.0702	-0.119	postnatal epithelial	-0.0702	NA	Validation	0	0	6.51608	6.51608	17	<=2cm	negative	Well diff	Positive	47	Good	LuminalA	LuminalA	-0.0654631	-0.173961	0.348337	-0.0928556	-0.222104	LuminalA
NKI295_236	0.185	-0.0498	postnatal epithelial	0.185	postnatal epithelial	Training	0	0	2.48323	2.48323	20	<=2cm	positive	Poorly diff	Negative	49	Poor	LuminalB	LuminalB	-0.262034	0.313667	-0.357901	0.333461	0.0904292	HER2
NKI295_237	-0.0612	-0.00902	embryonic epithelium	-0.00902	NA	Training	1	1	1.31691	1.15264	25	2-5cm	negative	Poorly diff	Negative	50	Poor	Basal	Basal	-0.121812	0.13575	-0.251576	0.0866027	0.187314	Basal
NKI295_238	-0.212	-0.000334	embryonic epithelium	-0.000334	NA	Validation	1	0	2.15195	1.00753	26	2-5cm	negative	Poorly diff	Negative	42	Poor	Basal	Basal	-0.019017	0.142045	-0.584157	0.0823778	0.553361	Basal
NKI295_239	-0.122	-0.0689	embryonic epithelium	-0.0689	NA	Training	0	0	8.09309	8.09309	10	<=2cm	negative	Well diff	Positive	40	Good	LuminalA	LuminalA	0.0521624	-0.104235	0.139552	-0.221355	-0.174642	LuminalA
NKI295_240	0.182	0.0221	postnatal epithelial	0.182	postnatal epithelial	Validation	0	1	6.97331	4.09582	40	2-5cm	negative	Poorly diff	Positive	47	Poor	LuminalB	LuminalB	-0.280021	-0.0827828	-0.0989838	0.251373	-0.0305467	LuminalB
NKI295_241	0.149	0.0525	postnatal epithelial	0.149	postnatal epithelial	Training	1	1	2.13279	2.00411	25	2-5cm	negative	Poorly diff	Negative	41	Poor	Basal	Basal	0.0752095	0.231546	-0.548307	0.0803533	0.574261	Basal
NKI295_243	0.0561	-0.0348	postnatal epithelial	0.0561	NA	Validation	0	0	9.9822	9.9822	15	<=2cm	positive	Intermediate	Positive	44	Good	Normal	NA	0.0138791	-0.13193	-0.0763653	0.00186265	-0.0464219	LuminalA
NKI295_245	0.246	0.244	postnatal epithelial	0.246	postnatal epithelial	Training	0	0	11.5455	11.5455	35	2-5cm	positive	Poorly diff	Positive	48	Poor	Basal	Basal	-0.000345429	-0.0316174	-0.0535348	-0.00107607	0.15571	Basal
NKI295_246	0.394	0.159	postnatal epithelial	0.394	postnatal epithelial	Validation	0	0	11.4497	4.17796	14	<=2cm	negative	Poorly diff	Negative	35	Poor	HER2	HER2	-0.114182	0.341743	-0.343725	0.178806	0.098129	HER2
NKI295_247	0.0969	0.176	embryonic epithelium	0.176	embryonic epithelium	Training	0	0	5.63723	5.63723	20	<=2cm	positive	Intermediate	Positive	50	Poor	LuminalA	LuminalA	-0.0547226	-0.148973	0.179305	-0.188146	-0.271601	LuminalA
NKI295_248	-0.162	0.0608	embryonic epithelium	0.0608	NA	Validation	0	0	4.93361	4.93361	15	<=2cm	negative	Poorly diff	Negative	40	Poor	Basal	Basal	0.191907	0.18998	-0.540512	-0.0151432	0.520344	Basal
NKI295_249	0.0211	0.171	embryonic epithelium	0.171	embryonic epithelium	Training	0	0	5.31691	5.31691	12	<=2cm	positive	Intermediate	Positive	44	Good	HER2	HER2	-0.148107	0.261072	-0.300761	0.0568309	-0.00313901	HER2
NKI295_250	-0.286	-0.0993	embryonic epithelium	-0.0993	NA	Validation	0	0	11.3648	11.3648	15	<=2cm	negative	Well diff	Positive	39	Good	Normal	NA	0.0603966	-0.0296319	-0.140052	0.0109941	-0.0901389	LuminalA
NKI295_251	0.0812	-0.193	postnatal epithelial	0.0812	NA	Training	0	0	9.40726	9.40726	16	<=2cm	negative	Poorly diff	Positive	49	Poor	HER2	HER2	-0.137064	0.192495	-0.256151	0.091404	0.0279862	HER2
NKI295_252	-0.00802	0.2	embryonic epithelium	0.2	embryonic epithelium	Validation	0	1	9.9165	9.12252	18	<=2cm	negative	Poorly diff	Positive	46	Poor	LuminalB	LuminalB	-0.194377	0.0455825	-0.129087	0.100075	-0.0715649	LuminalB
NKI295_254	-0.0448	-0.148	postnatal epithelial	-0.0448	NA	Training	1	1	4.66804	4.58864	27	2-5cm	negative	Poorly diff	Positive	37	Poor	LuminalB	LuminalB	-0.282481	-0.111322	-0.0738997	0.173749	-0.126857	LuminalA
NKI295_256	0.0338	0.203	embryonic epithelium	0.203	embryonic epithelium	Validation	0	1	9.50582	8.98836	40	2-5cm	positive	Well diff	Positive	49	Good	Normal	NA	0.0511219	0.0163588	-0.0923303	-0.0821749	0.00813196	Normal
NKI295_257	-0.191	-0.0866	embryonic epithelium	-0.0866	NA	Validation	1	0	2.58727	1.71663	25	2-5cm	positive	Poorly diff	Negative	32	Good	HER2	HER2	-0.107445	0.322562	-0.435171	0.161667	0.02271	HER2
NKI295_258	-0.24	0.00602	embryonic epithelium	0.00602	NA	Training	1	1	5.3525	5.11704	20	<=2cm	positive	Intermediate	Positive	43	Poor	HER2	HER2	0.0351146	0.173079	-0.295521	0.0469469	0.0662626	Normal
NKI295_259	0.18	-0.131	postnatal epithelial	0.18	postnatal epithelial	Validation	0	1	8.96372	5.51677	13	<=2cm	negative	Well diff	Positive	42	Good	Normal	NA	0.0583089	0.0411993	-0.00866082	-0.0143478	-0.028834	Normal
NKI295_260	-0.467	-0.105	embryonic epithelium	-0.105	NA	Training	0	1	8.81314	8.3039	18	<=2cm	positive	Intermediate	Positive	42	Poor	Normal	Normal	0.158473	-0.0709035	-0.104161	-0.0247016	-0.0789161	Normal
NKI295_261	-0.131	-0.0869	embryonic epithelium	-0.0869	NA	Training	0	0	8.59411	8.59411	7	<=2cm	positive	Well diff	Positive	50	Good	LuminalA	NA	-0.0776487	-0.195325	0.0980075	-0.0925597	-0.277067	LuminalA
NKI295_263	-0.117	-0.0732	embryonic epithelium	-0.0732	NA	Validation	1	1	4.52841	2.22313	29	2-5cm	positive	Poorly diff	Positive	39	Poor	Basal	NA	-0.0132468	0.00953727	-0.211948	-0.00158503	0.0181261	LuminalA
NKI295_264	0.117	-0.286	postnatal epithelial	0.117	postnatal epithelial	Validation	0	0	7.25257	7.25257	21	2-5cm	positive	Intermediate	Positive	42	Good	LuminalA	NA	-0.109655	-0.1063	0.0179528	-0.0475799	-0.140461	LuminalA
NKI295_265	0.118	0.128	embryonic epithelium	0.128	embryonic epithelium	Training	0	0	6.78987	6.78987	45	2-5cm	positive	Poorly diff	Negative	41	Poor	Basal	Basal	-0.121217	0.189616	-0.501628	0.271628	0.455121	Basal
NKI295_266	0.0588	0.148	embryonic epithelium	0.148	embryonic epithelium	Validation	0	0	7.01164	7.01164	11	<=2cm	negative	Well diff	Positive	43	Poor	LuminalB	LuminalB	-0.174657	0.088059	-0.139498	0.151398	-0.0443334	LuminalA
NKI295_267	0.123	0.29	embryonic epithelium	0.29	embryonic epithelium	Training	0	0	6.9295	6.9295	25	2-5cm	positive	Poorly diff	Positive	49	Poor	LuminalB	LuminalB	-0.130321	0.155833	-0.375891	0.246723	0.158792	HER2
NKI295_268	0.0829	0.189	embryonic epithelium	0.189	embryonic epithelium	Validation	0	0	7.0883	7.0883	35	2-5cm	negative	Poorly diff	Negative	38	Poor	Basal	Basal	-0.0131717	0.0740959	-0.498787	0.131224	0.523034	Basal
NKI295_269	0.00836	0.28	embryonic epithelium	0.28	embryonic epithelium	Training	1	1	1.3525	0.936328	35	2-5cm	positive	Poorly diff	Negative	38	Poor	Basal	Basal	0.111095	0.0892336	-0.4754	0.0329218	0.533419	Basal
NKI295_270	0.0658	-0.0665	postnatal epithelial	0.0658	NA	Training	1	0	2.96235	2.96235	34	2-5cm	negative	Poorly diff	Negative	50	Poor	Basal	Basal	-0.055374	0.13879	-0.529212	0.103952	0.547695	Basal
NKI295_271	0.174	-0.00769	postnatal epithelial	0.174	postnatal epithelial	Validation	0	0	7.02259	7.02259	10	<=2cm	negative	Well diff	Positive	42	Good	LuminalA	LuminalA	-0.00515477	-0.206345	0.199652	-0.159398	-0.273957	LuminalA
NKI295_272	0.0528	-0.141	postnatal epithelial	0.0528	NA	Training	0	0	7.25257	7.25257	18	<=2cm	positive	Poorly diff	Positive	43	Poor	LuminalA	NA	-0.0216168	-0.0809083	-0.0162144	-0.107883	-0.141663	LuminalA
NKI295_273	0.0311	-0.0685	postnatal epithelial	0.0311	NA	Validation	0	0	6.99795	6.99795	20	<=2cm	positive	Intermediate	Positive	50	Poor	HER2	HER2	-0.172993	0.15002	-0.199428	0.0749254	-0.0803916	LuminalB
NKI295_274	0.0739	-0.128	postnatal epithelial	0.0739	NA	Training	0	0	5.92471	5.92471	13	<=2cm	negative	Well diff	Positive	49	Poor	LuminalA	NA	-0.0721075	-0.161702	0.0975941	-0.1447	-0.230067	LuminalA
NKI295_275	0.103	-0.0137	postnatal epithelial	0.103	postnatal epithelial	Validation	0	0	0.054757	0.054757	50	2-5cm	positive	Intermediate	Positive	49	Poor	LuminalA	LuminalA	-0.172354	-0.24311	0.232174	0.023937	-0.234753	LuminalA
NKI295_276	-0.206	0.0338	embryonic epithelium	0.0338	NA	Validation	1	1	1.07324	0.648871	35	2-5cm	positive	Poorly diff	Negative	37	Poor	Basal	Basal	-0.0136254	0.233879	-0.497417	0.043766	0.372322	Basal
NKI295_277	0.0648	-0.183	postnatal epithelial	0.0648	NA	Training	0	0	5.11431	5.11431	12	<=2cm	positive	Well diff	Positive	37	Good	LuminalB	NA	-0.0980491	-0.144071	0.0106549	0.0126975	-0.156759	LuminalA
NKI295_278	-0.0598	-0.247	postnatal epithelial	-0.0598	NA	Validation	0	0	5.31143	5.31143	35	2-5cm	negative	Intermediate	Positive	49	Good	Normal	NA	0.0398803	-0.0716916	-0.0770322	-0.138833	-0.148023	LuminalA
NKI295_280	-0.249	-0.0759	embryonic epithelium	-0.0759	NA	Training	0	0	5.29227	5.29227	9	<=2cm	positive	Well diff	Positive	48	Good	Normal	NA	0.0445878	-0.150353	-0.0169503	-0.18434	-0.218527	LuminalA
NKI295_281	-0.315	-0.0488	embryonic epithelium	-0.0488	NA	Validation	0	0	7.34018	7.34018	20	<=2cm	positive	Intermediate	Positive	48	Good	Normal	NA	0.0750878	-0.128822	0.0155387	-0.0833641	-0.143394	LuminalA
NKI295_282	-0.101	-0.0755	embryonic epithelium	-0.0755	NA	Training	0	0	5.74401	5.74401	18	<=2cm	positive	Well diff	Positive	48	Good	Normal	NA	0.0613233	-0.129959	-0.03304	-0.157731	-0.209119	LuminalA
NKI295_283	0.154	-0.0468	postnatal epithelial	0.154	postnatal epithelial	Validation	0	0	5.32512	5.32512	22	2-5cm	positive	Poorly diff	Positive	49	Poor	LuminalB	NA	-0.164979	-0.122309	0.0108156	0.0240618	-0.116051	LuminalB
NKI295_284	0.163	-0.0531	postnatal epithelial	0.163	postnatal epithelial	Training	1	1	5.32238	3.91513	40	2-5cm	positive	Intermediate	Positive	45	Poor	LuminalB	NA	-0.193182	-0.164796	0.0146663	0.0199137	-0.116535	LuminalB
NKI295_285	0.188	0.00334	postnatal epithelial	0.188	postnatal epithelial	Training	0	0	5.77139	5.77139	25	2-5cm	negative	Intermediate	Positive	43	Good	LuminalA	LuminalA	0.00554565	-0.265444	0.293593	-0.145494	-0.226525	LuminalA
NKI295_286	0.0485	0.131	embryonic epithelium	0.131	embryonic epithelium	Validation	0	0	4.94456	4.94456	15	<=2cm	negative	Intermediate	Positive	41	Poor	HER2	HER2	-0.249642	0.246988	-0.184828	0.152817	-0.0432831	HER2
NKI295_287	-0.165	-0.0682	embryonic epithelium	-0.0682	NA	Training	0	0	6.06708	6.06708	42	2-5cm	positive	Intermediate	Positive	44	Good	LuminalA	LuminalA	-0.0634178	-0.136291	0.101915	-0.1044	-0.162978	LuminalA
NKI295_288	0.0498	-0.161	postnatal epithelial	0.0498	NA	Validation	1	1	1.86721	0.353183	25	2-5cm	positive	Poorly diff	Positive	35	Poor	HER2	HER2	-0.144183	0.293251	-0.330888	0.143929	0.074913	HER2
NKI295_290	0.161	-0.125	postnatal epithelial	0.161	postnatal epithelial	Validation	0	0	4.97194	4.97194	15	<=2cm	positive	Well diff	Positive	49	Good	LuminalA	NA	-0.0751334	-0.162254	0.0773832	-0.0688771	-0.150394	LuminalA
NKI295_291	-0.293	-0.186	embryonic epithelium	-0.186	NA	Training	0	0	11.6523	11.6523	12	<=2cm	positive	Intermediate	Positive	39	Poor	Normal	NA	0.0358236	-0.0475953	-0.124769	-0.00555932	0.0336282	LuminalB
NKI295_292	-0.102	-0.146	postnatal epithelial	-0.102	NA	Validation	0	0	8.36687	8.36687	10	<=2cm	negative	Well diff	Positive	48	Good	LuminalB	NA	-0.108609	-0.0307235	-0.111551	0.00739582	-0.0986741	LuminalA
NKI295_293	0.328	-0.0622	postnatal epithelial	0.328	postnatal epithelial	Training	0	0	6.31348	6.31348	18	<=2cm	positive	Well diff	Positive	46	Poor	LuminalA	LuminalA	-0.165522	-0.242798	0.14902	0.00598991	-0.183792	LuminalA
NKI295_294	0.0932	-0.00668	postnatal epithelial	0.0932	NA	Validation	0	0	6.14374	6.14374	35	2-5cm	positive	Intermediate	Positive	49	Poor	LuminalB	NA	-0.156387	-0.21748	0.0196159	0.0787461	-0.0736556	LuminalB
NKI295_295	-0.193	-0.169	embryonic epithelium	-0.169	NA	Training	0	0	5.5551	5.5551	21	2-5cm	negative	Well diff	Positive	48	Good	LuminalB	NA	-0.069793	-0.151901	-0.00232199	0.00878921	-0.122261	LuminalA
NKI295_296	0.178	-0.149	postnatal epithelial	0.178	postnatal epithelial	Validation	0	0	5.08693	0.325804	23	2-5cm	negative	Poorly diff	Positive	46	Poor	LuminalB	LuminalB	-0.299573	0.112991	-0.173342	0.297802	0.00916611	LuminalB
NKI295_297	-0.154	-0.203	postnatal epithelial	-0.154	NA	Training	0	0	9.59617	9.59617	30	2-5cm	positive	Intermediate	Positive	37	Poor	LuminalA	NA	0.0507278	-0.140973	0.0956247	0.0231309	-0.0936236	LuminalB
NKI295_298	0.0963	-0.0558	postnatal epithelial	0.0963	NA	Validation	0	0	9.45654	9.45654	35	2-5cm	positive	Well diff	Positive	50	Good	LuminalB	NA	-0.0932142	-0.0986622	-0.0573948	-0.0104145	-0.156874	LuminalA
NKI295_300	-0.0287	0.0722	embryonic epithelium	0.0722	NA	Training	1	1	3.78371	2.85284	13	<=2cm	positive	Intermediate	Positive	35	Poor	LuminalB	LuminalB	-0.077051	-0.0939553	-0.0628165	0.110332	-0.0701202	LuminalA
NKI295_301	-0.0361	-0.132	postnatal epithelial	-0.0361	NA	Training	0	0	9.3306	9.3306	20	<=2cm	positive	Well diff	Positive	47	Poor	LuminalA	NA	-0.0825165	-0.075179	-0.0580583	-0.115861	-0.0987576	LuminalA
NKI295_302	0.146	-0.0354	postnatal epithelial	0.146	postnatal epithelial	Validation	0	0	1.78234	1.78234	24	2-5cm	negative	Poorly diff	Positive	47	Poor	LuminalA	LuminalA	-0.183505	-0.300833	0.337545	0.0276764	-0.265451	LuminalA
NKI295_303	-0.121	-0.184	postnatal epithelial	-0.121	NA	Training	0	0	9.1937	9.1937	25	2-5cm	positive	Intermediate	Positive	43	Good	LuminalB	NA	-0.0851579	-0.0648036	-0.0476756	-0.0310216	-0.129935	LuminalA
NKI295_304	-0.225	-0.268	postnatal epithelial	-0.225	NA	Validation	0	1	9.67009	6.71047	15	<=2cm	negative	Well diff	Positive	40	Poor	HER2	NA	0.0104984	0.0381222	-0.182556	-0.139162	-0.0570291	Normal
NKI295_305	-0.0237	-0.0267	postnatal epithelial	-0.0237	NA	Validation	0	0	9.54962	9.54962	30	2-5cm	negative	Well diff	Positive	40	Good	LuminalA	LuminalA	-0.163605	-0.193667	0.293111	-0.0302708	-0.258621	LuminalA
NKI295_306	0.0157	0.257	embryonic epithelium	0.257	embryonic epithelium	Training	0	0	10.2012	10.2012	20	<=2cm	negative	Intermediate	Positive	43	Good	LuminalB	NA	-0.162681	-0.119967	-0.0954274	0.0263037	-0.15225	LuminalA
NKI295_307	-0.0675	-0.0872	postnatal epithelial	-0.0675	NA	Training	1	1	2.8063	1.96578	30	2-5cm	positive	Poorly diff	Negative	44	Poor	Basal	Basal	-0.0203031	0.199622	-0.517836	0.132197	0.471987	Basal
NKI295_308	-0.234	-0.344	postnatal epithelial	-0.234	NA	Validation	0	0	9.32238	9.32238	20	<=2cm	positive	Intermediate	Positive	41	Good	HER2	HER2	-0.140415	0.171182	-0.318287	0.106963	-0.00717849	HER2
NKI295_309	-0.209	0.0665	embryonic epithelium	0.0665	NA	Training	0	0	9.31417	8.39425	22	2-5cm	positive	Intermediate	Positive	43	Good	LuminalB	NA	-0.0933864	-0.119014	-0.0758116	0.039627	-0.110829	LuminalA
NKI295_310	0.148	0.104	postnatal epithelial	0.148	postnatal epithelial	Validation	0	0	9.09788	9.09788	15	<=2cm	positive	Poorly diff	Negative	45	Poor	Basal	Basal	-0.0142238	0.170878	-0.492858	0.0698928	0.494354	Basal
NKI295_311	0.118	-0.0511	postnatal epithelial	0.118	postnatal epithelial	Validation	1	1	4.54757	4.21903	35	2-5cm	positive	Intermediate	Positive	42	Poor	LuminalB	NA	-0.242205	-0.210825	0.0856118	0.0884507	-0.163383	LuminalB
NKI295_312	0.319	0.0678	postnatal epithelial	0.319	postnatal epithelial	Training	0	0	9.10335	9.10335	28	2-5cm	negative	Intermediate	Positive	47	Good	LuminalB	LuminalB	-0.125628	-0.0795254	-0.197414	0.161404	-0.0216511	LuminalB
NKI295_313	-0.406	-0.148	embryonic epithelium	-0.148	NA	Training	0	1	9.03217	6.05613	17	<=2cm	negative	Intermediate	Positive	40	Good	LuminalB	NA	0.0192996	0.0076581	-0.239927	0.0887144	0.00667073	Normal
NKI295_314	0.156	0.0765	postnatal epithelial	0.156	postnatal epithelial	Validation	1	0	5.05955	3.21971	20	<=2cm	positive	Intermediate	Positive	39	Poor	LuminalB	LuminalB	-0.24162	-0.0568674	-0.0923938	0.111769	-0.0146758	LuminalB
NKI295_315	-0.144	0.0642	embryonic epithelium	0.0642	NA	Training	0	0	8.24093	8.24093	15	<=2cm	positive	Well diff	Positive	40	Good	LuminalA	NA	-0.0841872	-0.13478	0.0262592	-0.0747721	-0.13373	LuminalA
NKI295_317	-0.0284	-0.0963	postnatal epithelial	-0.0284	NA	Validation	1	1	5.60438	2.13826	15	<=2cm	negative	Intermediate	Positive	43	Poor	LuminalB	NA	-0.118346	-0.0589631	-0.0833352	-0.0126172	-0.064328	LuminalB
NKI295_318	-0.229	0.231	embryonic epithelium	0.231	embryonic epithelium	Training	0	1	2.43395	2.33539	15	<=2cm	positive	Well diff	Positive	37	Poor	LuminalA	LuminalA	0.0647431	-0.165457	0.163672	-0.0949967	-0.207714	LuminalA
NKI295_319	0.0314	-0.0759	postnatal epithelial	0.0314	NA	Validation	1	1	6.49966	6.37098	30	2-5cm	negative	Poorly diff	Positive	48	Poor	LuminalB	LuminalB	-0.24132	0.0396128	-0.226725	0.251875	0.0472439	HER2
NKI295_320	0.0605	0.131	embryonic epithelium	0.131	embryonic epithelium	Validation	0	0	9.89459	9.89459	15	<=2cm	positive	Poorly diff	Positive	44	Poor	LuminalB	LuminalB	-0.142641	-0.0289138	-0.255618	0.15218	0.0821199	Basal
NKI295_321	-0.0625	-0.00535	embryonic epithelium	-0.00535	NA	Training	0	1	1.78508	1.50034	30	2-5cm	positive	Intermediate	Positive	39	Poor	HER2	HER2	-0.0924745	0.145441	-0.309915	0.0210421	0.0711707	Normal
NKI295_322	0.285	0.0572	postnatal epithelial	0.285	postnatal epithelial	Training	0	0	6.705	6.705	25	2-5cm	positive	Intermediate	Positive	45	Poor	LuminalA	LuminalA	-0.10168	-0.154957	0.136974	-0.007966	-0.0921643	LuminalB
NKI295_323	-0.0575	0.0167	embryonic epithelium	0.0167	NA	Validation	0	0	8.80219	8.80219	25	2-5cm	negative	Well diff	Positive	41	Good	LuminalA	NA	0.0630714	-0.115681	0.0723473	-0.131112	-0.173102	LuminalA
NKI295_324	-0.0428	0.155	embryonic epithelium	0.155	embryonic epithelium	Training	0	0	8.85969	8.85969	40	2-5cm	positive	Poorly diff	Negative	46	Poor	Basal	Basal	0.0784802	0.122897	-0.46062	0.0900194	0.459114	Basal
NKI295_325	-0.0772	0.00769	embryonic epithelium	0.00769	NA	Validation	0	0	8.85421	8.85421	18	<=2cm	positive	Well diff	Positive	42	Good	LuminalB	NA	-0.0998249	-0.0104329	-0.0631643	0.00966944	-0.12904	LuminalA
NKI295_326	0.0104	0.00735	postnatal epithelial	0.0104	NA	Training	0	0	8.29843	8.29843	28	2-5cm	negative	Poorly diff	Negative	39	Poor	Basal	Basal	-0.0626846	0.188338	-0.623368	0.123203	0.581324	Basal
NKI295_327	0.454	0.207	postnatal epithelial	0.454	postnatal epithelial	Validation	0	1	6.09446	4.62149	20	<=2cm	positive	Intermediate	Positive	49	Poor	LuminalB	LuminalB	-0.224666	-0.208603	-0.0434827	0.100035	-0.106122	LuminalB
NKI295_328	0.303	0.145	postnatal epithelial	0.303	postnatal epithelial	Validation	0	0	5.577	5.577	18	<=2cm	positive	Well diff	Positive	41	Good	LuminalA	NA	-0.158269	-0.18752	0.0941628	-0.0355146	-0.136477	LuminalA
NKI295_329	-0.115	0.223	embryonic epithelium	0.223	embryonic epithelium	Training	0	0	5.80424	2.13005	22	2-5cm	negative	Well diff	Positive	49	Good	LuminalB	NA	-0.0850295	-0.0757571	-0.0358232	0.0749276	-0.111815	LuminalB
NKI295_330	0.151	-0.0127	postnatal epithelial	0.151	postnatal epithelial	Validation	0	0	5.19918	5.19918	15	<=2cm	positive	Poorly diff	Negative	26	Poor	Basal	Basal	-0.0602868	0.166971	-0.556104	0.132952	0.526423	Basal
NKI295_331	0.164	0.0224	postnatal epithelial	0.164	postnatal epithelial	Training	1	1	2.50787	2.15743	17	<=2cm	negative	Well diff	Positive	48	Poor	LuminalB	LuminalB	-0.208635	-0.11645	0.012549	0.167815	-0.0441183	LuminalB
NKI295_332	0.0324	-0.255	postnatal epithelial	0.0324	NA	Training	0	0	7.99179	7.99179	21	2-5cm	positive	Poorly diff	Negative	49	Poor	Basal	Basal	-0.0211998	0.228859	-0.582936	0.104559	0.522585	Basal
NKI295_333	0.194	-0.175	postnatal epithelial	0.194	postnatal epithelial	Validation	0	0	8.49555	8.49555	21	2-5cm	negative	Poorly diff	Negative	44	Poor	HER2	HER2	-0.348637	0.219893	-0.315098	0.216271	-0.00973897	HER2
NKI295_334	0.001	-0.0478	postnatal epithelial	0.001	NA	Training	0	0	7.69336	7.69336	22	2-5cm	positive	Intermediate	Positive	36	Good	LuminalA	LuminalA	-0.0606435	-0.14518	0.223242	-0.0197926	-0.201128	LuminalA
NKI295_335	-0.0394	0.00735	embryonic epithelium	0.00735	NA	Validation	0	0	7.47707	7.47707	42	2-5cm	positive	Poorly diff	Negative	48	Poor	Basal	Basal	-0.0818119	0.163666	-0.530946	0.155952	0.483129	Basal
NKI295_336	0.211	0.0274	postnatal epithelial	0.211	postnatal epithelial	Training	0	0	7.40862	7.40862	7	<=2cm	negative	Well diff	Positive	47	Good	LuminalB	NA	-0.0754281	-0.0529637	-0.10874	-0.0221926	-0.19884	LuminalA
NKI295_337	-0.0739	0.0197	embryonic epithelium	0.0197	NA	Validation	0	0	6.81999	2.08624	18	<=2cm	positive	Well diff	Positive	29	Poor	LuminalA	NA	-0.0990384	-0.0679303	-0.0121706	-0.0156747	-0.148509	LuminalA
NKI295_338	-0.112	0.124	embryonic epithelium	0.124	embryonic epithelium	Training	0	0	6.3436	6.3436	18	<=2cm	negative	Poorly diff	Negative	49	Poor	Basal	Basal	-0.0295261	0.219742	-0.553321	0.0840462	0.481367	Basal
NKI295_339	0.37	0.199	postnatal epithelial	0.37	postnatal epithelial	Validation	0	0	16.5914	16.5914	20	<=2cm	negative	Intermediate	Positive	45	Poor	LuminalA	NA	-0.0966319	-0.175218	0.0759906	-0.0694365	-0.140415	LuminalB
NKI295_340	0.302	0.0836	postnatal epithelial	0.302	postnatal epithelial	Validation	1	1	5.859	3.12115	22	2-5cm	positive	Intermediate	Positive	43	Poor	LuminalB	LuminalB	-0.212819	-0.211409	0.00334985	0.110021	-0.0544237	LuminalB
NKI295_341	-0.0909	0.306	embryonic epithelium	0.306	embryonic epithelium	Training	1	1	2.36277	1.73306	30	2-5cm	positive	Intermediate	Negative	45	Poor	HER2	HER2	-0.204269	0.272527	-0.362721	0.0267238	0.0569252	HER2
NKI295_342	0.0602	-0.185	postnatal epithelial	0.0602	NA	Training	0	0	15.3511	15.3511	20	<=2cm	negative	Intermediate	Positive	45	Good	LuminalA	LuminalA	-0.0764011	-0.197201	0.238999	0.0425751	-0.226631	LuminalB
NKI295_343	-0.0699	0.13	embryonic epithelium	0.13	embryonic epithelium	Validation	0	0	6.60917	6.60917	15	<=2cm	positive	Well diff	Positive	45	Good	LuminalA	NA	0.0166023	-0.129172	0.0550362	-0.110483	-0.182072	LuminalA
NKI295_344	-0.127	-0.11	embryonic epithelium	-0.11	NA	Training	0	0	6.87474	6.87474	13	<=2cm	negative	Well diff	Negative	44	Poor	Basal	Basal	-0.0499572	0.25172	-0.554962	0.0378911	0.451748	Basal
NKI295_345	0.189	-0.107	postnatal epithelial	0.189	postnatal epithelial	Validation	0	0	6.99521	6.99521	25	2-5cm	positive	Intermediate	Positive	47	Good	LuminalA	NA	-0.0877996	-0.151305	0.046464	-0.194216	-0.0793421	LuminalA
NKI295_346	-0.192	0.0892	embryonic epithelium	0.0892	NA	Training	0	0	7.12115	7.12115	28	2-5cm	positive	Intermediate	Positive	49	Good	Normal	NA	0.00811763	-0.0979497	-0.0620784	-0.0755305	-0.0406347	LuminalA
NKI295_347	-0.0896	0.00702	embryonic epithelium	0.00702	NA	Validation	0	0	4.72005	4.72005	17	<=2cm	positive	Well diff	Positive	41	Good	LuminalB	NA	-0.0819206	0.0245572	-0.278256	0.0837518	0.0694512	Normal
NKI295_348	-0.0712	-0.113	postnatal epithelial	-0.0712	NA	Training	0	0	6.17112	6.17112	17	<=2cm	negative	Intermediate	Positive	50	Good	LuminalA	NA	-0.0328557	-0.177201	0.0334413	-0.0165494	-0.200824	LuminalA
NKI295_349	-0.263	0.00668	embryonic epithelium	0.00668	NA	Validation	0	0	6.46407	6.46407	37	2-5cm	negative	Intermediate	Positive	45	Good	LuminalB	NA	-0.186351	-0.183921	-0.051729	0.0265902	-0.144111	LuminalA
NKI295_350	-0.0548	-0.147	postnatal epithelial	-0.0548	NA	Training	0	0	3.28542	3.28542	15	<=2cm	positive	Well diff	Negative	46	Poor	LuminalB	LuminalB	-0.181534	0.126921	-0.24969	0.185558	0.165636	Basal
NKI295_351	0.0602	-0.0301	postnatal epithelial	0.0602	NA	Validation	0	0	6.52704	6.52704	14	<=2cm	positive	Poorly diff	Positive	41	Poor	LuminalB	LuminalB	-0.293973	0.244758	-0.137161	0.246802	-0.046298	HER2
NKI295_352	0.0598	0.0318	postnatal epithelial	0.0598	NA	Training	0	0	5.80972	5.80972	22	2-5cm	negative	Intermediate	Positive	43	Good	LuminalA	NA	0.0747935	-0.183658	0.0876663	-0.076219	-0.0819426	LuminalA
NKI295_353	-0.00401	-0.0759	postnatal epithelial	-0.00401	NA	Validation	0	0	6.55168	4.84326	14	<=2cm	positive	Intermediate	Positive	36	Poor	LuminalB	NA	-0.149768	-0.0854748	-0.0960971	-0.0233956	-0.128858	LuminalB
NKI295_354	0.199	-0.2	postnatal epithelial	0.199	postnatal epithelial	Training	0	0	6.16016	6.16016	32	2-5cm	negative	Poorly diff	Positive	47	Poor	LuminalA	NA	-0.181757	-0.171117	0.0133364	0.00168932	-0.151065	LuminalA
NKI295_355	0.172	0.232	embryonic epithelium	0.232	embryonic epithelium	Validation	0	0	6.04517	6.04517	14	<=2cm	negative	Intermediate	Positive	50	Good	LuminalB	LuminalB	-0.117968	0.0193235	-0.174095	0.101889	0.0182183	Normal
NKI295_356	-0.0886	-0.181	postnatal epithelial	-0.0886	NA	Training	0	0	6.21492	6.21492	16	<=2cm	negative	Well diff	Positive	49	Good	HER2	NA	-0.118631	0.0197668	-0.202631	0.00861104	-0.106491	LuminalA
NKI295_357	-0.302	-0.0531	embryonic epithelium	-0.0531	NA	Validation	0	0	5.82341	5.82341	12	<=2cm	positive	Well diff	Positive	38	Good	Normal	Normal	0.108295	-0.103561	-0.0775717	-0.161844	-0.176736	LuminalA
NKI295_358	0.108	0.0501	postnatal epithelial	0.108	postnatal epithelial	Training	0	0	6.23956	6.23956	7	<=2cm	negative	Well diff	Positive	45	Good	Normal	NA	0.0787354	-0.122263	0.0536181	-0.165016	-0.199175	LuminalA
NKI295_359	0.0334	0.311	embryonic epithelium	0.311	embryonic epithelium	Validation	0	0	6.0178	6.0178	20	<=2cm	positive	Intermediate	Positive	49	Poor	LuminalB	NA	-0.0218518	0.0230292	-0.251405	0.0589933	0.0461496	Normal
NKI295_360	-0.191	-0.222	postnatal epithelial	-0.191	NA	Training	0	0	5.54962	5.54962	35	2-5cm	positive	Well diff	Positive	49	Poor	Normal	Normal	0.164102	-0.12805	-0.0334587	-0.189396	-0.056676	LuminalA
NKI295_361	-0.315	-0.146	embryonic epithelium	-0.146	NA	Validation	0	0	5.34702	5.34702	18	<=2cm	positive	Well diff	Positive	42	Good	Normal	Normal	0.100593	-0.0765633	-0.101358	-0.156104	-0.174719	LuminalA
NKI295_362	0.42	0.282	postnatal epithelial	0.42	postnatal epithelial	Training	0	0	5.25941	5.25941	25	2-5cm	positive	Poorly diff	Positive	46	Poor	LuminalB	LuminalB	-0.250877	-0.145304	-0.0196896	0.133405	-0.0160328	LuminalB
NKI295_363	0.266	0.0104	postnatal epithelial	0.266	postnatal epithelial	Validation	0	1	6.00958	4.97194	37	2-5cm	positive	Intermediate	Positive	42	Poor	LuminalA	NA	-0.184515	-0.110558	0.0523537	0.0463246	-0.158051	LuminalB
NKI295_364	0.0638	-0.00535	postnatal epithelial	0.0638	NA	Validation	0	0	18.0808	18.0808	19	<=2cm	negative	Intermediate	Negative	49	Poor	HER2	NA	-0.00271194	0.0790332	-0.0613564	-0.00441824	-0.00724802	Normal
NKI295_365	-0.00568	-0.215	postnatal epithelial	-0.00568	NA	Training	0	0	17.4867	17.4867	18	<=2cm	negative	Intermediate	Positive	51	Good	LuminalA	NA	-0.0444343	-0.112254	0.0854389	-0.101133	-0.231353	LuminalA
NKI295_366	0.0695	0.00668	postnatal epithelial	0.0695	NA	Validation	0	0	17.1526	17.1526	15	<=2cm	negative	Intermediate	Positive	50	Poor	LuminalB	LuminalB	-0.212832	-0.0277269	-0.245853	0.144741	-0.0142113	LuminalA
NKI295_367	0.0154	0.0154	postnatal epithelial	0.0154	NA	Training	1	1	0.974675	0.572211	30	2-5cm	negative	Intermediate	Positive	49	Poor	HER2	HER2	-0.0589921	0.303073	-0.29803	0.107052	0.060555	Basal
NKI295_368	-0.185	-0.241	postnatal epithelial	-0.185	NA	Validation	0	1	16.8706	9.56879	30	2-5cm	negative	Intermediate	Positive	33	Poor	LuminalB	NA	-0.0403904	0.0455705	-0.236789	0.0652126	-0.0834219	Normal
NKI295_369	-0.0311	-0.0478	postnatal epithelial	-0.0311	NA	Training	1	1	6.57084	3.25804	20	<=2cm	negative	Intermediate	Negative	39	Poor	HER2	HER2	-0.19496	0.23919	-0.247864	0.0719143	0.0197645	HER2
NKI295_370	-0.192	-0.226	postnatal epithelial	-0.192	NA	Validation	1	1	14.36	9.99863	18	<=2cm	positive	Well diff	Positive	51	Good	LuminalA	LuminalA	0.197362	-0.177032	0.102074	-0.193107	-0.216276	Normal
NKI295_371	-0.108	-0.0722	embryonic epithelium	-0.0722	NA	Training	1	1	2.40657	1.96851	20	<=2cm	negative	Intermediate	Positive	51	Poor	HER2	NA	-0.0626382	0.0303715	-0.209114	0.00103829	0.0221539	LuminalA
NKI295_373	0.0859	0.0434	postnatal epithelial	0.0859	NA	Training	0	0	7.77276	7.77276	23	2-5cm	positive	Intermediate	Positive	51	Poor	LuminalB	LuminalB	-0.143533	-0.120455	0.00713082	0.160959	-0.08759	LuminalB
NKI295_374	-0.0568	-0.0592	postnatal epithelial	-0.0568	NA	Validation	1	1	5.75496	2.68036	15	<=2cm	positive	Well diff	Positive	52	Poor	LuminalB	LuminalB	-0.284271	-0.0113429	-0.0834248	0.195784	-0.019295	LuminalB
NKI295_375	-0.107	-0.287	postnatal epithelial	-0.107	NA	Validation	0	0	17.4209	17.4209	30	2-5cm	positive	Poorly diff	Positive	52	Poor	HER2	HER2	-0.0644572	0.163416	-0.326045	0.108438	0.0331606	HER2
NKI295_377	-0.144	-0.0154	embryonic epithelium	-0.0154	NA	Training	1	1	9.53046	8.52841	20	<=2cm	positive	Poorly diff	Negative	52	Poor	Basal	Basal	-0.04682	0.222601	-0.586008	0.112501	0.329134	Basal
NKI295_378	0.248	-0.328	postnatal epithelial	0.248	postnatal epithelial	Training	0	0	13.9192	13.9192	30	2-5cm	positive	Poorly diff	Positive	52	Poor	LuminalB	LuminalB	-0.306156	-0.122366	-0.125396	0.223989	0.0502542	LuminalB
NKI295_379	0.0996	-0.0207	postnatal epithelial	0.0996	NA	Validation	0	0	13.8645	13.8645	30	2-5cm	negative	Well diff	Positive	52	Good	LuminalA	NA	-0.103837	-0.179043	0.0899011	0.0269978	-0.192483	LuminalB
NKI295_380	0.16	-0.28	postnatal epithelial	0.16	postnatal epithelial	Training	0	0	12.7392	12.7392	15	<=2cm	negative	Intermediate	Positive	52	Good	LuminalA	LuminalA	-0.105454	-0.292292	0.175851	0.0698226	-0.174561	LuminalA
NKI295_381	0.107	0.0926	postnatal epithelial	0.107	postnatal epithelial	Validation	0	0	12.2601	7.77276	30	2-5cm	positive	Intermediate	Positive	52	Poor	LuminalB	NA	-0.175254	-0.0868794	-0.150011	0.070911	0.0541112	LuminalB
NKI295_383	-0.22	-0.0334	embryonic epithelium	-0.0334	NA	Training	0	0	11.0828	11.0828	15	<=2cm	positive	Intermediate	Positive	52	Good	LuminalA	LuminalA	0.0361783	-0.216161	0.23005	-0.174343	-0.166074	LuminalA
NKI295_385	-0.109	-0.0973	embryonic epithelium	-0.0973	NA	Validation	1	1	2.88843	1.94661	30	2-5cm	positive	Poorly diff	Positive	53	Poor	LuminalB	LuminalB	-0.357597	-0.1585	0.0503887	0.229037	-0.122955	LuminalB
NKI295_387	-0.137	-0.2	postnatal epithelial	-0.137	NA	Validation	0	0	8.21355	8.21355	20	<=2cm	positive	Intermediate	Positive	52	Poor	LuminalA	NA	-0.191344	-0.158664	0.0443457	-0.0415603	-0.125033	LuminalA
NKI295_388	0.134	0.0304	postnatal epithelial	0.134	postnatal epithelial	Training	0	0	7.22519	7.22519	15	<=2cm	negative	Intermediate	Positive	52	Poor	LuminalB	NA	-0.147771	-0.166672	0.0307674	0.0530586	-0.144536	LuminalA
NKI295_389	0.22	0.212	postnatal epithelial	0.22	postnatal epithelial	Training	1	1	4.9473	3.41958	25	2-5cm	positive	Poorly diff	Positive	51	Poor	LuminalB	LuminalB	-0.290521	-0.0325026	-0.279862	0.324475	0.0677842	LuminalB
NKI295_390	0.0354	-0.123	postnatal epithelial	0.0354	NA	Validation	0	0	6.80356	6.80356	7	<=2cm	positive	Well diff	Positive	51	Good	LuminalA	LuminalA	-0.0412332	-0.194258	0.104775	-0.0891367	-0.22928	LuminalA
NKI295_391	-0.0291	-0.0802	postnatal epithelial	-0.0291	NA	Training	0	0	6.02053	3.50992	27	2-5cm	negative	Intermediate	Positive	51	Good	LuminalA	NA	-0.111373	-0.106814	-0.0188486	-0.0447614	-0.128303	LuminalA
NKI295_392	0.114	-0.0892	postnatal epithelial	0.114	postnatal epithelial	Validation	0	0	6.17112	6.17112	13	<=2cm	positive	Intermediate	Positive	51	Poor	HER2	HER2	-0.263698	0.302804	-0.31543	0.210594	0.0261416	HER2
NKI295_393	0.0602	-0.147	postnatal epithelial	0.0602	NA	Training	0	0	5.57426	5.57426	17	<=2cm	positive	Well diff	Positive	51	Poor	LuminalB	LuminalB	-0.218791	-0.0731344	-0.0542849	0.153155	-0.015543	LuminalB
NKI295_394	-0.00602	0.312	embryonic epithelium	0.312	embryonic epithelium	Validation	0	0	5.70842	5.70842	17	<=2cm	negative	Intermediate	Positive	51	Good	LuminalB	NA	-0.0200673	-0.102414	-0.0350116	0.0328649	-0.128364	LuminalB
NKI295_395	0.228	0.335	embryonic epithelium	0.335	embryonic epithelium	Validation	0	1	15.0773	11.2115	25	2-5cm	positive	Intermediate	Positive	51	Good	LuminalA	NA	-0.119479	-0.104358	-0.062524	-0.110091	-0.125333	LuminalA
NKI295_396	0.012	-0.00368	postnatal epithelial	0.012	NA	Training	0	0	10.2313	10.2313	25	2-5cm	positive	Poorly diff	Negative	51	Poor	LuminalB	LuminalB	-0.3212	0.166098	-0.284774	0.267085	0.00364839	HER2
NKI295_397	0.0381	0.0712	embryonic epithelium	0.0712	NA	Training	1	1	8.77207	4.7666	27	2-5cm	negative	Intermediate	Positive	51	Poor	LuminalA	NA	-0.191145	-0.177022	0.0823751	-0.121691	-0.230349	LuminalA
NKI295_398	0.194	-0.0595	postnatal epithelial	0.194	postnatal epithelial	Validation	0	0	8.42437	8.42437	25	2-5cm	negative	Poorly diff	Negative	34	Poor	Basal	Basal	-0.00539264	0.162699	-0.441184	0.0914715	0.40408	Basal
NKI295_401	0.127	0.224	embryonic epithelium	0.224	embryonic epithelium	Validation	0	1	10.0315	1.52772	22	2-5cm	negative	Intermediate	Positive	41	Good	LuminalA	LuminalA	0.0401463	-0.217755	0.215286	-0.0953156	-0.185938	LuminalB
NKI295_402	-0.201	0.0993	embryonic epithelium	0.0993	NA	Training	0	0	7.37851	7.37851	15	<=2cm	negative	Well diff	Negative	47	Poor	Basal	Basal	-0.0758707	0.090549	-0.357005	0.101833	0.290824	Basal
NKI295_403	0.0682	0.259	embryonic epithelium	0.259	embryonic epithelium	Validation	0	0	6.75428	6.75428	30	2-5cm	positive	Well diff	Positive	47	Good	LuminalA	NA	0.063048	-0.109726	0.0635904	-0.0623177	-0.141736	LuminalA
NKI295_404	0.134	0.359	embryonic epithelium	0.359	embryonic epithelium	Training	0	0	7.57016	7.57016	17	<=2cm	positive	Well diff	Positive	39	Good	LuminalA	NA	0.0609153	-0.142992	0.0707408	-0.0687341	-0.11652	LuminalA

## Sheet: E
E. Multivariate Cox Proportional Hazard Regression analysis.
Call:
coxph(formula = Surv(timerecu.MCR., Distant_metastasis_as_first_event.MCR. ==
1) ~ NKI295.37$EMB.Nearest.centroid.over.0.1 + NKI295.37$size +
NKI295.37$grade + NKI295.37$node + NKI295.37$ER + NKI295.37$X70_genes,
data = pData(NKI295.37))
n= 295, number of events= 88
coef exp(coef) se(coef) z Pr(>|z|)
NKI295.37$EMB.Nearest.centroid.over.0.1others -0.25590 0.77422 0.29563 -0.866 0.386701
NKI295.37$EMB.Nearest.centroid.over.0.1unassigned -0.56055 0.57089 0.26913 -2.083 0.037268 *
NKI295.37$size2-5cm 0.72868 2.07235 0.23895 3.050 0.002292 **
NKI295.37$gradePoorly diff -0.11896 0.88784 0.25541 -0.466 0.641393
NKI295.37$gradeWell diff -0.47171 0.62394 0.39774 -1.186 0.235633
NKI295.37$nodepositive -0.35314 0.70248 0.22191 -1.591 0.111527
NKI295.37$ERPositive -0.03872 0.96202 0.25361 -0.153 0.878661
NKI295.37$X70_genesPoor 1.32817 3.77414 0.34292 3.873 0.000107 ***
---
Signif. codes: 0 ë***í 0.001 ë**í 0.01 ë*í 0.05 ë.í 0.1 ë í 1
exp(coef) exp(-coef) lower .95 upper .95
NKI295.37$EMB.Nearest.centroid.over.0.1others 0.7742 1.2916 0.4337 1.3820
NKI295.37$EMB.Nearest.centroid.over.0.1unassigned 0.5709 1.7516 0.3369 0.9675
NKI295.37$size2-5cm 2.0723 0.4825 1.2974 3.3102
NKI295.37$gradePoorly diff 0.8878 1.1263 0.5382 1.4647
NKI295.37$gradeWell diff 0.6239 1.6027 0.2861 1.3605
NKI295.37$nodepositive 0.7025 1.4235 0.4547 1.0852
NKI295.37$ERPositive 0.9620 1.0395 0.5852 1.5815
NKI295.37$X70_genesPoor 3.7741 0.2650 1.9272 7.3911
Concordance= 0.745 (se = 0.032 )
Rsquare= 0.181 (max possible= 0.958 )
Likelihood ratio test= 59.08 on 8 df, p=7.053e-10
Wald test = 46.34 on 8 df, p=2.046e-07
Score (logrank) test = 54.52 on 8 df, p=5.463e-09
