# Supplementary material for: Embryonic mammary signature subsets are activated in Brca1-/- and basal-like breast cancers
Source: Breast Cancer Res. 2013 Mar 18;15(2):R25. doi: 10.1186/bcr3403 (PMC3672751; doi:10.1186/bcr3403)
Supplement: Additional file 14 — Embryonic mammary mesenchymal signature and functional annotation clustering. Table of embryonic mammary epithelial signature based on the expression profiles of genes found highly expressed (10-fold or greater) within mammary mesenchymal cells when compared with postnatal mammary epithelial cells and functional annotation-cluster analysis of the embryonic mammary mesenchymal gene signature. [file bcr3403-S14.XLS]

## Sheet: MM.epithelia
entrez	probeID	symbol	description	chrom	start	end	refseq	unigene	ensembl	Human.Chr	Human.EntrezGene.ID	Human.Symbol	Mouse.MGI.Acc.ID	Mouse.Chr	Mouse.cM	Mouse.Symbol	Mouse.Name	Data.Attributes	score.d	Numerator(r)	Denominator(s+s0)	Fold.change	q.value	local.fdr	regulation	mesenchyme.1	mesenchyme.2	mesenchyme.3	basal.1	basal.2	basal.3	lum.erneg.1	lum.erneg.2	lum.erneg.3	lum.erpos.1	lum.erpos.2	lum.erpos.3
15135	1436823_x_at	Hbb-y	hemoglobin Y, beta-like embryonic chain	7	-111000267	-111001721	NM_008221|NP_032247	Mm.440164	ENSMUSG00000052187	11p15.5	3046	HBE1	MGI:96027	7	49.95	Hbb-y	hemoglobin Y, beta-like embryonic chain	B	-35.684	-10.6879	0.299515	1649.6	0	0	mesenchyme	13.5516	13.6132	13.5847	3.09387	2.83994	2.67414	2.7839	2.74339	2.49835	3.63599	2.9303	2.85752
15364	1446196_at	Hmga2	high mobility group AT-hook 2	10	-119798330	-119913991	NM_010441|NP_034571	Mm.157190	ENSMUSG00000056758	12q15	8091	HMGA2	MGI:101761	10	67.5	Hmga2	high mobility group AT-hook 2	B	-34.9374	-9.40806	0.269283	679.375	0	0	mesenchyme	13.121	13.0521	13.0784	3.66375	3.55606	3.93671	3.89805	3.95296	3.1827	3.63081	3.3705	3.89061
11609	1415832_at	Agtr2	angiotensin II receptor, type 2	21	21061751	21065957	NM_007429|NP_031455	Mm.2679	ENSMUSG00000068122	Xq22-q23	186	AGTR2	MGI:87966	X	12.5	Agtr2	angiotensin II receptor, type 2	B	-34.237	-8.60438	0.251318	389.202	0	0	mesenchyme	11.1491	11.4834	11.5085	2.64702	2.66145	2.66496	3.01063	3.24268	2.63362	2.7295	2.83994	2.55361
15126	1448716_at	Hba-x	hemoglobin X, alpha-like embryonic chain in Hba complex	11	32176601	32178113	NM_010405|NP_034535	Mm.141758	ENSMUSG00000055609	16p13.3	3050	HBZ	MGI:96019	11	16	Hba-x	hemoglobin X, alpha-like embryonic chain in Hba complex	B	-33.7472	-7.6283	0.226043	197.855	0	0	mesenchyme	12.9151	12.9047	12.9828	5.61345	4.98647	5.47311	5.29485	5.31661	5.30032	5.18142	5.48955	5.09736
13837	1425574_at	Epha3	Eph receptor A3	16	-63545043	-63863983	NM_010140|NP_034270	Mm.1977	ENSMUSG00000052504	3p11.2	2042	EPHA3	MGI:99612	16	syntenic	Epha3	Eph receptor A3	B	-32.2508	-8.36089	0.259246	328.761	0	0	mesenchyme	10.5383	10.7794	10.8306	2.31415	2.70299	2.20834	2.27231	2.68247	2.48342	2.44426	2.04636	2.04243
217340	1454953_at	Rnf157	ring finger protein 157	11			XM_001003576|XM_001003581|XM_126776|XP_001003576|XP_001003581|XP_126776	Mm.426344	ENSMUSG00000052949	17q25.1	114804	RNF157	MGI:2442484	11	syntenic	Rnf157	ring finger protein 157	M	-31.9941	-7.95876	0.248757	248.786	0	0	mesenchyme	11.1608	10.914	11.1125	3.41675	3.28461	2.98603	3.00339	3.13893	3.04561	2.62008	3.24111	3.19675
100044263	1437990_x_at	LOC100044263	hypothetical protein LOC100044263	7			XM_001471609|XP_001471659												-30.7921	-7.31783	0.237653	159.546	0	0.00333373	mesenchyme	10.1428	10.342	9.96453	2.85303	2.68051	2.69303	3.03197	2.71394	2.55685	3.20346	2.898	2.85681
13003	1447887_x_at	Vcan	versican	13	-89794914	-89882117	NM_001081249|NM_001134474|NM_001134475|NM_019389|NM_172955|NP_001074718|NP_001127946|NP_001127947|NP_062262|NP_766543	Mm.158700|Mm.410783	ENSMUSG00000021614	5q14.3	1462	VCAN	MGI:102889	13	55	Vcan	versican	B	-30.2433	-6.34811	0.209902	81.465	0	0.0056187	mesenchyme	8.84737	8.80162	8.58169	2.34599	2.71123	2.2352	2.29872	2.21375	2.53455	2.32756	2.46339	2.42868
228942	1433607_at	Cbln4	cerebellin 4 precursor protein	2	-171861835	-171868966	NM_175631|NP_783439	Mm.40555	ENSMUSG00000067578	20q13.13-q13.33	140689	CBLN4	MGI:2154433	2	syntenic	Cbln4	cerebellin 4 precursor protein	C	-29.9953	-6.75068	0.225058	107.686	0	0.00679002	mesenchyme	9.72334	10.2127	10.2137	3.19977	3.40539	3.20817	3.24954	3.56311	3.10842	3.31884	3.22849	3.41133
100038489	1436287_at	ENSMUSG00000074303	predicted gene, ENSMUSG00000074303	8				Mm.58847	ENSMUSG00000074303										-29.8589	-6.48065	0.217043	89.3037	0	0.00747407	mesenchyme	10.1035	10.0109	9.91397	3.53785	3.80163	3.53785	3.74589	3.47839	3.60821	3.23117	3.47577	3.34264
15364	1446196_at	Hmga2	high mobility group AT-hook 2	10	-119798330	-119913991	NM_010441|NP_034571	Mm.157190	ENSMUSG00000056758	12q15	8091	HMGA2	MGI:101761	10	67.5	Hmga2	high mobility group AT-hook 2	B	-29.4928	-8.18576	0.277551	291.179	0	0.00945224	mesenchyme	12.796	12.7033	12.7768	4.71269	4.58465	4.6046	4.67292	5.03729	4.29637	4.78524	4.39236	4.07041
17064	1419589_at	Cd93	CD93 antigen	2	-148262386	-148269271	NM_010740|NP_034870	Mm.681	ENSMUSG00000027435	20p11.21	22918	CD93	MGI:106664	2	84	Cd93	CD93 antigen	B	-29.1272	-7.09451	0.24357	136.666	0	0.0116398	mesenchyme	10.1342	10.2868	10.4791	3.09556	3.01406	3.24063	3.33423	3.12399	3.0486	3.58295	3.45211	2.95758
15135	1436823_x_at	Hbb-y	hemoglobin Y, beta-like embryonic chain	7	-111000267	-111001721	NM_008221|NP_032247	Mm.440164	ENSMUSG00000052187	11p15.5	3046	HBE1	MGI:96027	7	49.95	Hbb-y	hemoglobin Y, beta-like embryonic chain	B	-29.0186	-10.7694	0.37112	1745.45	0	0.0123309	mesenchyme	13.5484	13.5572	13.556	2.53681	3.42276	2.3771	2.65257	2.21983	2.84052	3.55216	2.78017	2.67844
67040	1452155_a_at	Ddx17	DEAD (Asp-Glu-Ala-Asp) box polypeptide 17	15	-79365090	-79363347	NM_001040187|NM_152806|NM_199079|NM_199080|NP_001035277|NP_690019|NP_951061|NP_951062	Mm.29644|Mm.298199	ENSMUSG00000055065	22q13.1	10521	DDX17	MGI:1914290	15	syntenic	Ddx17	DEAD (Asp-Glu-Ala-Asp) box polypeptide 17	C	-28.6733	-5.7807	0.201606	54.975	0	0.0146524	mesenchyme	11.5155	11.7659	11.5782	5.84214	5.87791	5.54908	6.03615	5.98557	5.93898	5.78871	5.75295	5.7806
15364	1446196_at	Hmga2	high mobility group AT-hook 2	10	-119798330	-119913991	NM_010441|NP_034571	Mm.157190	ENSMUSG00000056758	12q15	8091	HMGA2	MGI:101761	10	67.5	Hmga2	high mobility group AT-hook 2	B	-28.5073	-7.37423	0.258678	165.907	0	0.0158361	mesenchyme	12.158	12.1915	12.2203	4.63109	4.85764	4.61084	4.75095	4.95225	4.4666	5.17035	4.69211	5.2095
28018	1434078_at	Ubfd1	ubiquitin family domain containing 1	7	129210711	129225713	NM_138589|NP_613055	Mm.282122	ENSMUSG00000030870	16p12	56061	UBFD1	MGI:107301	7	59	Ubfd1	ubiquitin family domain containing 1	B	-27.6544	-6.33125	0.228942	80.5184	0	0.0226006	mesenchyme	12.2074	12.2842	12.2267	5.74618	6.30836	5.76893	5.71316	5.76893	5.78282	6.02276	5.95575	6.10674
16002	1448152_at	Igf2	insulin-like growth factor 2	7	-149836672	-149843386	NM_001122736|NM_001122737|NM_010514|NP_001116208|NP_001116209|NP_034644	Mm.3862	ENSMUSG00000048583	11p15.5	3481	IGF2	MGI:96434	7	69.09	Igf2	insulin-like growth factor 2	B	-26.8617	-8.5334	0.317678	370.517	0	0.0297542	mesenchyme	13.4661	13.39	13.4289	4.63619	4.9015	5.25475	5.22181	5.29222	5.14431	4.52052	4.33354	4.7494
21974	1448458_at	Top2b	topoisomerase (DNA) II beta	14	17197719	17263301	NM_009409|NP_033435	Mm.130362	ENSMUSG00000017485	3p24	7155	TOP2B	MGI:98791	14	syntenic	Top2b	topoisomerase (DNA) II beta	B	-26.528	-7.02376	0.264768	130.126	0	0.0329314	mesenchyme	10.2754	10.3849	10.3136	2.96806	3.45438	2.98242	3.26902	3.54959	3.78931	3.28426	3.18045	3.23042
327766	1434583_at	Tmem26	transmembrane protein 26	10	68186515	68243362	NM_177794|NP_808462	Mm.72096	ENSMUSG00000060044	10q21.2	219623	TMEM26	MGI:2143537	10	syntenic	Tmem26	transmembrane protein 26	C	-26.2003	-7.64972	0.291971	200.815	0	0.0361042	mesenchyme	9.9098	10.2873	10.3808	2.00255	2.76744	2.37811	2.86288	2.40922	2.44139	2.67414	2.45549	2.89511
140709	1425310_a_at	Emid2	EMI domain containing 2	5	-137217633	-137358977	NM_024474|NP_077794	Mm.295020	ENSMUSG00000004415	7q22.1	136227	EMID2	MGI:2155345	5	syntenic	Emid2	EMI domain containing 2	B	-25.858	-6.93861	0.268335	122.667	0	0.0394206	mesenchyme	11.0999	10.8238	10.9854	4.09103	4.43822	4.23989	3.54546	3.89965	4.22941	4.05866	3.93114	3.84624
15135	1436823_x_at	Hbb-y	hemoglobin Y, beta-like embryonic chain	7	-111000267	-111001721	NM_008221|NP_032247	Mm.440164	ENSMUSG00000052187	11p15.5	3046	HBE1	MGI:96027	7	49.95	Hbb-y	hemoglobin Y, beta-like embryonic chain	B	-25.286	-8.71383	0.344611	419.878	0	0.0447706	mesenchyme	13.2708	13.4064	13.2795	3.87202	4.66119	4.71297	5.33303	4.40197	4.42543	4.43898	4.75527	4.84518
14783	1430164_a_at	Grb10	growth factor receptor bound protein 10	11	-11830510	-11937358	NM_010345|NP_034475	Mm.273117	ENSMUSG00000020176	7p12-p11.2	2887	GRB10	MGI:103232	11	8	Grb10	growth factor receptor bound protein 10	B	-24.7364	-6.53172	0.264053	92.5219	0	0.049398	mesenchyme	11.5653	11.5005	11.6422	4.92628	4.75127	5.02835	5.08855	5.13783	4.9579	4.70498	5.14749	5.59598
13837	1425574_at	Epha3	Eph receptor A3	16	-63545043	-63863983	NM_010140|NP_034270	Mm.1977	ENSMUSG00000052504	3p11.2	2042	EPHA3	MGI:99612	16	syntenic	Epha3	Eph receptor A3	B	-24.408	-7.77096	0.318378	218.42	0	0.0517625	mesenchyme	11.7691	11.6601	11.724	3.30135	3.8338	3.8906	4.05861	3.86529	3.71547	4.09071	4.60362	4.16153
16792	1436905_x_at	Laptm5	lysosomal-associated protein transmembrane 5	4	130469248	130492063	NM_010686|NP_034816	Mm.271868	ENSMUSG00000028581	1p34	7805	LAPTM5	MGI:108046	4	syntenic	Laptm5	lysosomal-associated protein transmembrane 5	B	-24.3115	-6.82409	0.280694	113.307	0	0.0523819	mesenchyme	10.292	10.2828	10.6675	3.88254	3.58171	3.56311	3.0798	3.83741	3.51381	3.55569	3.36136	3.93454
497652	1420881_at	Acd	adrenocortical dysplasia	8	-108222058	-108224995	NM_001012638|NP_001012656	Mm.12964	ENSMUSG00000038000	16q22.1	65057	ACD	MGI:87873	8	51	Acd	adrenocortical dysplasia	B	-24.2443	-6.1877	0.255223	72.8927	0	0.0527898	mesenchyme	11.8542	11.8148	11.901	5.55093	5.54299	5.53279	5.98112	5.8879	5.98597	5.25012	5.53805	5.75077
66423	1420114_s_at	2410022L05Rik	RIKEN cDNA 2410022L05 gene	8	-13884794	-13890270	NM_025556|NP_079832	Mm.29063	ENSMUSG00000031458	17q11.2	55352	C17orf79	MGI:1913673	8	syntenic	2410022L05Rik	RIKEN cDNA 2410022L05 gene	C	-24.0728	-6.51721	0.270729	91.596	0	0.0537366	mesenchyme	11.9262	11.8929	11.8612	5.69552	5.5142	5.51948	5.55711	5.68474	5.15464	5.08494	4.95677	5.21832
16826	1421101_a_at	Ldb2	LIM domain binding 2	5	-44863371	-45190946	NM_001077398|NM_010698|NP_001070866|NP_034828	Mm.25785	ENSMUSG00000039706	4p16	9079	LDB2	MGI:894670	5	syntenic	Ldb2	LIM domain binding 2	B	-23.935	-6.64811	0.277757	100.295	0	0.0543877	mesenchyme	8.55043	8.95986	9.37516	2.41063	2.30403	1.98881	2.26891	2.35402	2.21181	2.23766	2.74305	2.30443
140488	1422610_s_at	Igf2bp3	insulin-like growth factor 2 mRNA binding protein 3	6	-49035219	-49164712	NM_023670|NP_076159	Mm.281018	ENSMUSG00000029814	7p11	10643	IGF2BP3	MGI:1890359	6	20.3	Igf2bp3	insulin-like growth factor 2 mRNA binding protein 3	C	-23.8924	-5.84748	0.244743	57.5794	0	0.0545678	mesenchyme	8.4955	8.69219	8.62013	2.6971	2.66587	2.43398	2.562	2.88022	2.60936	2.82032	2.94853	3.17874
215085	1456343_at	Slc35f1	solute carrier family 35, member F1	10	52410410	52831210	NM_178675|NP_848790	Mm.338690	ENSMUSG00000038602	6q22.1-q22.31	222553	SLC35F1	MGI:2139810	10	syntenic	Slc35f1	solute carrier family 35, member F1	B	-23.7215	-4.61803	0.194676	24.5564	0	0.0551788	mesenchyme	8.55909	8.66637	8.66718	3.87616	4.07088	4.01604	4.01083	4.19706	3.75784	3.91908	4.19636	4.07146
13132	1423805_at	Dab2	disabled homolog 2 (Drosophila)	15	6249788	6390709	NM_001008702|NM_001037905|NM_001102400|NM_023118|NP_001008702|NP_001032994|NP_001095870|NP_075607	Mm.240830	ENSMUSG00000022150	5p13	1601	DAB2	MGI:109175	15	6.7	Dab2	disabled homolog 2 (Drosophila)	B	-23.5048	-5.72471	0.243555	52.8822	0	0.0556771	mesenchyme	11.5321	11.5445	11.6848	5.6633	5.74192	5.5762	5.84628	6.17289	6.01619	5.8379	5.69459	6.21266
71556	1460485_at	8430434A19Rik	RIKEN cDNA 8430434A19 gene	19															-23.4171	-5.00874	0.213892	32.1944	0	0.0557825	mesenchyme	7.85618	7.88078	7.98272	3.09387	2.64339	3.11504	2.75024	3.10531	2.746	2.93593	2.79554	2.89511
226049	1426867_at	Dmrt2	doublesex and mab-3 related transcription factor 2	19	25746900	25753481	NM_145831|NP_665830	Mm.275572	ENSMUSG00000048138	9p24.3	10655	DMRT2	MGI:1330307	19	syntenic	Dmrt2	doublesex and mab-3 related transcription factor 2	C	-23.3128	-6.09894	0.261613	68.5433	0	0.0558305	mesenchyme	9.16037	9.42511	9.42649	3.14754	3.2317	3.04436	3.22448	2.9781	3.67857	3.34628	2.95183	3.54252
14734	1423435_at	Gpc3	glypican 3	21	-49625622	-49967098	NM_016697|NP_057906	Mm.22515	ENSMUSG00000055653	Xq26.1	2719	GPC3	MGI:104903	X	syntenic	Gpc3	glypican 3	B	-23.3078	-6.88624	0.295448	118.295	0	0.0558306	mesenchyme	11.2223	11.1018	11.2947	3.85619	4.89936	4.43144	4.07351	4.30379	4.27045	4.14137	4.66446	4.2396
140488	1422610_s_at	Igf2bp3	insulin-like growth factor 2 mRNA binding protein 3	6	-49035219	-49164712	NM_023670|NP_076159	Mm.281018	ENSMUSG00000029814	7p11	10643	IGF2BP3	MGI:1890359	6	20.3	Igf2bp3	insulin-like growth factor 2 mRNA binding protein 3	C	-23.1601	-4.85434	0.209599	28.9268	0	0.0557402	mesenchyme	7.94761	8.17811	8.02162	3.10125	3.17692	3.13134	3.20032	3.26971	3.2817	3.54782	3.00637	3.03758
12934	1450502_at	Dpysl2	dihydropyrimidinase-like 2	14	-67421700	-67487437	NM_009955|NP_034085	Mm.352648|Mm.475100	ENSMUSG00000022048	8p22-p21	1808	DPYSL2	MGI:1349763	14	28.2	Dpysl2	dihydropyrimidinase-like 2	B	-22.775	-5.79857	0.254602	55.6601	0	0.0545716	mesenchyme	11.3599	11.0625	11.2643	5.3251	5.09297	5.1538	5.56878	5.67598	5.59568	5.19386	5.64494	5.62207
12260	1437726_x_at	C1qb	complement component 1, q subcomponent, beta polypeptide	4	-136436060	-136442092	NM_009777|NP_033907	Mm.2570	ENSMUSG00000036905	1p36.12	713	C1QB	MGI:88224	4	66.1	C1qb	complement component 1, q subcomponent, beta polypeptide	B	-22.7241	-6.306	0.277503	79.1219	0	0.0543048	mesenchyme	8.89816	8.84035	9.26913	2.55084	2.80298	2.75855	2.46907	3.0464	3.11257	2.7104	2.40739	2.41068
56068	1430697_at	Ammecr1	Alport syndrome, mental retardation, midface hypoplasia and elliptocytosis chromosomal region gene 1 homolog (human)	21	-139288016	-139401271	NM_019496|NP_062369	Mm.143724	ENSMUSG00000042225	Xq22.3	9949	AMMECR1	MGI:1860206	X	syntenic	Ammecr1	Alport syndrome, mental retardation, midface hypoplasia and elliptocytosis	B	-22.518	-7.2072	0.320064	147.769	0	0.0529264	mesenchyme	9.3253	9.52525	9.59345	2.22081	2.42254	1.92789	3.12306	2.10052	2.11026	2.31423	2.21767	2.03024
244810	1433435_at	AW551984	expressed sequence AW551984	9	-39394980	-39411709	NM_178737|NP_848852	Mm.208855	ENSMUSG00000038112										-22.1798	-6.61814	0.298386	98.2332	0	0.0495227	mesenchyme	10.0272	10.2135	10.2089	3.54457	3.62036	4.28762	3.26003	3.65493	3.31896	3.35555	3.44045	3.30315
16842	1454734_at	Lef1	lymphoid enhancer binding factor 1	3	130813388	130926249	NM_010703|NP_034833	Mm.255219	ENSMUSG00000027985	4q23-q25	51176	LEF1	MGI:96770	3	61.6	Lef1	lymphoid enhancer binding factor 1	B	-22.0975	-5.3128	0.240426	39.7478	0	0.0484598	mesenchyme	10.8138	10.5503	10.4344	5.20315	5.2607	5.23265	5.20979	5.5524	5.02346	5.07013	5.41199	5.61617
20533	1416464_at	Slc4a1	solute carrier family 4 (anion exchanger), member 1	11	-102210140	-102226429	NM_011403|NP_035533	Mm.7248	ENSMUSG00000006574	17q21-q22	6521	SLC4A1	MGI:109393	11	62	Slc4a1	solute carrier family 4 (anion exchanger), member 1	B	-22.0749	-5.84887	0.264956	57.6349	0	0.0481514	mesenchyme	9.22011	9.01724	8.94359	3.00986	2.95788	3.24458	3.23515	3.42961	3.18845	2.93593	3.15222	3.7493
12260	1437726_x_at	C1qb	complement component 1, q subcomponent, beta polypeptide	4	-136436060	-136442092	NM_009777|NP_033907	Mm.2570	ENSMUSG00000036905	1p36.12	713	C1QB	MGI:88224	4	66.1	C1qb	complement component 1, q subcomponent, beta polypeptide	B	-22.0257	-4.92989	0.223824	30.4821	0	0.0474528	mesenchyme	8.74421	8.75644	8.91213	3.9683	4.03887	3.82531	3.48948	4.16039	3.77328	3.82531	3.82291	3.9655
80884	1459873_x_at	Maged2	melanoma antigen, family D, 2	21	-147240963	-147248825	NM_030700|NP_109625	Mm.22575	ENSMUSG00000025268	Xp11.2	10916	MAGED2	MGI:1933391	X	syntenic	Maged2	melanoma antigen, family D, 2	B	-21.9942	-7.22186	0.328352	149.278	0	0.0469875	mesenchyme	10.7338	10.7086	10.9483	3.39193	3.63761	3.10382	3.1087	3.80942	3.78129	3.85423	4.16982	3.31844
619665	1457397_at	Klf14	Kruppel-like factor 14	6			XM_001476241|XM_884028|XP_001476291|XP_889121	Mm.204671|Mm.476517	ENSMUSG00000073209	7q32.3	136259	KLF14	MGI:3577024	6	syntenic	Klf14	Kruppel-like factor 14	B	-21.9837	-5.06467	0.230383	33.4671	0	0.0468285	mesenchyme	10.5881	10.734	10.7011	5.61412	5.37486	5.73851	5.42283	5.34893	5.78569	5.50189	5.84146	5.85914
11899	1418615_at	Astn1	astrotactin 1	1	160292470	160621917	NM_007495|NP_031521	Mm.329586	ENSMUSG00000026587	1q25.2	460	ASTN1	MGI:1098567	1	syntenic	Astn1	astrotactin 1	B	-21.9052	-5.24824	0.239589	38.0082	0	0.0455886	mesenchyme	9.25367	8.96493	9.05863	3.72439	4.16066	4.08317	3.72772	4.00114	3.81229	3.64557	3.91394	3.52864
11694	1420555_at	Alx3	aristaless-like homeobox 3	3	107397948	107408687	NM_007441|NP_031467	Mm.10112	ENSMUSG00000014603	1p13.3	257	ALX3	MGI:1277097	3	48.8	Alx3	aristaless-like homeobox 3	B	-21.7066	-5.40662	0.249077	42.4185	0	0.0420181	mesenchyme	8.39296	8.58284	8.53845	3.04507	3.14632	2.8315	3.31491	2.8243	3.55715	2.93593	3.08664	3.14134
18526	1442565_at	Pcdh10	protocadherin 10	3	45182319	45238501	NM_001098170|NM_001098171|NM_001098172|NM_011043|NP_001091640|NP_001091641|NP_001091642|NP_035173	Mm.242644|Mm.473002	ENSMUSG00000049100	4q28.3	57575	PCDH10	MGI:1338042	3	syntenic	Pcdh10	protocadherin 10	B	-21.6448	-4.94807	0.228603	30.8686	0	0.0407743	mesenchyme	9.43801	9.19758	9.50639	4.56439	4.12785	4.27561	4.43146	4.76446	4.59044	4.42527	4.33431	4.37956
13837	1425574_at	Epha3	Eph receptor A3	16	-63545043	-63863983	NM_010140|NP_034270	Mm.1977	ENSMUSG00000052504	3p11.2	2042	EPHA3	MGI:99612	16	syntenic	Epha3	Eph receptor A3	B	-21.5736	-7.12626	0.330322	139.707	0	0.0392609	mesenchyme	10.4794	10.5376	10.7665	2.97832	3.35988	3.13392	3.63427	4.28975	3.55311	3.4009	3.42828	3.43549
223828	1435766_at	Pphln1	periphilin 1	15	93228780	93322343	NM_001083114|NM_146062|NM_175363|NP_001076583|NP_666174|NP_780572	Mm.74208	ENSMUSG00000036167	12q12	51535	PPHLN1	MGI:1917029	15	syntenic	Pphln1	periphilin 1	C	-21.2343	-5.54712	0.261234	46.7573	0	0.0307771	mesenchyme	11.3659	11.365	11.3088	5.81191	5.71336	5.79412	6.2952	5.68714	5.83089	5.71138	5.33593	6.01512
26908	1417210_at	Eif2s3y	eukaryotic translation initiation factor 2, subunit 3, structural gene Y-linked	22	347054	365037	NM_012011|NP_036141	Mm.250909	ENSMUSG00000069049										-21.2137	-5.29473	0.24959	39.253	0	0.0301913	mesenchyme	8.00224	8.45434	7.7419	2.77285	2.78028	2.73227	3.00245	2.49513	2.81952	2.98874	2.70004	2.65159
230753	1427408_a_at	Thrap3	thyroid hormone receptor associated protein 3	4	-125841326	-125879954	NM_146153|NP_666265	Mm.29813|Mm.236211	ENSMUSG00000043962	1p34.3	9967	THRAP3	MGI:2442637	4	syntenic	Thrap3	thyroid hormone receptor associated protein 3	B	-20.9605	-5.14459	0.245442	35.3734	0	0.0222755	mesenchyme	12.0111	11.8652	11.9707	6.52646	6.84828	6.67724	6.92804	7.10771	6.91984	7.10442	6.54286	6.58481
170676	1427550_at	Peg10	paternally expressed 10	6	4697305	4710516	NM_001040611|NM_130877|NP_001035701|NP_570947	Mm.320575		7q21	23089	PEG10	MGI:2157785	6	0.5	Peg10	paternally expressed 10	B	-20.8693	-7.2434	0.347084	151.523	0	0.0190896	mesenchyme	11.0312	10.663	11.0282	3.64019	4.27467	3.71139	3.155	3.25679	3.44302	4.23848	3.75076	3.50622
270627	1455513_at	Taf1	TAF1 RNA polymerase II, TATA box binding protein (TBP)-associated factor	21	98728073	98797128	NM_001081008|NP_001074477	Mm.261750	ENSMUSG00000031314	Xq13.1	6872	TAF1	MGI:1336878	X	38	Taf1	TAF1 RNA polymerase II, TATA box binding protein (TBP)-associated factor	B	-20.7621	-5.49453	0.264643	45.0835	0	0.015105	mesenchyme	8.93512	8.90125	8.7042	3.28421	3.38768	3.78818	3.07812	2.91537	3.34011	3.32831	3.59204	3.45693
208213	1438698_at	Tmem132c	transmembrane protein 132C	5			XM_915891|XM_979559|XP_920984|XP_984653	Mm.444235	ENSMUSG00000034324	12q24.32	92293	TMEM132C	MGI:2443061	5	syntenic	Tmem132c	transmembrane protein 132C	C	-20.6881	-6.80056	0.328718	111.474	0	0.012204	mesenchyme	11.4588	11.0824	11.216	4.52291	5.0629	4.60402	4.49442	4.33168	4.37493	4.7747	3.89288	4.00789
21955	1419606_a_at	Tnnt1	troponin T1, skeletal, slow	7	-4456264	-4467577	NM_011618|NP_035748	Mm.358643	ENSMUSG00000064179	19q13.4	7138	TNNT1	MGI:1333868	7	9	Tnnt1	troponin T1, skeletal, slow	B	-20.5234	-5.61787	0.27373	49.1075	0	0.00527154	mesenchyme	10.5741	10.2351	10.1068	4.9684	4.76647	5.04289	4.31983	4.62717	4.71932	4.57294	4.8369	4.33335
140486	1459825_x_at	Igf2bp1	insulin-like growth factor 2 mRNA binding protein 1	11	-95818477	-95867258	NM_009951|NP_034081	Mm.294769|Mm.474993	ENSMUSG00000013415	17q21.32	10642	IGF2BP1	MGI:1890357	11	55.8	Igf2bp1	insulin-like growth factor 2 mRNA binding protein 1	B	-20.47	-5.49103	0.268248	44.9742	0	0.00288139	mesenchyme	9.03094	9.14526	9.09373	3.39772	3.31103	3.57228	3.95934	3.43295	3.57299	3.54517	3.47089	4.12818
20662	1421885_at	Sos1	Son of sevenless homolog 1 (Drosophila)	17	-80793091	-80879793	NM_009231|NP_033257	Mm.434583	ENSMUSG00000024241	2p22-p21	6654	SOS1	MGI:98354	17	44	Sos1	son of sevenless homolog 1 (Drosophila)	B	-20.4303	-5.69485	0.278745	51.7991	0	0.00105956	mesenchyme	9.02562	8.90105	9.00208	3.22643	3.30879	3.09382	3.47204	3.50288	3.52443	2.61539	3.34089	3.44788
108030	1435805_at	Lin7a	lin-7 homolog A (C. elegans)	10	106708886	106862199	NM_001033223|NM_001039354|NP_001028395|NP_001034443	Mm.268025	ENSMUSG00000019906	12q21	8825	LIN7A	MGI:2135609	10	syntenic	Lin7a	lin-7 homolog A (C. elegans)	B	-20.3835	-5.36664	0.263283	41.2589	0	0	mesenchyme	9.22035	9.27599	8.85259	3.49502	3.64549	3.49691	3.94169	4.05625	3.88211	3.69767	4.04479	3.48714
11431	1422716_a_at	Acp1	acid phosphatase 1, soluble	12	-31578190	-31596477	NM_001110239|NM_021330|NP_001103709|NP_067305	Mm.359831	ENSMUSG00000044573|ENSMUSG00000054204	2p25	52	ACP1	MGI:87881	12	syntenic	Acp1	acid phosphatase 1, soluble	B	-20.3507	-6.11677	0.300568	69.3953	0	0	mesenchyme	10.6243	10.9336	10.9704	4.36723	4.38965	4.92349	5.20932	4.31976	4.96835	4.85329	4.8484	4.65448
18933	1432129_a_at	Prrx1	paired related homeobox 1	1	-165185407	-165243781	NM_001025570|NM_011127|NM_175686|NP_001020741|NP_035257|NP_783617	Mm.288642	ENSMUSG00000026586	1q24	5396	PRRX1	MGI:97712	1	85.4	Prrx1	paired related homeobox 1	B	-20.2881	-4.47432	0.220539	22.2282	0	0	mesenchyme	7.56054	7.8597	7.97085	3.46704	3.30963	3.52798	3.28155	3.3853	3.40917	3.31338	2.9802	3.23016
14030	1436884_x_at	Ewsr1	Ewing sarcoma breakpoint region 1	11	-4969690	-4999080	NM_007968|NP_031994	Mm.142822	ENSMUSG00000009079	22q12.2	2130	EWSR1	MGI:99960	11	syntenic	Ewsr1	Ewing sarcoma breakpoint region 1	B	-20.2824	-5.28799	0.260719	39.07	0	0	mesenchyme	11.1441	11.3453	11.4262	5.72729	6.08753	5.95346	6.16293	6.01108	6.42489	6.24443	5.6309	5.91214
64085	1422158_at	Clstn2	calsyntenin 2	9	-97344813	-97933586	NM_022319|NP_071714	Mm.440903	ENSMUSG00000032452	3q23-q24	64084	CLSTN2	MGI:1929897	9	syntenic	Clstn2	calsyntenin 2	B	-20.2808	-5.07564	0.250269	33.7225	0	0	mesenchyme	8.978	8.36989	8.91739	3.58179	3.99323	3.76257	3.68227	3.8003	3.43616	3.6752	3.72617	3.45743
21892	1420753_at	Tll1	tolloid-like	8	-66493566	-66684790	NM_009390|NP_033416	Mm.418367|Mm.458015	ENSMUSG00000053626	4q32-q33	7092	TLL1	MGI:106923	8	32.4	Tll1	tolloid-like	B	-20.2648	-5.40333	0.266637	42.3218	0	0	mesenchyme	8.08506	7.95057	8.03425	2.81713	2.89514	2.50881	2.00392	2.71931	2.48701	2.7548	2.65637	2.73719
21384	1418755_at	Tbx15	T-box 15	3	99057682	99158183	NM_009323|NP_033349	Mm.88761	ENSMUSG00000027868	1p11.1	6913	TBX15	MGI:1277234	3	49	Tbx15	T-box 15	B	-19.9957	-4.65516	0.232808	25.1967	0	0	mesenchyme	8.65917	9.16899	9.10153	4.5168	4.39482	4.28863	4.38297	4.33347	4.50325	4.2896	4.18336	3.99974
64378	1423171_at	Gpr88	G-protein coupled receptor 88	3	-115952571	-115956402	NM_022427|NP_071872	Mm.40025	ENSMUSG00000068696	1p21.3	54112	GPR88	MGI:1927653	3	syntenic	Gpr88	G-protein coupled receptor 88	B	-19.9778	-5.24202	0.262392	37.8446	0	0	mesenchyme	8.08838	8.62793	8.25306	3.41787	3.18414	2.9541	2.7725	2.89649	2.87727	3.10601	3.35345	3.16814
140486	1459825_x_at	Igf2bp1	insulin-like growth factor 2 mRNA binding protein 1	11	-95818477	-95867258	NM_009951|NP_034081	Mm.294769|Mm.474993	ENSMUSG00000013415	17q21.32	10642	IGF2BP1	MGI:1890357	11	55.8	Igf2bp1	insulin-like growth factor 2 mRNA binding protein 1	B	-19.9093	-4.81597	0.241895	28.1678	0	0	mesenchyme	8.93491	9.00838	9.17409	4.33716	3.92211	4.35698	4.45946	4.12867	4.42687	3.83673	4.25483	4.28556
140482	1456151_at	Zfp358	zinc finger protein 358	8	3493137	3497208	NM_080461|NP_536709	Mm.299073	ENSMUSG00000047264	19p13.3-p13.2	140467	ZNF358	MGI:2153740	8	1	Zfp358	zinc finger protein 358	C	-19.8825	-4.83205	0.24303	28.4833	0	0	mesenchyme	11.2174	10.7679	10.9824	5.9366	6.23667	5.90155	6.42514	6.17895	6.0024	6.11464	6.14612	6.47252
84505	1451833_a_at	Setdb1	SET domain, bifurcated 1	3	-95127446	-95161095	NM_018877|NP_061365	Mm.181009	ENSMUSG00000015697	1q21	9869	SETDB1	MGI:1934229	3	syntenic	Setdb1	SET domain, bifurcated 1	B	-19.8102	-4.87614	0.246143	29.3674	0	0	mesenchyme	8.78019	9.07483	8.89883	4.07493	3.92081	3.95096	4.24743	3.54807	4.08306	4.09095	4.29837	4.16168
26938	1419420_at	St6galnac5	ST6 (alpha-N-acetyl-neuraminyl-2,3-beta-galactosyl-1,3)-N-acetylgalactosaminide alpha-2,6-sialyltransferase 5	3	-152483673	-152645171	NM_012028|NP_036158	Mm.40915	ENSMUSG00000039037	1p31.1	81849	ST6GALNAC5	MGI:1349471	3	syntenic	St6galnac5	ST6 (alpha-N-acetyl-neuraminyl-2,3-beta-galactosyl-1,3)-N-acetylgalactosami	C	-19.776	-4.65519	0.235396	25.1972	0	0	mesenchyme	8.31367	8.60134	8.23594	3.53674	4.016	3.95038	3.90279	3.62266	3.50837	3.63804	3.569	3.81213
12721	1455269_a_at	Coro1a	coronin, actin binding protein 1A	7	-133843287	-133848268	NM_009898|NP_034028	Mm.290482	ENSMUSG00000030707	16p11.2	11151	CORO1A	MGI:1345961	7	62.5	Coro1a	coronin, actin binding protein 1A	B	-19.7624	-5.00901	0.253462	32.2005	0	0	mesenchyme	9.05096	9.16048	9.10147	4.44025	4.33238	4.27717	3.75271	4.12661	4.23683	3.93264	3.96091	3.79812
234515	1441416_at	Inpp4b	inositol polyphosphate-4-phosphatase, type II	8	84239098	84646460	NM_001024617|NP_001019788	Mm.324468	ENSMUSG00000037940	4q31.21	8821	INPP4B	MGI:2158925	8	38	Inpp4b	inositol polyphosphate-4-phosphatase, type II	B	-19.7218	-4.26856	0.216439	19.2737	0	0	mesenchyme	8.45365	8.73219	8.39092	4.45393	4.43854	4.18662	4.30881	4.26189	4.38753	4.03644	4.01288	4.22655
64074	1415935_at	Smoc2	SPARC related modular calcium binding 2	17	14416512	14541797	NM_022315|NP_071710	Mm.30162	ENSMUSG00000023886	6q27	64094	SMOC2	MGI:1929881	17	10	Smoc2	SPARC related modular calcium binding 2	B	-19.4656	-5.09437	0.261711	34.1632	0	0	mesenchyme	8.73548	9.0619	8.64443	3.45722	3.95788	3.56877	3.89285	3.91741	4.0086	3.54732	3.38215	3.74388
211378	1440869_x_at	6720489N17Rik	RIKEN cDNA 6720489N17 gene	13			XM_001472312|XP_001472362	Mm.247448	ENSMUSG00000072066										-19.3899	-4.6403	0.239315	24.9384	0	0	mesenchyme	7.35246	8.05367	7.7192	2.76727	3.00241	3.21867	3.11726	3.23318	3.02595	3.07697	3.06552	3.10609
15132	1437810_a_at	Hbb-bh1	hemoglobin Z, beta-like embryonic chain	7	-110990151	-110991676	NM_008219|NP_032245	Mm.440281	ENSMUSG00000052217	11p15.5	3047	HBG1	MGI:96024	7	49.96	Hbb-bh1	hemoglobin Z, beta-like embryonic chain	C	-19.2856	-5.2636	0.272929	38.4152	0	0	mesenchyme	9.26959	9.77915	9.41267	4.34214	4.19652	4.34484	4.62378	3.83764	4.09208	4.1509	4.46005	3.96383
12018	1418991_at	Bak1	BCL2-antagonist/killer 1	17	-27156756	-27165571	NM_007523|NP_031549	Mm.2443	ENSMUSG00000057789	6p21.3	578	BAK1	MGI:1097161	17	syntenic	Bak1	BCL2-antagonist/killer 1	B	-19.2695	-4.01771	0.208502	16.1976	0	0	mesenchyme	8.99721	9.21102	9.30599	5.03927	5.30018	5.07602	5.1578	5.01743	5.31485	5.29898	5.27541	4.90332
22639	1422249_s_at	Zfa	zinc finger protein, autosomal	10	-52262123	-52265545	NM_009540|NP_033566	Mm.390269	ENSMUSG00000049576										-19.0979	-5.02192	0.262957	32.4898	0	0	mesenchyme	8.74406	8.86061	8.80895	3.70926	4.19216	4.00687	3.54962	3.49468	3.54319	4.08987	3.61629	3.84167
66949	1416118_at	Trim59	tripartite motif-containing 59	3	-68839215	-68848664	NM_025863|NP_080139	Mm.475663	ENSMUSG00000034317	3q25.33	286827	TRIM59	MGI:1914199	3	syntenic	Trim59	tripartite motif-containing 59	C	-18.9281	-4.96961	0.262552	31.3329	0	0	mesenchyme	10.9094	11.0093	11.0405	6.02676	6.59435	6.07289	5.98289	5.97309	5.77609	6.10419	5.96431	5.65643
319149	1427863_at	Hist1h3d	histone cluster 1, H3d	13	23667670	23668081	NM_178204|NP_835511	Mm.347699	ENSMUSG00000062808	6p21.3	8351	HIST1H3D	MGI:2448322	13	syntenic	Hist1h3d	histone cluster 1, H3d	M	-18.9117	-4.97137	0.262873	31.3712	0	0	mesenchyme	11.6934	11.4121	11.6595	6.36901	6.31896	6.53225	7.02518	6.57276	6.7789	6.95539	6.43536	6.56463
226412	1457336_at	R3hdm1	R3H domain 1 (binds single-stranded nucleic acids)	1	129999882	130134312	NM_181750|NP_861415	Mm.221041	ENSMUSG00000056211	2q21.3	23518	R3HDM1	MGI:2448514	1	syntenic	R3hdm1	R3H domain 1 (binds single-stranded nucleic acids)	B	-18.8437	-5.56697	0.295429	47.4049	0	0	mesenchyme	10.08	9.78566	10.1514	4.23163	4.63264	4.12584	4.58232	4.86674	4.57888	4.73326	4.03749	4.15986
68842	1434585_at	Tulp4	tubby like protein 4	17	6106829	6240637	NM_001033529|NM_001103181|NM_054040|NP_001028701|NP_001096651|NP_473381	Mm.449307|Mm.475627	ENSMUSG00000034377|ENSMUSG00000073472	6q25-q26	56995	TULP4	MGI:1916092	17	3.2	Tulp4	tubby like protein 4	B	-18.81	-6.35651	0.337932	81.9406	0	0	mesenchyme	9.45074	9.95855	9.52447	3.71181	2.74243	3.07298	3.05621	3.22837	3.15809	3.12339	3.78636	3.71308
56744	1448995_at	Pf4	platelet factor 4	5	91201460	91202409	NM_019932|NP_064316	Mm.332490	ENSMUSG00000029373	4q12-q21	5196	PF4	MGI:1888711	5	syntenic	Pf4	platelet factor 4	B	-18.7243	-4.28347	0.228765	19.4738	0	0	mesenchyme	9.30118	9.19395	9.35827	5.08323	5.10855	5.10811	5.32668	4.80651	5.0693	4.65028	4.85719	4.99915
17533	1450430_at	Mrc1	mannose receptor, C type 1	2	14151040	14253416	NM_008625|NP_032651	Mm.2019	ENSMUSG00000026712	10p12.33	4360	MRC1	MGI:97142	2	5	Mrc1	mannose receptor, C type 1	M	-18.6822	-4.85139	0.25968	28.8678	0	0	mesenchyme	8.52157	8.86104	9.04595	3.90095	4.06326	4.07088	4.1729	3.92274	4.21926	3.4729	3.87547	3.92482
13797	1456258_at	Emx2	empty spiracles homolog 2 (Drosophila)	19	59533179	59539847	NM_010132|NP_034262	Mm.245394	ENSMUSG00000043969	10q26.1	2018	EMX2	MGI:95388	19	53.5	Emx2	empty spiracles homolog 2 (Drosophila)	B	-18.6354	-6.30121	0.338132	78.8591	0	0	mesenchyme	9.4076	9.70722	9.72999	3.22667	3.87564	3.48223	3.66535	3.56311	2.71808	3.0304	2.90481	3.35731
11834	1430971_a_at	Aqr	aquarius	2	-113926908	-114001075	NM_009702|NP_033832	Mm.2545	ENSMUSG00000040383	15q14	9716	AQR	MGI:1276102	2	65	Aqr	aquarius	B	-18.6038	-5.46136	0.293561	44.0588	0	0	mesenchyme	9.71406	9.49943	9.49297	4.38731	4.21562	3.91691	3.84885	3.84076	3.71565	4.24385	4.6716	4.12656
140488	1422610_s_at	Igf2bp3	insulin-like growth factor 2 mRNA binding protein 3	6	-49035219	-49164712	NM_023670|NP_076159	Mm.281018	ENSMUSG00000029814	7p11	10643	IGF2BP3	MGI:1890359	6	20.3	Igf2bp3	insulin-like growth factor 2 mRNA binding protein 3	C	-18.5236	-5.80079	0.313157	55.7456	0	0	mesenchyme	10.865	11.035	10.9173	4.62314	5.15346	5.55573	5.28541	5.32661	4.58624	5.1219	5.08036	5.51211
100042480	1438732_at	RP23-448C18.1	novel similar to human Nance-Horan syndrome protein (RP11-262D11.5)	21			XM_001478287|XP_001478337	Mm.388968	ENSMUSG00000079481	Xq13.1	340527	NHSL2	MGI:3645090	X	syntenic	Nhsl2	NHS-like 2	C	-18.4861	-6.75863	0.365607	108.281	0	0	mesenchyme	9.61104	9.36828	9.54401	3.42887	3.49377	2.45303	2.2474	2.55782	2.7313	2.55084	2.7449	2.53438
227325	1423671_at	Dner	delta/notch-like EGF-related receptor	1	-84366413	-84692796	NM_152915|NP_690879	Mm.292560	ENSMUSG00000036766	2q36.3	92737	DNER	MGI:2152889	1	syntenic	Dner	delta/notch-like EGF-related receptor	B	-18.4787	-3.78534	0.204849	13.788	0	0	mesenchyme	6.20774	6.17852	6.3822	2.69051	2.3213	2.31025	2.56744	2.45597	2.45945	2.27869	2.45945	2.69429
26900	1452077_at	Ddx3y	DEAD (Asp-Glu-Ala-Asp) box polypeptide 3, Y-linked	22	-598009	-622998	NM_012008|NP_036138	Mm.302938	ENSMUSG00000069045	Yq11	8653	DDX3Y	MGI:1349406	Y	syntenic	Ddx3y	DEAD (Asp-Glu-Ala-Asp) box polypeptide 3, Y-linked	M	-18.4685	-4.84797	0.262499	28.7995	0	0	mesenchyme	7.0168	7.64805	6.79834	2.37637	2.42254	2.11026	2.27494	2.57996	2.22632	2.33259	2.24937	2.18545
233863	1456024_at	Gtf3c1	general transcription factor III C 1	7	-132784467	-132851202	NM_207239|NP_997122	Mm.294173	ENSMUSG00000032777	16p12	2975	GTF3C1	MGI:107887	7	61	Gtf3c1	general transcription factor III C 1	B	-18.4669	-5.88219	0.318526	58.9816	0	0	mesenchyme	10.3909	9.78014	10.0709	4.00628	4.06238	4.74887	4.28399	3.72984	4.27878	4.13226	4.60142	3.94227
15132	1437810_a_at	Hbb-bh1	hemoglobin Z, beta-like embryonic chain	7	-110990151	-110991676	NM_008219|NP_032245	Mm.440281	ENSMUSG00000052217	11p15.5	3047	HBG1	MGI:96024	7	49.96	Hbb-bh1	hemoglobin Z, beta-like embryonic chain	C	-18.3763	-5.50683	0.29967	45.4696	0	0	mesenchyme	10.4155	10.3298	10.0895	4.21713	4.6925	5.06144	4.69666	4.36671	4.87698	5.0453	5.11648	4.86987
12316	1452459_at	Aspm	asp (abnormal spindle)-like, microcephaly associated (Drosophila)	1	141351349	141390665	NM_009791|NP_033921	Mm.168523	ENSMUSG00000033952	1q31	259266	ASPM	MGI:1334448	1	syntenic	Aspm	asp (abnormal spindle)-like, microcephaly associated (Drosophila)	B	-18.3068	-5.01552	0.27397	32.3461	0	0	mesenchyme	9.46483	9.17419	9.35105	4.3791	3.95563	4.33588	4.07088	4.03624	4.79947	4.25369	4.56999	4.42963
20666	1436790_a_at	Sox11	SRY-box containing gene 11	12	-28020080	-28027577	NM_009234|NP_033260	Mm.41702|Mm.39088|Mm.466344	ENSMUSG00000063632	2p25	6664	SOX11	MGI:98359	12	syntenic	Sox11	SRY-box containing gene 11	B	-18.2639	-6.70548	0.367144	104.364	0	0	mesenchyme	10.2888	10.4605	10.6286	4.27023	4.51436	3.48191	3.76888	4.02751	3.46994	3.2272	3.48829	3.53616
22284	1428193_at	Usp9x	ubiquitin specific peptidase 9, X chromosome	21	12648623	12750453	NM_009481|NP_033507	Mm.242646	ENSMUSG00000031010	Xp11.4	8239	USP9X	MGI:894681	X	5.5	Usp9x	ubiquitin specific peptidase 9, X chromosome	B	-18.225	-5.64336	0.309648	49.9827	0	0	mesenchyme	9.14916	9.38268	9.31578	3.48712	4.15788	3.77952	3.28496	3.32601	3.37848	3.98965	3.38271	3.96632
77697	1435097_at	Mmab	methylmalonic aciduria (cobalamin deficiency) type B homolog (human)	5	-114881042	-114894036	NM_029956|NP_084232	Mm.105182	ENSMUSG00000029575	12q24	326625	MMAB	MGI:1924947	5	syntenic	Mmab	methylmalonic aciduria (cobalamin deficiency) type B homolog (human)	B	-18.2034	-4.25473	0.233732	19.0898	0	0	mesenchyme	9.68106	9.67963	9.33128	5.29051	5.53981	5.09369	5.53007	5.01261	5.25416	5.23897	5.50364	5.3199
211378	1440869_x_at	6720489N17Rik	RIKEN cDNA 6720489N17 gene	13			XM_001472312|XP_001472362	Mm.247448	ENSMUSG00000072066										-18.1967	-4.78719	0.26308	27.6115	0	0	mesenchyme	8.07135	8.39731	8.06696	3.20617	3.34161	3.59834	3.14796	3.03284	3.43769	3.45827	3.83928	3.45996
73296	1447869_x_at	Rhobtb3	Rho-related BTB domain containing 3	13	-76006984	-76081272	NM_028493|NP_082769	Mm.276200	ENSMUSG00000021589	5q15	22836	RHOBTB3	MGI:1920546	13	syntenic	Rhobtb3	Rho-related BTB domain containing 3	B	-18.1195	-5.69749	0.314439	51.8936	0	0	mesenchyme	9.10568	9.60533	9.31626	3.34551	4.06629	4.1261	3.66488	3.52207	3.67261	3.43088	3.14428	3.8318
53417	1421572_at	Hif3a	hypoxia inducible factor 3, alpha subunit	7	-17616854	-17642028	NM_016868|NP_058564	Mm.135110	ENSMUSG00000004328	19q13.32	64344	HIF3A	MGI:1859778	7	syntenic	Hif3a	hypoxia inducible factor 3, alpha subunit	B	-18.1112	-4.60736	0.254392	24.3754	0	0	mesenchyme	7.88964	7.41632	7.77351	3.02623	3.42139	2.9625	3.25606	2.94104	3.01091	3.19629	3.25089	2.70689
15438	1419126_at	Hoxd9	homeo box D9	2	74535819	74538265	NM_013555|NP_038583	Mm.26544	ENSMUSG00000043342	2q31.1	3235	HOXD9	MGI:96210	2	45	Hoxd9	homeobox D9	B	-18.0535	-4.70466	0.260595	26.0761	0	0	mesenchyme	10.6146	10.2305	10.2996	5.97961	5.7846	5.23148	5.63404	5.53037	5.51382	5.95637	5.64606	5.81603
15395	1446408_at	Hoxa10	homeo box A10	6	-52181183	-52184950	NM_001122950|NM_008263|NP_001116422|NP_032289	Mm.5	ENSMUSG00000000938	7p15-p14	3206	HOXA10	MGI:96171	6	26.33	Hoxa10	homeobox A10	B	-18.0359	-6.60739	0.366346	97.5041	0	0	mesenchyme	10.2557	10.3791	10.3407	3.9147	3.77561	3.28951	3.9066	3.92167	4.07384	4.32634	3.05628	3.19534
75745	1440001_at	Rian	RNA imprinted and accumulated in nucleus	12			XM_901568|XM_922645|XP_906661|XP_927738	Mm.293263											-17.9538	-6.03106	0.335922	65.3927	0	0	mesenchyme	11.1185	11.3393	11.2745	5.46797	5.46616	5.73146	4.94686	4.54554	5.22453	5.52031	4.82792	5.18662
18044	1422082_a_at	Nfya	nuclear transcription factor-Y alpha	17	-48526209	-48549145	NM_001110832|NM_010913|NP_001104302|NP_035043	Mm.4929	ENSMUSG00000023994	6p21.3	4800	NFYA	MGI:97316	17	26	Nfya	nuclear transcription factor-Y alpha	B	-17.9263	-4.64513	0.259124	25.0221	0	0	mesenchyme	10.2321	10.2282	10.1711	5.42014	5.94748	5.68608	5.35798	5.19614	5.82494	5.45597	5.79797	5.40154
27206	1436399_s_at	Nrk	Nik related kinase	21	135449043	135542590	NM_013724|NP_038752	Mm.22367	ENSMUSG00000052854	Xq22.3	203447	NRK	MGI:1351326	X	53	Nrk	Nik related kinase	C	-17.8687	-5.64458	0.315892	50.0249	0	0	mesenchyme	10.0524	9.28758	9.86551	4.37654	3.8742	3.66614	3.94382	4.11642	4.58316	4.33547	3.95223	3.96715
269254	1458080_at	Setx	senataxin	2	28980511	29037991	NM_198033|NP_932150	Mm.41867	ENSMUSG00000043535	9q34.13	23064	SETX	MGI:2443480	2	syntenic	Setx	senataxin	B	-17.8306	-4.94608	0.277393	30.8261	0	0	mesenchyme	6.94534	7.56405	7.27305	2.23982	2.63086	2.32953	2.48078	2.60456	2.20297	2.0607	1.90643	2.37692
64340	1453751_at	Dhx38	DEAH (Asp-Glu-Ala-His) box polypeptide 38	8	-112071923	-112089501	NM_178380|NP_848467	Mm.23705	ENSMUSG00000037993	16q21-q22.3	9785	DHX38	MGI:1927617	8	syntenic	Dhx38	DEAH (Asp-Glu-Ala-His) box polypeptide 38	B	-17.8148	-4.48928	0.251997	22.4599	0	0	mesenchyme	8.77372	8.2554	8.73097	4.19149	3.93811	4.32249	3.97906	3.9112	4.26286	4.34147	4.13051	3.79958
14560	1424007_at	Gdf10	growth differentiation factor 10	14	34736772	34748468	NM_145741|NP_665684	Mm.432071	ENSMUSG00000021943	10q11.22	2662	GDF10	MGI:95684	14	13	Gdf10	growth differentiation factor 10	B	-17.7875	-5.16436	0.290336	35.8614	0	0	mesenchyme	10.2966	10.1079	9.8268	5.30336	5.33987	4.74655	4.99024	4.89819	4.91132	4.71855	4.42214	4.88437
15437	1433638_s_at	Hoxd8	homeo box D8	2	74543545	74545364	NM_008276|NP_032302	Mm.280673	ENSMUSG00000027102	2q31.1	3234	HOXD8	MGI:96209	2	45	Hoxd8	homeobox D8	B	-17.7852	-4.67372	0.262787	25.5229	0	0	mesenchyme	9.18386	9.1495	9.07471	4.59655	4.83222	4.31968	4.65945	4.22483	4.07534	4.54805	4.69222	4.21242
26757	1418297_at	Dpysl4	dihydropyrimidinase-like 4	7	146271899	146287690	NM_011993|NP_036123	Mm.250414	ENSMUSG00000025478	10q26	10570	DPYSL4	MGI:1349764	7	syntenic	Dpysl4	dihydropyrimidinase-like 4	B	-17.7797	-4.33316	0.243714	20.1564	0	0	mesenchyme	8.97826	8.69661	8.63148	4.62108	4.45398	4.13788	4.59236	4.51252	4.42156	4.09358	4.36947	4.71816
66125	1437972_s_at	Sf3b5	splicing factor 3b, subunit 5	10	12728259	12728971	NM_175102|NP_780311	Mm.29743|Mm.402225	ENSMUSG00000078348	6q24.2	83443	SF3B5	MGI:1913375	10	syntenic	Sf3b5	splicing factor 3b, subunit 5	C	-17.7741	-3.86726	0.217579	14.5936	0	0	mesenchyme	6.91892	7.02143	7.44183	3.35523	3.22114	3.23827	3.1988	3.20671	3.25152	3.44006	3.02834	3.40111
30944	1450321_at	Zfp354c	zinc finger protein 354C	11	-50624586	-50641233	NM_013922|NP_038950	Mm.103674	ENSMUSG00000044807	5q35	30832	ZNF354C	MGI:1353621	11	25	Zfp354c	zinc finger protein 354C	B	-17.7562	-5.15419	0.290275	35.6096	0	0	mesenchyme	8.82058	9.07243	8.3993	3.39116	4.12478	3.65358	3.74399	3.32765	3.60298	3.78323	3.32765	3.53416
73212	1453007_at	3110082I17Rik	RIKEN cDNA 3110082I17 gene	5	-139835692	-139936488	NM_028469|NP_082745	Mm.84294	ENSMUSG00000053553	7p22.3	84310	C7orf50	MGI:1920462	5	syntenic	3110082I17Rik	RIKEN cDNA 3110082I17 gene	C	-17.6774	-3.53134	0.199766	11.5622	0	0	mesenchyme	11.3105	11.3028	11.3028	7.7896	7.83455	7.92886	7.62588	7.60941	7.6765	8.01972	7.89311	7.58854
333789	1444657_at	N4bp2	NEDD4 binding protein 2	5	66154759	66218023	NM_001024917|NP_001020088	Mm.332398|Mm.393231	ENSMUSG00000037795	4p14	55728	N4BP2	MGI:2684414	5	syntenic	N4bp2	NEDD4 binding protein 2	B	-17.6557	-4.09611	0.232	17.1022	0	0	mesenchyme	9.6566	9.63785	9.54334	5.66048	5.26878	5.84057	5.32429	5.45495	5.31384	5.73639	5.40367	5.64539
18053	1454903_at	Ngfr	nerve growth factor receptor (TNFR superfamily, member 16)	11	-95430139	-95449012	NM_033217|NP_150086	Mm.283893	ENSMUSG00000000120	17q21-q22	4804	NGFR	MGI:97323	11	55.6	Ngfr	nerve growth factor receptor (TNFR superfamily, member 16)	B	-17.6357	-4.35687	0.247048	20.4904	0	0	mesenchyme	9.36804	9.07377	9.39353	5.37556	4.8148	4.77315	4.74902	4.81484	4.75689	5.04185	4.8247	5.14335
23796	1423037_at	Aplnr	apelin receptor	2	84976542	84980080	NM_011784|NP_035914	Mm.29368	ENSMUSG00000044338	11q12	187	APLNR	MGI:1346086	2	syntenic	Aplnr	apelin receptor	B	-17.5362	-5.08105	0.289747	33.8493	0	0	mesenchyme	10.1154	9.70975	9.93697	4.73579	4.64048	4.65511	4.84324	4.35396	5.18247	5.28838	5.02124	4.83615
18028	1454834_at	Nfib	nuclear factor I/B	4	-81936076	-82151212	NM_001113209|NM_001113210|NM_008687|NP_001106680|NP_001106681|NP_032713	Mm.317947	ENSMUSG00000008575	9p24.1	4781	NFIB	MGI:103188	4	38.6	Nfib	nuclear factor I/B	B	-17.4915	-3.95394	0.226049	15.4972	0	0	mesenchyme	9.45036	9.52398	9.56505	5.63179	5.73319	5.41833	5.79316	5.52882	5.71945	5.63579	5.39258	5.17961
100515	1441134_at	Zfp518b	zinc finger protein 518B	5	-39059718	-39075989	NM_001081144|NP_001074613	Mm.38277	ENSMUSG00000046572	4p16.1	85460	ZNF518B	MGI:2140750	5	syntenic	Zfp518b	zinc finger protein 518B	C	-17.4719	-3.80367	0.217702	13.9643	0	0	mesenchyme	9.07172	9.0094	9.09386	5.25897	5.10174	5.24216	5.22275	4.89169	5.37972	5.56086	5.33362	5.3004
13837	1425574_at	Epha3	Eph receptor A3	16	-63545043	-63863983	NM_010140|NP_034270	Mm.1977	ENSMUSG00000052504	3p11.2	2042	EPHA3	MGI:99612	16	syntenic	Epha3	Eph receptor A3	B	-17.4642	-8.45977	0.484407	352.081	0	0	mesenchyme	11.6506	11.7059	11.7723	3.70002	4.7215	3.42588	2.78059	2.82919	3.00925	3.05326	2.94959	2.77925
16002	1448152_at	Igf2	insulin-like growth factor 2	7	-149836672	-149843386	NM_001122736|NM_001122737|NM_010514|NP_001116208|NP_001116209|NP_034644	Mm.3862	ENSMUSG00000048583	11p15.5	3481	IGF2	MGI:96434	7	69.09	Igf2	insulin-like growth factor 2	B	-17.452	-6.54445	0.374998	93.3416	0	0	mesenchyme	13.2423	12.8143	13.0937	6.47983	6.32873	6.10104	6.14145	5.99577	6.45301	7.06311	7.26596	6.72214
13593	1460666_a_at	Ebf3	early B-cell factor 3	7	-144385353	-144506128	NM_001113414|NM_001113415|NM_010096|NP_001106885|NP_001106886|NP_034226	Mm.258708	ENSMUSG00000010476	10q26.3	253738	EBF3	MGI:894289	7	syntenic	Ebf3	early B-cell factor 3	C	-17.438	-4.76034	0.272987	27.1023	0	0	mesenchyme	8.83497	8.89754	8.88775	4.5026	4.32697	4.20183	3.81377	3.70403	4.00426	4.2156	4.3851	3.86356
244349	1436315_at	Myst3	MYST histone acetyltransferase (monocytic leukemia) 3	8	23970010	24053734	NM_001081149|NP_001074618	Mm.182776	ENSMUSG00000031540	8p11	7994	MYST3	MGI:2442415	8	syntenic	Myst3	MYST histone acetyltransferase (monocytic leukemia) 3	B	-17.4187	-3.80793	0.218612	14.0056	0	0	mesenchyme	8.98411	9.02747	9.2191	5.45676	5.42314	5.36492	4.93023	5.25636	5.38753	5.3061	5.2556	5.04
16775	1424807_at	Lama4	laminin, alpha 4	10	38685646	38829937	NM_010681|NP_034811	Mm.258065	ENSMUSG00000019846	6q21	3910	LAMA4	MGI:109321	10	25	Lama4	laminin, alpha 4	B	-17.357	-4.4973	0.259105	22.5852	0	0	mesenchyme	8.13669	7.9272	7.89143	3.19628	3.55921	3.38466	3.22978	4.03358	3.54088	3.54013	3.54013	3.36558
100046086	1436041_at	LOC100046086	similar to dHand protein	8			XM_001475550|XP_001475600												-17.258	-4.1657	0.241378	17.9474	0	0	mesenchyme	8.146	7.94312	8.03559	3.69908	4.05129	3.72823	3.87395	4.06252	3.90329	4.10792	4.02102	3.43549
11789	1435543_at	Apc	adenomatosis polyposis coli	18	34380637	34481844	NM_007462|NP_031488	Mm.384171	ENSMUSG00000005871	5q21-q22	324	APC	MGI:88039	18	15	Apc	adenomatosis polyposis coli	B	-17.2504	-4.84193	0.280684	28.6791	0	0	mesenchyme	8.24524	7.78279	8.2495	3.2411	3.09394	3.09839	2.98172	3.62467	2.86376	3.52379	3.39726	3.43059
140486	1459825_x_at	Igf2bp1	insulin-like growth factor 2 mRNA binding protein 1	11	-95818477	-95867258	NM_009951|NP_034081	Mm.294769|Mm.474993	ENSMUSG00000013415	17q21.32	10642	IGF2BP1	MGI:1890357	11	55.8	Igf2bp1	insulin-like growth factor 2 mRNA binding protein 1	B	-17.2292	-3.72542	0.216228	13.2271	0	0	mesenchyme	8.62349	8.22897	8.37543	4.89197	4.7959	4.50671	4.76711	4.60436	4.53042	4.74738	4.48037	4.83061
65964	1425847_a_at	B230120H23Rik	RIKEN cDNA B230120H23 gene	2	72123833	72280667	NM_023057|NM_178084|NP_075544|NP_835185	Mm.314618|Mm.389773	ENSMUSG00000004085	2q24.2	51776	ZAK	MGI:2443258	2	syntenic	B230120H23Rik	RIKEN cDNA B230120H23 gene	B	-17.2236	-4.75613	0.27614	27.0233	0	0	mesenchyme	7.63493	7.78432	7.537	2.59623	3.49314	2.99627	2.59114	2.96515	2.68344	3.00555	2.82899	2.90365
214585	1426451_at	Spg11	spastic paraplegia 11	2			XM_904251|XP_909344	Mm.222303|Mm.458184|Mm.472802	ENSMUSG00000033396										-17.2179	-4.86923	0.282801	29.227	0	0	mesenchyme	7.48579	7.85838	7.83469	2.37113	3.03955	2.75434	2.91085	3.18542	2.81875	2.71335	3.25815	2.66195
18676	1434924_at	Phf2	PHD finger protein 2	13	-48897118	-48966252	NM_011078|NP_035208	Mm.212554	ENSMUSG00000038025	9q22.31	5253	PHF2	MGI:1338034	13	10	Phf2	PHD finger protein 2	B	-17.184	-4.35544	0.253459	20.47	0	0	mesenchyme	8.92596	8.56902	8.87254	4.27256	4.23125	4.64492	4.42076	4.89337	4.4032	4.50041	4.3877	4.14942
140488	1422610_s_at	Igf2bp3	insulin-like growth factor 2 mRNA binding protein 3	6	-49035219	-49164712	NM_023670|NP_076159	Mm.281018	ENSMUSG00000029814	7p11	10643	IGF2BP3	MGI:1890359	6	20.3	Igf2bp3	insulin-like growth factor 2 mRNA binding protein 3	C	-17.1744	-6.25608	0.364269	76.4309	0	0	mesenchyme	10.9254	11.1158	10.9803	4.67726	4.63624	4.86235	4.68332	4.44066	5.63995	4.09495	5.08331	4.64134
243905	1435091_at	Zfp568	zinc finger protein 568	7	30768975	30810130	NM_001033355|NP_001028527	Mm.322432	ENSMUSG00000074221										-17.1741	-3.74835	0.218257	13.439	0	0	mesenchyme	7.59432	7.88211	7.76016	3.79902	4.05722	4.10925	4.10218	3.97544	4.21915	3.91551	3.6787	4.11815
170936	1427538_at	Zfp369	zinc finger protein 369	13	65380161	65399103	NM_178364|NP_848141	Mm.151546	ENSMUSG00000021514										-17.1689	-4.3592	0.253901	20.5234	0	0	mesenchyme	8.63658	8.84999	8.68205	4.27064	4.71327	4.46322	4.50892	3.96622	4.6166	4.39934	4.18991	4.14494
17389	1443412_s_at	Mmp16	matrix metallopeptidase 16	4	17780628	18043779	NM_019724|NP_062698	Mm.204820	ENSMUSG00000028226	8q21.3	4325	MMP16	MGI:1276107	4	3.6	Mmp16	matrix metallopeptidase 16	B	-17.1125	-5.02378	0.293574	32.5318	0	0	mesenchyme	7.85427	8.29329	7.8885	3.01921	2.92913	2.35601	2.81448	3.09293	3.31912	3.29922	3.11028	2.95379
50768	1436173_at	Dlc1	deleted in liver cancer 1	8	-37630798	-37676928	NM_015802|NP_056617	Mm.210875	ENSMUSG00000031523	8p22	10395	DLC1	MGI:1354949	8	21	Dlc1	deleted in liver cancer 1	B	-17.0656	-5.34077	0.312955	40.5258	0	0	mesenchyme	10.2417	10.0976	10.2092	4.80756	4.95745	5.08277	4.82013	4.50406	5.23794	5.33272	4.45638	4.37992
448987	1458485_at	Fbxl7	F-box and leucine-rich repeat protein 7	15	-26470213	-26825319	NM_176959|NP_795933	Mm.253378	ENSMUSG00000043556	5p15.1	23194	FBXL7	MGI:3052506	15	syntenic	Fbxl7	F-box and leucine-rich repeat protein 7	B	-17.0616	-4.43462	0.259919	21.6249	0	0	mesenchyme	8.56233	8.32044	8.41533	4.14644	4.13641	3.72157	4.20514	3.97182	4.00082	4.33574	3.52863	3.93616
18741	1424797_a_at	Pitx2	paired-like homeodomain transcription factor 2	3	128902835	128922508	NM_001042502|NM_001042504|NM_011098|NP_001035967|NP_001035969|NP_035228	Mm.246804	ENSMUSG00000028023	4q25-q27	5308	PITX2	MGI:109340	3	57.7	Pitx2	paired-like homeodomain transcription factor 2	B	-17.0256	-5.1262	0.301088	34.9253	0	0	mesenchyme	8.34781	8.23272	7.53177	3.34348	2.98405	2.67807	2.57938	2.85071	2.99627	2.67414	3.03532	3.05968
15107	1460184_at	Hadh	hydroxyacyl-Coenzyme A dehydrogenase	3	-130936341	-130974955	NM_008212|NP_032238	Mm.260164	ENSMUSG00000027984	4q22-q26	3033	HADH	MGI:96009	3	syntenic	Hadh	hydroxyacyl-Coenzyme A dehydrogenase	B	-16.9914	-6.27798	0.36948	77.5998	0	0	mesenchyme	10.8599	10.9144	11.2482	4.78458	4.64539	4.33968	5.21915	4.56367	3.9049	4.86361	4.99785	5.24679
75745	1440001_at	Rian	RNA imprinted and accumulated in nucleus	12			XM_901568|XM_922645|XP_906661|XP_927738	Mm.293263											-16.9823	-6.29461	0.370657	78.4994	0	0	mesenchyme	11.1837	11.2816	11.1056	5.33303	5.67682	5.36313	4.71108	4.52735	4.6814	4.73224	4.57298	4.46303
94352	1452436_at	Loxl2	lysyl oxidase-like 2	14	70009284	70093502	NM_033325|NP_201582	Mm.116714|Mm.458159	ENSMUSG00000034205	8p21.3-p21.2	4017	LOXL2	MGI:2137913	14	syntenic	Loxl2	lysyl oxidase-like 2	B	-16.971	-5.07335	0.298943	33.669	0	0	mesenchyme	8.41398	8.06381	7.65724	2.94483	2.96508	3.24854	2.70823	3.43254	2.91621	2.86178	3.0922	2.57554
74570	1429152_at	Zkscan1	zinc finger with KRAB and SCAN domains 1	5	138526311	138549050	NM_029869|NM_133906|NP_084145|NP_598667	Mm.213114	ENSMUSG00000029729	7q21.3-q22.1	7586	ZKSCAN1	MGI:1921820	5	syntenic	Zkscan1	zinc finger with KRAB and SCAN domains 1	C	-16.9594	-4.51199	0.266046	22.8162	0	0	mesenchyme	7.32477	7.8394	7.47097	2.82094	3.28644	2.60181	3.06221	3.15035	2.92131	3.07029	3.02276	3.36143
223435	1438099_at	Trio	triple functional domain (PTPRF interacting)	15	-27660403	-27955603	NM_001081302|NP_001074771|XM_001474968|XM_908972|XP_001475018|XP_914065	Mm.211229	ENSMUSG00000022263	5p15.2	7204	TRIO	MGI:1927230	15	syntenic	Trio	triple functional domain (PTPRF interacting)	B	-16.9389	-4.16919	0.246131	17.9908	0	0	mesenchyme	7.94752	8.04164	7.84852	4.04058	3.81485	3.95526	3.65409	3.92394	3.72456	3.71275	3.26798	3.8963
329078	1456559_at	Emx2os	empty spiracles homolog 2 (Drosophila) opposite strand	19			NR_002863	Mm.80382		10q26.1	196047	EMX2OS	MGI:3052329	19	syntenic	Emx2os	empty spiracles homolog 2 (Drosophila) opposite strand	M	-16.9385	-3.64356	0.215105	12.4974	0	0	mesenchyme	9.1484	8.98401	8.96931	5.29282	5.26687	5.59485	5.06199	5.53424	5.49555	5.57066	5.30922	5.38696
107587	1426155_a_at	Osr2	odd-skipped related 2 (Drosophila)	15	35225866	35233060	NM_054049|NP_473390	Mm.46336	ENSMUSG00000022330	8q22.2	116039	OSR2	MGI:1930813	15	14	Osr2	odd-skipped related 2 (Drosophila)	B	-16.9295	-5.93048	0.350305	60.9893	0	0	mesenchyme	9.99743	9.66789	10.1391	4.19785	4.84145	3.73602	3.92016	3.7183	4.25051	3.99072	3.87189	3.51209
20346	1420416_at	Sema3a	sema domain, immunoglobulin domain (Ig), short basic domain, secreted, (semaphorin) 3A	5	13399308	13602571	NM_009152|NP_033178	Mm.372039	ENSMUSG00000028883	7p12.1	10371	SEMA3A	MGI:107558	5	syntenic	Sema3a	sema domain, immunoglobulin domain (Ig), short basic domain, secreted, (sem	B	-16.9204	-5.42414	0.320568	42.9368	0	0	mesenchyme	9.14576	9.22307	9.30885	3.89155	3.70889	3.60912	3.47422	3.88386	4.41209	3.35386	4.28556	3.59661
53761	1442802_x_at	Bat2	HLA-B associated transcript 2	17	-35286030	-35299993	NM_020027|NP_064411	Mm.272462	ENSMUSG00000024393	6p21.3	7916	BAT2	MGI:1915467	17	19.04	Bat2	HLA-B associated transcript 2	B	-16.7148	-5.58732	0.334273	48.0786	0	0	mesenchyme	9.85358	9.08597	9.34702	3.54457	4.26325	3.62734	3.78423	4.11222	3.81641	3.39918	3.68302	4.34357
16000	1437401_at	Igf1	insulin-like growth factor 1	10	87321800	87399792	NM_001111274|NM_001111275|NM_001111276|NM_010512|NM_184052|NP_001104744|NP_001104745|NP_001104746|NP_034642|NP_908941	Mm.268521	ENSMUSG00000020053	12q22-q23	3479	IGF1	MGI:96432	10	48	Igf1	insulin-like growth factor 1	B	-16.7123	-5.9817	0.357921	63.1932	0	0	mesenchyme	10.5683	10.5776	10.6329	5.46182	4.85316	4.33588	4.33175	4.12598	5.00953	4.34211	4.5151	4.52566
57775	1419237_at	Usp29	ubiquitin specific peptidase 29	7	6683451	6919931	NM_021323|NP_067298	Mm.40752|Mm.394138	ENSMUSG00000051527	19q13.43	57663	USP29	MGI:1888998	7	6.5	Usp29	ubiquitin specific peptidase 29	B	-16.6587	-4.91331	0.294939	30.1339	0	0	mesenchyme	10.6306	10.3304	10.2974	5.23699	5.76664	5.75689	5.46893	5.17475	5.1211	5.35382	5.9493	5.7269
12395	1444615_x_at	Runx1t1	runt-related transcription factor 1; translocated to, 1 (cyclin D-related)	4	13670448	13820790	NM_001111026|NM_001111027|NM_009822|NP_001104496|NP_001104497|NP_033952	Mm.4909|Mm.470961	ENSMUSG00000006586	8q22	862	RUNX1T1	MGI:104793	4	4.4	Runx1t1	runt-related transcription factor 1; translocated to, 1 (cyclin D-related)	B	-16.6205	-5.55353	0.334137	46.9655	0	0	mesenchyme	9.41961	9.26636	9.34042	3.99212	4.45138	4.17985	3.69714	3.64534	3.80348	3.72421	3.22203	3.38186
12307	1458836_at	Calb1	calbindin 1	4	15808410	15833856	NM_009788|NP_033918	Mm.277665	ENSMUSG00000028222	8q21.3-q22.1	793	CALB1	MGI:88248	4	10.5	Calb1	calbindin 1	B	-16.5787	-4.5199	0.272632	22.9417	0	0	mesenchyme	7.22362	7.83565	7.21748	2.76038	2.48084	2.83714	3.0153	2.9889	3.20581	2.88368	2.85103	3.12804
213498	1443539_at	Arhgef11	Rho guanine nucleotide exchange factor (GEF) 11	3	87422672	87541955	NM_001003912|NP_001003912	Mm.287267	ENSMUSG00000041977	1q21	9826	ARHGEF11	MGI:2441869	3	syntenic	Arhgef11	Rho guanine nucleotide exchange factor (GEF) 11	B	-16.5672	-4.09414	0.247124	17.0789	0	0	mesenchyme	9.65668	9.65268	9.58267	5.67091	5.41175	5.12989	5.69195	5.47242	5.71784	5.38969	5.42465	5.91971
26938	1419420_at	St6galnac5	ST6 (alpha-N-acetyl-neuraminyl-2,3-beta-galactosyl-1,3)-N-acetylgalactosaminide alpha-2,6-sialyltransferase 5	3	-152483673	-152645171	NM_012028|NP_036158	Mm.40915	ENSMUSG00000039037	1p31.1	81849	ST6GALNAC5	MGI:1349471	3	syntenic	St6galnac5	ST6 (alpha-N-acetyl-neuraminyl-2,3-beta-galactosyl-1,3)-N-acetylgalactosami	C	-16.5453	-4.36212	0.263647	20.565	0	0	mesenchyme	9.0273	9.15799	9.06792	4.86591	4.68802	4.56946	5.09165	4.94172	4.28109	4.5267	4.56879	4.96723
108105	1420993_at	B3gnt5	UDP-GlcNAc:betaGal beta-1,3-N-acetylglucosaminyltransferase 5	16	19760326	19772393	NM_054052|NP_473393	Mm.33935	ENSMUSG00000022686	3q28	84002	B3GNT5	MGI:2137302	16	syntenic	B3gnt5	UDP-GlcNAc:betaGal beta-1,3-N-acetylglucosaminyltransferase 5	B	-16.5313	-4.33502	0.262231	20.1823	0	0	mesenchyme	6.5909	7.34477	6.9001	2.75606	2.78967	2.65925	2.34493	2.45597	2.45925	2.56104	2.57081	2.89511
14397	1433707_at	Gabra4	gamma-aminobutyric acid (GABA-A) receptor, subunit alpha 4	5	-71960972	-72049547	NM_010251|NP_034381	Mm.248731	ENSMUSG00000029211	4p12	2557	GABRA4	MGI:95616	5	syntenic	Gabra4	gamma-aminobutyric acid (GABA) A receptor, subunit alpha 4	B	-16.5134	-4.68075	0.283452	25.6476	0	0	mesenchyme	7.9537	8.38098	7.89063	3.47668	3.33133	3.59742	3.75995	3.08183	3.07154	3.641	3.51079	3.07857
653016	1456242_at	EG653016	predicted gene, EG653016	17			XM_001000918|XP_001000918	Mm.45676	ENSMUSG00000079471										-16.5108	-3.77763	0.228798	13.7145	0	0	mesenchyme	7.49069	7.15899	6.88932	3.48777	3.19869	3.4511	3.31697	3.55459	3.21232	3.58885	3.43694	3.37108
26877	1422206_at	B3galt1	UDP-Gal:betaGlcNAc beta 1,3-galactosyltransferase, polypeptide 1	2	67955784	67960747	NM_020283|NP_064679	Mm.226435|Mm.393260|Mm.468937	ENSMUSG00000034780	2q24.3	8708	B3GALT1	MGI:1349403	2	syntenic	B3galt1	UDP-Gal:betaGlcNAc beta 1,3-galactosyltransferase, polypeptide 1	B	-16.4987	-4.03002	0.244262	16.3365	0	0	mesenchyme	6.63184	6.83724	6.62492	2.70717	2.97507	2.92519	2.76567	2.55852	2.80177	2.37462	2.54303	2.36076
23892	1425357_a_at	Grem1	gremlin 1	2	-113588831	-113598803	NM_011824|NP_035954	Mm.166318|Mm.474483	ENSMUSG00000074934	15q13-q15	26585	GREM1	MGI:1344337	2	64.5	Grem1	gremlin 1	B	-16.4721	-5.67828	0.344722	51.2074	0	0	mesenchyme	10.2496	9.95232	9.98089	4.67051	4.09256	4.1971	4.52129	4.71012	3.69048	4.08065	4.55653	4.92474
20447	1420902_at	St6galnac3	ST6 (alpha-N-acetyl-neuraminyl-2,3-beta-galactosyl-1,3)-N-acetylgalactosaminide alpha-2,6-sialyltransferase 3	3	-152865472	-153388097	NM_011372|NP_035502	Mm.440929	ENSMUSG00000052544	1p31.1	256435	ST6GALNAC3	MGI:1341828	3	syntenic	St6galnac3	ST6 (alpha-N-acetyl-neuraminyl-2,3-beta-galactosyl-1,3)-N-acetylgalactosami	C	-16.4681	-6.28186	0.381458	77.809	0	0	mesenchyme	10.5249	10.8211	10.7235	4.45379	4.93489	4.91701	4.4588	3.64036	4.11309	3.90142	4.83252	4.41965
18039	1426255_at	Nefl	neurofilament, light polypeptide	14	68701940	68705794	NM_010910|NP_035040	Mm.1956	ENSMUSG00000022055	8p21	4747	NEFL	MGI:97313	14	30.7	Nefl	neurofilament, light polypeptide	B	-16.4538	-5.1264	0.311564	34.9301	0	0	mesenchyme	8.3524	8.47269	8.79188	3.48554	3.68432	4.12632	3.26208	3.1055	3.39973	3.32744	3.20002	3.12239
320799	1457710_at	Zhx3	zinc fingers and homeoboxes 3	2	-160596182	-160698726	NM_177263|NP_796237	Mm.44463|Mm.436734|Mm.471766	ENSMUSG00000035877	20q12	23051	ZHX3	MGI:2444772	2	syntenic	Zhx3	zinc fingers and homeoboxes 3	B	-16.4302	-3.57838	0.217792	11.9453	0	0	mesenchyme	7.93411	8.2632	7.80814	4.34906	4.43294	4.61987	4.37457	4.43773	4.56096	4.11431	4.41684	4.50472
27206	1436399_s_at	Nrk	Nik related kinase	21	135449043	135542590	NM_013724|NP_038752	Mm.22367	ENSMUSG00000052854	Xq22.3	203447	NRK	MGI:1351326	X	53	Nrk	Nik related kinase	C	-16.4241	-4.68909	0.285501	25.7962	0	0	mesenchyme	7.31512	6.96608	7.24245	2.57759	2.97328	2.47057	2.21529	2.58228	2.75804	2.27444	2.03307	2.48462
56336	1433617_s_at	B4galt5	UDP-Gal:betaGlcNAc beta 1,4-galactosyltransferase, polypeptide 5	2	-167123944	-167174678	NM_019835|NP_062809	Mm.200886|Mm.475903	ENSMUSG00000017929	20q13.1-q13.2	9334	B4GALT5	MGI:1927169	2	syntenic	B4galt5	UDP-Gal:betaGlcNAc beta 1,4-galactosyltransferase, polypeptide 5	B	-16.4165	-5.00813	0.305068	32.1809	0	0	mesenchyme	9.46257	9.42679	9.33927	4.40421	4.07088	4.07088	4.66729	4.51425	5.09022	4.36998	4.09056	4.33443
14783	1430164_a_at	Grb10	growth factor receptor bound protein 10	11	-11830510	-11937358	NM_010345|NP_034475	Mm.273117	ENSMUSG00000020176	7p12-p11.2	2887	GRB10	MGI:103232	11	8	Grb10	growth factor receptor bound protein 10	B	-16.3725	-5.55712	0.339418	47.0825	0	0	mesenchyme	10.43	10.3929	10.6255	4.98343	5.23729	4.42492	5.02158	5.35294	5.00908	5.36568	4.58248	4.3535
26466	1427830_at	Zfp260	zinc finger protein 260	7	30880094	30892633	NM_011981|NP_036111	Mm.195092	ENSMUSG00000049421	19q13.12	339324	ZNF260	MGI:1347071	7	7	Zfp260	zinc finger protein 260	C	-16.3356	-5.28819	0.323722	39.0755	0	0	mesenchyme	10.4048	10.3375	10.455	4.3249	5.59047	5.04338	5.203	4.99215	5.34187	5.44355	4.99916	5.05956
208213	1438698_at	Tmem132c	transmembrane protein 132C	5			XM_915891|XM_979559|XP_920984|XP_984653	Mm.444235	ENSMUSG00000034324	12q24.32	92293	TMEM132C	MGI:2443061	5	syntenic	Tmem132c	transmembrane protein 132C	C	-16.3282	-5.16964	0.316608	35.9928	0	0	mesenchyme	9.2216	9.15242	9.43869	4.31446	4.75662	4.43336	3.90241	3.81769	4.11267	3.75077	4.06654	3.75686
14432	1423537_at	Gap43	growth associated protein 43	16	-42248673	-42340764	NM_008083|NP_032109	Mm.1222	ENSMUSG00000047261	3q13.1-q13.2	2596	GAP43	MGI:95639	16	29.5	Gap43	growth associated protein 43	B	-16.3255	-5.16726	0.316515	35.9336	0	0	mesenchyme	9.19172	9.54005	9.61556	4.39455	3.85894	4.61071	4.4724	4.27908	4.84644	3.99858	3.90469	4.17124
233789	1428539_at	2610207I05Rik	RIKEN cDNA 2610207I05 gene	7	-125274825	-125387151	NM_001031814|NP_001026984	Mm.309053	ENSMUSG00000030655	16p12.3	23049	SMG1	MGI:1919742	7	syntenic	Smg1	SMG1 homolog, phosphatidylinositol 3-kinase-related kinase (C. elegans)	C	-16.3011	-4.1842	0.256682	18.179	0	0	mesenchyme	7.17502	7.51495	7.31813	3.00587	3.59843	3.35027	3.10294	3.11084	3.06168	3.34448	2.83117	2.96081
240168	1438030_at	Rasgrp3	RAS, guanyl releasing protein 3	17	75864952	75928384	NM_207246|NP_997129	Mm.329203	ENSMUSG00000071042	2p25.1-p24.1	25780	RASGRP3	MGI:3028579	17	syntenic	Rasgrp3	RAS, guanyl releasing protein 3	B	-16.2678	-4.10195	0.252152	17.1716	0	0	mesenchyme	8.89048	8.66011	8.97193	4.89231	4.29872	4.97879	4.9326	4.44199	4.85484	4.83271	4.70666	4.71135
213109	1438070_at	Phf3	PHD finger protein 3	1	-30859186	-30920101	NM_001081080|NP_001074549	Mm.194486	ENSMUSG00000048874	6q12	23469	PHF3	MGI:2446126	1	syntenic	Phf3	PHD finger protein 3	B	-16.256	-4.76003	0.292816	27.0965	0	0	mesenchyme	10.1397	9.74413	10.0137	5.533	5.26506	4.72282	4.71744	5.45359	5.32732	5.16509	5.28008	5.38783
320840	1456392_at	Negr1	neuronal growth regulator 1	3	156224757	156979411	NM_001039094|NM_177274|NP_001034183|NP_796248	Mm.317293	ENSMUSG00000040037	1p31.1	257194	NEGR1	MGI:2444846	3	syntenic	Negr1	neuronal growth regulator 1	B	-16.1914	-5.76894	0.356298	54.5286	0	0	mesenchyme	8.89767	9.00183	9.19457	3.71049	3.85645	3.38961	3.20844	2.89102	3.00033	3.10583	3.6003	2.59926
13386	1449939_s_at	Dlk1	delta-like 1 homolog (Drosophila)	12	110691432	110698901	NM_010052|NP_034182	Mm.157069	ENSMUSG00000040856	14q32	8788	DLK1	MGI:94900	12	54	Dlk1	delta-like 1 homolog (Drosophila)	B	-16.1677	-6.90229	0.426918	119.618	0	0	mesenchyme	11.8516	11.4316	11.8299	5.517	5.44964	5.21898	4.11536	4.17628	4.37081	4.82141	4.91927	4.62996
16551	1452315_at	Kif11	kinesin family member 11	19	37450892	37496349	NM_010615|NP_034745	Mm.42203	ENSMUSG00000012443	10q24.1	3832	KIF11	MGI:1098231	19	syntenic	Kif11	kinesin family member 11	B	-16.1627	-4.33991	0.268513	20.2508	0	0	mesenchyme	9.90214	10.1202	9.87062	5.41	5.37725	5.2599	6.02781	5.62895	5.93654	5.8379	5.54173	5.59977
13593	1460666_a_at	Ebf3	early B-cell factor 3	7	-144385353	-144506128	NM_001113414|NM_001113415|NM_010096|NP_001106885|NP_001106886|NP_034226	Mm.258708	ENSMUSG00000010476	10q26.3	253738	EBF3	MGI:894289	7	syntenic	Ebf3	early B-cell factor 3	C	-16.1338	-3.96493	0.245754	15.6158	0	0	mesenchyme	8.25939	8.05018	8.28046	4.18176	4.2673	4.55282	4.00129	4.27585	4.51269	4.00454	4.36367	3.9258
399558	1438702_at	Flrt2	fibronectin leucine rich transmembrane protein 2	12	96930463	97019235	NM_201518|NP_958926	Mm.341948	ENSMUSG00000047414	14q24-q32	23768	FLRT2	MGI:3603594	12	syntenic	Flrt2	fibronectin leucine rich transmembrane protein 2	B	-16.1104	-5.00892	0.310912	32.1984	0	0	mesenchyme	10.2239	10.3903	10.4235	5.47004	6.06559	5.19721	5.27679	4.83926	5.18298	5.47584	5.40926	5.11576
228876	1420111_at	Zfp334	zinc finger protein 334	2	-165202935	-165213759	NM_178411|NP_848498	Mm.26316	ENSMUSG00000017667	20q13.12	55713	ZNF334	MGI:2388656	2	syntenic	Zfp334	zinc finger protein 334	B	-16.1084	-4.18088	0.259546	18.1372	0	0	mesenchyme	8.56448	8.67443	8.66639	4.25769	3.93045	4.48346	4.47405	4.74322	4.32004	4.55484	4.60424	4.72004
11798	1437533_at	Xiap	X-linked inhibitor of apoptosis	21	39421012	39462841	NM_009688|NP_033818	Mm.259879	ENSMUSG00000025860	Xq25	331	XIAP	MGI:107572	X	syntenic	Xiap	X-linked inhibitor of apoptosis	B	-16.1028	-5.28336	0.328103	38.9448	0	0	mesenchyme	8.68996	8.90851	8.81213	3.49824	3.55317	2.80084	3.25515	3.66256	3.60148	3.99131	3.34051	3.97828
20666	1436790_a_at	Sox11	SRY-box containing gene 11	12	-28020080	-28027577	NM_009234|NP_033260	Mm.41702|Mm.39088|Mm.466344	ENSMUSG00000063632	2p25	6664	SOX11	MGI:98359	12	syntenic	Sox11	SRY-box containing gene 11	B	-16.0957	-5.44715	0.338423	43.6271	0	0	mesenchyme	10.5786	10.4751	10.569	5.59228	5.31545	5.23537	5.25016	4.81201	5.51363	4.39845	4.9515	4.7753
242050	1443646_at	Igsf10	immunoglobulin superfamily, member 10	3			XM_887155|XM_913941|XP_892248|XP_919034	Mm.228086|Mm.444186|Mm.472718	ENSMUSG00000036334|ENSMUSG00000072290	3q25.1	285313	IGSF10	MGI:1923481	3	syntenic	Igsf10	immunoglobulin superfamily, member 10	C	-16.0791	-4.99436	0.310611	31.875	0	0	mesenchyme	8.63452	8.32146	8.55032	3.65944	3.59118	3.3416	3.94466	3.97384	2.91095	3.47829	3.30544	3.36431
15424	1456301_at	Hoxc5	homeo box C5	15	102844438	102847860	NM_175730|NP_783857	Mm.103825	ENSMUSG00000022485	12q13.3	3222	HOXC5	MGI:96196	15	57.4	Hoxc5	homeobox C5	B	-16.0664	-4.5308	0.282004	23.1157	0	0	mesenchyme	8.71664	8.65574	8.56009	4.20833	3.81374	3.91809	4.49169	4.16994	4.0944	4.3773	3.59417	4.35253
268595	1455447_at	D430019H16Rik	RIKEN cDNA D430019H16 gene	12			XM_001476158|XM_001478441|XP_001476208|XP_001478491	Mm.2388											-16.0557	-5.42092	0.337632	42.8411	0	0	mesenchyme	10.5624	10.6071	10.7613	5.84343	5.77489	5.45548	5.05544	5.14712	5.04837	4.9875	4.97169	4.72004
75710	1433439_at	Rbm12	RNA binding motif protein 12	2	-155920617	-155937701	NM_029397|NM_170598|NP_083673|NP_733486	Mm.27660|Mm.441281	ENSMUSG00000038171	20q11.21	10137	RBM12	MGI:1922960	2	syntenic	Rbm12	RNA binding motif protein 12	B	-16.0328	-3.96004	0.246996	15.563	0	0	mesenchyme	10.5448	10.6202	10.3989	6.94367	6.71267	6.86119	6.42026	6.45092	6.47347	6.53058	6.2555	6.40295
108672	1436582_at	Zdhhc15	zinc finger, DHHC domain containing 15	21	-101733888	-101866142	NM_175358|NP_780567	Mm.30574	ENSMUSG00000033906	Xq13.3	158866	ZDHHC15	MGI:1915336	X	syntenic	Zdhhc15	zinc finger, DHHC domain containing 15	C	-15.9944	-4.38295	0.27403	20.864	0	0	mesenchyme	8.90763	9.2002	9.00434	4.60816	4.63084	4.86301	4.05497	4.72799	4.59738	4.97226	4.89558	4.53979
77781	1454835_at	Epm2aip1	EPM2A (laforin) interacting protein 1	9	111174348	111181595	NM_175266|NP_780475	Mm.209005	ENSMUSG00000046785	3p22.1	9852	EPM2AIP1	MGI:1925031	9	syntenic	Epm2aip1	EPM2A (laforin) interacting protein 1	B	-15.9803	-3.77002	0.235917	13.6423	0	0	mesenchyme	9.26123	9.61949	9.54381	5.42294	5.54403	5.83866	5.81062	5.76403	5.46828	5.98957	5.86577	5.63952
18813	1450854_at	Pa2g4	proliferation-associated 2G4	10	-127994821	-128002990	NM_011119|NP_035249	Mm.4742	ENSMUSG00000025364	12q13.2	5036	PA2G4	MGI:894684	10	syntenic	Pa2g4	proliferation-associated 2G4	C	-15.9078	-5.74102	0.360892	53.4835	0	0	mesenchyme	12.3891	12.3287	12.3855	6.77521	6.02317	6.53458	7.61244	6.67719	6.6207	6.45364	6.52675	6.41691
229801	1451268_at	Tram1l1	translocation associated membrane protein 1-like 1	3	124023954	124026178	NM_146140|NP_666252	Mm.165810	ENSMUSG00000044528	4q26	133022	TRAM1L1	MGI:2443503	3	syntenic	Tram1l1	translocation associated membrane protein 1-like 1	C	-15.9023	-4.30992	0.271024	19.8342	0	0	mesenchyme	8.93918	9.33546	9.09045	4.62573	5.09692	4.79449	4.89798	4.53203	4.52034	5.28977	4.70222	4.84658
319944	1457351_at	Taf2	TAF2 RNA polymerase II, TATA box binding protein (TBP)-associated factor	15	-54846683	-54903707	NM_001081288|NP_001074757	Mm.380957	ENSMUSG00000037343	8q24.12	6873	TAF2	MGI:2443028	15	syntenic	Taf2	TAF2 RNA polymerase II, TATA box binding protein (TBP)-associated factor	C	-15.8844	-5.20996	0.327993	37.0131	0	0	mesenchyme	9.58634	9.51427	9.57863	4.38627	4.88353	4.01709	4.4146	4.62735	4.11734	4.78839	3.77439	4.1391
170763	1418291_at	Zfp87	zinc finger protein 87	13	-67616717	-67627070	NM_133228|NP_573491	Mm.138283|Mm.459224	ENSMUSG00000071285										-15.8649	-4.59669	0.289739	24.1959	0	0	mesenchyme	7.54486	7.86123	7.52003	3.04887	2.71931	3.42563	3.23972	3.23353	2.95433	3.35643	2.84805	2.58229
20533	1416464_at	Slc4a1	solute carrier family 4 (anion exchanger), member 1	11	-102210140	-102226429	NM_011403|NP_035533	Mm.7248	ENSMUSG00000006574	17q21-q22	6521	SLC4A1	MGI:109393	11	62	Slc4a1	solute carrier family 4 (anion exchanger), member 1	B	-15.8355	-4.52821	0.285953	23.0742	0	0	mesenchyme	9.20471	8.76015	8.62921	4.64012	4.36967	4.30454	4.16088	4.50376	4.69315	4.28685	3.8384	4.23095
50927	1440328_at	Nasp	nuclear autoantigenic sperm protein (histone-binding)	4	-116273656	-116300102	NM_001081475|NM_016777|NP_001074944|NP_058057	Mm.257181	ENSMUSG00000028693	1p34.1	4678	NASP	MGI:1355328	4	56.5	Nasp	nuclear autoantigenic sperm protein (histone-binding)	B	-15.7663	-6.98385	0.44296	126.575	0	0	mesenchyme	11.5914	11.4904	11.5769	3.9985	5.27768	5.15243	5.05865	4.82928	4.67717	3.65999	4.20211	4.26585
66074	1423209_at	Tmem167	transmembrane protein 167	13	90229340	90246927	NM_025335|NP_079611	Mm.241387|Mm.442405	ENSMUSG00000012422	5q14.2	153339	TMEM167A	MGI:1913324	13	syntenic	Tmem167	transmembrane protein 167	C	-15.7495	-3.45805	0.219566	10.9895	0	0	mesenchyme	10.1948	10.6095	10.3139	6.65726	6.94103	6.9597	6.87945	6.68956	6.99478	7.07947	7.11866	6.91209
18087	1458676_at	Nktr	natural killer tumor recognition sequence	9	121628298	121665959	NM_010918|NP_035048	Mm.32842|Mm.441099	ENSMUSG00000032525	3p23-p21	4820	NKTR	MGI:97346	9	71	Nktr	natural killer tumor recognition sequence	B	-15.732	-5.18627	0.329664	36.4102	0	0	mesenchyme	8.81431	8.70374	8.88328	2.93338	3.19869	3.76359	3.32406	3.71468	3.93453	3.83801	3.80392	4.0167
109323	1429030_at	C1qtnf7	C1q and tumor necrosis factor related protein 7	5	43906826	44010040	NM_175425|NP_780634	Mm.275553	ENSMUSG00000061535	4p16-p15	114905	C1QTNF7	MGI:1925911	5	syntenic	C1qtnf7	C1q and tumor necrosis factor related protein 7	B	-15.6988	-4.13352	0.263302	17.5515	0	0	mesenchyme	8.09981	8.88283	8.23347	4.14635	4.284	4.34001	3.97054	4.41025	4.18908	4.2146	4.42805	4.46373
13380	1420360_at	Dkk1	dickkopf homolog 1 (Xenopus laevis)	19	-30620373	-30623986	NM_010051|NP_034181	Mm.214717	ENSMUSG00000024868	10q11.2	22943	DKK1	MGI:1329040	19	syntenic	Dkk1	dickkopf homolog 1 (Xenopus laevis)	B	-15.698	-4.15092	0.264423	17.7644	0	0	mesenchyme	6.6882	7.44024	6.90082	2.84299	2.76497	2.72389	3.01197	2.6232	2.68679	2.91952	2.96764	3.18854
72230	1453912_at	Zfp558	zinc finger protein 558	9			XM_356228|XM_906919|XP_356228|XP_912012	Mm.289689	ENSMUSG00000056712	19p13.2	148156	ZNF558	MGI:1921681	9	syntenic	Zfp558	zinc finger protein 558	C	-15.6975	-3.82872	0.243906	14.2089	0	0	mesenchyme	6.43197	6.61919	5.87514	2.54761	2.69435	2.51299	2.45597	2.31749	2.39639	2.31423	2.58746	2.49391
109135	1439355_at	Plekha5	pleckstrin homology domain containing, family A member 5	6	140372619	140543427	NM_144920|NP_659169	Mm.247670	ENSMUSG00000030231	12p12	54477	PLEKHA5	MGI:1923802	6	syntenic	Plekha5	pleckstrin homology domain containing, family A member 5	B	-15.6779	-3.92795	0.25054	15.2206	0	0	mesenchyme	9.44976	9.43843	9.65483	5.30699	5.81194	5.66699	5.88876	5.69236	5.64753	5.60327	5.50722	5.15244
108105	1420993_at	B3gnt5	UDP-GlcNAc:betaGal beta-1,3-N-acetylglucosaminyltransferase 5	16	19760326	19772393	NM_054052|NP_473393	Mm.33935	ENSMUSG00000022686	3q28	84002	B3GNT5	MGI:2137302	16	syntenic	B3gnt5	UDP-GlcNAc:betaGal beta-1,3-N-acetylglucosaminyltransferase 5	B	-15.5683	-5.71873	0.367331	52.6634	0	0	mesenchyme	9.91835	10.1898	9.84951	5.25534	4.30024	4.60101	3.97155	4.24136	4.11973	4.02547	3.95248	3.93711
110651	1452383_at	Rps6ka3	ribosomal protein S6 kinase polypeptide 3	21	155694051	155801417	NM_148945|NP_683747	Mm.328476	ENSMUSG00000031309	Xp22.2-p22.1	6197	RPS6KA3	MGI:104557	X	65.7	Rps6ka3	ribosomal protein S6 kinase polypeptide 3	B	-15.4777	-3.81891	0.246736	14.1126	0	0	mesenchyme	7.90596	7.78754	7.74224	4.35198	4.07088	4.09507	3.63689	3.84754	3.80514	4.2869	3.95656	3.88606
18993	1435197_at	Pou3f3	POU domain, class 3, transcription factor 3	1	42753990	42757054	NM_008900|NP_032926	Mm.475750	ENSMUSG00000045515	2q12.1	5455	POU3F3	MGI:102564	1	22.2	Pou3f3	POU domain, class 3, transcription factor 3	B	-15.439	-4.30752	0.279003	19.8013	0	0	mesenchyme	9.15247	9.00577	8.61348	4.38565	4.68444	4.37794	4.35858	4.94557	4.5352	5.07543	4.6456	4.53908
77987	1457069_at	Ascc3	activating signal cointegrator 1 complex subunit 3	10			XM_125617|XM_909518|XP_125617|XP_914611	Mm.222497	ENSMUSG00000038774	6q16.1-q16.3	10973	ASCC3	MGI:1925237	10	syntenic	Ascc3	activating signal cointegrator 1 complex subunit 3	B	-15.4356	-4.5887	0.29728	24.0622	0	0	mesenchyme	8.59266	8.68769	8.71966	4.50107	4.07749	4.24677	3.44084	4.13223	3.97702	4.40328	4.1198	3.80327
65255	1423422_at	Asb4	ankyrin repeat and SOCS box-containing 4	6	5333385	5383021	NM_023048|NP_075535	Mm.51340	ENSMUSG00000042607	7q21-q22	51666	ASB4	MGI:1929751	6	0.6	Asb4	ankyrin repeat and SOCS box-containing 4	B	-15.4282	-5.20687	0.337491	36.9339	0	0	mesenchyme	9.77877	9.69741	9.67521	4.4532	4.58717	4.07088	4.44149	4.58227	3.94959	5.29979	4.48894	4.71898
14266	1443963_at	Aff2	AF4/FMR2 family, member 2	21	66613505	67121212	NM_008032|NP_032058	Mm.466576	ENSMUSG00000031189	Xq28	2334	AFF2	MGI:1202294	X	syntenic	Aff2	AF4/FMR2 family, member 2	B	-15.427	-3.93679	0.255188	15.3141	0	0	mesenchyme	7.26953	7.11655	7.63218	3.67065	3.3386	3.06354	3.12062	3.36687	3.45486	3.39918	3.62191	3.58745
22177	1450792_at	Tyrobp	TYRO protein tyrosine kinase binding protein	7	31198806	31202598	NM_011662|NP_035792	Mm.46301	ENSMUSG00000030579	19q13.1	7305	TYROBP	MGI:1277211	7	10	Tyrobp	TYRO protein tyrosine kinase binding protein	B	-15.3887	-4.36383	0.283573	20.5894	0	0	mesenchyme	9.22308	9.8852	9.71344	4.76419	5.27923	5.20153	5.3293	5.34792	5.5219	4.94522	5.43127	5.37015
170938	1434355_at	Zfp617	zinc finger protein 617	8	74446723	74458529	NM_133358|NP_579936	Mm.251482	ENSMUSG00000066880	19p13.2	729747	ZNF878	MGI:2684459	8	syntenic	Zfp617	zinc finger protein 617	C	-15.375	-4.46859	0.290641	22.1401	0	0	mesenchyme	8.52259	8.68435	8.59133	4.46592	3.88869	4.52118	4.13186	4.14835	3.55831	4.39993	4.08498	3.97828
108000	1452334_at	Cenpf	centromere protein F	1	-191464492	-191511965	NM_001081363|NP_001074832	Mm.129746	ENSMUSG00000026605	1q32-q41	1063	CENPF	MGI:1313302	1	106.3	Cenpf	centromere protein F	C	-15.3506	-4.44297	0.289432	21.7504	0	0	mesenchyme	8.85623	8.38387	8.69989	4.06619	3.97289	3.8071	4.50355	4.22073	4.74367	4.1987	4.05648	4.26393
93834	1436966_at	Peli2	pellino 2	14	48740543	48880558	NM_033602|NP_291080	Mm.296457	ENSMUSG00000021846	14q21	57161	PELI2	MGI:1891445	14	16.5	Peli2	pellino 2	B	-15.3362	-4.19041	0.273237	18.2574	0	0	mesenchyme	9.39801	9.49577	9.6765	5.48238	5.54829	4.96081	5.5653	5.47074	5.66024	5.10715	5.24139	4.96088
12950	1426294_at	Hapln1	hyaluronan and proteoglycan link protein 1	13	89680240	89751437	NM_013500|NP_038528	Mm.266790	ENSMUSG00000021613	5q14.3	1404	HAPLN1	MGI:1337006	13	44	Hapln1	hyaluronan and proteoglycan link protein 1	B	-15.3355	-3.38604	0.220798	10.4544	0	0	mesenchyme	6.25074	6.21148	6.15637	2.73293	2.83182	2.57143	2.91297	3.0464	2.7502	3.09338	2.54718	2.89511
15381	1418693_at	Hnrnpc	heterogeneous nuclear ribonucleoprotein C	14	-52694473	-52723657	NM_016884|NP_058580	Mm.427321	ENSMUSG00000060373	14q11.2	3183	HNRNPC	MGI:107795	14	20	Hnrnpc	heterogeneous nuclear ribonucleoprotein C	B	-15.3332	-5.16106	0.336594	35.7794	0	0	mesenchyme	8.07872	8.29885	8.11982	2.94491	2.90879	3.17009	3.57649	3.06833	3.48253	2.43484	2.93593	2.52075
58198	1450489_at	Sall1	sal-like 1 (Drosophila)	8	-91551142	-91568061	NM_021390|NP_067365	Mm.214361	ENSMUSG00000031665	16q12.1	6299	SALL1	MGI:1889585	8	syntenic	Sall1	sal-like 1 (Drosophila)	B	-15.311	-3.80356	0.24842	13.9632	0	0	mesenchyme	6.9725	6.99248	6.91027	3.2456	3.01342	2.99121	3.00527	3.47026	2.74966	3.31355	3.16225	3.44254
19130	1421336_at	Prox1	prospero-related homeobox 1	1	-191945657	-191994559	NM_008937|NP_032963	Mm.132579|Mm.392678	ENSMUSG00000010175	1q32.2-q32.3	5629	PROX1	MGI:97772	1	106.3	Prox1	prospero-related homeobox 1	B	-15.3006	-3.70629	0.242231	13.0528	0	0	mesenchyme	8.40169	8.23313	8.42893	4.843	4.86239	4.3866	4.75706	4.48544	4.65927	4.36453	4.50994	4.96646
16000	1437401_at	Igf1	insulin-like growth factor 1	10	87321800	87399792	NM_001111274|NM_001111275|NM_001111276|NM_010512|NM_184052|NP_001104744|NP_001104745|NP_001104746|NP_034642|NP_908941	Mm.268521	ENSMUSG00000020053	12q22-q23	3479	IGF1	MGI:96432	10	48	Igf1	insulin-like growth factor 1	B	-15.274	-5.84845	0.382903	57.6181	0	0	mesenchyme	12.0033	11.8895	11.951	6.36714	7.03109	6.30511	5.72943	6.25078	6.13646	5.88822	5.67125	5.51587
72397	1435158_at	Rbm12b	RNA binding motif protein 12B	4	12067263	12073892	NM_028226|NP_082502	Mm.430709	ENSMUSG00000046667	8q22.1	389677	RBM12B	MGI:1919647	4	syntenic	Rbm12b	RNA binding motif protein 12B	C	-15.2679	-5.44022	0.356319	43.4181	0	0	mesenchyme	9.1309	9.3885	9.46151	4.05686	3.92027	3.86834	3.82755	3.2228	4.25707	3.4032	3.83452	4.59009
13048	1447500_at	Cux2	cut-like homeobox 2	5	-122310224	-122497834	NM_007804|NP_031830	Mm.156172|Mm.332661	ENSMUSG00000042589|ENSMUSG00000072641	12q24.11-q24.12	23316	CUX2	MGI:107321	5	71	Cux2	cut-like homeobox 2	B	-15.2282	-4.07837	0.267816	16.8932	0	0	mesenchyme	8.22858	7.35432	8.0832	3.71306	3.99776	3.90266	3.729	3.94817	3.80056	3.65115	3.91582	3.63481
16337	1450225_at	Insr	insulin receptor	8	-3150921	-3279617	NM_001033381|NM_010568|NP_001028553|NP_034698	Mm.268003	ENSMUSG00000005534|ENSMUSG00000074498	19p13.3-p13.2	3643	INSR	MGI:96575	8	1	Insr	insulin receptor	B	-15.2051	-3.93421	0.258743	15.2868	0	0	mesenchyme	8.73146	8.65596	8.5343	4.7507	4.91223	5.09419	4.76316	4.34515	4.67838	4.74399	4.77099	4.29843
11492	1418402_at	Adam19	a disintegrin and metallopeptidase domain 19 (meltrin beta)	11	45869488	45960844	NM_009616|NP_033746	Mm.89940	ENSMUSG00000011256	5q32-q33	8728	ADAM19	MGI:105377	11	20	Adam19	a disintegrin and metallopeptidase domain 19 (meltrin beta)	B	-15.1746	-4.22851	0.278657	18.746	0	0	mesenchyme	8.62347	8.35908	8.33362	4.06334	4.64842	4.38674	4.22548	4.16404	3.93057	4.37163	3.7248	4.37693
70638	1430346_at	5730507A09Rik	RIKEN cDNA 5730507A09 gene	7	-71900981	-72301414	NM_183087|NP_898910	Mm.441986	ENSMUSG00000030518	15q13.1	23359	FAM189A1	MGI:1917888	7	syntenic	Fam189a1	family with sequence similarity 189, member A1	M	-15.1647	-4.43777	0.292637	21.6722	0	0	mesenchyme	7.90098	7.77214	8.10133	3.28494	3.34584	3.7593	3.93421	3.87349	3.46849	3.0621	3.3905	3.26456
15569	1433052_at	Elavl2	ELAV (embryonic lethal, abnormal vision, Drosophila)-like 2 (Hu antigen B)	4	-90917456	-91038746	NM_010486|NM_207685|NM_207686|NP_034616|NP_997568|NP_997569	Mm.318042	ENSMUSG00000008489	9p21	1993	ELAVL2	MGI:1100887	4	42.6	Elavl2	ELAV (embryonic lethal, abnormal vision, Drosophila)-like 2 (Hu antigen B)	B	-15.152	-3.70132	0.244279	13.0079	0	0	mesenchyme	6.42541	6.88261	6.43308	2.70736	2.98381	2.79445	2.86848	2.51669	3.1712	3.01557	2.95879	2.89511
214547	1457094_at	She	src homology 2 domain-containing transforming protein E	3	89635291	89662756	NM_172530|NP_766118	Mm.225	ENSMUSG00000046280	1q21.3	126669	SHE	MGI:1099462	3	syntenic	She	src homology 2 domain-containing transforming protein E	B	-15.1505	-4.51401	0.297945	22.8482	0	0	mesenchyme	7.70285	7.55589	7.78094	3.2912	2.95788	2.89405	3.16964	2.71931	2.90456	3.39918	3.61246	3.54468
328468	1440144_x_at	C330046E03	hypothetical protein C330046E03	14				Mm.320785											-15.1423	-3.5143	0.232086	11.4264	0	0	mesenchyme	7.59283	7.02571	7.48252	3.63808	3.94758	3.89856	4.03847	3.82279	3.75639	4.07527	3.73118	3.76613
207958	1439976_at	Alg11	asparagine-linked glycosylation 11 homolog (yeast, alpha-1,2-mannosyltransferase)	8	23171191	23178761	NM_183142|NP_898965	Mm.267439|Mm.446082	ENSMUSG00000063362	13q14.2	440138	ALG11	MGI:2142632	8	syntenic	Alg11	asparagine-linked glycosylation 11 homolog (yeast, alpha-1,2-mannosyltransf	C	-15.1251	-4.62618	0.305862	24.6955	0	0	mesenchyme	9.8966	10.1041	9.93633	5.51389	4.8591	4.99974	5.05148	5.29343	5.49419	5.8073	5.74035	5.41587
448987	1458485_at	Fbxl7	F-box and leucine-rich repeat protein 7	15	-26470213	-26825319	NM_176959|NP_795933	Mm.253378	ENSMUSG00000043556	5p15.1	23194	FBXL7	MGI:3052506	15	syntenic	Fbxl7	F-box and leucine-rich repeat protein 7	B	-15.0872	-3.4778	0.230514	11.141	0	0	mesenchyme	9.44116	9.02583	9.04003	5.46958	5.50246	5.80389	5.85202	5.46348	5.8242	5.7988	5.85888	5.64751
83486	1452186_at	Rbm5	RNA binding motif protein 5	9	-107642832	-107673307	NM_148930|NP_683732	Mm.259197	ENSMUSG00000032580	3p21.3	10181	RBM5	MGI:1933204	9	syntenic	Rbm5	RNA binding motif protein 5	B	-15.0705	-3.73049	0.247535	13.2736	0	0	mesenchyme	10.6071	10.7016	10.6836	6.8722	7.28018	6.84039	6.88806	7.05215	6.94067	7.18042	6.45303	6.89549
19266	1445767_at	Ptprd	protein tyrosine phosphatase, receptor type, D	4	-75587142	-75779380	NM_001014288|NM_011211|NP_001014310|NP_035341	Mm.146764|Mm.184021|Mm.462191	ENSMUSG00000028399	9p23-p24.3	5789	PTPRD	MGI:97812	4	38	Ptprd	protein tyrosine phosphatase, receptor type, D	M	-15.0571	-4.62011	0.30684	24.5919	0	0	mesenchyme	8.63749	8.38471	8.50534	3.54854	3.95012	3.87792	4.17678	3.87824	3.50207	4.36082	3.47087	4.23628
217340	1454953_at	Rnf157	ring finger protein 157	11			XM_001003576|XM_001003581|XM_126776|XP_001003576|XP_001003581|XP_126776	Mm.426344	ENSMUSG00000052949	17q25.1	114804	RNF157	MGI:2442484	11	syntenic	Rnf157	ring finger protein 157	M	-15.0342	-3.87975	0.258062	14.7205	0	0	mesenchyme	9.02588	9.16464	9.14756	5.19546	4.7967	5.47732	5.1716	5.26561	5.1261	5.48832	4.99954	5.5758
77022	1427141_at	2700099C18Rik	RIKEN cDNA 2700099C18 gene	17			XR_005146|XR_034894	Mm.440259											-15.0204	-4.2169	0.280744	18.5957	0	0	mesenchyme	7.2137	7.60527	7.59095	2.98085	2.83324	3.65519	3.60399	3.37898	3.14424	3.11583	3.26728	3.29808
78134	1439665_at	Lpar4	lysophosphatidic acid receptor 4	21	104115994	104127771	NM_175271|NP_780480	Mm.90147|Mm.392632	ENSMUSG00000049929	Xq13-q21.1	2846	LPAR4	MGI:1925384	X	syntenic	Lpar4	lysophosphatidic acid receptor 4	B	-15.0028	-4.94251	0.329439	30.7499	0	0	mesenchyme	8.29725	8.78964	8.76243	4.1503	3.514	3.99451	3.50607	3.33991	4.18329	3.59819	3.24386	3.53521
66864	1419467_at	Clec14a	C-type lectin domain family 14, member a	12	-59365706	-59369875	NM_025809|NP_080085	Mm.280563	ENSMUSG00000045930	14q21.1	161198	CLEC14A	MGI:1914114	12	syntenic	Clec14a	C-type lectin domain family 14, member a	C	-14.9136	-3.68432	0.247045	12.8555	0	0	mesenchyme	6.0551	6.51526	6.12205	2.80169	2.62626	2.3736	2.41522	2.21375	2.49505	2.49505	2.79267	2.7051
17294	1423294_at	Mest	mesoderm specific transcript	6	30688062	30698457	NM_008590|NP_032616	Mm.335639	ENSMUSG00000051855	7q32	4232	MEST	MGI:96968	6	7.5	Mest	mesoderm specific transcript	B	-14.9076	-6.45069	0.43271	87.4682	0	0	mesenchyme	13.2951	13.3929	13.402	7.23633	7.45912	7.23592	6.55813	6.50757	5.85818	6.63806	7.34737	7.37338
15497	1460232_s_at	Hsd3b6	hydroxy-delta-5-steroid dehydrogenase, 3 beta- and steroid delta-isomerase 6	3	-98609426	-98618366	NM_013821|NP_038849	Mm.14435	ENSMUSG00000027869	1p13.1	3283	HSD3B1	MGI:109598	3	49.1	Hsd3b6	hydroxy-delta-5-steroid dehydrogenase, 3 beta- and steroid delta-isomerase	M	-14.8989	-3.7285	0.250253	13.2553	0	0	mesenchyme	8.23024	8.50348	7.92627	4.47874	4.18913	4.28135	4.79984	4.6041	4.48621	4.65809	4.35152	4.57451
194952	1435915_at	Jmjd4	jumonji domain containing 4	11	59263589	59271570	NM_178659|NP_848774	Mm.295954	ENSMUSG00000036819	1q42.13	65094	JMJD4	MGI:2144404	11	syntenic	Jmjd4	jumonji domain containing 4	C	-14.8988	-3.4458	0.23128	10.8965	0	0	mesenchyme	7.06344	7.21174	7.17183	3.89373	3.82794	3.39508	3.68094	3.52845	4.07687	3.69203	3.67016	3.56364
230249	1452122_at	AI314180	expressed sequence AI314180	4	-58812902	-58925597	NM_172381|NP_759013	Mm.234801	ENSMUSG00000050812	9q31.3	23392	KIAA0368	MGI:2140220	4	syntenic	AI314180	expressed sequence AI314180	C	-14.8964	-4.42443	0.297013	21.4726	0	0	mesenchyme	8.55944	8.70186	8.62713	4.11598	4.04806	3.78286	4.35858	4.33478	4.42421	4.781	4.21312	3.78688
100855	1432027_a_at	Tbc1d14	TBC1 domain family, member 14	5	-36833252	-36873272	NM_001113362|NM_001113364|NM_133910|NP_001106833|NP_001106835|NP_598671|XM_001475805|XP_001475855	Mm.26480	ENSMUSG00000029192	4p16.1	57533	TBC1D14	MGI:1098708	5	20	Tbc1d14	TBC1 domain family, member 14	C	-14.8886	-3.77757	0.253722	13.714	0	0	mesenchyme	10.036	9.97617	9.87339	6.27973	5.90174	5.88623	6.70384	6.2572	6.20003	6.04393	6.17621	6.2096
14955	1448194_a_at	H19	H19 fetal liver mRNA	7			NR_001592	Mm.14802	ENSMUSG00000000031	11p15.5	283120	H19	MGI:95891	7	69.03	H19	H19 fetal liver mRNA	M	-14.8318	-7.20875	0.486034	147.928	0	0	mesenchyme	13.0971	12.8298	13.1388	6.1334	5.21569	5.29767	5.42157	5.50252	5.30285	5.95793	6.42987	7.05688
230157	1441890_x_at	Tmeff1	transmembrane protein with EGF-like and two follistatin-like domains 1	4	48598064	48676003	NM_021436|NP_067411	Mm.422686	ENSMUSG00000028347	9q31	8577	TMEFF1	MGI:1926810	4	syntenic	Tmeff1	transmembrane protein with EGF-like and two follistatin-like domains 1	B	-14.8178	-3.63873	0.245565	12.4556	0	0	mesenchyme	9.0319	9.3667	9.52788	6.02495	5.55062	5.87554	5.42644	5.52304	5.81891	5.53277	5.62549	5.65316
18933	1432129_a_at	Prrx1	paired related homeobox 1	1	-165185407	-165243781	NM_001025570|NM_011127|NM_175686|NP_001020741|NP_035257|NP_783617	Mm.288642	ENSMUSG00000026586	1q24	5396	PRRX1	MGI:97712	1	85.4	Prrx1	paired related homeobox 1	B	-14.8136	-6.25046	0.421942	76.1336	0	0	mesenchyme	10.7508	11.1943	11.0193	4.85904	5.45184	5.08057	4.47003	4.5728	5.45993	4.26384	4.51992	3.96095
240641	1439695_a_at	Kif20b	kinesin family member 20B	19	34996847	35050221	NM_183046|NP_898867	Mm.278471	ENSMUSG00000024795	10q23.31	9585	KIF20B	MGI:2444576	19	syntenic	Kif20b	kinesin family member 20B	C	-14.7458	-5.09882	0.345781	34.2688	0	0	mesenchyme	8.15192	8.23894	8.56513	2.98868	2.94282	2.99627	3.97628	3.79923	3.14089	3.10039	3.0464	2.98757
100832	1445053_at	AU022537	expressed sequence AU022537	5															-14.7131	-4.14402	0.281655	17.6796	0	0	mesenchyme	6.50693	7.00384	6.12328	2.4601	2.83994	2.29447	2.24321	2.38503	2.53665	2.28871	2.22216	2.33574
63985	1417069_a_at	Gmfb	glia maturation factor, beta	14	-47427823	-47441917	NM_022023|NP_071306	Mm.87312	ENSMUSG00000062014	14q22.2	2764	GMFB	MGI:1927133	14	18	Gmfb	glia maturation factor, beta	B	-14.7115	-6.59654	0.448392	96.7732	0	0	mesenchyme	10.4852	10.7415	10.7749	3.75501	3.57781	3.21466	4.42648	4.18602	4.01126	4.88885	3.74213	4.83396
16493	1417680_at	Kcna5	potassium voltage-gated channel, shaker-related subfamily, member 5	6	-126482568	-126485573	NM_145983|NP_666095	Mm.222831	ENSMUSG00000045534	12p13	3741	KCNA5	MGI:96662	6	61	Kcna5	potassium voltage-gated channel, shaker-related subfamily, member 5	B	-14.6823	-4.49762	0.306328	22.5901	0	0	mesenchyme	7.92231	8.23129	8.22736	3.65838	3.21944	3.41405	3.5431	3.21358	3.75811	3.85347	4.21977	3.78442
114741	1419741_at	Supt16h	suppressor of Ty 16 homolog (S. cerevisiae)	14	-52780093	-52816914	NM_033618|NP_291096	Mm.21662|Mm.286066	ENSMUSG00000035726	14q11.2	11198	SUPT16H	MGI:1890948	14	20	Supt16h	suppressor of Ty 16 homolog (S. cerevisiae)	B	-14.6804	-6.61966	0.450917	98.3366	0	0	mesenchyme	11.34	11.3804	11.393	4.07067	5.30055	3.7338	4.96781	5.01818	5.19729	5.38969	4.70789	4.37747
12576	1434045_at	Cdkn1b	cyclin-dependent kinase inhibitor 1B	6	134870418	134875543	NM_009875|NP_034005	Mm.2958	ENSMUSG00000003031	12p13.1-p12	1027	CDKN1B	MGI:104565	6	62	Cdkn1b	cyclin-dependent kinase inhibitor 1B	B	-14.6519	-4.07577	0.278173	16.8628	0	0	mesenchyme	8.47308	8.66485	8.73848	4.242	4.73517	4.69649	4.65838	4.91842	4.76716	4.41847	4.46674	4.04448
14178	1422243_at	Fgf7	fibroblast growth factor 7	2	125860519	125916261	NM_008008|NP_032034	Mm.330557	ENSMUSG00000027208	15q15-q21.1	2252	FGF7	MGI:95521	2	syntenic	Fgf7	fibroblast growth factor 7	B	-14.6387	-4.37039	0.29855	20.6832	0	0	mesenchyme	9.23888	9.78122	9.5648	4.81298	5.60355	5.58125	4.93574	5.05732	5.37368	4.93581	5.12769	4.99318
12043	1437122_at	Bcl2	B-cell leukemia/lymphoma 2	1	-108608349	-108610867	NM_009741|NM_177410|NP_033871|NP_803129|XM_001476583|XP_001476633	Mm.257460	ENSMUSG00000057329	18q21.3	596	BCL2	MGI:88138	1	59.8	Bcl2	B-cell leukemia/lymphoma 2	B	-14.6159	-5.41068	0.370192	42.5381	0	0	mesenchyme	12.0136	11.5722	11.7149	6.64879	7.09658	6.52347	6.40917	6.39038	6.38424	5.92388	6.24557	5.58384
14257	1421442_at	Flt4	FMS-like tyrosine kinase 4	11	49423228	49465731	NM_008029|NP_032055	Mm.3291	ENSMUSG00000020357	5q35.3	2324	FLT4	MGI:95561	11	25	Flt4	FMS-like tyrosine kinase 4	B	-14.5941	-3.98686	0.273182	15.855	0	0	mesenchyme	10.1372	9.13776	9.76705	5.57391	5.73046	5.66685	5.60324	5.64059	5.73479	5.95988	5.74668	5.58793
18074	1423516_a_at	Nid2	nidogen 2	14	20570478	20631009	NM_008695|NP_032721	Mm.20348	ENSMUSG00000021806	14q21-q22	22795	NID2	MGI:1298229	14	syntenic	Nid2	nidogen 2	B	-14.5831	-5.22899	0.358566	37.5044	0	0	mesenchyme	9.73766	9.62151	9.77752	4.91731	5.1664	4.93658	4.04793	4.16122	4.4827	4.34216	4.05686	4.23802
22215	1445727_at	Ube3a	ubiquitin protein ligase E3A	7	66484119	66562097	NM_001033962|NM_011668|NM_173010|NP_001029134|NP_035798|NP_766598	Mm.9002	ENSMUSG00000025326	15q11-q13	7337	UBE3A	MGI:105098	7	28.65	Ube3a	ubiquitin protein ligase E3A	B	-14.5639	-4.48975	0.308278	22.4672	0	0	mesenchyme	8.4408	9.1264	9.00222	4.34523	4.63479	4.63276	4.53897	3.94341	4.11894	4.39004	4.69023	4.00615
19240	1455946_x_at	Tmsb10	thymosin, beta 10	6	-72907346	-72908226	NM_001039392|NM_025284|NP_001034481|NP_079560	Mm.3532|Mm.391824|Mm.436717	ENSMUSG00000079523	2p11.2	9168	TMSB10	MGI:109146	6	syntenic	Tmsb10	thymosin, beta 10	M	-14.5634	-6.94695	0.477014	123.379	0	0	mesenchyme	12.5456	12.5494	12.7234	5.35392	4.9474	5.22088	5.74087	6.82997	6.51544	5.34067	5.43264	5.55086
74648	1433756_at	S100pbp	S100P binding protein	4	-128828068	-128866726	NM_029036|NP_083312	Mm.172064	ENSMUSG00000040928	1p35.1	64766	S100PBP	MGI:1921898	4	syntenic	S100pbp	S100P binding protein	C	-14.4789	-4.34153	0.299852	20.2736	0	0	mesenchyme	10.4429	10.4241	10.3551	6.2956	5.31728	6.14606	5.794	6.14214	6.17958	6.08946	6.32296	6.30543
11652	1421324_a_at	Akt2	thymoma viral proto-oncogene 2	7	28376578	28424472	NM_001110208|NM_007434|NP_001103678|NP_031460	Mm.177194	ENSMUSG00000004056	19q13.1-q13.2	208	AKT2	MGI:104874	7	6.5	Akt2	thymoma viral proto-oncogene 2	B	-14.4553	-3.40163	0.23532	10.568	0	0	mesenchyme	10.4072	10.3596	10.2887	6.80898	6.7854	6.95004	6.68017	6.9665	6.99127	7.39126	6.83678	7.14126
18704	1421023_at	Pik3c2a	phosphatidylinositol 3-kinase, C2 domain containing, alpha polypeptide	7	-123480789	-123586972	NM_011083|NP_035213	Mm.3810|Mm.443535	ENSMUSG00000030660	11p15.5-p14	5286	PIK3C2A	MGI:1203729	7	53	Pik3c2a	phosphatidylinositol 3-kinase, C2 domain containing, alpha polypeptide	B	-14.4383	-4.32017	0.299215	19.9756	0	0	mesenchyme	8.41477	8.56323	8.60303	3.77201	3.681	4.20865	4.61521	4.58113	4.2176	4.11236	4.33122	4.3424
20362	1426802_at	2008-09-01	septin 8	11	53333301	53357598	NM_033144|NP_149156	Mm.274399	ENSMUSG00000018398	5q31	23176	2008-09-01	MGI:894310	11	28.75	2008-09-01	septin 8	B	-14.4352	-4.35015	0.301357	20.3951	0	0	mesenchyme	9.41968	9.65339	9.43487	4.90166	5.19869	4.5933	5.54827	5.29374	5.23489	5.55164	4.84265	5.20762
14211	1429660_s_at	Smc2	structural maintenance of chromosomes 2	4	52452120	52501131	NM_008017|NP_032043	Mm.2999	ENSMUSG00000028312	9q31.1	10592	SMC2	MGI:106067	4	18.5	Smc2	structural maintenance of chromosomes 2	B	-14.4302	-5.21495	0.36139	37.1412	0	0	mesenchyme	9.19583	9.12517	9.2042	3.79829	3.8664	3.77968	4.23088	4.52855	4.67894	3.55317	3.76888	3.43629
67772	1437297_at	Chd8	chromodomain helicase DNA binding protein 8	14	-52817825	-52857247	NM_201637|NP_963999	Mm.289934	ENSMUSG00000053754	14q11.2	57680	CHD8	MGI:1915022	14	syntenic	Chd8	chromodomain helicase DNA binding protein 8	C	-14.4035	-3.84297	0.266809	14.3499	0	0	mesenchyme	8.33564	7.99871	8.13701	4.70479	4.18023	4.007	4.13404	4.44509	4.55025	3.98967	4.29151	4.52476
12140	1450779_at	Fabp7	fatty acid binding protein 7, brain	10	57504728	57508256	NM_021272|NP_067247	Mm.3644	ENSMUSG00000019874	6q22-q23	2173	FABP7	MGI:101916	10	syntenic	Fabp7	fatty acid binding protein 7, brain	B	-14.3924	-4.56946	0.31749	23.7435	0	0	mesenchyme	8.45372	9.63543	9.32865	4.67726	4.40299	4.39678	4.52095	4.79219	4.37976	4.6403	4.84717	4.47087
52225	1446823_at	D4Ertd103e	DNA segment, Chr 4, ERATO Doi 103, expressed	4															-14.3902	-3.67131	0.255125	12.7401	0	0	mesenchyme	6.29909	6.04268	5.46252	2.25565	2.0386	2.33653	2.26012	2.20933	2.39108	2.31423	2.12365	2.4419
114332	1453128_at	Lyve1	lymphatic vessel endothelial hyaluronan receptor 1	7	-117994120	-118006467	NM_053247|NP_444477	Mm.396078	ENSMUSG00000030787	11p15	10894	LYVE1	MGI:2136348	7	syntenic	Lyve1	lymphatic vessel endothelial hyaluronan receptor 1	B	-14.3701	-4.17073	0.290236	18.01	0	0	mesenchyme	8.38682	8.87894	9.00296	5.00952	4.63579	4.5437	4.14585	4.5042	4.79177	4.73178	4.63216	4.27484
12029	1418421_at	Bcl6b	B-cell CLL/lymphoma 6, member B	11	-70037629	-70043223	NM_007528|NP_031554	Mm.12930	ENSMUSG00000000317	17p13.1	255877	BCL6B	MGI:1278332	11	syntenic	Bcl6b	B-cell CLL/lymphoma 6, member B	B	-14.3665	-3.86942	0.269336	14.6154	0	0	mesenchyme	9.80935	9.85975	9.44154	6.01939	5.72184	5.83022	5.5716	5.828	5.79785	6.3075	5.96275	5.46806
17536	1447861_x_at	Meis2	Meis homeobox 2	2	-115688804	-115890849	NM_010825|NP_034955	Mm.247566|Mm.471935	ENSMUSG00000027210	15q14	4212	MEIS2	MGI:108564	2	64	Meis2	Meis homeobox 2	B	-14.3591	-6.53681	0.455237	92.849	0	0	mesenchyme	10.8683	10.6479	10.8038	4.38176	4.3802	4.97997	2.91085	4.17628	4.396	4.74771	4.17014	3.98554
12006	1421341_at	Axin2	axin2	11	108781662	108812095	NM_015732|NP_056547	Mm.71710	ENSMUSG00000000142	17q23-q24	8313	AXIN2	MGI:1270862	11	70	Axin2	axin2	B	-14.3515	-4.51395	0.314528	22.8472	0	0	mesenchyme	8.76349	8.88003	8.88543	4.20793	4.81219	4.64169	4.30165	4.70544	4.10883	4.32673	4.15846	3.69841
14702	1428156_at	Gng2	guanine nucleotide binding protein (G protein), gamma 2	14	-20691780	-20796471	NM_001038637|NM_010315|NP_001033726|NP_034445	Mm.41737	ENSMUSG00000043004	14q21	54331	GNG2	MGI:102705	14	2.5	Gng2	guanine nucleotide binding protein (G protein), gamma 2	B	-14.3403	-3.6095	0.251702	12.2058	0	0	mesenchyme	9.76745	9.74574	9.68758	6.37998	6.40801	6.38773	5.84642	5.92059	6.22079	6.17581	5.97126	5.80625
14886	1425628_a_at	Gtf2i	general transcription factor II I	5	-134713703	-134790616	NM_001080746|NM_001080747|NM_001080748|NM_001080749|NM_010365|NP_001074215|NP_001074216|NP_001074217|NP_001074218|NP_034495	Mm.261570|Mm.412191	ENSMUSG00000060261	7q11.23	2969	GTF2I	MGI:1202722	5	75	Gtf2i	general transcription factor II I	B	-14.3338	-5.21457	0.363794	37.1314	0	0	mesenchyme	10.7114	10.7572	10.8155	4.99264	6.0252	5.24164	5.35557	5.69136	6.11842	5.89251	5.64134	4.96241
12562	1433956_at	Cdh5	cadherin 5	8	106625524	106668402	NM_009868|NP_033998	Mm.21767	ENSMUSG00000031871	16q22.1	1003	CDH5	MGI:105057	8	51	Cdh5	cadherin 5	B	-14.3039	-5.13665	0.359108	35.1792	0	0	mesenchyme	9.30356	8.27397	9.10424	3.81555	3.27561	3.86933	3.21142	3.67466	3.77387	4.07913	4.03366	4.08221
18162	1435184_at	Npr3	natriuretic peptide receptor 3	15	-11769651	-11835429	NM_001039181|NM_008728|NP_001034270|NP_032754	Mm.25259	ENSMUSG00000022206	5p14-p13	4883	NPR3	MGI:97373	15	6.7	Npr3	natriuretic peptide receptor 3	B	-14.299	-3.8055	0.266137	13.982	0	0	mesenchyme	8.0007	7.73265	7.6394	4.24902	3.76888	3.86791	4.12421	4.337	4.2323	3.87189	3.67302	3.7445
67278	1424014_at	2900092E17Rik	RIKEN cDNA 2900092E17 gene	7	-134158564	-134160866	NM_030240|NP_084516	Mm.345385	ENSMUSG00000030680	16p11.2	79447	C16orf53	MGI:1914528	7	syntenic	2900092E17Rik	RIKEN cDNA 2900092E17 gene	C	-14.298	-3.65121	0.255364	12.5638	0	0	mesenchyme	10.6572	10.3145	10.4632	6.76513	7.08482	6.86146	7.16778	6.57384	6.69981	6.59238	7.08932	6.60938
17755	1450397_at	Mtap1b	microtubule-associated protein 1B	13	-100191418	-100286557	NM_008634|NP_032660	Mm.4173|Mm.474609|Mm.474896	ENSMUSG00000052727	5q13	4131	MAP1B	MGI:1306778	13	51	Mtap1b	microtubule-associated protein 1B	B	-14.2905	-5.40328	0.378102	42.3202	0	0	mesenchyme	10.0785	9.57336	9.88171	4.53864	5.03674	4.65096	3.79756	4.76033	4.0846	4.77063	4.49573	3.83594
22698	1427590_at	Zfp39	zinc finger protein 39	11	-58701654	-58717727	NM_011758|NP_035888	Mm.127646	ENSMUSG00000037001										-14.2805	-4.20701	0.294599	18.4687	0	0	mesenchyme	7.70053	7.78131	7.69536	3.8617	3.69599	3.47512	3.27434	4.1305	3.26817	3.37319	3.1908	3.39874
12316	1452459_at	Aspm	asp (abnormal spindle)-like, microcephaly associated (Drosophila)	1	141351349	141390665	NM_009791|NP_033921	Mm.168523	ENSMUSG00000033952	1q31	259266	ASPM	MGI:1334448	1	syntenic	Aspm	asp (abnormal spindle)-like, microcephaly associated (Drosophila)	B	-14.2776	-4.60648	0.322637	24.3606	0	0	mesenchyme	8.34741	8.47546	8.36048	4.23516	3.96032	3.72457	3.4948	3.25679	3.64484	3.45599	4.28556	4.03372
78795	1454213_at	Armc9	armadillo repeat containing 9	1	88051354	88174859	NM_027456|NM_030184|NP_081732|NP_084460	Mm.379264	ENSMUSG00000062590	2q37.1	80210	ARMC9	MGI:1926045	1	syntenic	Armc9	armadillo repeat containing 9	C	-14.2701	-3.6474	0.255597	12.5307	0	0	mesenchyme	7.67908	7.71466	7.38931	3.64146	4.08871	3.81722	3.85506	4.19608	3.7711	4.25643	3.71529	4.18123
94224	1422960_at	Srd5a2	steroid 5 alpha-reductase 2	17	-74367045	-74397256	NM_053188|NP_444418	Mm.38933	ENSMUSG00000038541	2p23	6716	SRD5A2	MGI:2150380	17	syntenic	Srd5a2	steroid 5 alpha-reductase 2	B	-14.2678	-3.91523	0.274411	15.087	0	0	mesenchyme	7.80615	7.8533	7.51918	3.8736	3.84718	4.17455	3.86962	4.09776	3.74076	3.23949	3.72516	3.73069
54616	1421339_at	Extl3	exostoses (multiple)-like 3	14	-65670899	-65699312	NM_018788|NP_061258	Mm.103748	ENSMUSG00000021978	8p21	2137	EXTL3	MGI:1860765	14	syntenic	Extl3	exostoses (multiple)-like 3	B	-14.2675	-5.64414	0.395594	50.0098	0	0	mesenchyme	9.8005	9.52961	9.5896	3.80675	4.01633	4.04629	4.12612	3.75928	3.39193	5.03035	3.52425	4.26058
117589	1450363_at	Asb7	ankyrin repeat and SOCS box-containing 7	7	-73789456	-73834447	NM_080443|NM_178236|NP_536691|NP_839954|NR_003961	Mm.34785	ENSMUSG00000030509	15	140460	ASB7	MGI:2152835	7	syntenic	Asb7	ankyrin repeat and SOCS box-containing 7	B	-14.2538	-3.59412	0.252152	12.0764	0	0	mesenchyme	9.00787	9.21805	9.16875	5.4831	5.15466	5.48921	5.33987	5.64859	5.69273	5.96101	5.6855	5.38228
270192	1460617_s_at	Rab6b	RAB6B, member RAS oncogene family	9	103014403	103087600	NM_173781|NP_776142	Mm.335395	ENSMUSG00000032549	3q22.1	51560	RAB6B	MGI:107283	9	56	Rab6b	RAB6B, member RAS oncogene family	C	-14.2303	-3.93679	0.276648	15.3141	0	0	mesenchyme	7.66047	7.45044	7.48756	3.62641	4.00797	3.48223	3.95784	3.56628	3.60762	3.09021	3.3705	3.65526
319996	1433779_at	Casc4	cancer susceptibility candidate 4	2	121692705	121761943	NM_177054|NM_199038|NP_796028|NP_950239	Mm.292109	ENSMUSG00000060227	15q15.3	113201	CASC4	MGI:2443129	2	syntenic	Casc4	cancer susceptibility candidate 4	B	-14.1932	-6.37012	0.448814	82.7177	0	0	mesenchyme	9.74951	9.66995	9.80357	3.66102	3.8742	2.91418	3.07686	2.69991	2.86299	4.4877	3.51889	3.24219
78287	1429517_at	Zfyve20	zinc finger, FYVE domain containing 20	6	-92136705	-92164805	NM_030081|NP_084357	Mm.290734	ENSMUSG00000014550	3p25.1	64145	ZFYVE20	MGI:1925537	6	syntenic	Zfyve20	zinc finger, FYVE domain containing 20	C	-14.178	-4.82487	0.340306	28.342	0	0	mesenchyme	8.29937	8.67202	8.42903	3.79436	4.16834	3.09373	3.59445	4.26846	3.39193	3.34958	3.56311	3.55346
224109	1451174_at	Lrrc33	leucine rich repeat containing 33	16	-32142910	-32165562	NM_146069|NP_666181	Mm.33498	ENSMUSG00000052384	3q29	375387	LRRC33	MGI:2445095	16	syntenic	Lrrc33	leucine rich repeat containing 33	C	-14.1694	-3.46149	0.244294	11.0157	0	0	mesenchyme	8.60983	8.42651	8.48003	5.30414	4.7992	4.74753	5.39672	5.10391	4.97505	5.2076	4.99536	4.86616
108912	1455983_at	Cdca2	cell division cycle associated 2	14	-68294410	-68333667	NM_001110162|NM_175384|NP_001103632|NP_780593	Mm.33831	ENSMUSG00000048922	8p21.2	157313	CDCA2	MGI:1919787	14	syntenic	Cdca2	cell division cycle associated 2	C	-14.1594	-4.1957	0.29632	18.3245	0	0	mesenchyme	9.45599	9.49003	9.20742	4.91543	5.12184	4.52697	5.47833	5.23699	5.40258	5.38995	5.16875	5.45818
228491	1437305_at	Zfp770	zinc finger protein 770	2	-114019200	-114027168	NM_175466|NP_780675	Mm.132523	ENSMUSG00000040321	15q14	54989	ZNF770	MGI:2445100	2	syntenic	Zfp770	zinc finger protein 770	C	-14.1503	-3.94149	0.278544	15.3641	0	0	mesenchyme	7.82354	8.07336	8.02293	4.2767	3.97828	3.706	4.10539	4.40538	4.29626	3.54164	3.95223	4.02424
21387	1456033_at	Tbx4	T-box 4	11	85703564	85729599	NM_011536|NM_172798|NP_035666|NP_766386	Mm.275336	ENSMUSG00000000094	17q21-q22	9496	TBX4	MGI:102556	11	49	Tbx4	T-box 4	B	-14.1299	-3.81693	0.270132	14.0932	0	0	mesenchyme	7.54837	7.47157	6.92549	3.57026	3.42139	3.50781	3.54958	3.29742	3.19958	3.83705	3.31841	3.78243
18933	1432129_a_at	Prrx1	paired related homeobox 1	1	-165185407	-165243781	NM_001025570|NM_011127|NM_175686|NP_001020741|NP_035257|NP_783617	Mm.288642	ENSMUSG00000026586	1q24	5396	PRRX1	MGI:97712	1	85.4	Prrx1	paired related homeobox 1	B	-14.101	-7.51177	0.532713	182.502	0	0	mesenchyme	11.8119	11.9593	11.9777	5.45086	5.32187	5.05973	4.33829	3.98801	4.27867	3.95944	3.4133	3.83052
13610	1460661_at	S1pr3	sphingosine-1-phosphate receptor 3	13	51504132	51518166	NM_010101|NP_034231	Mm.136736	ENSMUSG00000067586	9q22.1-q22.2	1903	S1PR3	MGI:1339365	13	syntenic	S1pr3	sphingosine-1-phosphate receptor 3	B	-14.0688	-3.80485	0.270446	13.9757	0	0	mesenchyme	9.63986	9.50122	9.46437	5.45741	5.77895	6.16413	5.42866	5.74949	6.05837	5.52242	5.90508	5.50819
22385	1437420_at	Baz1b	bromodomain adjacent to zinc finger domain, 1B	5	135663192	135721999	NM_011714|NP_035844	Mm.40331	ENSMUSG00000002748	7q11.23	9031	BAZ1B	MGI:1353499	5	syntenic	Baz1b	bromodomain adjacent to zinc finger domain, 1B	B	-14.0501	-5.50204	0.391601	45.3188	0	0	mesenchyme	10.4045	10.2867	10.4867	4.91278	4.60541	5.15276	5.15457	5.56512	5.11097	5.09635	3.97234	4.44512
71819	1450827_at	Kif23	kinesin family member 23	9	-61765300	-61794564	NM_024245|NP_077207	Mm.259374	ENSMUSG00000032254	15q23	9493	KIF23	MGI:1919069	9	syntenic	Kif23	kinesin family member 23	B	-14.048	-5.52154	0.393049	45.9355	0	0	mesenchyme	9.11978	8.93873	9.03884	2.69257	3.35699	3.42322	3.41324	3.96684	4.18597	3.23467	3.25384	4.07088
12419	1421932_at	Cbx5	chromobox homolog 5 (Drosophila HP1a)	15	-103021976	-103045783	NM_001076789|NM_001110216|NM_007626|NP_001070257|NP_001103686|NP_031652	Mm.262059	ENSMUSG00000009575	12q13.13	23468	CBX5	MGI:109372	15	syntenic	Cbx5	chromobox homolog 5 (Drosophila HP1a)	B	-14.0128	-5.21232	0.371967	37.0735	0	0	mesenchyme	9.66405	9.91812	9.70415	5.05622	4.30193	4.58985	4.91507	4.27394	4.40697	3.66323	4.92719	4.8137
214764	1451391_at	2700050L05Rik	RIKEN cDNA 2700050L05 gene	7	140829388	140864653	NM_145995|NM_178115|NP_666107|NP_835216	Mm.174044	ENSMUSG00000039990	10q26.13	26098	C10orf137	MGI:1919831	7	syntenic	2700050L05Rik	RIKEN cDNA 2700050L05 gene	C	-14.0054	-4.29259	0.306495	19.5974	0	0	mesenchyme	8.08725	8.65194	8.22065	4.20152	4.2283	3.99115	3.59896	4.04348	4.29245	4.46946	3.67374	3.74713
17968	1421592_at	Ncam2	neural cell adhesion molecule 2	16	81200941	81624532	NM_001113208|NM_010954|NP_001106679|NP_035084	Mm.433941	ENSMUSG00000022762	21q21.1	4685	NCAM2	MGI:97282	16	56	Ncam2	neural cell adhesion molecule 2	B	-13.9936	-3.51838	0.251429	11.4588	0	0	mesenchyme	8.33677	8.22918	8.10966	4.37718	4.69661	4.58311	4.93586	5.006	4.69646	4.78636	4.92702	4.35275
66331	1431080_at	1700021K10Rik	RIKEN cDNA 1700021K10 gene	8				Mm.376234	ENSMUSG00000074341										-13.977	-4.54445	0.325139	23.3354	0	0	mesenchyme	7.47679	8.51679	7.83602	3.64753	2.78382	3.3745	3.30422	3.39193	3.50867	3.46369	3.57649	3.53789
15569	1433052_at	Elavl2	ELAV (embryonic lethal, abnormal vision, Drosophila)-like 2 (Hu antigen B)	4	-90917456	-91038746	NM_010486|NM_207685|NM_207686|NP_034616|NP_997568|NP_997569	Mm.318042	ENSMUSG00000008489	9p21	1993	ELAVL2	MGI:1100887	4	42.6	Elavl2	ELAV (embryonic lethal, abnormal vision, Drosophila)-like 2 (Hu antigen B)	B	-13.9718	-4.53203	0.324369	23.1353	0	0	mesenchyme	6.76828	7.46339	7.5652	3.35551	2.60578	2.56143	2.42901	2.75189	2.47457	2.59831	2.82482	3.00108
16876	1419324_at	Lhx9	LIM homeobox protein 9	1	-140727523	-140739021	NM_001025565|NM_001042577|NM_010714|NP_001020736|NP_001036042|NP_034844	Mm.250732|Mm.446030	ENSMUSG00000019230	1q31-q32	56956	LHX9	MGI:1316721	1	syntenic	Lhx9	LIM homeobox protein 9	B	-13.9442	-3.7468	0.2687	13.4245	0	0	mesenchyme	8.36675	8.98111	9.1218	5.2079	5.19797	4.87007	5.21755	4.75544	5.11867	5.31599	4.97777	5.02641
170829	1419342_at	Tram2	translocating chain-associating membrane protein 2	1	-20991477	-21069290	NM_133252|NM_177409|NP_573515|NP_803128	Mm.185680|Mm.273241	ENSMUSG00000041779	6p21.1-p12	9697	TRAM2	MGI:1924817	1	syntenic	Tram2	translocating chain-associating membrane protein 2	B	-13.9436	-4.57831	0.328344	23.8896	0	0	mesenchyme	9.15967	8.82765	9.20642	5.10325	4.22731	4.65318	4.95054	4.40442	4.32957	4.24061	3.99809	4.46946
24052	1450805_at	Sgcd	sarcoglycan, delta (dystrophin-associated glycoprotein)	11	-46792284	-47192804	NM_011891|NP_036021	Mm.338890	ENSMUSG00000020354	5q33-q34	6444	SGCD	MGI:1346525	11	syntenic	Sgcd	sarcoglycan, delta (dystrophin-associated glycoprotein)	B	-13.9224	-3.36762	0.241884	10.3218	0	0	mesenchyme	7.42129	7.87412	7.22213	4.09013	4.02186	4.25863	4.32345	3.97037	4.09323	4.24441	4.32345	3.91854
19058	1421786_at	Ppp3r1	protein phosphatase 3, regulatory subunit B, alpha isoform (calcineurin B, type I)	11	17059300	17100383	NM_024459|NP_077779	Mm.41840	ENSMUSG00000033953	2p15	5534	PPP3R1	MGI:107172	11	syntenic	Ppp3r1	protein phosphatase 3, regulatory subunit B, alpha isoform (calcineurin B,	B	-13.9214	-3.78813	0.272107	13.8147	0	0	mesenchyme	7.4787	7.8275	7.73593	3.95451	4.05571	3.67103	3.84741	3.83907	3.84237	4.46546	3.82829	3.52942
21388	1425695_at	Tbx5	T-box 5	5	120284671	120334481	NM_011537|NP_035667	Mm.103636	ENSMUSG00000018263	12q24.1	6910	TBX5	MGI:102541	5	65	Tbx5	T-box 5	B	-13.9005	-3.45873	0.248821	10.9947	0	0	mesenchyme	9.42078	9.12325	9.43613	5.80199	5.80965	6.02654	6.1562	5.68952	6.08748	5.47598	6.02892	5.73562
50709	1445565_at	Hist1h1e	histone cluster 1, H1e	13	-23712497	-23714427	NM_015787|NP_056602	Mm.170587	ENSMUSG00000051627	6p21.3	3008	HIST1H1E	MGI:1931527	13	syntenic	Hist1h1e	histone cluster 1, H1e	B	-13.8992	-6.55826	0.471843	94.2394	0	0	mesenchyme	11.8877	11.9722	12.0292	5.25739	4.7999	4.51186	6.16742	6.06933	5.83964	5.80707	4.74797	5.44264
235442	1426800_at	Rab8b	RAB8B, member RAS oncogene family	9	-66691470	-66767494	NM_173413|NP_775589	Mm.260376	ENSMUSG00000036943	15q22.2	51762	RAB8B	MGI:2442982	9	syntenic	Rab8b	RAB8B, member RAS oncogene family	B	-13.897	-4.39946	0.316577	21.1043	0	0	mesenchyme	9.7632	9.92275	9.55095	4.98452	5.64079	5.39623	5.23826	4.94557	5.00226	5.70562	5.32452	5.87774
170798	1421754_at	AY036118	cDNA sequence AY036118	17			XR_002323|XR_004526		ENSMUSG00000045999										-13.8772	-3.65591	0.263448	12.6049	0	0	mesenchyme	13.547	13.4909	13.6574	9.94343	9.74884	9.3155	10.1031	10.0797	9.87875	10.2035	9.92606	9.98381
319236	1445271_at	9230105E10Rik	RIKEN cDNA 9230105E10 gene	7	-111488390	-111501852	NM_175677|NP_783608	Mm.425502	ENSMUSG00000057143										-13.8455	-3.80943	0.275139	14.0202	0	0	mesenchyme	7.25566	7.48562	7.11306	3.31559	3.09297	3.23604	3.47077	3.30123	3.69355	3.93535	3.54429	3.68836
14897	1451158_at	Trip12	thyroid hormone receptor interactor 12	1	-84717763	-84835879	NM_133975|NP_598736	Mm.209265	ENSMUSG00000026219	2q36.3	9320	TRIP12	MGI:1309481	1	syntenic	Trip12	thyroid hormone receptor interactor 12	C	-13.8449	-5.26084	0.379983	38.3417	0	0	mesenchyme	10.5893	10.4429	10.5842	4.92511	5.70042	5.66018	4.84781	5.29333	6.04813	5.38969	4.76305	4.87416
75725	1453743_x_at	Phf14	PHD finger protein 14	6	11875880	11958012	NM_029404|NP_083680	Mm.212411	ENSMUSG00000029629	7p21.3	9678	PHF14	MGI:1923539	6	syntenic	Phf14	PHD finger protein 14	B	-13.8308	-3.57259	0.258307	11.8975	0	0	mesenchyme	10.5077	10.3852	10.482	6.88137	6.80324	7.19145	7.04895	7.04462	6.86446	6.34126	7.07176	6.72442
329152	1458464_at	Hecw2	HECT, C2 and WW domain containing E3 ubiquitin protein ligase 2	1	-53987660	-54097336	NM_001001883|NM_172655|NP_001001883|NP_766243	Mm.444911|Mm.447527	ENSMUSG00000042807	2q32.3-q33.1	57520	HECW2	MGI:2685817	1	syntenic	Hecw2	HECT, C2 and WW domain containing E3 ubiquitin protein ligase 2	C	-13.8271	-3.77813	0.273241	13.7192	0	0	mesenchyme	6.44228	6.71098	6.55617	3.29474	2.90531	2.86457	2.56056	3.07521	2.77648	2.49034	2.54718	2.61073
14594	1451843_a_at	Ggta1	glycoprotein galactosyltransferase alpha 1, 3	2	-35255733	-35316848	NM_010283|NP_034413	Mm.281124	ENSMUSG00000035778	9q33.2-q34.11	2681	GGTA1	MGI:95704	2	25	Ggta1	glycoprotein galactosyltransferase alpha 1, 3	M	-13.8183	-5.90315	0.427197	59.8446	0	0	mesenchyme	10.3656	10.3205	10.5653	4.73769	5.32517	4.46039	3.81694	3.75995	4.16942	4.54836	4.69209	5.11576
320636	1440726_at	A230062I15Rik	RIKEN cDNA A230062I15 gene	18				Mm.446672											-13.7916	-3.42759	0.248528	10.7599	0	0	mesenchyme	5.18778	6.03345	5.79195	2.25292	2.15338	2.25972	2.22228	2.21375	2.28994	2.08669	2.43354	2.27901
27401	1460247_a_at	Skp2	S-phase kinase-associated protein 2 (p45)	15	-9041741	-9070207	NM_013787|NM_145468|NP_038815|NP_663443	Mm.35584	ENSMUSG00000054115	5p13	6502	SKP2	MGI:1351663	15	syntenic	Skp2	S-phase kinase-associated protein 2 (p45)	B	-13.7765	-4.59983	0.333889	24.2487	0	0	mesenchyme	8.66224	8.90956	8.90648	3.73845	4.87648	4.4949	4.64815	4.21532	4.15952	3.96758	4.02528	3.91065
64406	1422914_at	Sp5	trans-acting transcription factor 5	2	70312979	70315783	NM_022435|NP_071880	Mm.423397	ENSMUSG00000075304	2q31.1	389058	SP5	MGI:1927715	2	40	Sp5	trans-acting transcription factor 5	C	-13.7637	-3.59178	0.26096	12.0569	0	0	mesenchyme	9.26457	9.07776	8.82582	5.1169	5.75422	5.20271	5.49249	5.7359	5.40436	5.64322	5.25458	5.57404
13435	1460324_at	Dnmt3a	DNA methyltransferase 3A	12	3806979	3914443	NM_007872|NM_153743|NP_031898|NP_714965	Mm.5001|Mm.470389	ENSMUSG00000020661	2p23	1788	DNMT3A	MGI:1261827	12	syntenic	Dnmt3a	DNA methyltransferase 3A	B	-13.7439	-3.94418	0.286976	15.3927	0	0	mesenchyme	11.4645	11.297	11.3763	6.98673	7.22118	7.12543	7.71841	7.72468	7.74013	7.74067	7.29294	7.36565
11798	1437533_at	Xiap	X-linked inhibitor of apoptosis	21	39421012	39462841	NM_009688|NP_033818	Mm.259879	ENSMUSG00000025860	Xq25	331	XIAP	MGI:107572	X	syntenic	Xiap	X-linked inhibitor of apoptosis	B	-13.7216	-3.57801	0.260757	11.9423	0	0	mesenchyme	6.46501	6.78509	6.525	2.55084	3.0117	2.7531	3.0803	2.89112	3.17676	3.29195	3.10139	3.26608
207165	1456615_a_at	Bptf	bromodomain PHD finger transcription factor	11	-106894394	-106993236	NM_176850|NP_789820	Mm.343986	ENSMUSG00000040481	17q24.3	2186	BPTF	MGI:2444008	11	syntenic	Bptf	bromodomain PHD finger transcription factor	M	-13.7002	-5.66602	0.413572	50.774	0	0	mesenchyme	10.5769	9.44649	10.3667	5.10172	4.33465	3.64854	4.76724	4.42234	4.63834	4.58813	4.60024	4.07513
26466	1427830_at	Zfp260	zinc finger protein 260	7	30880094	30892633	NM_011981|NP_036111	Mm.195092	ENSMUSG00000049421	19q13.12	339324	ZNF260	MGI:1347071	7	7	Zfp260	zinc finger protein 260	C	-13.696	-4.0808	0.297956	16.9217	0	0	mesenchyme	9.39189	9.44885	9.42177	4.86156	5.9296	5.26313	4.9828	5.33659	5.36795	5.66418	5.38332	5.27118
14172	1449545_at	Fgf18	fibroblast growth factor 18	11	-33017430	-33047400	NM_008005|NP_032031	Mm.339812	ENSMUSG00000057967	5q34	8817	FGF18	MGI:1277980	11	syntenic	Fgf18	fibroblast growth factor 18	B	-13.6467	-4.32422	0.316868	20.0318	0	0	mesenchyme	8.97348	8.36717	8.69699	4.31254	4.56492	4.39943	4.67809	4.34397	4.76655	4.21573	4.23312	3.6806
18584	1418407_at	Pde8a	phosphodiesterase 8A	7	88358689	88478508	NM_008803|NP_032829	Mm.458069	ENSMUSG00000025584	15q25.3	5151	PDE8A	MGI:1277116	7	syntenic	Pde8a	phosphodiesterase 8A	B	-13.6347	-3.68355	0.27016	12.8487	0	0	mesenchyme	7.33894	7.38052	7.44869	3.65944	3.08462	3.75815	3.70323	3.69051	4.02392	3.65237	3.76163	4.01859
269252	1438692_at	Gtf3c4	general transcription factor IIIC, polypeptide 4	2	-28681094	-28695806	NM_172977|NP_766565	Mm.26043|Mm.426277	ENSMUSG00000035666	9q34.13	9329	GTF3C4	MGI:2138937	2	syntenic	Gtf3c4	general transcription factor IIIC, polypeptide 4	C	-13.6263	-3.57192	0.262134	11.892	0	0	mesenchyme	8.79809	9.03792	8.78875	5.09081	5.02549	5.46734	5.42908	5.54599	5.35334	5.44086	4.84631	5.52778
51864	1444330_at	D2Ertd173e	DNA segment, Chr 2, ERATO Doi 173, expressed	2															-13.6017	-3.64046	0.267648	12.4706	0	0	mesenchyme	7.12543	7.02156	6.80135	3.68532	3.47224	3.08533	3.2215	3.05795	3.35395	3.69391	3.47224	3.03842
18004	1453612_at	Nek1	NIMA (never in mitosis gene a)-related expressed kinase 1	8	63472016	63609031	NM_175089|NP_780298	Mm.116649	ENSMUSG00000031644	4q33	4750	NEK1	MGI:97303	8	32	Nek1	NIMA (never in mitosis gene a)-related expressed kinase 1	B	-13.5773	-3.87144	0.285142	14.6359	0	0	mesenchyme	8.76915	8.81038	8.86126	5.32928	4.66119	5.23028	4.71744	4.89672	5.34081	4.63956	5.02458	4.63956
277154	1439064_at	BC030046	cDNA sequence BC030046	14			XM_001476299|XM_147850|XP_001476349|XP_147850	Mm.319347	ENSMUSG00000075592	14q12	57523	NYNRIN	MGI:2652872	14	syntenic	Nynrin	NYN domain and retroviral integrase containing	C	-13.572	-4.80521	0.354055	27.9584	0	0	mesenchyme	10.5895	10.4351	10.7524	6.4021	6.19409	6.08316	5.94528	5.69591	5.12578	5.52895	5.39523	5.71384
72895	1437206_at	Setd5	SET domain containing 5	6	113027632	113103418	NM_028385|NP_082661	Mm.367159	ENSMUSG00000034269	3p25.3	55209	SETD5	MGI:1920145	6	syntenic	Setd5	SET domain containing 5	B	-13.5405	-3.79717	0.280431	13.9015	0	0	mesenchyme	8.22568	8.03488	8.30747	4.46883	4.18042	4.38586	4.59621	4.42924	4.44834	4.77783	4.47405	3.76876
68859	1456641_at	1190007F08Rik	RIKEN cDNA 1190007F08 gene	4			XR_035126|XR_035127	Mm.260690	ENSMUSG00000073697	1p36.32	388588	LOC388588	MGI:1916109	4	syntenic	1190007F08Rik	RIKEN cDNA 1190007F08 gene	M	-13.5398	-3.40211	0.251267	10.5715	0	0	mesenchyme	10.8907	10.6967	10.8645	7.24641	7.16107	7.11911	7.50091	7.84307	7.5296	7.31474	7.37649	7.6456
77480	1436607_a_at	C330002I19Rik	RIKEN cDNA C330002I19 gene	12	25659796	25744562	NM_001081378|NP_001074847	Mm.250641|Mm.475357	ENSMUSG00000036333	2p24	57498	KIDINS220	MGI:1924730	12	syntenic	Kidins220	kinase D-interacting substrate 220	B	-13.5251	-3.72865	0.275684	13.2567	0	0	mesenchyme	8.20725	8.2981	8.08725	4.31952	4.39386	4.18783	4.28519	4.64036	4.3434	5.12573	4.50538	4.41868
666173	1444435_at	Vps13b	vacuolar protein sorting 13B (yeast)	15	35301300	35860984	NM_177151|NP_796125|XM_981774|XM_986525|XP_986868|XP_991619	Mm.309250	ENSMUSG00000037646	8q22.2	157680	VPS13B	MGI:1916380	15	syntenic	Vps13b	vacuolar protein sorting 13B (yeast)	B	-13.5066	-4.01879	0.297541	16.2097	0	0	mesenchyme	8.59475	8.47003	8.76002	4.13943	4.58169	4.59668	4.80121	4.37496	4.66885	4.18961	5.07407	4.87883
236930	1424766_at	Ercc6l	excision repair cross-complementing rodent repair deficiency complementation group 6 - like	21	-99338295	-99352366	NM_146235|NP_666347	Mm.31911	ENSMUSG00000051220	Xq13.1	54821	ERCC6L	MGI:2654144	X	syntenic	Ercc6l	excision repair cross-complementing rodent repair deficiency complementatio	B	-13.4802	-4.3043	0.319306	19.7571	0	0	mesenchyme	7.82425	8.24548	7.66777	3.50741	3.28057	3.84531	4.11247	3.08799	3.79584	3.73362	3.34968	3.76089
494504	1437604_x_at	Apcdd1	adenomatosis polyposis coli down-regulated 1	18	63081980	63112849	NM_133237|NP_573500	Mm.391102	ENSMUSG00000071847	18p11.22	147495	APCDD1	MGI:3513977	18	syntenic	Apcdd1	adenomatosis polyposis coli down-regulated 1	C	-13.4742	-3.964	0.294193	15.6057	0	0	mesenchyme	7.5278	7.96839	7.43381	4.05686	3.49804	4.05308	3.67859	3.50527	3.97303	3.46042	3.58431	3.30441
107476	1427595_at	Acaca	acetyl-Coenzyme A carboxylase alpha	11	84008939	84215153	NM_133360|NP_579938	Mm.31374	ENSMUSG00000020532	17q21	31	ACACA	MGI:108451	11	syntenic	Acaca	acetyl-Coenzyme A carboxylase alpha	B	-13.4167	-3.77704	0.281517	13.7089	0	0	mesenchyme	8.57656	8.39115	8.56568	4.30602	4.70409	4.9079	5.11567	5.18675	4.73313	4.56179	4.57298	4.51845
72511	1458702_at	2610316D01Rik	RIKEN cDNA 2610316D01 gene	3			XM_895939|XM_923384|XP_901032|XP_928477	Mm.140700											-13.3791	-4.7092	0.351982	26.1583	0	0	mesenchyme	9.0024	9.43073	9.0542	4.04793	3.8742	4.85712	4.93586	4.71581	4.11635	4.255	4.46547	4.81145
110611	1449615_s_at	Hdlbp	high density lipoprotein (HDL) binding protein	1	-95302516	-95375385	NM_133808|NP_598569	Mm.30012	ENSMUSG00000034088	2q37.3	3069	HDLBP	MGI:99256	1	55.3	Hdlbp	high density lipoprotein (HDL) binding protein	B	-13.3718	-4.25443	0.318164	19.0859	0	0	mesenchyme	11.2925	10.9224	11.1592	7.19522	7.17834	6.84519	6.607	7.30668	6.61115	7.0609	6.27027	6.75753
14702	1428156_at	Gng2	guanine nucleotide binding protein (G protein), gamma 2	14	-20691780	-20796471	NM_001038637|NM_010315|NP_001033726|NP_034445	Mm.41737	ENSMUSG00000043004	14q21	54331	GNG2	MGI:102705	14	2.5	Gng2	guanine nucleotide binding protein (G protein), gamma 2	B	-13.3681	-4.34832	0.325275	20.3692	0	0	mesenchyme	8.12286	8.12768	7.58645	3.08815	4.07251	3.48996	3.49605	3.31464	3.4198	3.62904	3.79511	4.07088
72630	1460371_at	Hspa12b	heat shock protein 12B	2	130953147	130971719	NM_028306|NP_082582	Mm.277465	ENSMUSG00000074793	20p13	116835	HSPA12B	MGI:1919880	2	syntenic	Hspa12b	heat shock protein 12B	B	-13.3668	-6.37092	0.476623	82.7636	0	0	mesenchyme	10.835	10.7325	10.8968	4.8221	5.06297	5.29697	4.77519	4.41054	3.93845	3.5767	4.55434	3.61735
71085	1434911_s_at	Arhgap19	Rho GTPase activating protein 19	19	-41844074	-41876524	NM_027667|NP_081943	Mm.21646	ENSMUSG00000025154	10q24.1	84986	ARHGAP19	MGI:1918335	19	syntenic	Arhgap19	Rho GTPase activating protein 19	C	-13.3585	-3.61481	0.270601	12.2509	0	0	mesenchyme	7.70648	7.72676	7.80824	4.09019	4.26058	3.82755	4.48921	4.04453	4.47156	3.83801	3.81349	4.35602
29863	1421353_at	Pde7b	phosphodiesterase 7B	10	-20119527	-20444757	NM_013875|NP_038903	Mm.425617	ENSMUSG00000019990	6q23-q24	27115	PDE7B	MGI:1352752	10	syntenic	Pde7b	phosphodiesterase 7B	B	-13.3569	-4.21394	0.315488	18.5576	0	0	mesenchyme	8.21732	8.30358	8.18326	4.03445	4.23351	4.16524	3.70126	4.5332	4.46884	3.69203	3.65402	3.70449
74998	1455169_at	Rab11fip2	RAB11 family interacting protein 2 (class I)	19	-59979598	-60019267	NM_001033172|NP_001028344	Mm.24167	ENSMUSG00000040022	10q26.11	22841	RAB11FIP2	MGI:1922248	19	syntenic	Rab11fip2	RAB11 family interacting protein 2 (class I)	C	-13.3465	-4.36026	0.326698	20.5385	0	0	mesenchyme	8.3345	8.55546	8.48718	4.22947	3.77166	3.61576	4.64138	4.33355	3.85862	3.70792	4.41629	4.31438
11544	1448333_at	Adprh	ADP-ribosylarginine hydrolase	16	-38445478	-38452769	NM_007414|NP_031440	Mm.20047	ENSMUSG00000002844	3q13.31-q13.33	141	ADPRH	MGI:1098234	16	syntenic	Adprh	ADP-ribosylarginine hydrolase	B	-13.3118	-3.71897	0.279374	13.1681	0	0	mesenchyme	9.01905	8.84451	8.88371	4.56379	5.04704	5.14583	5.48936	5.07256	5.26046	5.38685	5.44431	5.36086
279653	1437360_at	Pcdh19	protocadherin 19	21	-130117399	-130223532	NM_001105245|NM_001105246|NP_001098715|NP_001098716|XM_001473606|XM_205287|XM_975492|XP_001473656|XP_205287|XP_980586	Mm.39738	ENSMUSG00000051323	Xq13.3	57526	PCDH19	MGI:2685563	X	syntenic	Pcdh19	protocadherin 19	C	-13.3074	-4.19416	0.315174	18.3049	0	0	mesenchyme	8.65787	8.98111	8.71731	3.97645	4.30121	4.99354	4.66405	4.58079	4.92714	4.34067	4.60772	4.92988
72568	1428639_at	Lin9	lin-9 homolog (C. elegans)	1	182571464	182620818	NM_001103182|NM_175186|NP_001096652|NP_780395	Mm.275044	ENSMUSG00000058729	1q42.12	286826	LIN9	MGI:1919818	1	syntenic	Lin9	lin-9 homolog (C. elegans)	C	-13.2697	-4.03993	0.304448	16.449	0	0	mesenchyme	7.52749	8.35295	7.79122	3.66255	3.83697	4.14837	3.81385	3.57163	3.9136	4.20865	4.04128	3.45869
17536	1447861_x_at	Meis2	Meis homeobox 2	2	-115688804	-115890849	NM_010825|NP_034955	Mm.247566|Mm.471935	ENSMUSG00000027210	15q14	4212	MEIS2	MGI:108564	2	64	Meis2	Meis homeobox 2	B	-13.2572	-6.30618	0.47568	79.1316	0	0	mesenchyme	9.70571	9.4869	9.82451	3.56783	4.51883	3.8568	2.67814	3.04231	3.18571	2.67059	3.77581	2.99968
14265	1423369_at	Fmr1	fragile X mental retardation syndrome 1 homolog	21	65931729	65971136	NM_008031|NP_032057	Mm.3451	ENSMUSG00000000838	Xq27.3	2332	FMR1	MGI:95564	X	24.5	Fmr1	fragile X mental retardation syndrome 1 homolog	B	-13.2569	-3.77425	0.284701	13.6824	0	0	mesenchyme	9.21339	9.14369	9.37837	4.8942	5.66888	5.3996	5.46451	5.42611	5.7359	5.84304	5.19315	5.61276
24136	1458941_at	Zeb2	zinc finger E-box binding homeobox 2	2	-44839153	-44968799	NM_015753|NP_056568	Mm.440702	ENSMUSG00000026872	2q22.3	9839	ZEB2	MGI:1344407	2	syntenic	Zeb2	zinc finger E-box binding homeobox 2	B	-13.2555	-4.58938	0.346224	24.0736	0	0	mesenchyme	8.29591	8.27173	8.16643	4.27561	4.16024	3.52123	3.51967	3.89576	3.30742	3.80373	3.25152	3.16258
109263	1427171_at	Rlf	rearranged L-myc fusion sequence	4	-120817977	-120861139	NM_001081013|NP_001074482	Mm.215745	ENSMUSG00000049878	1p32	6018	RLF	MGI:1924705	4	syntenic	Rlf	rearranged L-myc fusion sequence	C	-13.2512	-4.22305	0.318692	18.6752	0	0	mesenchyme	7.59932	7.86189	7.90761	3.43691	3.65795	3.27989	4.00293	3.02979	3.41165	4.13352	3.45996	3.68639
66204	1450095_a_at	Acyp1	acylphosphatase 1, erythrocyte (common) type	12	-86613347	-86621385	NM_025421|NP_079697	Mm.311985	ENSMUSG00000008822	14q24.3	97	ACYP1	MGI:1913454	12	syntenic	Acyp1	acylphosphatase 1, erythrocyte (common) type	B	-13.243	-3.5528	0.268277	11.7354	0	0	mesenchyme	10.45	10.8882	10.8534	7.32079	7.36259	7.2799	7.25635	7.08329	6.68714	6.91709	7.23629	7.45614
80985	1421870_at	Trim44	tripartite motif-containing 44	2	-102140275	-102241057	NM_020267|NP_064663	Mm.475647	ENSMUSG00000027189	11p13	54765	TRIM44	MGI:1931835	2	syntenic	Trim44	tripartite motif-containing 44	B	-13.2264	-4.64029	0.350836	24.9382	0	0	mesenchyme	9.16506	9.00958	8.93038	4.2515	3.93894	4.45891	4.86409	4.53202	5.01019	4.18941	3.76299	4.54446
73296	1447869_x_at	Rhobtb3	Rho-related BTB domain containing 3	13	-76006984	-76081272	NM_028493|NP_082769	Mm.276200	ENSMUSG00000021589	5q15	22836	RHOBTB3	MGI:1920546	13	syntenic	Rhobtb3	Rho-related BTB domain containing 3	B	-13.1907	-4.21616	0.31963	18.5862	0	0	mesenchyme	8.77967	8.82986	8.90693	4.92892	4.48466	4.78723	4.91095	5.11123	4.7121	4.10554	4.13424	4.42907
13688	1456613_at	Eif4ebp2	eukaryotic translation initiation factor 4E binding protein 2	10	-60895244	-60915417	NM_010124|NP_034254	Mm.259516	ENSMUSG00000020091	10q21-q22	1979	EIF4EBP2	MGI:109198	10	32	Eif4ebp2	eukaryotic translation initiation factor 4E binding protein 2	B	-13.1874	-3.46058	0.262416	11.0087	0	0	mesenchyme	8.59042	8.65739	8.37254	5.07593	5.24256	4.82256	4.67054	5.26097	5.4943	5.18746	4.92547	5.03609
68879	1426026_at	Prpf6	PRP6 pre-mRNA splicing factor 6 homolog (yeast)	2	181336023	181390366	NM_133701|NP_598462	Mm.292001	ENSMUSG00000002455	20q13.33	24148	PRPF6	MGI:1922946	2	syntenic	Prpf6	PRP6 pre-mRNA splicing factor 6 homolog (yeast)	B	-13.1858	-3.96262	0.300521	15.5908	0	0	mesenchyme	12.0375	11.6196	11.8522	7.78195	7.52374	7.46961	7.98024	8.0635	8.00926	7.99747	7.60631	8.43221
16597	1422227_at	Klf12	Kruppel-like factor 12	14	-100269861	-100549015	NM_010636|NP_034766	Mm.396499|Mm.458816	ENSMUSG00000072294	13q22	11278	KLF12	MGI:1333796	14	47.5	Klf12	Kruppel-like factor 12	B	-13.1837	-4.59836	0.34879	24.224	0	0	mesenchyme	8.78914	8.65739	8.73626	3.52376	4.49563	4.52669	4.3984	3.65376	4.21774	3.67615	4.1685	4.50248
17876	1425349_a_at	Myef2	myelin basic protein expression factor 2, repressor	2	-124914609	-124942609	NM_010852|NP_034982	Mm.18535	ENSMUSG00000027201	15q21.1	50804	MYEF2	MGI:104592	2	73	Myef2	myelin basic protein expression factor 2, repressor	B	-13.1706	-4.28852	0.325613	19.5422	0	0	mesenchyme	10.2901	10.1235	10.425	6.14838	6.71875	6.20983	5.88324	5.67924	5.54482	6.06912	6.01665	5.64891
320452	1446951_at	P4ha3	procollagen-proline, 2-oxoglutarate 4-dioxygenase (proline 4-hydroxylase), alpha polypeptide III	7	107434029	107467490	NM_177161|NP_796135	Mm.150294	ENSMUSG00000051048	11q13.4	283208	P4HA3	MGI:2444049	7	syntenic	P4ha3	procollagen-proline, 2-oxoglutarate 4-dioxygenase (proline 4-hydroxylase),	B	-13.1589	-3.92093	0.297968	15.1467	0	0	mesenchyme	8.36411	7.9254	7.7705	4.23502	3.8527	4.04466	4.47876	3.84391	4.01727	4.60993	3.90469	3.90469
544752	1426771_at	Tug1	taurine upregulated gene 1	11			NR_002321|NR_002322	Mm.390314|Mm.471608	ENSMUSG00000056579	22q12.2	55000	TUG1	MGI:2144114	11	syntenic	Tug1	taurine upregulated gene 1	M	-13.1441	-5.72772	0.435762	52.9925	0	0	mesenchyme	11.6893	11.8946	11.8149	5.71209	6.43306	6.04176	5.64592	5.39243	6.00268	7.22944	6.38391	5.8057
70428	1452949_at	Polr3b	polymerase (RNA) III (DNA directed) polypeptide B	10	84085181	84189923	NM_027423|NP_081699	Mm.335007	ENSMUSG00000034453	12q23.3	55703	POLR3B	MGI:1917678	10	syntenic	Polr3b	polymerase (RNA) III (DNA directed) polypeptide B	B	-13.1259	-3.60078	0.274326	12.1323	0	0	mesenchyme	8.55635	8.9447	8.70944	4.9819	4.73088	5.16627	5.24598	5.19391	5.60739	5.37094	4.87533	5.05182
94223	1455311_at	Dgcr8	DiGeorge syndrome critical region gene 8	16	-18254057	-18289261	NM_033324|NP_201581	Mm.447352|Mm.475890	ENSMUSG00000022718	22q11.2	54487	DGCR8	MGI:2151114	16	10.9	Dgcr8	DiGeorge syndrome critical region gene 8	B	-13.1254	-3.67757	0.280187	12.7956	0	0	mesenchyme	9.09624	9.13212	9.26716	4.96955	5.67378	5.82147	5.6676	5.06411	5.42278	5.57691	5.59567	5.59655
71389	1427384_at	Chd6	chromodomain helicase DNA binding protein 6	2	-160772713	-160934792	NM_173368|NP_775544	Mm.122738	ENSMUSG00000057133	20q12	84181	CHD6	MGI:1918639	2	syntenic	Chd6	chromodomain helicase DNA binding protein 6	C	-13.09	-4.27174	0.326335	19.3162	0	0	mesenchyme	9.33376	9.07044	9.0316	5.19374	4.50772	4.737	4.6442	5.39742	5.16453	4.92592	4.28556	5.00566
68187	1453122_at	4921533L14Rik	RIKEN cDNA 4921533L14 gene	1	-24018519	-24093413	NM_026604|NP_080880	Mm.87130	ENSMUSG00000026153	6q12-q13	57579	FAM135A	MGI:1915437	1	syntenic	Fam135a	family with sequence similarity 135, member A	M	-13.0674	-3.87534	0.296565	14.6756	0	0	mesenchyme	7.81627	7.85396	7.57443	4.18323	3.93305	4.02565	4.18209	3.67898	3.38619	4.18323	3.45509	3.82838
240185	1428535_at	9430020K01Rik	RIKEN cDNA 9430020K01 gene	18	4634926	4682867	NM_001081963|NP_001075432	Mm.33179	ENSMUSG00000033960	10p11.23	57608	KIAA1462	MGI:2685174	18	syntenic	9430020K01Rik	RIKEN cDNA 9430020K01 gene	C	-13.0493	-3.98444	0.305338	15.8283	0	0	mesenchyme	7.938	7.83381	8.4047	4.13326	4.77478	4.20865	3.7953	3.91452	3.8864	4.12039	3.95223	3.88406
12818	1427168_a_at	Col14a1	collagen, type XIV, alpha 1	15	55139305	55352356	NM_181277|NP_851794	Mm.297859	ENSMUSG00000022371	8q23	7373	COL14A1	MGI:1341272	15	syntenic	Col14a1	collagen, type XIV, alpha 1	B	-13.0481	-4.07996	0.312687	16.9119	0	0	mesenchyme	8.93318	8.88987	9.04023	5.17524	5.08686	5.23719	4.36684	4.75699	4.83342	4.40788	5.27939	4.72635
60321	1447401_at	Wbp11	WW domain binding protein 11	6	-136762176	-136776649	NM_021714|NP_068360	Mm.141197	ENSMUSG00000030216	12p12.3	51729	WBP11	MGI:1891823	6	66.5	Wbp11	WW domain binding protein 11	B	-13.047	-5.71447	0.437993	52.5082	0	0	mesenchyme	11.7769	11.5043	11.6422	5.79052	5.77549	4.78594	5.97539	6.56261	6.15773	6.69624	5.85327	5.74284
241447	1440246_at	Lass6	LAG1 homolog, ceramide synthase 6	2	68699613	68949347	NM_172856|NP_766444	Mm.222222|Mm.393211	ENSMUSG00000027035	2q24.3	253782	LASS6	MGI:2442564	2	syntenic	Lass6	LAG1 homolog, ceramide synthase 6	B	-13.0347	-5.0855	0.39015	33.9538	0	0	mesenchyme	9.18391	9.39189	9.11538	3.477	4.7443	4.15339	4.39073	3.78882	4.07792	4.34177	3.56039	4.76969
15122	1427219_at	Hba-a1	hemoglobin alpha, adult chain 1	11	32183671	32197303	NM_008218|NP_032244	Mm.196110	ENSMUSG00000069917|ENSMUSG00000069919	16p13.3	3040	HBA2	MGI:96015	11	16	Hba-a1	hemoglobin alpha, adult chain 1	B	-13.0046	-4.19607	0.32266	18.3291	0	0	mesenchyme	12.6432	12.8788	12.6776	7.98942	8.26134	8.69243	8.87718	8.76059	8.59746	8.11401	8.4873	9.05421
72502	1434065_at	Cwf19l1	CWF19-like 1, cell cycle control (S. pombe)	19	-44183126	-44210366	NM_001081077|NP_001074546	Mm.276109	ENSMUSG00000025200	10q24.31	55280	CWF19L1	MGI:1919752	19	syntenic	Cwf19l1	CWF19-like 1, cell cycle control (S. pombe)	C	-13.004	-3.48244	0.267797	11.1769	0	0	mesenchyme	8.95555	8.93778	8.84351	5.54358	5.30646	5.08239	5.95841	5.47557	5.62276	5.47205	5.25807	5.14921
20617	1436853_a_at	Snca	synuclein, alpha	6	-60681566	-60778990	NM_001042451|NM_009221|NP_001035916|NP_033247	Mm.17484	ENSMUSG00000025889	4q21	6622	SNCA	MGI:1277151	6	29	Snca	synuclein, alpha	B	-13.0006	-3.71625	0.285852	13.1432	0	0	mesenchyme	6.58681	6.99786	6.48441	2.75488	3.08646	3.03141	3.23972	3.19582	2.74582	3.20031	3.06234	2.44423
12316	1452459_at	Aspm	asp (abnormal spindle)-like, microcephaly associated (Drosophila)	1	141351349	141390665	NM_009791|NP_033921	Mm.168523	ENSMUSG00000033952	1q31	259266	ASPM	MGI:1334448	1	syntenic	Aspm	asp (abnormal spindle)-like, microcephaly associated (Drosophila)	B	-13.0004	-3.9966	0.307421	15.9624	0	0	mesenchyme	8.53985	8.46711	8.3718	4.24659	4.52258	4.64553	5.05204	4.38439	4.74936	3.93318	4.47636	4.15683
93893	1418941_at	Pcdhb22	protocadherin beta 22	18	37678006	37681073	NM_053147|NP_444377	Mm.348054|Mm.476273	ENSMUSG00000073591	5q31	56121	PCDHB15	MGI:2136760	18	syntenic	Pcdhb22	protocadherin beta 22	C	-12.9888	-4.61491	0.355298	24.5033	0	0	mesenchyme	8.15552	7.96034	8.05906	3.9781	3.84973	3.43893	3.10514	3.26312	2.68651	3.22605	3.73133	3.71167
319713	1434013_at	Ablim3	actin binding LIM protein family, member 3	18	-61959046	-62071452	NM_198649|NP_941051	Mm.329478	ENSMUSG00000032735	5q32	22885	ABLIM3	MGI:2442582	18	syntenic	Ablim3	actin binding LIM protein family, member 3	C	-12.976	-3.498	0.269575	11.298	0	0	mesenchyme	7.31597	6.78021	7.08569	4.04151	3.19869	3.57651	3.68373	3.72112	3.47515	3.4168	3.41438	3.5357
56363	1419073_at	Tmeff2	transmembrane protein with EGF-like and two follistatin-like domains 2	1	50984366	51244114	NM_019790|NP_062764	Mm.245154	ENSMUSG00000026109	2q32.3	23671	TMEFF2	MGI:1861735	1	syntenic	Tmeff2	transmembrane protein with EGF-like and two follistatin-like domains 2	B	-12.9734	-3.75925	0.289765	13.5409	0	0	mesenchyme	9.34828	9.89266	9.64394	6.10173	6.17992	6.14463	5.74172	5.98692	5.94993	5.76947	5.57446	5.37256
24067	1416153_at	Srp54a	signal recognition particle 54a	12	56181482	56365681	NM_011899|NP_036029	Mm.12848	ENSMUSG00000021020	14q13.2	6729	SRP54	MGI:1346087	12	syntenic	Srp54a	signal recognition particle 54A	B	-12.964	-3.5395	0.273025	11.6277	0	0	mesenchyme	8.40165	8.57357	8.42125	4.92766	4.65763	5.15103	4.59484	5.22521	4.80097	5.38154	4.67986	4.91524
619677	1431759_at	4930529C04Rik	RIKEN cDNA 4930529C04 gene	3			XR_033699|XR_034353	Mm.389469|Mm.396622											-12.9099	-4.23184	0.327798	18.7894	0	0	mesenchyme	9.04596	9.04103	9.14219	4.43906	4.87569	4.54571	4.54643	5.13271	4.66042	5.54379	5.18462	4.67252
19266	1445767_at	Ptprd	protein tyrosine phosphatase, receptor type, D	4	-75587142	-75779380	NM_001014288|NM_011211|NP_001014310|NP_035341	Mm.146764|Mm.184021|Mm.462191	ENSMUSG00000028399	9p23-p24.3	5789	PTPRD	MGI:97812	4	38	Ptprd	protein tyrosine phosphatase, receptor type, D	M	-12.9068	-5.98477	0.46369	63.3278	0	0	mesenchyme	10.546	10.6376	10.7198	5.33296	5.68231	5.17322	4.09894	4.35401	4.08124	4.15298	4.61398	4.35761
12386	1448895_a_at	Ctnna2	catenin (cadherin associated protein), alpha 2	6	-76831630	-77929661	NM_001109764|NM_009819|NM_145732|NP_001103234|NP_033949|NP_663785	Mm.34637	ENSMUSG00000063063	2p12-p11.1	1496	CTNNA2	MGI:88275	6	34.2	Ctnna2	catenin (cadherin associated protein), alpha 2	B	-12.8981	-3.45394	0.267787	10.9582	0	0	mesenchyme	7.07466	6.84829	6.58406	3.10873	3.36794	3.48223	3.47518	3.01727	3.12947	3.55317	3.65526	3.64629
232313	1444302_at	Glt8d4	glycosyltransferase 8 domain containing 4	6	100654727	100755075	NM_198612|NP_941014	Mm.272037	ENSMUSG00000030074	3p13	727936	GXYLT2	MGI:2682940	6	syntenic	Gxylt2	glucoside xylosyltransferase 2	C	-12.893	-4.29926	0.333458	19.6882	0	0	mesenchyme	8.55465	9.11854	9.11803	4.68392	5.37771	4.81939	4.44023	4.7856	4.35072	4.60993	4.28894	4.32389
30959	1418263_at	Ddx25	DEAD (Asp-Glu-Ala-Asp) box polypeptide 25	9	-35349432	-35366055	NM_013932|NP_038960	Mm.291723	ENSMUSG00000032101	11q24	29118	DDX25	MGI:1353582	9	syntenic	Ddx25	DEAD (Asp-Glu-Ala-Asp) box polypeptide 25	B	-12.8908	-3.50628	0.271998	11.3631	0	0	mesenchyme	8.67681	8.74943	8.46307	5.75546	5.01507	4.94828	5.2752	4.93683	4.93672	5.11164	5.18884	4.94338
58194	1432269_a_at	Sh3kbp1	SH3-domain kinase binding protein 1	21	156146532	156412099	NM_021389|NP_067364	Mm.286495	ENSMUSG00000040990	Xp22.1-p21.3	30011	SH3KBP1	MGI:1889583	X	syntenic	Sh3kbp1	SH3-domain kinase binding protein 1	B	-12.8657	-4.92785	0.383021	30.439	0	0	mesenchyme	9.52897	9.48979	9.64905	4.29531	5.04263	4.32232	5.17088	4.94675	5.0244	4.19349	3.87679	4.78028
18515	1418893_at	Pbx2	pre B-cell leukemia transcription factor 2	17	34729415	34734286	NM_017463|NP_059491	Mm.390957	ENSMUSG00000034673	6p21.3	5089	PBX2	MGI:1341793	17	syntenic	Pbx2	pre B-cell leukemia transcription factor 2	B	-12.8482	-3.59434	0.279754	12.0782	0	0	mesenchyme	10.7833	10.7782	10.7499	7.56806	7.30825	7.60821	7.02749	7.26778	7.057	6.9281	7.09544	6.72479
243725	1457603_at	Ppp1r9a	protein phosphatase 1, regulatory (inhibitor) subunit 9A	6	4853319	5115661	NM_181595|NP_853626	Mm.332901	ENSMUSG00000032827	7q21.3	55607	PPP1R9A	MGI:2442401	6	0.5	Ppp1r9a	protein phosphatase 1, regulatory (inhibitor) subunit 9A	B	-12.8458	-3.35527	0.261197	10.2338	0	0	mesenchyme	8.48756	8.47646	8.56963	4.89409	5.2175	5.63133	5.04119	5.07545	5.26256	4.73685	5.25347	5.29111
56471	1418105_at	Stmn4	stathmin-like 4	14	66963211	66980517	NM_019675|NP_062649	Mm.35474	ENSMUSG00000022044	8p21.2	81551	STMN4	MGI:1931224	14	syntenic	Stmn4	stathmin-like 4	B	-12.8365	-4.16433	0.324412	17.9303	0	0	mesenchyme	9.87472	9.49537	10.1613	6.11749	5.80887	6.15441	5.59462	5.26958	5.77264	5.37014	5.70846	5.31888
347740	1428286_at	2900097C17Rik	RIKEN cDNA 2900097C17 gene	2			XM_001480665|XP_001480715	Mm.324242	ENSMUSG00000067833	20	647979	LOC647979	MGI:1914767	2	syntenic	2900097C17Rik	RIKEN cDNA 2900097C17 gene	M	-12.8338	-3.84745	0.29979	14.3945	0	0	mesenchyme	10.2771	10.1916	10.2493	5.81486	6.20033	6.05286	6.78299	6.35879	6.45536	6.75719	6.48673	6.61791
13617	1460513_a_at	Ednra	endothelin receptor type A	8	-80186927	-80248351	NM_010332|NP_034462	Mm.283168|Mm.392296	ENSMUSG00000031616	4q31.22	1909	EDNRA	MGI:105923	8	syntenic	Ednra	endothelin receptor type A	B	-12.8321	-3.3725	0.262817	10.3568	0	0	mesenchyme	8.10334	8.5141	8.21105	5.09892	5.05871	5.14343	4.9522	4.64905	5.1246	4.91386	4.72574	4.46644
16826	1421101_a_at	Ldb2	LIM domain binding 2	5	-44863371	-45190946	NM_001077398|NM_010698|NP_001070866|NP_034828	Mm.25785	ENSMUSG00000039706	4p16	9079	LDB2	MGI:894670	5	syntenic	Ldb2	LIM domain binding 2	B	-12.8204	-5.22561	0.407602	37.4167	0	0	mesenchyme	9.38184	9.57819	9.87178	4.49826	4.47593	3.78286	3.97973	4.80503	4.13194	4.82988	5.15621	3.80509
72713	1446396_at	Angptl1	angiopoietin-like 1	1	158769153	158791209	NM_028333|NP_082609	Mm.389206	ENSMUSG00000033544	1q25.2	9068	ANGPTL1	MGI:1919963	1	syntenic	Angptl1	angiopoietin-like 1	B	-12.7947	-5.99942	0.468899	63.9743	0	0	mesenchyme	9.60762	9.60919	9.48244	4.37654	4.32753	3.92824	2.87264	3.74126	3.35227	2.8035	2.93593	3.76504
14696	1419469_at	Gnb4	guanine nucleotide binding protein (G protein), beta 4	3	-32482449	-32515457	NM_013531|NP_038559	Mm.139192	ENSMUSG00000027669	3q26.33	59345	GNB4	MGI:104581	3	syntenic	Gnb4	guanine nucleotide binding protein (G protein), beta 4	B	-12.7714	-4.21175	0.32978	18.5295	0	0	mesenchyme	10.1212	10.4232	10.3408	6.35631	6.34149	6.35137	6.29902	6.14319	5.56277	5.57866	5.68288	6.4342
16579	1451783_a_at	Kifap3	kinesin-associated protein 3	1	165709809	165847231	NM_010629|NP_034759	Mm.4651	ENSMUSG00000026585	1q24.2	22920	KIFAP3	MGI:107566	1	syntenic	Kifap3	kinesin-associated protein 3	B	-12.7532	-4.42019	0.346594	21.4097	0	0	mesenchyme	10.7787	10.8415	10.9881	7.23686	6.70907	6.50389	6.29518	6.40683	5.82099	6.46381	6.05906	6.54738
74166	1424177_at	Tmem38a	transmembrane protein 38A	8	75096001	75111183	NM_144534|NP_653117	Mm.212927	ENSMUSG00000031791	19p13.11	79041	TMEM38A	MGI:1921416	8	syntenic	Tmem38a	transmembrane protein 38A	C	-12.7525	-3.64402	0.28575	12.5014	0	0	mesenchyme	9.78233	9.99706	9.81307	6.19292	6.16912	5.68608	6.26246	6.471	5.98345	6.45641	6.08053	6.67925
16597	1422227_at	Klf12	Kruppel-like factor 12	14	-100269861	-100549015	NM_010636|NP_034766	Mm.396499|Mm.458816	ENSMUSG00000072294	13q22	11278	KLF12	MGI:1333796	14	47.5	Klf12	Kruppel-like factor 12	B	-12.743	-3.34752	0.262694	10.179	0	0	mesenchyme	6.98846	7.50104	7.07646	3.90631	3.66129	3.84011	3.68207	4.22652	3.95378	3.70657	4.0734	3.52016
233103	1433993_at	4931406P16Rik	RIKEN cDNA 4931406P16 gene	7	-35021732	-35070628	NM_172741|NP_766329	Mm.387835	ENSMUSG00000066571	19q13.11	9710	KIAA0355	MGI:1924311	7	syntenic	4931406P16Rik	RIKEN cDNA 4931406P16 gene	C	-12.7303	-3.58829	0.281871	12.0277	0	0	mesenchyme	8.37656	8.53041	8.44698	5.19817	4.88184	4.66995	4.95762	5.32792	4.88072	4.89439	4.41819	4.53842
19130	1421336_at	Prox1	prospero-related homeobox 1	1	-191945657	-191994559	NM_008937|NP_032963	Mm.132579|Mm.392678	ENSMUSG00000010175	1q32.2-q32.3	5629	PROX1	MGI:97772	1	106.3	Prox1	prospero-related homeobox 1	B	-12.7224	-4.54776	0.357461	23.389	0	0	mesenchyme	8.12757	8.19033	8.12733	3.57525	3.27227	3.06153	3.19737	3.92109	4.11267	3.55317	4.27706	3.43549
18027	1446742_at	Nfia	nuclear factor I/A	4	97248633	97785567	NM_001122952|NM_001122953|NM_010905|NP_001116424|NP_001116425|NP_035035	Mm.31274|Mm.409646	ENSMUSG00000028565	1p31.3-p31.2	4774	NFIA	MGI:108056	4	45.8	Nfia	nuclear factor I/A	B	-12.707	-3.77111	0.296773	13.6526	0	0	mesenchyme	6.64054	6.96257	7.13574	2.93596	2.69138	3.13426	3.23972	3.21975	3.76525	2.96465	3.10915	3.21649
243372	1454873_at	Zfp775	zinc finger protein 775	6	48563178	48573226	NM_173429|NP_775605	Mm.435190	ENSMUSG00000007216	7q36.1	285971	ZNF775	MGI:2683557	6	syntenic	Zfp775	zinc finger protein 775	B	-12.706	-4.54781	0.357925	23.3898	0	0	mesenchyme	9.71328	9.61024	9.67096	5.23626	4.90496	5.06318	4.60254	4.76033	4.77622	5.8998	5.22127	5.58863
74145	1448929_at	F13a1	coagulation factor XIII, A1 subunit	13	-36959055	-37141073	NM_028784|NP_083060	Mm.235105	ENSMUSG00000039109	6p25.3-p24.3	2162	F13A1	MGI:1921395	13	syntenic	F13a1	coagulation factor XIII, A1 subunit	C	-12.7002	-3.51889	0.277073	11.4628	0	0	mesenchyme	7.79731	8.42571	8.35117	4.73876	4.69203	4.82256	4.20663	4.88523	4.91922	4.49671	4.51235	4.77911
107526	1424375_s_at	Gimap4	GTPase, IMAP family member 4	6	48634576	48642061	NM_174990|NM_175048|NP_778155|NP_778213	Mm.333048|Mm.475980	ENSMUSG00000054435	7q36.1	55303	GIMAP4	MGI:1349656	6	syntenic	Gimap4	GTPase, IMAP family member 4	C	-12.6976	-4.01198	0.315965	16.1335	0	0	mesenchyme	9.00048	8.84835	8.84656	5.05281	5.19046	5.54761	4.48189	4.55997	4.72673	4.66481	5.06226	4.69177
81004	1457186_at	Tbl1xr1	transducin (beta)-like 1X-linked receptor 1	3	21975573	22115516	NM_030732|NP_109657	Mm.202966|Mm.446265	ENSMUSG00000027630	3q26.32	79718	TBL1XR1	MGI:2441730	3	syntenic	Tbl1xr1	transducin (beta)-like 1X-linked receptor 1	B	-12.689	-3.61069	0.284551	12.2159	0	0	mesenchyme	9.21239	9.44262	9.24888	5.4501	5.69478	5.38321	6.10968	5.61336	5.78282	5.30882	5.74516	6.12758
108857	1419867_a_at	Ankhd1	ankyrin repeat and KH domain containing 1	18	36720256	36818562	NM_175375|NP_780584|XM_892728|XM_900248|XM_900256|XM_900265|XM_900273|XP_897821|XP_905341|XP_905349|XP_905358|XP_905366	Mm.24790	ENSMUSG00000024483	5q31.3	54882	ANKHD1	MGI:1921733	18	syntenic	Ankhd1	ankyrin repeat and KH domain containing 1	M	-12.6825	-3.74192	0.295046	13.3792	0	0	mesenchyme	9.75504	9.47739	9.86298	6.31259	6.2215	5.79801	5.84628	5.97137	6.06027	6.2829	5.39872	5.71733
224648	1444534_at	Uhrf1bp1	UHRF1 (ICBP90) binding protein 1	17	27993451	28036985	NM_001080769|NP_001074238	Mm.291291	ENSMUSG00000039512	6p21	54887	UHRF1BP1	MGI:3041238	17	syntenic	Uhrf1bp1	UHRF1 (ICBP90) binding protein 1	C	-12.6702	-3.41303	0.269375	10.6518	0	0	mesenchyme	8.09387	7.54271	7.939	4.35812	4.56184	4.35113	4.47826	4.81254	4.08615	4.75544	4.2636	4.3424
109154	1458652_at	2410014A08Rik	RIKEN cDNA 2410014A08 gene	5	-115592989	-115608185	NM_175403|NP_780612	Mm.153963	ENSMUSG00000048578	12q24.31	9761	MLEC	MGI:1924015	5	60	Mlec	malectin	C	-12.6501	-4.34906	0.343797	20.3797	0	0	mesenchyme	11.6392	11.7271	11.7291	6.55324	7.09309	7.14846	7.77594	7.26641	7.38047	7.42113	7.7428	7.7633
50497	1439826_at	Hspa14	heat shock protein 14	2	-3406125	-3430086	NM_015765|NP_056580	Mm.89341	ENSMUSG00000051396	10p13	51182	HSPA14	MGI:1354164	2	syntenic	Hspa14	heat shock protein 14	B	-12.6336	-3.99325	0.316082	15.9253	0	0	mesenchyme	10.3191	10.5201	10.8009	6.68125	6.00342	7.00278	6.89433	6.35801	6.581	6.16403	6.53628	6.76009
216543	1441340_at	Cep68	centrosomal protein 68	11	-20127039	-20149427	NM_172260|NP_758464	Mm.260314	ENSMUSG00000044066	2p14	23177	CEP68	MGI:2667663	11	10.91	Cep68	centrosomal protein 68	B	-12.6164	-3.47824	0.275691	11.1443	0	0	mesenchyme	9.23709	9.05511	8.89472	5.04675	5.43614	5.46805	5.9923	5.70543	5.79323	5.64057	5.45966	5.71448
12728	1441831_x_at	Clcn5	chloride channel 5	21	-6736598	-6765812	NM_016691|NP_057900	Mm.254370	ENSMUSG00000004317	Xp11.23-p11.22	1184	CLCN5	MGI:99486	X	0.8	Clcn5	chloride channel 5	B	-12.6105	-4.87363	0.386475	29.3163	0	0	mesenchyme	10.1599	9.83792	10.0619	4.86879	4.80132	4.41749	5.50907	4.78895	5.63275	5.34827	5.13678	5.81289
11464	1415927_at	Actc1	actin, alpha, cardiac muscle 1	2	-113873024	-113878547	NM_009608|NP_033738	Mm.686	ENSMUSG00000068614	15q11-q14	70	ACTC1	MGI:87905	2	64	Actc1	actin, alpha, cardiac muscle 1	B	-12.5911	-4.57433	0.3633	23.8238	0	0	mesenchyme	10.552	9.85744	9.24147	5.38141	5.40313	5.71663	5.3051	5.60685	5.11576	4.98258	4.86175	5.41051
22718	1422954_at	Zfp60	zinc finger protein 60	7	28516427	28536708	NM_009560|NM_029531|NP_033586|NP_083807	Mm.66913|Mm.348021	ENSMUSG00000037640										-12.5888	-3.71318	0.29496	13.1153	0	0	mesenchyme	6.70258	7.2493	7.0064	3.27599	3.53228	2.81521	3.41679	3.27988	3.40072	3.09021	3.70747	2.93765
57261	1450711_at	Brd4	bromodomain containing 4	17	-32343613	-32421054	NM_020508|NM_198094|NP_065254|NP_932762	Mm.253518	ENSMUSG00000024002	19p13.1	23476	BRD4	MGI:1888520	17	20	Brd4	bromodomain containing 4	B	-12.5823	-5.30007	0.421232	39.3985	0	0	mesenchyme	10.175	9.83433	10.0222	4.88473	5.20788	4.62868	4.38452	5.50322	5.22552	4.37672	4.0322	4.15042
72193	1452885_at	Sfrs2ip	splicing factor, arginine/serine-rich 2, interacting protein	15	-96242128	-96291274	NM_028148|NP_082424	Mm.324474|Mm.472183	ENSMUSG00000033228	12q12	9169	SFRS2IP	MGI:1919443	15	syntenic	Sfrs2ip	splicing factor, arginine/serine-rich 2, interacting protein	C	-12.5816	-3.39783	0.270065	10.5402	0	0	mesenchyme	10.5696	10.3016	10.4878	7.19373	6.81439	7.0913	6.79095	7.48161	7.10362	7.39361	6.81288	6.81439
240168	1438030_at	Rasgrp3	RAS, guanyl releasing protein 3	17	75864952	75928384	NM_207246|NP_997129	Mm.329203	ENSMUSG00000071042	2p25.1-p24.1	25780	RASGRP3	MGI:3028579	17	syntenic	Rasgrp3	RAS, guanyl releasing protein 3	B	-12.5779	-4.04503	0.321598	16.5073	0	0	mesenchyme	8.23463	8.01386	8.21934	4.3419	3.94731	3.86956	4.11874	4.81312	4.32181	3.96046	3.55441	4.07088
110033	1437716_x_at	Kif22	kinesin family member 22	7	-134171244	-134185934	NM_145588|NP_663563	Mm.286488	ENSMUSG00000030677	16p11.2	3835	KIF22	MGI:109233	7	61	Kif22	kinesin family member 22	B	-12.5622	-4.4972	0.357994	22.5835	0	0	mesenchyme	10.2455	9.94932	10.1511	5.06095	5.6411	5.17632	6.46869	5.50618	5.95319	5.47456	5.62552	5.65643
14417	1429589_at	Gad2	glutamic acid decarboxylase 2	2	22477846	22549397	NM_008078|NP_032104	Mm.4784	ENSMUSG00000026787	10p11.23	2572	GAD2	MGI:95634	2	9	Gad2	glutamic acid decarboxylase 2	B	-12.558	-4.54669	0.362056	23.3718	0	0	mesenchyme	8.42189	7.90699	7.73104	4.04895	3.78383	3.22723	3.44026	2.97371	3.74966	2.89365	3.71312	3.42909
65255	1423422_at	Asb4	ankyrin repeat and SOCS box-containing 4	6	5333385	5383021	NM_023048|NP_075535	Mm.51340	ENSMUSG00000042607	7q21-q22	51666	ASB4	MGI:1929751	6	0.6	Asb4	ankyrin repeat and SOCS box-containing 4	B	-12.5567	-5.32886	0.424384	40.1928	0	0	mesenchyme	9.77204	9.7109	9.61482	5.07278	4.41802	3.8994	3.3463	4.38238	4.26305	4.89701	4.80625	4.24829
384061	1435115_at	Fndc5	fibronectin type III domain containing 5	4	128814303	128821837	NM_027402|NP_081678	Mm.44075	ENSMUSG00000001334	1p35.1	252995	FNDC5	MGI:1917614	4	syntenic	Fndc5	fibronectin type III domain containing 5	C	-12.5551	-3.97247	0.316403	15.6975	0	0	mesenchyme	9.2875	9.01951	9.04584	5.38422	4.95765	5.30433	4.52904	4.76033	5.29029	5.66455	5.24656	5.16938
327987	1453161_at	Med13	mediator complex subunit 13	11	-86079216	-86171027	NM_001080931|NP_001074400	Mm.341886	ENSMUSG00000034297	17q22-q23	9969	MED13	MGI:3029632	11	syntenic	Med13	mediator complex subunit 13	B	-12.5521	-3.91697	0.312058	15.1051	0	0	mesenchyme	9.22459	9.46801	9.30636	5.59677	5.70147	4.79075	5.10436	5.80094	5.50417	5.5636	5.08789	5.59424
71498	1444646_at	8430420F16Rik	RIKEN cDNA 8430420F16 gene	4															-12.5483	-5.33005	0.424761	40.2257	0	0	mesenchyme	9.33638	9.30064	9.26414	3.71264	2.94587	4.24479	3.57649	3.66768	4.11645	4.55282	4.47878	4.43755
76499	1429976_at	Clasp2	CLIP associating protein 2	9	113650590	113828815	NM_001081960|NM_001114347|NM_029633|NP_001075429|NP_001107819|NP_083909	Mm.222272	ENSMUSG00000033392	3p22.3	23122	CLASP2	MGI:1923749	9	syntenic	Clasp2	CLIP associating protein 2	B	-12.5463	-4.05851	0.323482	16.6623	0	0	mesenchyme	8.23006	8.6219	8.54917	4.23818	5.2482	4.21653	4.22732	4.31804	4.37723	4.61543	4.36512	4.0707
17064	1419589_at	Cd93	CD93 antigen	2	-148262386	-148269271	NM_010740|NP_034870	Mm.681	ENSMUSG00000027435	20p11.21	22918	CD93	MGI:106664	2	84	Cd93	CD93 antigen	B	-12.5439	-3.56056	0.283847	11.7987	0	0	mesenchyme	9.10161	8.52946	8.79021	5.35304	4.95838	4.97086	5.42469	4.97897	5.37965	5.02436	5.57189	5.55697
245555	1419968_at	C77370	expressed sequence C77370	21	-101272774	-101396456	NM_001077354|NP_001070822	Mm.381907	ENSMUSG00000046449	Xq13.3	340533	KIAA2022	MGI:2148050	X	syntenic	C77370	expressed sequence C77370	C	-12.5372	-3.87851	0.30936	14.7078	0	0	mesenchyme	6.84743	7.15764	7.31144	3.09387	3.28683	2.89679	3.82067	3.5527	3.11675	2.83644	3.0464	3.39247
18526	1442565_at	Pcdh10	protocadherin 10	3	45182319	45238501	NM_001098170|NM_001098171|NM_001098172|NM_011043|NP_001091640|NP_001091641|NP_001091642|NP_035173	Mm.242644|Mm.473002	ENSMUSG00000049100	4q28.3	57575	PCDH10	MGI:1338042	3	syntenic	Pcdh10	protocadherin 10	B	-12.5021	-4.13947	0.331103	17.6239	0	0	mesenchyme	7.8115	8.16627	7.74087	3.68366	3.55317	3.74348	4.12982	4.09372	4.27637	3.84357	3.37648	3.20046
108653	1435533_s_at	4933426K21Rik	RIKEN cDNA 4933426K21 gene	6	-122403626	-122436323	NM_027664|NP_081940	Mm.277939	ENSMUSG00000040649	12p13.31	57494	RIMKLB	MGI:1918325	6	syntenic	Rimklb	ribosomal modification protein rimK-like family member B	B	-12.4751	-3.58691	0.287526	12.0162	0	0	mesenchyme	8.1484	8.0118	7.74078	4.44676	4.63663	4.888	4.35006	3.96231	4.1049	4.13211	4.44729	4.4527
72486	1431624_a_at	Rnf219	ring finger protein 219	14	-104876750	-104921883	NM_026047|NP_080323	Mm.291811	ENSMUSG00000022120	13q31.1	79596	RNF219	MGI:1919736	14	syntenic	Rnf219	ring finger protein 219	B	-12.4664	-3.52693	0.282916	11.5269	0	0	mesenchyme	8.17837	8.07194	8.01147	4.37654	4.29663	4.27561	4.48565	4.82326	4.96825	4.95037	4.23899	4.62769
52023	1430698_a_at	Pibf1	progesterone immunomodulatory binding factor 1	14	99498651	99653712	NM_029320|NM_029454|NP_083596|NP_083730	Mm.22835	ENSMUSG00000022064	13q22.1	10464	PIBF1	MGI:1261910	14	47	Pibf1	progesterone immunomodulatory binding factor 1	C	-12.4659	-3.40905	0.27347	10.6225	0	0	mesenchyme	7.02908	7.4381	7.32333	3.5268	3.76888	4.14388	4.27717	3.71468	3.86072	4.08987	3.6027	3.70536
72993	1427190_at	Appl1	adaptor protein, phosphotyrosine interaction, PH domain and leucine zipper containing 1	14	-27732173	-27783737	NM_145221|NP_660256	Mm.202322	ENSMUSG00000040760	3p21.1-p14.3	26060	APPL1	MGI:1920243	14	syntenic	Appl1	adaptor protein, phosphotyrosine interaction, PH domain and leucine zipper	C	-12.4628	-4.24682	0.34076	18.9854	0	0	mesenchyme	8.75738	8.99962	9.31119	4.68395	4.62292	5.18561	4.31014	4.54554	5.45941	4.48075	4.69645	4.99846
665005	1460618_x_at	EG665005	predicted gene, EG665005	9			XR_030731|XR_034410												-12.4612	-3.68506	0.295723	12.8622	0	0	mesenchyme	7.49326	8.07288	7.6114	3.55439	4.23931	3.99833	4.28672	4.05661	4.31916	3.61824	4.13692	4.15739
328365	1441823_at	Zmiz1	zinc finger, MIZ-type containing 1	14	26278777	26484195	NM_183208|NP_899031	Mm.227484	ENSMUSG00000007817	10q22.3	57178	ZMIZ1	MGI:3040693	14	syntenic	Zmiz1	zinc finger, MIZ-type containing 1	C	-12.4581	-4.17533	0.33515	18.0676	0	0	mesenchyme	9.73438	8.40592	9.48455	5.2809	5.1357	4.95448	4.81233	4.98544	5.07568	5.12168	5.08913	4.84125
224432	1452396_at	Sfrs15	splicing factor, arginine/serine-rich 15	16	-90229384	-90284670	NM_178923|NP_849254	Mm.439811	ENSMUSG00000022983	21q22.1	57466	SFRS15	MGI:2146350	16	syntenic	Sfrs15	splicing factor, arginine/serine-rich 15	B	-12.4422	-3.93866	0.316557	15.334	0	0	mesenchyme	11.5499	11.2508	11.5703	7.53596	7.40836	7.28909	7.55941	8.14275	7.86814	7.46932	6.93237	7.45932
12273	1439902_at	C5ar1	complement component 5a receptor 1	7	-16832091	-16844600	NM_007577|NP_031603	Mm.247623	ENSMUSG00000049130	19q13.3-q13.4	728	C5AR1	MGI:88232	7	3.9	C5ar1	complement component 5a receptor 1	B	-12.4379	-5.07133	0.407734	33.622	0	0	mesenchyme	9.01847	9.27416	8.81299	4.29547	3.8346	3.88909	4.34517	3.61979	4.40815	3.2713	4.66038	3.35087
244810	1433435_at	AW551984	expressed sequence AW551984	9	-39394980	-39411709	NM_178737|NP_848852	Mm.208855	ENSMUSG00000038112										-12.4271	-3.41489	0.274795	10.6656	0	0	mesenchyme	8.30812	8.44978	8.10766	4.55752	4.95781	4.95031	4.61451	4.70537	5.0094	4.93994	4.69375	5.43409
70417	1429841_at	Megf10	multiple EGF-like-domains 10	18	57293128	57457120	NM_001001979|NP_001001979	Mm.297863	ENSMUSG00000024593	5q33	84466	MEGF10	MGI:2685177	18	syntenic	Megf10	multiple EGF-like-domains 10	B	-12.4218	-3.36356	0.270778	10.2928	0	0	mesenchyme	7.03723	7.81479	7.12393	4.20118	3.89649	4.04541	3.89257	4.09591	3.63737	3.81487	4.12077	3.95123
12874	1418018_at	Cpd	carboxypeptidase D	11	-76590709	-76660510	NM_007754|NP_031780	Mm.276736	ENSMUSG00000020841	17q11.2	1362	CPD	MGI:107265	11	46	Cpd	carboxypeptidase D	B	-12.4173	-4.80194	0.386715	27.895	0	0	mesenchyme	9.26588	9.06687	9.04155	4.5755	4.66384	4.36866	4.84106	4.3758	4.81043	3.55667	3.74985	3.96367
399558	1438702_at	Flrt2	fibronectin leucine rich transmembrane protein 2	12	96930463	97019235	NM_201518|NP_958926	Mm.341948	ENSMUSG00000047414	14q24-q32	23768	FLRT2	MGI:3603594	12	syntenic	Flrt2	fibronectin leucine rich transmembrane protein 2	B	-12.3975	-5.41052	0.43642	42.5334	0	0	mesenchyme	9.85271	10.1995	10.1796	4.51015	5.88157	4.89206	4.38456	4.65623	4.4323	4.25522	4.97264	4.01599
72713	1446396_at	Angptl1	angiopoietin-like 1	1	158769153	158791209	NM_028333|NP_082609	Mm.389206	ENSMUSG00000033544	1q25.2	9068	ANGPTL1	MGI:1919963	1	syntenic	Angptl1	angiopoietin-like 1	B	-12.3876	-3.66925	0.296203	12.7219	0	0	mesenchyme	8.1316	8.25616	7.71148	4.52287	4.22644	4.22909	4.24574	4.84781	4.37728	4.66803	4.27902	3.87824
77188	1432567_at	A430105D02Rik	RIKEN cDNA A430105D02 gene	1				Mm.446910											-12.3741	-4.45247	0.359821	21.8941	0	0	mesenchyme	8.12467	8.30382	8.15445	3.15915	3.13054	3.75412	3.67641	4.20784	4.24999	4.12286	3.48708	3.88859
17116	1421369_a_at	Mab21l1	mab-21-like 1 (C. elegans)	3	55586431	55589209	NM_010750|NP_034880	Mm.440209	ENSMUSG00000056947	13q13	4081	MAB21L1	MGI:1333773	3	syntenic	Mab21l1	mab-21-like 1 (C. elegans)	B	-12.3694	-4.19141	0.338854	18.2701	0	0	mesenchyme	8.59181	9.00576	9.03605	4.47081	5.33206	5.04778	4.21985	4.6142	4.78581	4.48499	4.28556	4.9371
70445	1417439_at	Cd248	CD248 antigen, endosialin	19	5068077	5070639	NM_054042|NP_473383	Mm.29597	ENSMUSG00000056481	11q13	57124	CD248	MGI:1917695	19	syntenic	Cd248	CD248 antigen, endosialin	B	-12.3575	-4.62134	0.37397	24.6129	0	0	mesenchyme	10.8429	10.4873	10.9591	6.70595	6.76632	6.51655	5.91171	6.06026	5.99917	5.56805	6.08217	5.6658
16195	1421239_at	Il6st	interleukin 6 signal transducer	13	113254316	113297049	NM_010560|NP_034690	Mm.4364	ENSMUSG00000021756	5q11	3572	IL6ST	MGI:96560	13	67	Il6st	interleukin 6 signal transducer	B	-12.3301	-4.32153	0.350487	19.9945	0	0	mesenchyme	10.7935	10.7732	10.9021	6.39599	7.23346	6.61245	5.69216	6.31061	6.54142	6.75693	6.55888	6.41077
70387	1430569_at	Ttc9c	tetratricopeptide repeat domain 9C	19	-8883564	-8893784	NM_027412|NP_081688	Mm.261082	ENSMUSG00000071660	11q12.3	283237	TTC9C	MGI:1917637	19	syntenic	Ttc9c	tetratricopeptide repeat domain 9C	C	-12.3244	-5.63297	0.457058	49.624	0	0	mesenchyme	10.592	10.7759	10.8448	4.52236	4.92246	4.99403	5.77186	5.40181	5.61064	5.12168	3.97121	5.62505
76464	1438833_at	Casc5	cancer susceptibility candidate 5	2	118872854	118929857	NM_029617|NP_083893	Mm.202518	ENSMUSG00000027326	15q14	57082	CASC5	MGI:1923714	2	syntenic	Casc5	cancer susceptibility candidate 5	C	-12.2871	-3.60765	0.293612	12.1902	0	0	mesenchyme	7.1633	7.01746	7.20814	3.81875	3.34395	3.15721	4.14504	3.41029	3.53685	3.4434	3.21253	3.6298
57814	1418156_at	Kcne4	potassium voltage-gated channel, Isk-related subfamily, gene 4	1	78813523	78816600	NM_021342|NP_067317	Mm.24386	ENSMUSG00000047330	2q36.3	23704	KCNE4	MGI:1891125	1	syntenic	Kcne4	potassium voltage-gated channel, Isk-related subfamily, gene 4	B	-12.28	-4.42326	0.3602	21.4552	0	0	mesenchyme	10.2973	10.3397	10.3305	6.0325	6.26309	6.49008	4.95841	5.72145	5.75985	5.92639	5.96979	5.97174
15122	1427219_at	Hba-a1	hemoglobin alpha, adult chain 1	11	32183671	32197303	NM_008218|NP_032244	Mm.196110	ENSMUSG00000069917|ENSMUSG00000069919	16p13.3	3040	HBA2	MGI:96015	11	16	Hba-a1	hemoglobin alpha, adult chain 1	B	-12.2764	-5.2333	0.42629	37.6166	0	0	mesenchyme	12.9331	12.7267	12.8852	8.38316	7.85019	7.80665	6.81436	7.08194	7.30258	7.43928	8.34341	7.51363
330938	1444395_at	Dixdc1	DIX domain containing 1	9	-50470857	-50536080	NM_178118|NP_835219	Mm.82598	ENSMUSG00000032064	11q23.1	85458	DIXDC1	MGI:2679721	9	syntenic	Dixdc1	DIX domain containing 1	B	-12.2704	-3.85882	0.314481	14.5084	0	0	mesenchyme	7.96703	8.01277	8.16134	3.81079	4.3424	4.24808	3.90751	3.8543	4.05942	4.04583	4.76013	4.66562
382423	1428126_a_at	ENSMUSG00000074747	predicted gene, ENSMUSG00000074747	10	-112362483	-112366082	NM_001033474|NP_001028646	Mm.473697	ENSMUSG00000074747|ENSMUSG00000074748	12q21	552889	LOC552889	MGI:1914971	10	syntenic	4921506J03Rik	RIKEN cDNA 4921506J03 gene	M	-12.268	-4.70931	0.383868	26.1604	0	0	mesenchyme	12.4976	12.3344	12.4079	7.81197	7.51452	6.79294	7.83889	8.33646	7.88289	8.16073	7.27953	7.71778
338355	1439974_at	Fkbp15	FK506 binding protein 15	4			XM_485391|XM_982256|XP_485391|XP_987350	Mm.357792	ENSMUSG00000066151	9q32	23307	FKBP15	MGI:2444782	4	syntenic	Fkbp15	FK506 binding protein 15	C	-12.2537	-3.80068	0.310167	13.9354	0	0	mesenchyme	7.49105	7.02495	7.06758	2.9855	3.19869	3.15764	3.34998	3.1445	3.3502	3.79482	3.8581	3.70518
230235	1437640_at	6430704M03Rik	RIKEN cDNA 6430704M03 gene	4			XR_001563|XR_001596	Mm.207654	ENSMUSG00000045589	9q31	23732	C9orf4	MGI:2442704	4	syntenic	6430704M03Rik	RIKEN cDNA 6430704M03 gene	M	-12.2532	-4.13782	0.337694	17.6038	0	0	mesenchyme	7.25622	7.85694	7.5416	3.47379	3.444	3.02647	2.96488	3.2443	4.14477	3.51181	3.2461	3.66777
67608	1425344_at	Narf	nuclear prelamin A recognition factor	11	121098549	121117170	NM_026272|NP_080548	Mm.291832	ENSMUSG00000000056	17q25.3	26502	NARF	MGI:1914858	11	syntenic	Narf	nuclear prelamin A recognition factor	B	-12.2387	-4.2147	0.344374	18.5674	0	0	mesenchyme	9.2688	9.41891	9.07636	4.82026	5.12783	5.2811	5.52556	5.48577	5.29174	4.52175	4.78196	4.52397
15204	1426491_at	Herc2	hect (homologous to the E6-AP (UBE3A) carboxyl terminus) domain and RCC1 (CHC1)-like domain (RLD) 2	7	63305524	63487168	NM_010418|NP_034548	Mm.20929	ENSMUSG00000030451	15q13	8924	HERC2	MGI:103234	7	27	Herc2	hect (homologous to the E6-AP (UBE3A) carboxyl terminus) domain and RCC1 (C	B	-12.2382	-5.55767	0.454124	47.1004	0	0	mesenchyme	9.31141	9.19395	9.2027	4.4789	3.32645	2.64367	3.90834	4.06904	3.32925	4.35349	3.38453	3.61152
109077	1434011_a_at	Ints5	integrator complex subunit 5	19	8967494	8972377	NM_176843|NP_789813	Mm.290474	ENSMUSG00000071652	11q12.3	80789	INTS5	MGI:1923578	19	syntenic	Ints5	integrator complex subunit 5	C	-12.2307	-3.8899	0.318044	14.8244	0	0	mesenchyme	9.22011	9.39167	9.73724	5.65809	5.50027	5.14078	5.1716	5.94892	5.54205	5.63804	6.11872	5.31951
18393	1418227_at	Orc2l	origin recognition complex, subunit 2-like (S. cerevisiae)	1	-58521047	-58558260	NM_001025378|NM_008765|NP_001020549|NP_032791	Mm.3411	ENSMUSG00000026037	2q33	4999	ORC2L	MGI:1328306	1	syntenic	Orc2l	origin recognition complex, subunit 2-like (S. cerevisiae)	B	-12.2273	-3.33256	0.272552	10.074	0	0	mesenchyme	9.09153	9.06508	8.68802	5.62339	5.82947	5.64067	5.67577	5.24087	5.93654	5.70777	5.1634	5.72296
238988	1444681_at	Erc2	ELKS/RAB6-interacting/CAST family member 2	14	28435627	29291723	NM_177814|NP_808482	Mm.318004	ENSMUSG00000040640	3p14.3	26059	ERC2	MGI:1098749	14	8	Erc2	ELKS/RAB6-interacting/CAST family member 2	C	-12.2237	-4.0565	0.331856	16.639	0	0	mesenchyme	8.57516	8.91262	8.78781	4.26685	4.38501	4.18891	4.79072	4.65555	5.01689	4.75043	5.28908	4.97485
67749	1459404_at	4930583H14Rik	RIKEN cDNA 4930583H14 gene	3	-51192337	-51200431	NM_026358|NP_080634	Mm.273339	ENSMUSG00000037161	4q31.1	84709	C4orf49	MGI:1914999	3	syntenic	4930583H14Rik	RIKEN cDNA 4930583H14 gene	B	-12.2227	-3.7598	0.307608	13.5461	0	0	mesenchyme	8.24679	7.9557	8.10259	4.22359	4.40626	4.24332	4.622	3.61088	4.37887	4.61686	4.25643	4.71876
100515	1441134_at	Zfp518b	zinc finger protein 518B	5	-39059718	-39075989	NM_001081144|NP_001074613	Mm.38277	ENSMUSG00000046572	4p16.1	85460	ZNF518B	MGI:2140750	5	syntenic	Zfp518b	zinc finger protein 518B	C	-12.214	-3.35077	0.274337	10.2019	0	0	mesenchyme	10.3774	10.2745	10.3089	6.98298	6.90082	6.67076	7.30387	7.35658	6.87174	6.96273	6.50047	7.17546
15437	1433638_s_at	Hoxd8	homeo box D8	2	74543545	74545364	NM_008276|NP_032302	Mm.280673	ENSMUSG00000027102	2q31.1	3234	HOXD8	MGI:96209	2	45	Hoxd8	homeobox D8	B	-12.1962	-4.10619	0.336677	17.2221	0	0	mesenchyme	9.81259	9.90728	9.99752	5.48592	5.65475	5.72318	5.57695	5.60764	6.03615	5.35523	6.23793	6.51868
56306	1415875_at	Fam60a	family with sequence similarity 60, member A	6	-148869580	-148894954	NM_019643|NP_062617	Mm.18637	ENSMUSG00000039985	12p11	58516	FAM60A	MGI:1929091	6	syntenic	Fam60a	family with sequence similarity 60, member A	M	-12.1632	-4.51011	0.3708	22.7866	0	0	mesenchyme	9.34442	9.81095	9.57646	4.67161	4.93091	4.73482	5.42634	5.14881	4.81531	6.01698	4.79268	5.06703
104993	1442724_at	AW060763	expressed sequence AW060763	12				Mm.157069											-12.1568	-3.73225	0.30701	13.2898	0	0	mesenchyme	8.92382	8.06579	8.42881	4.96156	4.77264	5.23297	4.40478	4.55319	4.84924	4.46557	4.66917	4.75588
227580	1451620_at	C1ql3	C1q-like 3	2	-12923513	-12932491	NM_153155|NP_694795	Mm.229322|Mm.288713	ENSMUSG00000049630	10p13	389941	C1QL3	MGI:2387350	2	syntenic	C1ql3	C1q-like 3	C	-12.1547	-3.74823	0.308378	13.4378	0	0	mesenchyme	7.45676	7.85207	7.12694	3.84481	3.94963	4.15012	4.03138	3.62011	3.63224	3.39998	3.29812	3.64682
74229	1431042_at	Paqr8	progestin and adipoQ receptor family member VIII	1	20880702	20928837	NM_028829|NP_083105	Mm.40780	ENSMUSG00000025931	6p12.1	85315	PAQR8	MGI:1921479	1	syntenic	Paqr8	progestin and adipoQ receptor family member VIII	C	-12.1131	-3.57754	0.295346	11.9384	0	0	mesenchyme	8.74728	9.47523	8.86563	5.39303	5.10717	5.6309	5.22996	5.27313	5.60655	5.92528	5.36938	5.53116
74320	1444434_at	Wdr33	WD repeat domain 33	18	31986938	32066649	NM_028866|NP_083142	Mm.277705	ENSMUSG00000024400	2q14.3	55339	WDR33	MGI:1921570	18	syntenic	Wdr33	WD repeat domain 33	B	-12.1082	-3.9579	0.326877	15.5399	0	0	mesenchyme	10.1168	9.7694	9.84251	5.96827	5.85347	5.75548	5.53084	6.18141	6.10421	6.72447	5.82851	5.6185
381338	1456682_at	Lonrf2	LON peptidase N-terminal domain and ring finger 2	1	-38851353	-38878060	NM_001029878|NP_001025049	Mm.296437	ENSMUSG00000048814	2q11.2	164832	LONRF2	MGI:1920209	1	syntenic	Lonrf2	LON peptidase N-terminal domain and ring finger 2	C	-12.1026	-4.16797	0.344387	17.9756	0	0	mesenchyme	8.2873	8.06885	7.78611	3.8272	3.88228	4.03207	4.13132	3.85414	4.58019	3.16442	3.76693	3.67651
17883	1427115_at	Myh3	myosin, heavy polypeptide 3, skeletal muscle, embryonic	11	66891801	66915793	NM_001099635|NP_001093105|XM_354614|XM_908146|XP_354614|XP_913239	Mm.340090	ENSMUSG00000020908	17p13.1	4621	MYH3	MGI:1339709	11	35	Myh3	myosin, heavy polypeptide 3, skeletal muscle, embryonic	B	-12.0986	-5.2216	0.431589	37.3129	0	0	mesenchyme	10.7146	9.32506	9.39052	4.94719	4.74995	3.99905	5.24108	4.36901	4.57839	4.76375	4.33639	4.31124
70439	1453504_at	Taf15	TAF15 RNA polymerase II, TATA box binding protein (TBP)-associated factor	11	83286609	83320242	NM_027427|NP_081703	Mm.181050	ENSMUSG00000020680	17q11.1-q11.2	8148	TAF15	MGI:1917689	11	syntenic	Taf15	TAF15 RNA polymerase II, TATA box binding protein (TBP)-associated factor	B	-12.0879	-5.34444	0.442132	40.629	0	0	mesenchyme	9.91384	9.75549	9.80956	3.8036	4.09487	4.69021	4.91019	5.03281	5.11576	4.86097	3.60574	4.22255
72114	1437097_at	Zbed3	zinc finger, BED domain containing 3	13	96095191	96107796	NM_028106|NP_082382	Mm.3774	ENSMUSG00000041995	5q13.3	84327	ZBED3	MGI:1919364	13	syntenic	Zbed3	zinc finger, BED domain containing 3	C	-12.0776	-3.86774	0.320241	14.5985	0	0	mesenchyme	8.68085	8.40892	8.85217	4.81231	5.02919	5.40414	4.93082	4.94186	4.67101	4.42724	4.41091	4.38867
23796	1423037_at	Aplnr	apelin receptor	2	84976542	84980080	NM_011784|NP_035914	Mm.29368	ENSMUSG00000044338	11q12	187	APLNR	MGI:1346086	2	syntenic	Aplnr	apelin receptor	B	-12.0724	-6.35992	0.526816	82.1345	0	0	mesenchyme	11.3653	11.1655	11.2733	4.92046	3.86446	4.63943	4.07253	5.27754	4.66876	6.07085	5.01902	5.64016
77739	1442063_at	Adamtsl1	ADAMTS-like 1	4	85699818	86074286	NM_029967|NM_172542|NP_084243|NP_766130	Mm.331690	ENSMUSG00000066113	9p22.2-p22.1	92949	ADAMTSL1	MGI:1924989	4	syntenic	Adamtsl1	ADAMTS-like 1	B	-12.0692	-3.94182	0.326601	15.3676	0	0	mesenchyme	8.39495	8.43211	7.85646	4.69654	4.88521	4.42661	4.30571	3.91279	3.95437	4.2214	4.09972	4.07186
17954	1418046_at	Nap1l2	nucleosome assembly protein 1-like 2	21	-100379514	-100381979	NM_008671|NP_032697	Mm.439770		Xq13	4674	NAP1L2	MGI:106654	X	42.5	Nap1l2	nucleosome assembly protein 1-like 2	B	-12.0543	-3.62536	0.300752	12.3407	0	0	mesenchyme	6.78867	7.25231	6.57491	2.97714	3.62583	3.20959	3.08246	3.09685	3.75284	3.35826	3.02916	3.08731
77569	1453802_at	Limch1	LIM and calponin homology domains 1	5	67137078	67448398	NM_001001980|NP_001001980	Mm.374778	ENSMUSG00000037736	4p13	22998	LIMCH1	MGI:1924819	5	syntenic	Limch1	LIM and calponin homology domains 1	B	-12.0518	-3.53766	0.293539	11.6129	0	0	mesenchyme	8.56962	8.21006	8.55721	4.65351	5.06546	5.03927	4.99235	4.28578	5.06149	4.82013	4.93315	5.32061
232680	1454623_at	Cpa2	carboxypeptidase A2, pancreatic	6	30491641	30514473	NM_001024698|NP_001019869	Mm.268855	ENSMUSG00000071553	7q32	1358	CPA2	MGI:3617840	6	syntenic	Cpa2	carboxypeptidase A2, pancreatic	B	-12.0441	-3.8	0.315508	13.9288	0	0	mesenchyme	7.85229	8.11824	8.02599	3.71359	4.27395	4.43829	3.98005	3.97836	4.49867	4.80711	3.89727	4.20224
53761	1442802_x_at	Bat2	HLA-B associated transcript 2	17	-35286030	-35299993	NM_020027|NP_064411	Mm.272462	ENSMUSG00000024393	6p21.3	7916	BAT2	MGI:1915467	17	19.04	Bat2	HLA-B associated transcript 2	B	-12.0397	-4.35311	0.361563	20.437	0	0	mesenchyme	10.4791	9.52421	10.2215	5.34629	5.44174	5.38611	6.33183	6.06973	5.53918	5.90795	5.93815	5.5354
103677	1433911_at	Smg6	Smg-6 homolog, nonsense mediated mRNA decay factor (C. elegans)	11	74739373	74977950	NM_001002764|NP_001002764	Mm.288460	ENSMUSG00000038290	17p13.3	23293	SMG6	MGI:2144117	11	syntenic	Smg6	Smg-6 homolog, nonsense mediated mRNA decay factor (C. elegans)	B	-12.0352	-4.5651	0.379312	23.6719	0	0	mesenchyme	10.2053	10.3256	10.1318	5.59091	6.1323	4.99535	5.87923	6.01512	6.11386	5.87622	5.28532	5.01358
16589	1446120_at	Uhmk1	U2AF homology motif (UHM) kinase 1	1	-172129386	-172145524	NM_010633|NP_034763	Mm.209150|Mm.389214	ENSMUSG00000026667|ENSMUSG00000044306	1q23.3	127933	UHMK1	MGI:1341908	1	syntenic	Uhmk1	U2AF homology motif (UHM) kinase 1	B	-12.0296	-3.85766	0.32068	14.4968	0	0	mesenchyme	8.83569	9.36397	9.34069	5.13519	4.79156	4.81908	5.64357	5.56549	5.48665	5.55375	5.50827	5.39852
12405	1434779_at	Cbln2	cerebellin 2 precursor protein	18	86882439	86887675	NM_172633|NP_766221	Mm.70775	ENSMUSG00000024647	18q22.3	147381	CBLN2	MGI:88282	18	54	Cbln2	cerebellin 2 precursor protein	C	-12.0291	-3.59295	0.298689	12.0666	0	0	mesenchyme	8.72373	8.78084	7.93696	4.72908	4.81848	4.793	5.2482	4.87367	4.96269	4.51023	4.90375	5.14891
72114	1437097_at	Zbed3	zinc finger, BED domain containing 3	13	96095191	96107796	NM_028106|NP_082382	Mm.3774	ENSMUSG00000041995	5q13.3	84327	ZBED3	MGI:1919364	13	syntenic	Zbed3	zinc finger, BED domain containing 3	C	-12.027	-4.70191	0.390946	26.0264	0	0	mesenchyme	9.62406	9.28273	9.67322	5.2551	5.59578	4.60646	4.22797	4.42532	5.25913	4.43361	4.95798	4.66149
22634	1438588_at	Plagl1	pleiomorphic adenoma gene-like 1	10	12810593	12851501	NM_009538|NP_033564	Mm.287857	ENSMUSG00000019817	6q24-q25	5325	PLAGL1	MGI:1100874	10	15	Plagl1	pleiomorphic adenoma gene-like 1	M	-12.0038	-5.57144	0.464138	47.5522	0	0	mesenchyme	11.2812	11.1556	11.3928	4.83492	5.78488	5.63627	6.17282	6.18155	6.76908	5.29547	5.16034	5.51046
100039204	1424607_a_at	100039204	predicted gene, 100039204	3			XR_030788												-11.984	-3.49316	0.291486	11.2602	0	0	mesenchyme	10.1588	9.83991	9.99532	6.48509	6.83383	6.55178	6.03982	6.50011	6.06497	6.93986	6.53484	6.59322
17258	1452347_at	Mef2a	myocyte enhancer factor 2A	7	-74378716	-74517744	NM_001033713|NP_001028885	Mm.132788|Mm.426509|Mm.466976	ENSMUSG00000030557	15q26	4205	MEF2A	MGI:99532	7	33	Mef2a	myocyte enhancer factor 2A	B	-11.9735	-4.11025	0.343278	17.2706	0	0	mesenchyme	8.77758	8.94892	8.80681	4.17706	4.71277	4.42195	5.00175	4.96259	5.23983	5.24265	4.37041	4.47872
107338	1438207_at	Gbf1	golgi-specific brefeldin A-resistance factor 1	19	46227047	46361000	NM_178930|NP_849261	Mm.271620	ENSMUSG00000025224	10q24	8729	GBF1	MGI:1861607	19	syntenic	Gbf1	golgi-specific brefeldin A-resistance factor 1	B	-11.9623	-4.25836	0.355982	19.1379	0	0	mesenchyme	9.20034	9.11958	8.91839	4.75287	4.93523	4.46654	4.56343	5.51722	4.64664	5.45218	4.35123	4.70437
70974	1452841_at	Pgm2l1	phosphoglucomutase 2-like 1	7	107376116	107427382	NM_027629|NP_081905	Mm.440524	ENSMUSG00000030729	11q13.4	283209	PGM2L1	MGI:1918224	7	syntenic	Pgm2l1	phosphoglucomutase 2-like 1	B	-11.9292	-4.53742	0.380364	23.222	0	0	mesenchyme	9.36865	9.23689	9.14826	5.18842	4.70462	4.39727	4.91019	5.44732	4.91702	4.62061	4.07653	4.1626
69219	1434519_at	Ddah1	dimethylarginine dimethylaminohydrolase 1	3	145421690	145554637	NM_026993|NP_081269	Mm.234247	ENSMUSG00000028194	1p22	23576	DDAH1	MGI:1916469	3	syntenic	Ddah1	dimethylarginine dimethylaminohydrolase 1	B	-11.8683	-5.18567	0.436936	36.3951	0	0	mesenchyme	10.8589	10.8954	10.6806	5.58356	5.37296	5.07837	6.56586	6.09969	6.11299	5.73093	4.91929	5.16969
12721	1455269_a_at	Coro1a	coronin, actin binding protein 1A	7	-133843287	-133848268	NM_009898|NP_034028	Mm.290482	ENSMUSG00000030707	16p11.2	11151	CORO1A	MGI:1345961	7	62.5	Coro1a	coronin, actin binding protein 1A	B	-11.8554	-4.41497	0.372401	21.3323	0	0	mesenchyme	8.5735	9.00838	8.94811	4.87514	5.03197	4.99747	4.17395	4.14471	4.46524	3.93724	4.05686	4.17268
75597	1452923_at	Ndufaf2	NADH dehydrogenase (ubiquinone) 1 alpha subcomplex, assembly factor 2	13	-108842782	-108948819	NM_001127346|NP_001120818|XM_001476048|XM_919782|XP_001476098|XP_924875	Mm.276040	ENSMUSG00000068184	5q12.1	91942	NDUFAF2	MGI:1922847	13	syntenic	Ndufaf2	NADH dehydrogenase (ubiquinone) 1 alpha subcomplex, assembly factor 2	C	-11.8539	-3.81466	0.321807	14.0711	0	0	mesenchyme	11.7545	11.7926	11.8197	7.73148	7.45676	7.95397	8.7155	7.99258	8.20654	7.85611	7.71432	8.14105
77220	1436304_at	C030003D03Rik	RIKEN cDNA C030003D03 gene	10	-25710991	-25798858	NM_029881|NP_084157	Mm.266260	ENSMUSG00000039098|ENSMUSG00000049420	6q23.1	114801	TMEM200A	MGI:1924470	10	syntenic	Tmem200a	transmembrane protein 200A	C	-11.8414	-3.77486	0.318784	13.6882	0	0	mesenchyme	8.07759	8.03209	7.98573	4.48571	4.81588	4.75924	3.81408	4.05114	4.02115	4.20835	3.95223	4.20473
67888	1446625_at	Tmem100	transmembrane protein 100	11	89891661	89897819	NM_026433|NP_080709	Mm.212428	ENSMUSG00000069763	17q22	55273	TMEM100	MGI:1915138	11	syntenic	Tmem100	transmembrane protein 100	C	-11.8405	-3.7627	0.317783	13.5733	0	0	mesenchyme	7.77753	8.01765	7.86146	4.56439	4.693	4.30944	3.84363	3.71468	3.85563	3.80781	4.13161	4.18542
18027	1446742_at	Nfia	nuclear factor I/A	4	97248633	97785567	NM_001122952|NM_001122953|NM_010905|NP_001116424|NP_001116425|NP_035035	Mm.31274|Mm.409646	ENSMUSG00000028565	1p31.3-p31.2	4774	NFIA	MGI:108056	4	45.8	Nfia	nuclear factor I/A	B	-11.8297	-5.64783	0.477428	50.1378	0	0	mesenchyme	9.53102	9.32188	9.54957	3.8849	5.06901	4.14197	3.0711	3.28467	3.25152	3.76547	4.25838	3.64994
228790	1435077_at	Asxl1	additional sex combs like 1 (Drosophila)	2	153171874	153229743	NM_001039939|NP_001035028	Mm.330677	ENSMUSG00000042548	20q11.1	171023	ASXL1	MGI:2684063	2	syntenic	Asxl1	additional sex combs like 1 (Drosophila)	B	-11.8064	-3.77718	0.319928	13.7102	0	0	mesenchyme	8.53819	8.10874	8.40696	4.51814	4.94292	4.23072	4.89086	4.5178	4.20892	5.03079	4.11912	4.70778
69288	1429656_at	Rhobtb1	Rho-related BTB domain containing 1	10	68675404	68754532	NM_001081347|NP_001074816	Mm.26659	ENSMUSG00000019944	10q21.2	9886	RHOBTB1	MGI:1916538	10	syntenic	Rhobtb1	Rho-related BTB domain containing 1	B	-11.7941	-3.616	0.306595	12.261	0	0	mesenchyme	8.972	8.98036	8.82582	5.3504	5.83485	4.98691	5.2868	4.86935	5.43191	5.38969	4.94113	5.69943
69219	1434519_at	Ddah1	dimethylarginine dimethylaminohydrolase 1	3	145421690	145554637	NM_026993|NP_081269	Mm.234247	ENSMUSG00000028194	1p22	23576	DDAH1	MGI:1916469	3	syntenic	Ddah1	dimethylarginine dimethylaminohydrolase 1	B	-11.7727	-5.33248	0.452951	40.2935	0	0	mesenchyme	11.6111	11.2576	11.4203	6.01083	5.94776	5.83309	7.21387	6.54608	6.56043	5.51976	5.41139	5.83155
100044236	1427320_at	Copg2as2	coatomer protein complex, subunit gamma 2, antisense 2	6			NR_002845|XM_001471930|XP_001471980	Mm.22891|Mm.436655|Mm.440888		7	57183	DKFZP761N09121	MGI:1858731	6	syntenic	Copg2as2	coatomer protein complex, subunit gamma 2, antisense 2	M	-11.7556	-4.88648	0.415675	29.5786	0	0	mesenchyme	8.89914	8.21261	8.85131	4.24206	4.61747	3.49082	4.02357	3.03496	3.31876	3.64525	3.85025	3.68767
18295	1419662_at	Ogn	osteoglycin	13	49703439	49719869	NM_008760|NP_032786	Mm.4258	ENSMUSG00000021390	9q22	4969	OGN	MGI:109278	13	syntenic	Ogn	osteoglycin	B	-11.7447	-4.82466	0.410796	28.3378	0	0	mesenchyme	9.00125	9.12641	9.19533	4.82877	4.7632	4.70346	3.75664	4.29874	3.68422	3.76707	3.90353	4.84143
71371	1434283_at	Arid5b	AT rich interactive domain 5B (MRF1-like)	10	-67558340	-67741474	NM_023598|NP_076087	Mm.440357	ENSMUSG00000019947	10q21.2	84159	ARID5B	MGI:2175912	10	syntenic	Arid5b	AT rich interactive domain 5B (MRF1-like)	C	-11.744	-3.94366	0.335802	15.3872	0	0	mesenchyme	9.70579	9.73308	10.134	5.7855	6.26388	5.56427	5.59848	5.32258	6.12057	6.35726	5.95919	6.25401
14083	1430827_a_at	Ptk2	PTK2 protein tyrosine kinase 2	15	-73045986	-73253621	NM_001130409|NM_007982|NP_001123881|NP_032008	Mm.254494	ENSMUSG00000022607	8q24-qter	5747	PTK2	MGI:95481	15	42	Ptk2	PTK2 protein tyrosine kinase 2	B	-11.7414	-4.87789	0.415442	29.4031	0	0	mesenchyme	8.36924	8.41664	8.51622	3.16476	3.68819	2.98263	3.57649	3.08612	3.45319	4.69249	3.47878	3.88259
108089	1421242_at	Rnf144a	ring finger protein 144A	12	-26991662	-27100121	NM_001081977|NM_080563|NP_001075446|NP_542130	Mm.214932	ENSMUSG00000020642	2p25.2-p25.1	9781	RNF144A	MGI:1344401	12	syntenic	Rnf144a	ring finger protein 144A	B	-11.7378	-3.60868	0.307441	12.1989	0	0	mesenchyme	10.664	10.3631	10.4295	6.52187	6.86339	7.34874	6.77958	6.38999	6.92801	6.70779	7.33758	7.01482
67974	1454201_a_at	Ccny	cyclin Y	18	-9314041	-9450148	NM_026484|NP_080760	Mm.86523|Mm.376607	ENSMUSG00000024286	10p11.21	219771	CCNY	MGI:1915224	18	syntenic	Ccny	cyclin Y	C	-11.723	-5.6387	0.480993	49.8217	0	0	mesenchyme	8.63333	9.04696	8.93457	3.15165	3.23401	3.01904	4.74231	3.28875	2.65475	2.63994	3.04465	3.32113
381820	1435523_s_at	2700089E24Rik	RIKEN cDNA 2700089E24 gene	6			XM_001480602|XP_001480652	Mm.291762	ENSMUSG00000072704	12p13.2	100129361	LOC100129361	MGI:1914379	6	syntenic	2700089E24Rik	RIKEN cDNA 2700089E24 gene	C	-11.6855	-4.16357	0.356303	17.9209	0	0	mesenchyme	7.90339	8.38302	8.27132	3.59539	4.33143	4.48965	4.29761	3.49757	4.0332	4.01798	3.50862	4.42963
12929	1421953_at	Crkl	v-crk sarcoma virus CT10 oncogene homolog (avian)-like	16	17452079	17486348	NM_007764|NP_031790	Mm.21048|Mm.451241	ENSMUSG00000006134	22q11.21	1399	CRKL	MGI:104686	16	syntenic	Crkl	v-crk sarcoma virus CT10 oncogene homolog (avian)-like	B	-11.6777	-3.40209	0.291332	10.5714	0	0	mesenchyme	8.64338	9.06783	8.90379	5.70377	5.62861	5.5112	5.24731	5.92754	5.61767	5.26706	5.36492	4.95815
227580	1451620_at	C1ql3	C1q-like 3	2	-12923513	-12932491	NM_153155|NP_694795	Mm.229322|Mm.288713	ENSMUSG00000049630	10p13	389941	C1QL3	MGI:2387350	2	syntenic	C1ql3	C1q-like 3	C	-11.6746	-3.48896	0.29885	11.2275	0	0	mesenchyme	8.56481	8.62649	8.28282	5.23538	5.60178	5.32963	4.83165	4.77185	4.75715	4.83165	4.74778	4.91485
72668	1430580_at	2810030E01Rik	RIKEN cDNA 2810030E01 gene	2	-17965713	-17970076	NM_028317|NP_082593	Mm.411958|Mm.439884|Mm.476043	ENSMUSG00000054074	10p12.31	387640	C10orf140	MGI:1919918	2	syntenic	2810030E01Rik	RIKEN cDNA 2810030E01 gene	C	-11.6712	-4.22645	0.362125	18.7192	0	0	mesenchyme	7.86754	8.44321	7.79068	4.71237	4.01256	3.472	3.61011	3.48682	3.53784	3.67764	3.88916	3.8678
66756	1420989_at	4933411K20Rik	RIKEN cDNA 4933411K20 gene	8	47254909	47280944	NM_025747|NP_080023	Mm.133623	ENSMUSG00000031631	4q35.1	57587	KIAA1430	MGI:1914006	8	27	4933411K20Rik	RIKEN cDNA 4933411K20 gene	C	-11.6668	-4.25736	0.364912	19.1246	0	0	mesenchyme	7.73932	8.03534	7.78246	3.50378	3.5297	2.93184	3.80362	4.12807	3.26389	4.29972	3.54869	3.34585
14211	1429660_s_at	Smc2	structural maintenance of chromosomes 2	4	52452120	52501131	NM_008017|NP_032043	Mm.2999	ENSMUSG00000028312	9q31.1	10592	SMC2	MGI:106067	4	18.5	Smc2	structural maintenance of chromosomes 2	B	-11.6659	-3.47789	0.298124	11.1416	0	0	mesenchyme	7.72455	7.82649	7.87034	4.07438	4.26993	4.30731	4.87728	4.54554	4.67436	4.18844	3.84073	4.1852
53890	1417547_at	Sart3	squamous cell carcinoma antigen recognized by T-cells 3	5	-114192454	-114221658	NM_016926|NP_058622	Mm.29594	ENSMUSG00000018974	12q24.1	9733	SART3	MGI:1858230	5	syntenic	Sart3	squamous cell carcinoma antigen recognized by T-cells 3	B	-11.6563	-3.37731	0.289742	10.3913	0	0	mesenchyme	9.2163	9.34107	9.29977	5.84298	6.18812	5.74214	6.18336	5.87194	5.72488	6.45916	5.64884	5.51424
26900	1452077_at	Ddx3y	DEAD (Asp-Glu-Ala-Asp) box polypeptide 3, Y-linked	22	-598009	-622998	NM_012008|NP_036138	Mm.302938	ENSMUSG00000069045	Yq11	8653	DDX3Y	MGI:1349406	Y	syntenic	Ddx3y	DEAD (Asp-Glu-Ala-Asp) box polypeptide 3, Y-linked	M	-11.6525	-3.51231	0.301421	11.4107	0	0	mesenchyme	6.51893	7.0736	6.36342	2.97497	2.74039	3.2102	3.0711	3.47174	3.34393	3.23195	2.77733	3.43549
12419	1421932_at	Cbx5	chromobox homolog 5 (Drosophila HP1a)	15	-103021976	-103045783	NM_001076789|NM_001110216|NM_007626|NP_001070257|NP_001103686|NP_031652	Mm.262059	ENSMUSG00000009575	12q13.13	23468	CBX5	MGI:109372	15	syntenic	Cbx5	chromobox homolog 5 (Drosophila HP1a)	B	-11.6483	-4.61644	0.39632	24.5294	0	0	mesenchyme	11.4299	11.7054	11.4513	6.51595	6.50275	7.13631	7.99412	6.65546	7.22206	6.60759	6.71329	6.86418
15130	1417184_s_at	Hbb-b2	hemoglobin, beta adult minor chain	7	-110961037	-110962417	NM_016956|NP_058652	Mm.288567											-11.6463	-5.29598	0.454736	39.2869	0	0	mesenchyme	13.4888	13.5598	13.443	8.80166	9.17128	8.65892	7.63604	7.42977	7.66606	8.14422	8.1647	8.13833
18616	1447731_at	Peg3	paternally expressed 3	7	-6658670	-6683130	NM_008817|NP_032843	Mm.389800	ENSMUSG00000002265	19q13.4	5178	PEG3	MGI:104748	7	6.5	Peg3	paternally expressed 3	B	-11.6439	-6.42974	0.552199	86.2074	0	0	mesenchyme	12.9388	12.7192	12.8264	5.46144	7.83053	6.48125	6.2952	6.5029	7.26311	5.85776	5.80746	6.08611
56811	1420512_at	Dkk2	dickkopf homolog 2 (Xenopus laevis)	3	131748264	131843268	NM_020265|NP_064661	Mm.103593	ENSMUSG00000028031	4q25	27123	DKK2	MGI:1890663	3	syntenic	Dkk2	dickkopf homolog 2 (Xenopus laevis)	B	-11.6399	-6.36219	0.546585	82.2642	0	0	mesenchyme	9.41347	9.94047	9.83972	4.38374	4.32933	2.98664	3.24467	2.5736	2.8277	2.80695	2.97114	4.19746
57442	1418499_a_at	Kcne3	potassium voltage-gated channel, Isk-related subfamily, gene 3	7	107327206	107333374	NM_020574|NP_065599	Mm.282386	ENSMUSG00000035165	11q13-q14	10008	KCNE3	MGI:1891124	7	syntenic	Kcne3	potassium voltage-gated channel, Isk-related subfamily, gene 3	B	-11.6294	-4.32571	0.371964	20.0525	0	0	mesenchyme	7.87598	8.18327	8.25921	3.20534	3.56819	3.12878	4.29965	4.33524	3.88512	3.65238	3.87027	4.07904
17175	1420524_a_at	Masp2	mannan-binding lectin serine peptidase 2	4	147976652	147989589	NM_001003893|NM_010767|NP_001003893|NP_034897	Mm.378962	ENSMUSG00000028979	1p36.3-p36.2	10747	MASP2	MGI:1330832	4	syntenic	Masp2	mannan-binding lectin serine peptidase 2	B	-11.5941	-3.75779	0.324113	13.5272	0	0	mesenchyme	7.57073	7.71706	7.21589	3.43937	3.55317	3.50043	3.57649	3.47356	4.06986	4.44658	3.6889	3.94251
114142	1458191_at	Foxp2	forkhead box P2	6	14851348	15391977	NM_053242|NM_212435|NP_444472|NP_997600	Mm.332919	ENSMUSG00000029563	7q31	93986	FOXP2	MGI:2148705	6	syntenic	Foxp2	forkhead box P2	B	-11.5886	-3.628	0.313068	12.3634	0	0	mesenchyme	6.27678	6.67554	6.37471	3.22094	3.19869	2.95427	2.34534	2.39452	2.49755	2.79765	2.93622	2.98386
75415	1451525_at	Arhgap12	Rho GTPase activating protein 12	18	-6024447	-6136096	NM_001039692|NM_029277|NP_001034781|NP_083553	Mm.239675	ENSMUSG00000041225	10pter-cen	94134	ARHGAP12	MGI:1922665	18	syntenic	Arhgap12	Rho GTPase activating protein 12	C	-11.5665	-3.77689	0.326537	13.7074	0	0	mesenchyme	6.73469	7.43372	7.22027	3.03261	3.40291	3.65013	3.35199	2.9397	3.39193	3.67716	3.78865	2.93901
12532	1422252_a_at	Cdc25c	cell division cycle 25 homolog C (S. pombe)	18	-34892650	-34911187	NM_009860|NP_033990	Mm.286602	ENSMUSG00000044201	5q31	995	CDC25C	MGI:88350	18	15	Cdc25c	cell division cycle 25 homolog C (S. pombe)	B	-11.5655	-4.22088	0.364955	18.6471	0	0	mesenchyme	9.67482	9.72147	9.61043	5.07091	5.40509	5.14239	6.28932	5.64784	5.88426	4.92325	5.23624	5.43297
381598	1453589_a_at	6820431F20Rik	RIKEN cDNA 6820431F20 gene	8			XM_001481304|XP_001481354	Mm.157360|Mm.359054|Mm.362165|Mm.440442	ENSMUSG00000071796										-11.557	-3.92357	0.339498	15.1744	0	0	mesenchyme	10.9452	11.0667	11.0243	6.82989	6.77291	6.57584	7.21262	7.15426	7.57424	7.30979	6.70333	7.6637
106952	1419833_s_at	Centd3	centaurin, delta 3	18	-38132276	-38157228	NM_139206|NP_631945	Mm.247642	ENSMUSG00000024451	5q31.3	64411	ARAP3	MGI:2147274	18	syntenic	Arap3	ArfGAP with RhoGAP domain, ankyrin repeat and PH domain 3	B	-11.475	-6.2067	0.540889	73.859	0	0	mesenchyme	10.6698	10.4235	10.779	5.16395	4.93041	5.12078	3.28963	4.26836	3.32252	4.66039	4.11478	4.88559
20621	1452789_at	Snn	stannin	16	11066390	11075078	NM_009223|NP_033249	Mm.325800	ENSMUSG00000037972	16p13	8303	SNN	MGI:1276549	16	syntenic	Snn	stannin	B	-11.4746	-3.78671	0.330008	13.8011	0	0	mesenchyme	10.5125	10.4758	10.6269	6.90655	6.59435	6.74519	7.53367	7.07013	6.48876	6.29732	6.60722	6.52199
18949	1423325_at	Pnn	pinin	12	60167905	60175004	NM_008891|NP_032917	Mm.22347	ENSMUSG00000020994	14q21.1	5411	PNN	MGI:1100514	12	23	Pnn	pinin	B	-11.4491	-5.37914	0.46983	41.618	0	0	mesenchyme	11.2524	10.9308	11.2136	4.80061	6.36344	5.52661	5.32565	5.38859	6.21151	6.68982	5.44216	6.02972
170812	1449077_at	Eraf	erythroid associated factor				NM_133245|NP_573508	Mm.423023		16p11.2	51327	AHSP	MGI:2158492	UN	N/A	Ahsp	alpha hemoglobin stabilizing protein	M	-11.4481	-3.8104	0.33284	14.0296	0	0	mesenchyme	8.93374	9.53219	8.81345	5.702	5.6268	5.70811	5.24337	4.84247	5.1718	4.89702	5.20319	5.14983
226541	1425664_at	Klhl20	kelch-like 20 (Drosophila)	1	-163018508	-163061610	NM_001039482|NP_001034571	Mm.255165	ENSMUSG00000026705	1q24.1-q24.3	27252	KLHL20	MGI:2444855	1	syntenic	Klhl20	kelch-like 20 (Drosophila)	C	-11.4375	-3.49821	0.305854	11.2997	0	0	mesenchyme	7.43803	7.61197	7.74941	4.24595	4.43292	3.90605	4.36527	3.48166	3.78502	4.03497	4.40885	4.25365
13876	1440244_at	Erg	avian erythroblastosis virus E-26 (v-ets) oncogene related	16	-95581810	-95751972	NM_133659|NP_598420	Mm.164531	ENSMUSG00000040732	21q22.3	2078	ERG	MGI:95415	16	69.1	Erg	avian erythroblastosis virus E-26 (v-ets) oncogene related	B	-11.4286	-3.66541	0.320724	12.6882	0	0	mesenchyme	8.47403	8.1358	8.43406	4.86194	4.69513	4.84962	4.37917	4.57948	5.111	3.95069	4.75811	4.9578
76228	1431369_at	6530401G17Rik	RIKEN cDNA 6530401G17 gene	12				Mm.358946											-11.4209	-3.32248	0.290913	10.0038	0	0	mesenchyme	6.62042	6.49985	6.47626	3.51004	3.06435	3.68979	2.86937	3.17081	3.10275	2.89527	3.00129	3.58355
51902	1453929_at	Rnf24	ring finger protein 24	2	-131124223	-131178561	NM_178607|NP_848722	Mm.101264	ENSMUSG00000048911	20p13-p12.1	11237	RNF24	MGI:1261771	2	74	Rnf24	ring finger protein 24	B	-11.4103	-3.41934	0.299673	10.6985	0	0	mesenchyme	7.47766	7.59811	7.70251	3.5044	3.90783	4.03914	4.26095	4.20991	4.33859	4.59361	4.34765	4.35868
12316	1452459_at	Aspm	asp (abnormal spindle)-like, microcephaly associated (Drosophila)	1	141351349	141390665	NM_009791|NP_033921	Mm.168523	ENSMUSG00000033952	1q31	259266	ASPM	MGI:1334448	1	syntenic	Aspm	asp (abnormal spindle)-like, microcephaly associated (Drosophila)	B	-11.4086	-4.47468	0.39222	22.2338	0	0	mesenchyme	8.89758	8.74733	8.71634	4.37654	4.47371	3.70489	4.03043	4.80327	5.17942	4.18989	4.31614	3.73731
237553	1457156_at	Trhde	TRH-degrading enzyme	10	-113836078	-114238420	NM_146241|NP_666353	Mm.445550	ENSMUSG00000050663	12q15-q21	29953	TRHDE	MGI:2384311	10	syntenic	Trhde	TRH-degrading enzyme	B	-11.3938	-3.6296	0.318558	12.3771	0	0	mesenchyme	5.66249	6.76212	5.72105	2.4669	2.29953	2.37393	2.165	2.28899	2.57202	2.39291	2.44464	2.76668
19228	1417092_at	Pthr1	parathyroid hormone receptor 1	9	-110624588	-110645114	NM_001083935|NM_001083936|NM_011199|NP_001077404|NP_001077405|NP_035329	Mm.3542	ENSMUSG00000032492	3p22-p21.1	5745	PTH1R	MGI:97801	9	58	Pth1r	parathyroid hormone 1 receptor	B	-11.388	-5.7227	0.502518	52.8085	0	0	mesenchyme	10.8583	10.5037	10.5375	5.51616	6.12445	5.57644	4.67482	4.43265	4.25745	4.43774	4.4775	4.69707
54630	1439296_at	Prickle3	prickle homolog 3 (Drosophila)	21	7235658	7245312	NM_175097|NP_780306	Mm.232232	ENSMUSG00000031145	Xp11.23-p11.22	4007	PRICKLE3	MGI:1859635	X	1.6	Prickle3	prickle homolog 3 (Drosophila)	B	-11.3565	-4.12924	0.363602	17.4994	0	0	mesenchyme	9.97346	10.22	10.1892	5.6416	5.62937	5.70232	6.4558	5.8236	5.9571	5.9311	5.92467	6.91916
12929	1421953_at	Crkl	v-crk sarcoma virus CT10 oncogene homolog (avian)-like	16	17452079	17486348	NM_007764|NP_031790	Mm.21048|Mm.451241	ENSMUSG00000006134	22q11.21	1399	CRKL	MGI:104686	16	syntenic	Crkl	v-crk sarcoma virus CT10 oncogene homolog (avian)-like	B	-11.354	-4.26759	0.375868	19.2608	0	0	mesenchyme	10.1399	10.0858	10.0319	5.74975	6.26411	5.2823	5.57669	5.30768	6.29936	6.47144	5.96431	5.44855
13876	1440244_at	Erg	avian erythroblastosis virus E-26 (v-ets) oncogene related	16	-95581810	-95751972	NM_133659|NP_598420	Mm.164531	ENSMUSG00000040732	21q22.3	2078	ERG	MGI:95415	16	69.1	Erg	avian erythroblastosis virus E-26 (v-ets) oncogene related	B	-11.3469	-4.43192	0.390585	21.5844	0	0	mesenchyme	10.1992	9.65132	10.1872	5.76683	5.30072	5.52857	4.95697	5.67882	5.11576	6.27062	6.19944	5.40835
74103	1439897_at	Nebl	nebulette	2	-17268360	-17652695	NM_028757|NP_083033	Mm.120298|Mm.256298|Mm.440498|Mm.440630	ENSMUSG00000053702	10p12	10529	NEBL	MGI:1921353	2	syntenic	Nebl	nebulette	M	-11.3437	-4.52103	0.398552	22.9597	0	0	mesenchyme	7.75191	8.35618	7.78752	4.18872	4.06213	3.51624	2.91712	3.48366	3.16074	3.13795	3.60428	2.9267
229600	1427996_at	BC028528	cDNA sequence BC028528	3	-95688895	-95695853	NM_153513|NP_705733	Mm.89556	ENSMUSG00000038543	1q21.2	79630	C1orf54	MGI:2385885	3	syntenic	BC028528	cDNA sequence BC028528	B	-11.3435	-4.78495	0.421823	27.5685	0	0	mesenchyme	9.77654	9.90689	10.0197	5.45192	6.09951	5.08633	5.25042	4.80633	5.4161	4.34715	5.04106	4.54612
69219	1434519_at	Ddah1	dimethylarginine dimethylaminohydrolase 1	3	145421690	145554637	NM_026993|NP_081269	Mm.234247	ENSMUSG00000028194	1p22	23576	DDAH1	MGI:1916469	3	syntenic	Ddah1	dimethylarginine dimethylaminohydrolase 1	B	-11.3264	-4.61989	0.407888	24.5881	0	0	mesenchyme	10.726	10.4599	10.6571	5.65784	5.75362	5.2599	6.89958	6.31576	6.46226	5.61926	5.91439	6.06728
14086	1416515_at	Fscn1	fascin homolog 1, actin bundling protein (Strongylocentrotus purpuratus)	5	143722033	143734868	NM_007984|NP_032010	Mm.289707	ENSMUSG00000029581	7p22	6624	FSCN1	MGI:1352745	5	86	Fscn1	fascin homolog 1, actin bundling protein (Strongylocentrotus purpuratus)	B	-11.3194	-4.76858	0.421275	27.2574	0	0	mesenchyme	9.42441	9.1386	9.39876	4.89886	5.4792	4.60087	3.84308	4.6501	4.67248	4.81278	3.96256	4.04817
73296	1447869_x_at	Rhobtb3	Rho-related BTB domain containing 3	13	-76006984	-76081272	NM_028493|NP_082769	Mm.276200	ENSMUSG00000021589	5q15	22836	RHOBTB3	MGI:1920546	13	syntenic	Rhobtb3	Rho-related BTB domain containing 3	B	-11.3073	-3.46623	0.306549	11.052	0	0	mesenchyme	9.12567	9.54316	9.53318	6.18857	6.18089	5.96199	6.09565	6.38746	5.89907	5.65227	5.45879	5.58527
70099	1452197_at	Smc4	structural maintenance of chromosomes 4	3	68808893	68838545	NM_133786|NP_598547	Mm.206841	ENSMUSG00000034349	3q26.1	10051	SMC4	MGI:1917349	3	syntenic	Smc4	structural maintenance of chromosomes 4	B	-11.3052	-4.98301	0.440771	31.6253	0	0	mesenchyme	11.7818	11.422	11.7141	5.84531	7.62738	6.55023	6.86987	6.69838	7.13715	6.58278	5.91904	6.67666
56295	1416480_a_at	Higd1a	HIG1 domain family, member 1A	9	-121757677	-121767118	NM_019814|NP_062788	Mm.347915	ENSMUSG00000038412	3p22.1	25994	HIGD1A	MGI:1930666	9	syntenic	Higd1a	HIG1 domain family, member 1A	M	-11.3002	-4.32869	0.383063	20.094	0	0	mesenchyme	10.7829	10.6683	10.7606	6.03862	6.38954	7.54919	6.20432	6.19742	6.02826	6.38954	6.29662	6.58358
27407	1423863_at	Abcf2	ATP-binding cassette, sub-family F (GCN20), member 2	5	-24071162	-24083177	NM_013853|NP_038881	Mm.21629	ENSMUSG00000028953	7q36	10061	ABCF2	MGI:1351657	5	syntenic	Abcf2	ATP-binding cassette, sub-family F (GCN20), member 2	B	-11.2915	-3.7793	0.334702	13.7304	0	0	mesenchyme	9.11364	9.17827	8.93212	4.95042	5.58091	5.78034	5.06013	5.76905	4.66782	5.39837	5.15911	5.29219
242509	1459132_at	Bnc2	basonuclin 2	4	-83920998	-84192237	NM_172870|NP_766458	Mm.190774	ENSMUSG00000028487	9p22.3-p22.2	54796	BNC2	MGI:2443805	4	syntenic	Bnc2	basonuclin 2	B	-11.2832	-6.18855	0.548473	72.9354	0	0	mesenchyme	11.2765	11.0697	11.3019	5.91969	6.23694	5.65533	4.17437	4.51272	4.64035	5.10991	4.48401	4.51414
11946	1420037_at	Atp5a1	ATP synthase, H+ transporting, mitochondrial F1 complex, alpha subunit, isoform 1	18	78012506	78021607	NM_007505|NP_031531	Mm.276137	ENSMUSG00000025428	18q12-q21	498	ATP5A1	MGI:88115	18	50	Atp5a1	ATP synthase, H+ transporting, mitochondrial F1 complex, alpha subunit, iso	B	-11.2547	-3.46112	0.307528	11.0129	0	0	mesenchyme	13.3001	13.3658	13.3352	9.67848	9.63164	9.74552	10.3651	10.3679	9.90617	9.57265	9.47429	10.1114
54371	1422758_at	Chst2	carbohydrate sulfotransferase 2	9	-95301344	-95307689	NM_018763|NP_061233|XM_001471695|XP_001471745	Mm.212446	ENSMUSG00000033350	3q24	9435	CHST2	MGI:1891160	9	syntenic	Chst2	carbohydrate sulfotransferase 2	B	-11.2473	-6.19737	0.551008	73.383	0	0	mesenchyme	11.3626	11.0832	11.2845	6.1699	6.06794	5.49821	4.95355	5.06732	4.02954	4.78553	4.4287	4.41381
18526	1442565_at	Pcdh10	protocadherin 10	3	45182319	45238501	NM_001098170|NM_001098171|NM_001098172|NM_011043|NP_001091640|NP_001091641|NP_001091642|NP_035173	Mm.242644|Mm.473002	ENSMUSG00000049100	4q28.3	57575	PCDH10	MGI:1338042	3	syntenic	Pcdh10	protocadherin 10	B	-11.2256	-4.92079	0.438355	30.2903	0	0	mesenchyme	8.18955	8.28558	8.29435	3.38589	2.88243	3.10483	3.54738	3.96484	4.41175	2.95257	2.71444	3.05724
15289	1435324_x_at	Hmgb1	high mobility group box 1	5	-149858803	-149864613	NM_010439|NP_034569	Mm.207047|Mm.313345	ENSMUSG00000066551	13q12	3146	HMGB1	MGI:96113	5	83	Hmgb1	high mobility group box 1	M	-11.2208	-4.83469	0.430867	28.5356	0	0	mesenchyme	12.1695	12.399	12.2757	6.5427	7.31233	8.2043	7.88206	7.34599	8.12877	7.0197	7.15857	7.42605
94246	1446317_at	Arid4b	AT rich interactive domain 4B (RBP1-like)	13	14156058	14291870	NM_194262|NM_198122|NP_919238|NP_937755	Mm.439784	ENSMUSG00000039219	1q42.1-q43	51742	ARID4B	MGI:2137512	13	8	Arid4b	AT rich interactive domain 4B (RBP1-like)	B	-11.2159	-6.10305	0.544143	68.7388	0	0	mesenchyme	10.8337	10.7166	11.0024	4.9684	5.54614	3.72651	3.84485	5.23547	5.04045	5.6919	4.63216	4.04475
208836	1427953_at	Fanci	Fanconi anemia, complementation group I	7	86537223	86595150	NM_145946|NP_666058	Mm.349493	ENSMUSG00000039187	15q26.1	55215	FANCI	MGI:2384790	7	syntenic	Fanci	Fanconi anemia, complementation group I	C	-11.1926	-4.09048	0.365462	17.0356	0	0	mesenchyme	7.52986	7.65129	7.77373	3.40969	3.5841	3.05294	3.4823	3.87883	2.77551	4.01332	3.93932	3.91434
268860	1422226_at	Abat	4-aminobutyrate aminotransferase	16	8513581	8621660	NM_172961|NP_766549	Mm.259315	ENSMUSG00000051226|ENSMUSG00000057880	16p13.2	18	ABAT	MGI:2443582	16	syntenic	Abat	4-aminobutyrate aminotransferase	B	-11.1926	-4.03556	0.360556	16.3993	0	0	mesenchyme	7.71786	8.25457	7.87895	4.50853	4.19379	3.96324	3.37963	3.35623	4.37066	3.96758	3.71659	3.77784
11518	1450054_at	Add1	adducin 1 (alpha)	5	34916362	34974954	NM_001024458|NM_001102444|NM_013457|NP_001019629|NP_001095914|NP_038485	Mm.289106	ENSMUSG00000029106	4p16.3	118	ADD1	MGI:87918	5	20	Add1	adducin 1 (alpha)	B	-11.192	-4.32194	0.386164	20.0002	0	0	mesenchyme	10.2723	10.1188	10.216	6.11244	6.96505	5.7981	5.55162	5.69054	5.71265	6.08944	5.5626	5.44134
16545	1418063_at	Kera	keratocan	10	97069838	97076322	NM_008438|NP_032464	Mm.6228	ENSMUSG00000019932	12q22	11081	KERA	MGI:1202398	10	61	Kera	keratocan	C	-11.1831	-6.27926	0.561498	77.6687	0	0	mesenchyme	9.48143	10.0591	9.95091	4.26657	4.95834	4.12853	3.339	3.28746	3.45849	2.87292	2.87152	2.7781
15413	1418415_at	Hoxb5	homeo box B5	11	96164825	96167435	NM_008268|NP_032294	Mm.207	ENSMUSG00000038700	17q21.3	3215	HOXB5	MGI:96186	11	56.04	Hoxb5	homeobox B5	B	-11.1734	-4.11762	0.368521	17.3591	0	0	mesenchyme	8.28065	8.22289	7.94758	4.28918	3.59573	3.9775	4.49345	3.92079	3.43448	4.62925	4.34875	3.60566
237010	1445318_at	Klhl4	kelch-like 4 (Drosophila)	21	111588128	111674307	NM_172781|NP_766369	Mm.132583	ENSMUSG00000025597	Xq21.3	56062	KLHL4	MGI:2442829	X	syntenic	Klhl4	kelch-like 4 (Drosophila)	B	-11.1542	-4.97672	0.446174	31.4878	0	0	mesenchyme	7.79561	8.35596	7.82577	3.45283	3.49718	2.31345	2.79434	3.1338	2.53147	2.93213	3.97541	2.51095
12395	1444615_x_at	Runx1t1	runt-related transcription factor 1; translocated to, 1 (cyclin D-related)	4	13670448	13820790	NM_001111026|NM_001111027|NM_009822|NP_001104496|NP_001104497|NP_033952	Mm.4909|Mm.470961	ENSMUSG00000006586	8q22	862	RUNX1T1	MGI:104793	4	4.4	Runx1t1	runt-related transcription factor 1; translocated to, 1 (cyclin D-related)	B	-11.1537	-6.08984	0.545993	68.1122	0	0	mesenchyme	10.2425	9.87722	9.80091	4.90747	5.02949	3.91772	3.36005	3.52519	2.87917	3.97127	3.25152	4.11154
66614	1419205_x_at	Gpatch4	G patch domain containing 4	3	87847029	87859914	NM_001110809|NM_025663|NP_001104279|NP_079939	Mm.46029	ENSMUSG00000028069	1q22	54865	GPATCH4	MGI:1913864	3	syntenic	Gpatch4	G patch domain containing 4	C	-11.1414	-4.49311	0.403282	22.5196	0	0	mesenchyme	10.0731	9.55632	9.95461	5.28284	5.20829	5.13074	6.20592	5.33267	6.0785	5.36614	4.785	4.92397
17967	1450437_a_at	Ncam1	neural cell adhesion molecule 1	9	-49323243	-49607174	NM_001081445|NM_001113204|NM_010875|NP_001074914|NP_001106675|NP_035005	Mm.4974|Mm.439182	ENSMUSG00000039542	11q23.1	4684	NCAM1	MGI:97281	9	28	Ncam1	neural cell adhesion molecule 1	B	-11.1384	-3.81693	0.342681	14.0932	0	0	mesenchyme	9.02197	8.48456	8.93226	5.6803	5.49782	4.5647	4.73883	4.88825	4.683	4.95692	5.02458	4.92959
81905	1451864_at	Cacng8	calcium channel, voltage-dependent, gamma subunit 8	7	3394458	3415366	NM_133190|NP_573453	Mm.357990	ENSMUSG00000053395	19q13.4	59283	CACNG8	MGI:1932376	7	2	Cacng8	calcium channel, voltage-dependent, gamma subunit 8	B	-11.0865	-3.78283	0.34121	13.764	0	0	mesenchyme	8.80246	8.62469	8.38729	4.90093	4.78519	4.71636	3.9044	4.76033	5.16493	5.12168	5.02409	5.02
12444	1416124_at	Ccnd2	cyclin D2	6	-127075726	-127101066	NM_009829|NP_033959	Mm.333406	ENSMUSG00000000184	12p13	894	CCND2	MGI:88314	6	61.1	Ccnd2	cyclin D2	B	-11.0838	-8.40154	0.758003	338.155	0	0	mesenchyme	11.9039	11.9354	12.1166	3.80744	5.8629	4.64304	2.67324	3.56311	2.89535	2.73404	3.55351	2.52124
21812	1420893_a_at	Tgfbr1	transforming growth factor, beta receptor I	4	47366176	47427796	NM_009370|NP_033396	Mm.197552	ENSMUSG00000007613	9q22	7046	TGFBR1	MGI:98728	4	19.3	Tgfbr1	transforming growth factor, beta receptor I	B	-11.0823	-3.81019	0.343808	14.0275	0	0	mesenchyme	8.57763	8.61538	8.33095	4.39673	5.20389	5.18106	4.60254	4.3729	5.15969	4.20865	4.43235	4.72242
14710	1428733_at	Gngt2	guanine nucleotide binding protein (G protein), gamma transducing activity polypeptide 2	11	95703608	95707045	NM_001038664|NM_023121|NP_001033753|NP_075610	Mm.46299	ENSMUSG00000038811	17q21	2793	GNGT2	MGI:893584	11	55.7	Gngt2	guanine nucleotide binding protein (G protein), gamma transducing activity	B	-11.0748	-3.80745	0.343794	14.0009	0	0	mesenchyme	7.90315	8.19828	7.82989	4.50249	4.46069	4.18515	4.30486	3.257	3.98641	4.07313	4.45918	4.29799
107526	1424375_s_at	Gimap4	GTPase, IMAP family member 4	6	48634576	48642061	NM_174990|NM_175048|NP_778155|NP_778213	Mm.333048|Mm.475980	ENSMUSG00000054435	7q36.1	55303	GIMAP4	MGI:1349656	6	syntenic	Gimap4	GTPase, IMAP family member 4	C	-11.0317	-3.9982	0.362428	15.98	0	0	mesenchyme	8.47403	8.50101	8.95588	4.96605	4.80572	4.46246	3.92016	4.62749	4.77246	4.85165	5.23677	4.1662
12933	1448289_at	Crmp1	collapsin response mediator protein 1	5	37637030	37683372	NM_007765|NP_031791	Mm.290995	ENSMUSG00000029121	4p16.1-p15	1400	CRMP1	MGI:107793	5	21	Crmp1	collapsin response mediator protein 1	B	-11.0247	-4.23184	0.383849	18.7893	0	0	mesenchyme	9.08462	8.72227	9.12532	4.6401	4.98305	4.94526	4.79742	4.25242	5.00518	3.93045	4.6749	5.48132
16649	1417974_at	Kpna4	karyopherin (importin) alpha 4	3	-68876142	-68931014	NM_008467|NP_032493	Mm.30601	ENSMUSG00000027782	3q25.33	3840	KPNA4	MGI:1100848	3	syntenic	Kpna4	karyopherin (importin) alpha 4	B	-11.0242	-3.69042	0.334756	12.91	0	0	mesenchyme	9.77632	10.0395	9.97771	5.85247	6.43456	6.47016	5.55763	6.43262	6.4365	6.7821	6.00427	6.19641
21812	1420893_a_at	Tgfbr1	transforming growth factor, beta receptor I	4	47366176	47427796	NM_009370|NP_033396	Mm.197552	ENSMUSG00000007613	9q22	7046	TGFBR1	MGI:98728	4	19.3	Tgfbr1	transforming growth factor, beta receptor I	B	-11.0165	-5.60654	0.508924	48.7233	0	0	mesenchyme	9.70112	10.1259	9.87356	3.15312	5.57575	4.28372	4.21359	3.82611	4.45634	4.84085	4.22559	4.06783
12503	1426396_at	Cd247	CD247 antigen	1	167718819	167804117	NM_001113391|NM_001113392|NM_001113393|NM_001113394|NM_031162|NP_001106862|NP_001106863|NP_001106864|NP_001106865|NP_112439	Mm.217308|Mm.475205	ENSMUSG00000005763	1q22-q23	919	CD247	MGI:88334	1	87.2	Cd247	CD247 antigen	B	-11.0143	-3.59824	0.326687	12.1109	0	0	mesenchyme	8.80374	8.99392	9.13299	5.61648	5.46616	4.83286	5.26532	5.95896	5.78282	5.15015	5.06979	5.26527
68149	1417576_a_at	Otub2	OTU domain, ubiquitin aldehyde binding 2	12	104626914	104644553	NM_026580|NP_080856	Mm.127378	ENSMUSG00000021203	14q32.12	78990	OTUB2	MGI:1915399	12	syntenic	Otub2	OTU domain, ubiquitin aldehyde binding 2	C	-11.0057	-3.70668	0.336797	13.0564	0	0	mesenchyme	7.27702	7.52842	7.76853	3.70817	4.17732	4.08253	3.0762	3.90807	3.98981	4.22395	3.52357	3.67218
19820	1439403_x_at	Rnf12	ring finger protein 12	21	-101152505	-101176623	NM_011276|NP_035406	Mm.427762|Mm.476322	ENSMUSG00000056537	Xq13-q21	51132	RLIM	MGI:1342291	X	45	Rlim	ring finger protein, LIM domain interacting	B	-10.9945	-3.33115	0.302984	10.0641	0	0	mesenchyme	9.10262	9.3222	9.36741	5.40068	6.17483	5.86662	6.08175	6.10067	6.2909	5.55493	5.68139	6.24455
20592	1452562_at	Jarid1d	jumonji, AT rich interactive domain 1D (Rbp2 like)	22	234230	280254	NM_011419|NP_035549	Mm.262676	ENSMUSG00000056673	Yq11	8284	KDM5D	MGI:99780	Y	syntenic	Kdm5d	lysine (K)-specific demethylase 5D	B	-10.9886	-4.0429	0.367919	16.483	0	0	mesenchyme	8.25112	9.12155	7.83595	3.87682	4.48102	4.52021	4.19715	4.04899	4.8229	4.31708	4.61047	4.36509
74035	1432218_a_at	Nol9	nucleolar protein 9	4	151413444	151435603	NM_028727|NP_083003	Mm.275803	ENSMUSG00000028948	1p36.31	79707	NOL9	MGI:1921285	4	syntenic	Nol9	nucleolar protein 9	C	-10.9643	-4.05951	0.370248	16.6738	0	0	mesenchyme	7.81668	8.12085	8.28557	3.9952	3.94775	4.44965	3.76888	4.34262	3.98838	4.70653	3.54046	3.39426
632764	1455038_at	ENSMUSG00000074630	predicted gene, ENSMUSG00000074630	2			XM_906982|XP_912075	Mm.459532											-10.9599	-5.42131	0.494649	42.8526	0	0	mesenchyme	9.35847	9.4471	9.46461	4.67101	4.78375	5.04684	3.63178	3.71468	3.46262	3.39918	3.41337	3.89555
209448	1439798_at	Hoxc10	homeo box C10	15	102797295	102802152	NM_010462|NP_034592	Mm.31665	ENSMUSG00000022484	12q13.3	3226	HOXC10	MGI:96192	15	57.4	Hoxc10	homeobox C10	B	-10.9596	-7.53904	0.687895	185.985	0	0	mesenchyme	12.2272	12.0574	12.1944	5.82099	6.03644	5.29539	3.88134	3.73513	5.10814	3.74315	4.49927	3.46577
219228	1436920_at	Pcdh17	protocadherin 17	14	84845480	84934001	NM_001013753|NP_001013775	Mm.153643	ENSMUSG00000035566	13q21.1	27253	PCDH17	MGI:2684924	14	syntenic	Pcdh17	protocadherin 17	B	-10.95	-4.5729	0.417616	23.8001	0	0	mesenchyme	7.80279	7.40506	7.58043	2.9651	2.74864	2.4963	3.23972	3.30771	4.17329	2.94251	2.79287	2.54263
16885	1456234_at	Limk1	LIM-domain containing, protein kinase	5	-135131908	-135164460	NM_010717|NP_034847	Mm.15409	ENSMUSG00000029674	7q11.23	3984	LIMK1	MGI:104572	5	75	Limk1	LIM-domain containing, protein kinase	B	-10.9401	-3.41477	0.312134	10.6647	0	0	mesenchyme	10.2293	9.89876	10.1834	6.9533	6.84797	6.72737	6.40324	6.25137	6.51544	6.45777	6.69778	7.34719
14745	1417143_at	Lpar1	lysophosphatidic acid receptor 1	4	-58448123	-58566165	NM_010336|NM_172989|NP_034466|NP_766577	Mm.4772	ENSMUSG00000038668	9q31.3	1902	LPAR1	MGI:108429	4	16	Lpar1	lysophosphatidic acid receptor 1	B	-10.9378	-3.6685	0.335397	12.7154	0	0	mesenchyme	9.04662	9.02845	8.84932	5.88542	5.15692	5.26819	5.70238	4.96847	5.66056	5.1961	4.68934	5.22932
11819	1436475_at	Nr2f2	nuclear receptor subfamily 2, group F, member 2	7	-77496835	-77505479	NM_009697|NM_183261|NP_033827|NP_899084	Mm.158143	ENSMUSG00000030551	15q26	7026	NR2F2	MGI:1352452	7	33	Nr2f2	nuclear receptor subfamily 2, group F, member 2	B	-10.9323	-4.56139	0.417239	23.611	0	0	mesenchyme	8.33522	8.27825	8.05182	4.29272	4.34882	3.87157	3.0711	3.37886	3.11675	3.83801	3.96614	3.0594
53601	1437928_at	Pcdh12	protocadherin 12	18	-38426745	-38444055	NM_017378|NP_059074	Mm.12862	ENSMUSG00000024440	5q31	51294	PCDH12	MGI:1855700	18	syntenic	Pcdh12	protocadherin 12	B	-10.925	-3.84039	0.351524	14.3242	0	0	mesenchyme	9.49074	9.08202	9.62539	5.68052	5.29141	6.05286	5.48315	5.53422	6.0075	5.77876	4.7973	5.40523
75137	1434817_s_at	Rprd2	Regulation of nuclear pre-mRNA domain containing 2	3	-95563795	-95622876	NM_001081293|NP_001074762	Mm.196275	ENSMUSG00000028106	1q21.3	23248	RPRD2	MGI:1922387	3	syntenic	Rprd2	regulation of nuclear pre-mRNA domain containing 2	C	-10.9104	-3.80265	0.348535	13.9544	0	0	mesenchyme	7.55276	7.64688	7.80151	3.66338	4.05221	4.00778	3.13273	4.52079	3.73993	3.9439	4.17685	3.54206
216543	1441340_at	Cep68	centrosomal protein 68	11	-20127039	-20149427	NM_172260|NP_758464	Mm.260314	ENSMUSG00000044066	2p14	23177	CEP68	MGI:2667663	11	10.91	Cep68	centrosomal protein 68	B	-10.8909	-3.79485	0.348442	13.8792	0	0	mesenchyme	8.99842	8.91309	8.82026	4.96514	4.95312	5.11576	5.37221	4.47151	4.6863	5.43392	5.24342	5.80023
18166	1426054_at	Npy1r	neuropeptide Y receptor Y1	8	69221320	69230691	NM_010934|NP_035064	Mm.5112	ENSMUSG00000036437	4q31.3-q32	4886	NPY1R	MGI:104963	8	33	Npy1r	neuropeptide Y receptor Y1	B	-10.8901	-3.78188	0.347279	13.755	0	0	mesenchyme	7.80909	8.01904	7.83322	4.05977	4.3424	4.45137	4.49979	4.13261	3.93956	3.17278	4.309	4.03982
108653	1435533_s_at	4933426K21Rik	RIKEN cDNA 4933426K21 gene	6	-122403626	-122436323	NM_027664|NP_081940	Mm.277939	ENSMUSG00000040649	12p13.31	57494	RIMKLB	MGI:1918325	6	syntenic	Rimklb	ribosomal modification protein rimK-like family member B	B	-10.8869	-3.43332	0.315361	10.8027	0	0	mesenchyme	10.1065	10.3253	10.2013	6.82797	7.04504	7.47507	6.53471	6.36282	6.58973	6.47114	6.96165	6.73143
74335	1437623_x_at	Xrcc3	X-ray repair complementing defective repair in Chinese hamster cells 3	12	-113041403	-113052052	NM_028875|NP_083151	Mm.19082	ENSMUSG00000021287	14q32.3	7517	XRCC3	MGI:1921585	12	syntenic	Xrcc3	X-ray repair complementing defective repair in Chinese hamster cells 3	B	-10.8754	-3.6012	0.331132	12.1358	0	0	mesenchyme	8.62217	8.45161	8.47921	4.73769	4.98258	4.33326	5.13257	5.39296	4.35259	5.00265	5.04147	5.27236
70297	1429081_at	Gcc2	GRIP and coiled-coil domain containing 2	10	57718273	57768340	NM_027375|NP_081651	Mm.25531	ENSMUSG00000038039	2q12.3	9648	GCC2	MGI:1917547	10	syntenic	Gcc2	GRIP and coiled-coil domain containing 2	C	-10.8713	-4.5242	0.416158	23.0101	0	0	mesenchyme	8.15196	8.22934	8.60955	3.48489	4.05084	3.12188	3.92847	4.72303	3.68231	4.25074	3.22632	3.78629
396184	1443143_at	Flrt1	fibronectin leucine rich transmembrane protein 1	19	-7166501	-7180219	NM_201411|NP_958813	Mm.386930|Mm.448169	ENSMUSG00000047787	11q12-q13	23769	FLRT1	MGI:3026647	19	syntenic	Flrt1	fibronectin leucine rich transmembrane protein 1	B	-10.8705	-3.38056	0.310984	10.4148	0	0	mesenchyme	7.31485	6.6864	6.73226	3.15003	3.8742	3.39213	3.31457	3.4743	3.39809	4.03422	3.35846	3.7795
116940	1450400_at	Tgs1	trimethylguanosine synthase homolog (S. cerevisiae)	4	3502044	3543770	NM_054089|NP_473430	Mm.171323	ENSMUSG00000028233	8q11	96764	TGS1	MGI:2151797	4	0	Tgs1	trimethylguanosine synthase homolog (S. cerevisiae)	M	-10.8519	-4.49772	0.414464	22.5916	0	0	mesenchyme	11.0668	11.0411	11.151	6.92402	6.81056	5.53775	6.62004	7.17074	6.94817	6.85706	6.35434	6.0746
17330	1455787_x_at	Minpp1	multiple inositol polyphosphate histidine phosphatase 1	19	32560258	32589860	NM_010799|NP_034929	Mm.255116	ENSMUSG00000024896	10q23	9562	MINPP1	MGI:1336159	19	35	Minpp1	multiple inositol polyphosphate histidine phosphatase 1	B	-10.849	-3.47537	0.32034	11.1222	0	0	mesenchyme	9.88034	9.93773	10.0595	5.99794	5.96041	6.94616	6.9579	6.37243	6.46625	6.47291	6.70736	6.47291
243931	1435337_at	Tshz3	teashirt zinc finger family member 3	7	37483136	37558476	NM_172298|NP_758502	Mm.44141	ENSMUSG00000021217	19q12	57616	TSHZ3	MGI:2442819	7	syntenic	Tshz3	teashirt zinc finger family member 3	C	-10.8158	-6.70477	0.619903	104.313	0	0	mesenchyme	11.421	11.2329	11.3681	5.51207	5.84945	5.73724	4.04484	4.59772	4.32017	3.69203	4.35023	3.61911
58182	1456543_at	Prokr1	prokineticin receptor 1	6	-87528585	-87540695	NM_021381|NP_067356	Mm.333226	ENSMUSG00000049409	2p13.1	10887	PROKR1	MGI:1929676	6	syntenic	Prokr1	prokineticin receptor 1	B	-10.8127	-3.77536	0.349161	13.693	0	0	mesenchyme	5.57714	6.99808	6.06353	2.63494	2.52522	2.34892	2.36794	2.43107	2.75682	2.48273	2.18361	2.20675
18133	1426851_a_at	Nov	nephroblastoma overexpressed gene	15	54577482	54585316	NM_010930|NP_035060	Mm.5167	ENSMUSG00000037362	8q24.1	4856	NOV	MGI:109185	15	22.5	Nov	nephroblastoma overexpressed gene	B	-10.8081	-4.09834	0.37919	17.1286	0	0	mesenchyme	7.65516	8.02436	8.02657	3.72007	3.66871	3.15585	3.7741	4.5656	4.12586	3.86675	4.1338	3.22249
16987	1420014_at	Lss	lanosterol synthase	10	75994371	76016679	NM_146006|NP_666118	Mm.55075	ENSMUSG00000033105	21q22.3	4047	LSS	MGI:1336155	10	41.1	Lss	lanosterol synthase	B	-10.801	-4.25087	0.393563	19.0388	0	0	mesenchyme	10.7089	10.4093	10.3898	6.18302	5.6684	5.98328	7.13242	6.37164	6.76962	5.73501	6.06362	6.35934
320271	1440846_at	A930041I02Rik	RIKEN cDNA A930041I02 gene	2	-38921734	-39046250	NM_178778|NP_848893	Mm.204836	ENSMUSG00000035236	9q33.3	286205	SCAI	MGI:2443716	2	syntenic	Scai	suppressor of cancer cell invasion	C	-10.7964	-4.80591	0.445139	27.9719	0	0	mesenchyme	8.25128	8.77578	8.66235	4.89895	3.32479	2.99627	3.83572	3.86713	3.65999	4.20423	3.58964	3.43835
71591	1453034_at	Zfp251	zinc finger protein 251	15	-76682573	-76701865	NM_001007568|NP_001007569	Mm.38195	ENSMUSG00000022526	8q24.3	90987	ZNF251	MGI:1918841	15	syntenic	Zfp251	zinc finger protein 251	C	-10.7852	-3.65094	0.338513	12.5615	0	0	mesenchyme	10.5189	10.3409	10.4784	7.10856	7.31699	7.36093	6.46835	6.57539	6.43736	6.90475	6.59959	6.384
12444	1416124_at	Ccnd2	cyclin D2	6	-127075726	-127101066	NM_009829|NP_033959	Mm.333406	ENSMUSG00000000184	12p13	894	CCND2	MGI:88314	6	61.1	Ccnd2	cyclin D2	B	-10.7758	-7.22435	0.670426	149.536	0	0	mesenchyme	11.8255	11.8626	11.8586	5.58625	6.50771	5.10615	4.05492	3.59017	3.9881	4.52156	3.8535	4.41241
17536	1447861_x_at	Meis2	Meis homeobox 2	2	-115688804	-115890849	NM_010825|NP_034955	Mm.247566|Mm.471935	ENSMUSG00000027210	15q14	4212	MEIS2	MGI:108564	2	64	Meis2	Meis homeobox 2	B	-10.766	-4.20111	0.390221	18.3933	0	0	mesenchyme	7.45049	7.41711	7.90716	3.49298	3.84727	4.12396	3.23972	2.67084	3.26707	3.69203	3.28535	2.89511
245386	1437137_at	6430550H21Rik	RIKEN cDNA 6430550H21 gene	21	-35550482	-35605574	NM_172930|NP_766518	Mm.72979	ENSMUSG00000036502	Xq24	55026	FAM70A	MGI:3045722	X	syntenic	Fam70a	family with sequence similarity 70, member A	C	-10.7495	-3.79593	0.353126	13.8895	0	0	mesenchyme	6.62517	6.84082	7.15381	3.49039	3.19364	3.7246	2.80001	3.35376	3.08797	2.65826	2.69173	2.69572
218311	1427217_at	Zfp455	zinc finger protein 455	13	67295441	67310234	NM_001048204|NP_001041669	Mm.82396	ENSMUSG00000051037										-10.727	-3.57368	0.333149	11.9065	0	0	mesenchyme	5.5835	6.58342	6.00232	2.54178	2.64226	2.56654	2.85622	2.34173	2.43472	2.02152	2.8164	2.12342
227699	1442314_at	Nup188	nucleoporin 188	2	30141952	30199782	NM_198304|NP_938046	Mm.330119	ENSMUSG00000052533	9q34.11	23511	NUP188	MGI:2446190	2	syntenic	Nup188	nucleoporin 188	B	-10.7263	-4.12409	0.384484	17.4371	0	0	mesenchyme	9.09533	9.31391	9.59647	5.0713	4.53925	4.80166	5.55078	4.87213	5.11224	5.38362	5.6344	5.93497
22589	1420948_s_at	Atrx	alpha thalassemia/mental retardation syndrome X-linked homolog (human)	21	-102992955	-103124711	NM_009530|NP_033556	Mm.10141	ENSMUSG00000031229	Xq13.1-q21.1	546	ATRX	MGI:103067	X	43.8	Atrx	alpha thalassemia/mental retardation syndrome X-linked homolog (human)	M	-10.7171	-3.61963	0.337744	12.2919	0	0	mesenchyme	9.70898	9.13709	9.49052	5.24733	6.18329	5.5766	6.16667	6.25741	5.8735	6.01434	5.44187	5.67204
18595	1421917_at	Pdgfra	platelet derived growth factor receptor, alpha polypeptide	5	75548315	75594229	NM_001083316|NM_011058|NP_001076785|NP_035188	Mm.221403	ENSMUSG00000029231	4q11-q13	5156	PDGFRA	MGI:97530	5	42	Pdgfra	platelet derived growth factor receptor, alpha polypeptide	B	-10.7157	-5.13083	0.478815	35.0374	0	0	mesenchyme	10.2093	10.4465	10.0885	5.93168	5.85418	5.68611	5.18193	5.0147	4.62201	4.0774	4.72021	4.96697
75745	1440001_at	Rian	RNA imprinted and accumulated in nucleus	12			XM_901568|XM_922645|XP_906661|XP_927738	Mm.293263											-10.7052	-3.64646	0.340625	12.5226	0	0	mesenchyme	9.36624	9.56295	9.03198	6.16609	6.27535	5.67256	5.61778	5.02299	5.69119	5.56499	5.56218	5.49221
399558	1438702_at	Flrt2	fibronectin leucine rich transmembrane protein 2	12	96930463	97019235	NM_201518|NP_958926	Mm.341948	ENSMUSG00000047414	14q24-q32	23768	FLRT2	MGI:3603594	12	syntenic	Flrt2	fibronectin leucine rich transmembrane protein 2	B	-10.6981	-6.23733	0.583032	75.444	0	0	mesenchyme	10.2007	10.3487	10.3058	4.82784	4.63841	5.47907	2.91085	3.53479	3.87846	3.90997	3.3705	3.87981
230249	1452122_at	AI314180	expressed sequence AI314180	4	-58812902	-58925597	NM_172381|NP_759013	Mm.234801	ENSMUSG00000050812	9q31.3	23392	KIAA0368	MGI:2140220	4	syntenic	AI314180	expressed sequence AI314180	C	-10.6958	-5.72546	0.535298	52.9098	0	0	mesenchyme	9.13908	9.57637	9.24263	3.31085	3.87224	3.15085	3.57277	3.43056	3.15729	5.38244	3.26338	3.20469
107769	1451353_at	Tm6sf1	transmembrane 6 superfamily member 1	7	89003907	89028954	NM_145375|NP_663350	Mm.221412|Mm.392934	ENSMUSG00000038623	15q24-q26	53346	TM6SF1	MGI:1933209	7	syntenic	Tm6sf1	transmembrane 6 superfamily member 1	B	-10.673	-4.47279	0.419076	22.2047	0	0	mesenchyme	7.42357	7.68151	7.46616	3.4288	3.38778	3.04587	2.37872	2.64506	2.68743	3.98571	3.30999	2.58923
14745	1417143_at	Lpar1	lysophosphatidic acid receptor 1	4	-58448123	-58566165	NM_010336|NM_172989|NP_034466|NP_766577	Mm.4772	ENSMUSG00000038668	9q31.3	1902	LPAR1	MGI:108429	4	16	Lpar1	lysophosphatidic acid receptor 1	B	-10.6695	-5.50564	0.516015	45.4322	0	0	mesenchyme	11.2569	11.4305	11.2844	6.57053	7.02802	6.36539	5.64573	5.11882	5.83003	5.25051	5.27775	5.27768
54609	1420844_at	Ubqln2	ubiquilin 2	21	149932774	149936101	NM_018798|NP_061268	Mm.430772	ENSMUSG00000050148	Xp11.23-p11.1	29978	UBQLN2	MGI:1860283	X	syntenic	Ubqln2	ubiquilin 2	B	-10.6522	-4.31288	0.404883	19.875	0	0	mesenchyme	8.2081	7.96684	7.7384	3.089	2.92501	3.36657	4.45996	3.71468	4.07223	3.52056	3.92892	3.84714
16001	1428967_at	Igf1r	insulin-like growth factor I receptor	7	75097142	75378553	NM_010513|NP_034643	Mm.275742	ENSMUSG00000005533	15q26.3	3480	IGF1R	MGI:96433	7	33	Igf1r	insulin-like growth factor I receptor	B	-10.6439	-4.14582	0.389501	17.7018	0	0	mesenchyme	9.71094	9.323	9.51775	5.05531	5.32068	5.91139	5.62561	4.93699	5.71944	5.22991	4.59438	5.94895
99683	1426849_at	Sec24b	Sec24 related gene family, member B (S. cerevisiae)	3	-129686102	-129763825	NM_207209|NP_997092	Mm.192303	ENSMUSG00000001052	4q25	10427	SEC24B	MGI:2139764	3	syntenic	Sec24b	Sec24 related gene family, member B (S. cerevisiae)	C	-10.6427	-4.34009	0.407798	20.2533	0	0	mesenchyme	9.67612	9.62355	9.77877	4.65687	6.22412	5.11455	5.15496	4.91428	5.67023	5.9615	5.25063	5.22736
13642	1419639_at	Efnb2	ephrin B2	8	-8617438	-8660773	NM_010111|NP_034241	Mm.209813	ENSMUSG00000001300	13q33	1948	EFNB2	MGI:105097	8	2	Efnb2	ephrin B2	B	-10.637	-5.30685	0.498903	39.5841	0	0	mesenchyme	10.8872	10.7854	11.1297	5.33402	6.99078	6.29478	5.31377	5.14146	5.81251	5.42151	4.87025	5.46603
13593	1460666_a_at	Ebf3	early B-cell factor 3	7	-144385353	-144506128	NM_001113414|NM_001113415|NM_010096|NP_001106885|NP_001106886|NP_034226	Mm.258708	ENSMUSG00000010476	10q26.3	253738	EBF3	MGI:894289	7	syntenic	Ebf3	early B-cell factor 3	C	-10.636	-3.85877	0.362801	14.5079	0	0	mesenchyme	7.4897	7.48717	7.53827	3.85103	3.29431	3.81719	3.14381	3.65652	4.0786	4.29586	3.67946	2.99973
19335	1454876_at	Rab23	RAB23, member RAS oncogene family	1	33776740	33798342	NM_008999|NP_033025	Mm.86744	ENSMUSG00000004768	6p11	51715	RAB23	MGI:99833	1	18.5	Rab23	RAB23, member RAS oncogene family	B	-10.6206	-4.15862	0.391563	17.8595	0	0	mesenchyme	9.30135	9.53041	9.74311	4.82048	5.93343	5.10141	4.50156	5.61615	5.64987	5.65766	5.39786	5.6186
78134	1439665_at	Lpar4	lysophosphatidic acid receptor 4	21	104115994	104127771	NM_175271|NP_780480	Mm.90147|Mm.392632	ENSMUSG00000049929	Xq13-q21.1	2846	LPAR4	MGI:1925384	X	syntenic	Lpar4	lysophosphatidic acid receptor 4	B	-10.6111	-5.86994	0.553189	58.4826	0	0	mesenchyme	9.42154	9.92307	10.0152	4.02954	5.10356	4.52301	4.29604	4.06597	3.91249	2.78637	2.94586	3.58724
21778	1453360_a_at	Tex9	testis expressed gene 9	9	-72308912	-72339763	NM_009359|NP_033385	Mm.14485	ENSMUSG00000032219	15q21.3	374618	TEX9	MGI:1201610	9	syntenic	Tex9	testis expressed gene 9	C	-10.5841	-4.27089	0.403519	19.3048	0	0	mesenchyme	9.85358	9.99284	9.91188	6.0664	6.21539	6.33271	5.79923	5.37381	4.87895	5.16217	5.64822	5.36004
668303	1447933_at	Kif26a	kinesin family member 26A	12	113384418	113419958	NM_001097621|NP_001091090|XM_001477486|XM_001477732|XP_001477536|XP_001477782	Mm.313104	ENSMUSG00000021294	14q32.33	26153	KIF26A	MGI:2447072	12	syntenic	Kif26a	kinesin family member 26A	B	-10.5757	-3.86645	0.365599	14.5854	0	0	mesenchyme	9.78759	9.0778	9.6443	5.12436	5.33984	5.36492	6.06373	6.10267	6.0785	5.89224	5.46626	5.29846
18087	1458676_at	Nktr	natural killer tumor recognition sequence	9	121628298	121665959	NM_010918|NP_035048	Mm.32842|Mm.441099	ENSMUSG00000032525	3p23-p21	4820	NKTR	MGI:97346	9	71	Nktr	natural killer tumor recognition sequence	B	-10.561	-3.58212	0.339183	11.9764	0	0	mesenchyme	6.27867	6.89258	6.19626	2.82225	2.3715	2.59801	3.18887	3.35672	2.62322	3.04121	2.64177	3.21989
18187	1435349_at	Nrp2	neuropilin 2	1	62749890	62865266	NM_001077403|NM_001077404|NM_001077405|NM_001077406|NM_001077407|NM_010939|NP_001070871|NP_001070872|NP_001070873|NP_001070874|NP_001070875|NP_035069	Mm.266341	ENSMUSG00000025969	2q33.3	8828	NRP2	MGI:1100492	1	syntenic	Nrp2	neuropilin 2	B	-10.557	-4.16279	0.394315	17.9113	0	0	mesenchyme	10.2657	10.1042	10.2897	6.73654	6.27693	6.5476	5.78927	6.16268	5.96059	6.19136	5.72504	5.12353
229593	1425173_s_at	Golph3l	golgi phosphoprotein 3-like	3	95392880	95423164	NM_146133|NP_666245	Mm.245830	ENSMUSG00000046519	1q21.3	55204	GOLPH3L	MGI:1917129	3	syntenic	Golph3l	golgi phosphoprotein 3-like	C	-10.5503	-3.8123	0.361343	14.048	0	0	mesenchyme	10.4523	10.5521	10.4284	6.24705	6.60309	5.99726	7.10744	6.51394	6.32892	7.16138	7.06726	6.96122
20666	1436790_a_at	Sox11	SRY-box containing gene 11	12	-28020080	-28027577	NM_009234|NP_033260	Mm.41702|Mm.39088|Mm.466344	ENSMUSG00000063632	2p25	6664	SOX11	MGI:98359	12	syntenic	Sox11	SRY-box containing gene 11	B	-10.549	-5.92283	0.561456	60.6665	0	0	mesenchyme	10.1613	10.3509	10.4455	5.4831	5.09279	5.23526	4.42578	4.53313	4.12274	3.39536	3.67237	3.60676
13024	1416811_s_at	Ctla2a	cytotoxic T lymphocyte-associated protein 2 alpha	13	-61036133	-61037895	NM_007796|NP_031822	Mm.30144	ENSMUSG00000044258										-10.5385	-4.26176	0.404398	19.183	0	0	mesenchyme	9.56169	9.8881	9.82436	6.11396	5.41868	5.06447	4.69149	5.60114	5.28674	6.11015	5.95395	5.22605
209334	1458373_at	Gen1	Gen homolog 1, endonuclease (Drosophila)	12	-11247731	-11272593	NM_177331|NP_796305	Mm.215295	ENSMUSG00000051235	2p24.2	348654	GEN1	MGI:2443149	12	syntenic	Gen1	Gen homolog 1, endonuclease (Drosophila)	C	-10.5183	-3.55196	0.337693	11.7286	0	0	mesenchyme	7.13399	7.29621	7.22519	3.51405	3.48904	3.46552	4.35858	4.14824	3.77387	3.06915	3.55493	3.62517
15426	1452412_at	Hoxc8	homeo box C8	15	102820969	102823799	NM_010466|NP_034596	Mm.6167	ENSMUSG00000001657	12q13.3	3224	HOXC8	MGI:96198	15	57.4	Hoxc8	homeobox C8	B	-10.5	-3.90545	0.371947	14.9851	0	0	mesenchyme	7.09755	7.18509	6.74403	3.15139	3.92203	2.80313	2.74271	2.71329	3.23185	3.23972	3.5063	2.6205
23797	1435879_at	Akt3	thymoma viral proto-oncogene 3	1	-178952245	-179178898	NM_011785|NP_035915	Mm.235194	ENSMUSG00000019699	1q43-q44	10000	AKT3	MGI:1345147	1	syntenic	Akt3	thymoma viral proto-oncogene 3	B	-10.4764	-4.64212	0.443102	24.9699	0	0	mesenchyme	9.63681	9.66422	9.66867	4.30019	6.07623	4.95647	4.48921	5.14764	5.44323	5.18892	4.39432	5.1338
17286	1424233_at	Meox2	mesenchyme homeobox 2	12	37835132	37906115	NM_008584|NP_032610	Mm.341398	ENSMUSG00000036144	7p22.1-p21.3	4223	MEOX2	MGI:103219	12	20	Meox2	mesenchyme homeobox 2	B	-10.4559	-3.8769	0.370787	14.6914	0	0	mesenchyme	6.77033	7.04915	6.84862	3.87819	2.84408	2.59934	2.65587	2.65206	3.26227	2.83993	3.48046	2.90004
224170	1448015_at	Dzip3	DAZ interacting protein 3, zinc finger	16	-48924340	-48994225	NM_001110017|NM_027341|NP_001103487|NP_081617	Mm.275138	ENSMUSG00000064061	3q13.13	9666	DZIP3	MGI:1917433	16	syntenic	Dzip3	DAZ interacting protein 3, zinc finger	C	-10.455	-4.63563	0.44339	24.8578	0	0	mesenchyme	8.1878	8.51038	8.27061	3.54691	4.03928	3.4297	4.167	3.08018	3.77387	4.77274	3.14589	3.23016
19317	1429318_a_at	Qk	quaking	17	-10403044	-10512719	NM_021881|NP_068681	Mm.384135|Mm.393248	ENSMUSG00000044407|ENSMUSG00000062078	6q26-q27	9444	QKI	MGI:97837	17	5.9	Qk	quaking	C	-10.4541	-3.35149	0.32059	10.2071	0	0	mesenchyme	6.94222	7.14982	7.27797	4.10559	3.88465	4.05931	4.08092	3.87824	3.8184	3.63759	3.0464	3.43549
20250	1415824_at	Scd2	stearoyl-Coenzyme A desaturase 2	19	44368165	44381352	NM_009128|NP_033154	Mm.193096	ENSMUSG00000025203	10q24.31	6319	SCD	MGI:98240	19	43	Scd2	stearoyl-Coenzyme A desaturase 2	M	-10.4458	-4.68741	0.448738	25.7663	0	0	mesenchyme	8.98057	9.13825	8.99617	3.96634	4.39065	3.75401	4.68701	3.56842	3.96553	4.6403	4.92782	5.25816
108147	1452811_at	Atic	5-aminoimidazole-4-carboxamide ribonucleotide formyltransferase/IMP cyclohydrolase	1	71603747	71625978	NM_026195|NP_080471	Mm.38010	ENSMUSG00000026192	2q35	471	ATIC	MGI:1351352	1	syntenic	Atic	5-aminoimidazole-4-carboxamide ribonucleotide formyltransferase/IMP cyclohy	B	-10.4347	-4.65908	0.446498	25.2652	0	0	mesenchyme	10.3208	10.353	10.1977	6.27045	6.61041	5.38239	4.84175	5.56753	5.42506	5.64793	5.93445	5.00267
241989	1431353_at	Pabpc4l	poly(A) binding protein, cytoplasmic 4-like	3	-46246118	-46251863	NM_001101479|NP_001094949|XM_884776|XM_912044|XP_889869|XP_917137	Mm.119234|Mm.475785	ENSMUSG00000074612	4q28.3	132430	PABPC4L	MGI:3643087	3	syntenic	Pabpc4l	poly(A) binding protein, cytoplasmic 4-like	M	-10.4299	-6.08953	0.583853	68.0977	0	0	mesenchyme	10.0999	10.4001	10.292	3.58188	5.90737	5.10439	4.09482	3.88934	3.66909	3.8287	3.61879	3.87611
77940	1440683_at	A930004D18Rik	RIKEN cDNA A930004D18 gene	2			XR_035289|XR_035303	Mm.272221	ENSMUSG00000054057	10p12.31	399726	C10orf114	MGI:1925190	2	syntenic	A930004D18Rik	RIKEN cDNA A930004D18 gene	M	-10.4197	-4.49239	0.431144	22.5084	0	0	mesenchyme	9.36137	9.62529	9.57227	5.32592	5.06411	5.85826	5.1716	4.3884	5.42268	4.07796	4.79971	5.13663
16876	1419324_at	Lhx9	LIM homeobox protein 9	1	-140727523	-140739021	NM_001025565|NM_001042577|NM_010714|NP_001020736|NP_001036042|NP_034844	Mm.250732|Mm.446030	ENSMUSG00000019230	1q31-q32	56956	LHX9	MGI:1316721	1	syntenic	Lhx9	LIM homeobox protein 9	B	-10.4098	-3.48545	0.334824	11.2002	0	0	mesenchyme	5.99695	7.19266	6.85689	3.08891	3.33943	3.32632	2.72942	3.33847	3.3311	3.09177	3.05437	3.47062
13642	1419639_at	Efnb2	ephrin B2	8	-8617438	-8660773	NM_010111|NP_034241	Mm.209813	ENSMUSG00000001300	13q33	1948	EFNB2	MGI:105097	8	2	Efnb2	ephrin B2	B	-10.3939	-3.8036	0.365946	13.9636	0	0	mesenchyme	9.97375	9.96782	9.96218	6.07618	6.08525	6.83876	6.26667	5.87016	5.62492	5.71411	6.83819	6.16461
74511	1429679_at	Lrrc17	leucine rich repeat containing 17	5	21049344	21081720	NM_028977|NP_083253|XM_904948|XM_919092|XP_910041|XP_924185	Mm.439963	ENSMUSG00000039883	7q22.1	10234	LRRC17	MGI:1921761	5	syntenic	Lrrc17	leucine rich repeat containing 17	M	-10.3926	-5.88178	0.565959	58.9648	0	0	mesenchyme	10.4587	10.5788	10.7001	5.53454	6.19436	5.15457	4.5323	3.99144	4.02951	4.50169	4.14901	4.18966
14178	1422243_at	Fgf7	fibroblast growth factor 7	2	125860519	125916261	NM_008008|NP_032034	Mm.330557	ENSMUSG00000027208	15q15-q21.1	2252	FGF7	MGI:95521	2	syntenic	Fgf7	fibroblast growth factor 7	B	-10.3849	-3.97137	0.382416	15.6856	0	0	mesenchyme	8.153	8.72795	8.58983	4.282	4.88106	4.71838	5.14402	4.52336	4.95937	4.24332	3.86536	4.05311
227446	1457678_at	2310035C23Rik	RIKEN cDNA 2310035C23 gene	1	107560437	107651708	NM_029349|NM_173187|NP_083625|NP_775279	Mm.337339	ENSMUSG00000026319	18q21.33	57614	KIAA1468	MGI:1922832	1	syntenic	2310035C23Rik	RIKEN cDNA 2310035C23 gene	C	-10.3812	-3.95426	0.380906	15.5006	0	0	mesenchyme	7.66273	8.07981	7.68039	3.52335	3.67388	3.62758	3.99728	3.65512	4.92144	3.81668	3.45091	4.01426
319960	1442152_at	4930513N10Rik	RIKEN cDNA 4930513N10 gene	8			XM_912119|XP_917212	Mm.386996	ENSMUSG00000074136										-10.3679	-3.82009	0.368454	14.1242	0	0	mesenchyme	6.93491	7.30527	7.1152	3.54069	3.62785	4.20226	2.85742	3.30122	2.91369	3.05356	3.0464	3.1422
28109	1454648_s_at	D10Wsu102e	DNA segment, Chr 10, Wayne State University 102, expressed	10	82822997	82831580	NM_026579|NP_080855	Mm.196210	ENSMUSG00000020255	12q23.3	121053	C12orf45	MGI:106381	10	45	D10Wsu102e	DNA segment, Chr 10, Wayne State University 102, expressed	C	-10.3545	-3.57855	0.345602	11.9468	0	0	mesenchyme	8.64472	8.72378	8.60349	4.94037	5.54578	5.06709	4.86773	5.30506	5.75457	4.92379	4.42812	4.87652
26383	1430829_s_at	Fto	fat mass and obesity associated	8	93837423	94192332	NM_011936|NP_036066	Mm.4375	ENSMUSG00000055932	16q12.2	79068	FTO	MGI:1347093	8	41.9	Fto	fat mass and obesity associated	C	-10.3438	-5.06711	0.489868	33.5238	0	0	mesenchyme	9.994	10.504	10.2331	4.90257	6.13436	4.9128	4.18443	4.40503	5.28916	5.68502	5.56533	5.51046
228012	1455024_at	Tlk1	tousled-like kinase 1	2	-70550464	-70663537	NM_172664|NP_766252	Mm.136511	ENSMUSG00000041997	2q31.1	9874	TLK1	MGI:2441683	2	syntenic	Tlk1	tousled-like kinase 1	B	-10.3241	-4.82328	0.467187	28.3109	0	0	mesenchyme	9.74177	9.66955	9.95934	3.61426	5.26977	4.8855	4.81686	4.92951	4.92035	5.85074	5.08674	5.3287
13446	1436862_at	Doc2a	double C2, alpha	7	133991066	133996219	NM_010069|NP_034199	Mm.475885	ENSMUSG00000052301	16p11.2	8448	DOC2A	MGI:109446	7	syntenic	Doc2a	double C2, alpha	B	-10.2914	-4.18396	0.40655	18.176	0	0	mesenchyme	8.77916	8.21832	8.29881	4.56758	4.07088	4.01126	4.89396	4.1333	3.23406	4.5402	4.20865	4.57332
74006	1428008_at	Dnm1l	dynamin 1-like	16	-16312325	-16359123	NM_001025947|NM_152816|NP_001021118|NP_690029	Mm.218820	ENSMUSG00000022789	12p11.21	10059	DNM1L	MGI:1921256	16	syntenic	Dnm1l	dynamin 1-like	B	-10.2898	-4.19627	0.40781	18.3317	0	0	mesenchyme	7.92423	8.24685	8.26213	3.5245	4.75995	3.60718	3.73561	3.40009	4.25854	4.62609	3.61713	4.00414
270110	1454665_at	Irf2bp2	interferon regulatory factor 2 binding protein 2	8			XM_001002526|XM_284454|XP_001002526|XP_284454	Mm.334918|Mm.470682	ENSMUSG00000051495	1q42.3	359948	IRF2BP2	MGI:2443921	8	syntenic	Irf2bp2	interferon regulatory factor 2 binding protein 2	C	-10.2897	-4.17744	0.405982	18.094	0	0	mesenchyme	10.2997	9.95838	9.91204	5.70924	6.83576	6.46987	5.43653	5.80448	5.98066	5.83558	5.43605	5.40538
63985	1417069_a_at	Gmfb	glia maturation factor, beta	14	-47427823	-47441917	NM_022023|NP_071306	Mm.87312	ENSMUSG00000062014	14q22.2	2764	GMFB	MGI:1927133	14	18	Gmfb	glia maturation factor, beta	B	-10.285	-6.11087	0.594151	69.1121	0	0	mesenchyme	9.77786	10.2081	10.1973	2.71771	3.80065	3.20035	4.35468	4.61695	4.03727	5.43124	4.00236	3.39069
227682	1424610_at	Trub2	TruB pseudouridine (psi) synthase homolog 2 (E. coli)	2	-29631630	-29644022	NM_145520|NP_663495	Mm.245739	ENSMUSG00000039826	9q34.11	26995	TRUB2	MGI:2442186	2	syntenic	Trub2	TruB pseudouridine (psi) synthase homolog 2 (E. coli)	C	-10.2632	-3.39211	0.33051	10.4985	0	0	mesenchyme	9.94843	9.63785	9.89757	6.28554	5.95629	6.27601	7.09634	6.88346	6.55817	6.32032	6.07708	6.46935
72154	1428887_at	Zfp157	zinc finger protein 157	5	138882703	138901922	NM_028130|NP_082406	Mm.20263	ENSMUSG00000036898	Xp11.2	7712	ZNF157	MGI:1919404	5	syntenic	Zfp157	zinc finger protein 157	C	-10.2369	-3.80406	0.371602	13.968	0	0	mesenchyme	7.47601	7.86632	7.375	3.60459	4.03338	3.87328	4.31578	3.10517	3.24113	4.32725	3.72338	3.69153
70998	1453761_at	Phf6	PHD finger protein 6	21	50265442	50310120	NM_027642|NP_081918	Mm.26870|Mm.472947	ENSMUSG00000025626	Xq26.3	84295	PHF6	MGI:1918248	X	syntenic	Phf6	PHD finger protein 6	B	-10.227	-4.22761	0.413379	18.7343	0	0	mesenchyme	8.92184	9.44513	9.16846	4.29339	5.71486	5.34304	5.22757	4.2711	5.26016	4.73837	5.09251	4.61678
71474	1425056_s_at	Saps2	SAPS domain family, member 2	15	89041989	89116692	NM_026813|NM_027805|NP_081089|NP_082081	Mm.184055	ENSMUSG00000036561	22q13.33	9701	SAPS2	MGI:1918724	15	syntenic	Saps2	SAPS domain family, member 2	C	-10.2257	-3.33816	0.326448	10.1131	0	0	mesenchyme	7.18158	6.59303	6.90505	3.34599	3.22069	3.65013	4.07088	3.37035	4.07834	3.6369	3.46948	3.1528
13800	1424801_at	Enah	enabled homolog (Drosophila)	1	-183834575	-183950111	NM_001083120|NM_001083121|NM_008680|NM_010135|NP_001076589|NP_001076590|NP_032706|NP_034265	Mm.87759|Mm.389224	ENSMUSG00000022995	1q42.12	55740	ENAH	MGI:108360	1	98.7	Enah	enabled homolog (Drosophila)	M	-10.2241	-3.81893	0.373522	14.1128	0	0	mesenchyme	10.1896	9.93845	9.97278	6.36187	5.46616	5.68608	6.25431	6.35601	6.0098	6.85689	6.24897	6.69202
76365	1449871_at	Tbx18	T-box18	9	-87599033	-87626095	NM_023814|NP_076303	Mm.158789	ENSMUSG00000032419	6q14-q15	9096	TBX18	MGI:1923615	9	48.5	Tbx18	T-box18	B	-10.2181	-4.85861	0.475493	29.0127	0	0	mesenchyme	8.05084	8.64634	8.55961	3.66041	4.80659	4.14837	3.05916	3.67658	3.22356	3.23266	2.93178	3.30372
231633	1451344_at	Tmem119	transmembrane protein 119	5	-114243737	-114250361	NM_146162|NP_666274	Mm.41681	ENSMUSG00000054675	12q23.3	338773	TMEM119	MGI:2385228	5	syntenic	Tmem119	transmembrane protein 119	B	-10.1849	-3.54699	0.34826	11.6883	0	0	mesenchyme	10.0011	9.52121	9.56648	6.54384	6.77392	6.55374	6.00627	6.04231	5.93728	5.60457	5.98507	5.89641
18749	1457197_at	Prkacb	protein kinase, cAMP dependent, catalytic, beta	3	-146392542	-146475894	NM_011100|NP_035230	Mm.16766	ENSMUSG00000005034	1p36.1	5567	PRKACB	MGI:97594	3	syntenic	Prkacb	protein kinase, cAMP dependent, catalytic, beta	B	-10.1764	-4.0777	0.400703	16.8853	0	0	mesenchyme	8.76973	8.73197	8.54199	4.54638	5.43985	4.39678	4.42486	4.6591	5.1643	4.73259	4.31357	3.75434
71567	1459882_at	Mcm9	minichromosome maintenance complex component 9	10	-53257129	-53350245	NM_027830|NP_082106	Mm.278221|Mm.464928	ENSMUSG00000058298	6q22.31	254394	MCM9	MGI:1918817	10	syntenic	Mcm9	minichromosome maintenance complex component 9	B	-10.1757	-3.73672	0.367221	13.3311	0	0	mesenchyme	7.08772	7.66108	6.85557	2.91907	3.45629	3.39178	3.67843	3.32298	3.09394	3.29526	3.85474	4.17013
338366	1459984_at	Mia3	melanoma inhibitory activity 3	1	-299583	-342913	NM_177389|NP_796363	Mm.41152		1q41	375056	MIA3	MGI:2443183	1	syntenic	Mia3	melanoma inhibitory activity 3	B	-10.1698	-5.15779	0.507168	35.6985	0	0	mesenchyme	9.27594	9.07535	9.85228	5.54979	4.3148	3.26972	4.06228	4.76001	4.20765	4.32742	3.9095	3.78939
53872	1448348_at	Caprin1	cell cycle associated protein 1	2	-103607263	-103637235	NM_001111289|NM_001111290|NM_001111291|NM_001111292|NM_016739|NP_001104759|NP_001104760|NP_001104761|NP_001104762|NP_058019	Mm.427589|Mm.469202	ENSMUSG00000027184	11p13	4076	CAPRIN1	MGI:1858234	2	syntenic	Caprin1	cell cycle associated protein 1	B	-10.1697	-5.5525	0.545985	46.932	0	0	mesenchyme	12.4567	12.4633	12.4242	5.81366	7.56461	6.87882	6.25082	6.36786	6.6646	8.25108	7.01958	7.24888
18016	1451829_a_at	Nf2	neurofibromatosis 2	11	-4665850	-4749530	NM_010898|NP_035028	Mm.297109	ENSMUSG00000009073	22q12.2	4771	NF2	MGI:97307	11	0.25	Nf2	neurofibromatosis 2	B	-10.1464	-3.43535	0.338578	10.8179	0	0	mesenchyme	7.63654	7.28608	7.50096	3.93032	3.62485	4.00757	4.85234	3.83943	3.70209	3.8484	4.23585	4.31177
75785	1438519_at	Klhl24	kelch-like 24 (Drosophila)	16	20097626	20127817	NM_029436|NP_083712|XM_001476089|XM_001479111|XP_001476139|XP_001479161	Mm.392450|Mm.392914|Mm.476533	ENSMUSG00000062901	3q27.1	54800	KLHL24	MGI:1923035	16	syntenic	Klhl24	kelch-like 24 (Drosophila)	C	-10.0698	-4.16635	0.413747	17.9555	0	0	mesenchyme	8.57656	9.29277	8.93525	4.16385	4.56646	4.25253	5.22057	5.55392	5.28986	4.53347	4.78061	4.55528
56526	1420876_a_at	2006-09-01	septin 6	21	-34452239	-34529452	NM_019942|NP_064326	Mm.260036	ENSMUSG00000050379	Xq24	23157	2006-09-01	MGI:1888939	X	syntenic	2006-09-01	septin 6	B	-10.059	-3.87261	0.384988	14.6478	0	0	mesenchyme	8.32364	8.48997	8.45966	3.54457	4.88323	4.35965	5.24572	4.61964	4.46849	4.81593	4.48672	4.54234
226519	1423885_at	Lamc1	laminin, gamma 1	1	-155066051	-155179916	NM_010683|NP_034813	Mm.1249	ENSMUSG00000026478	1q31	3915	LAMC1	MGI:99914	1	81.1	Lamc1	laminin, gamma 1	B	-10.0495	-4.72076	0.469749	26.3688	0	0	mesenchyme	10.598	10.2504	10.4404	5.29292	6.17874	6.07552	5.80617	4.26666	5.78088	5.94646	5.87666	6.15573
23790	1419911_at	Coro1c	coronin, actin binding protein 1C	5	-114292447	-114358715	NM_011779|NP_035909	Mm.260158	ENSMUSG00000004530	12q24.1	23603	CORO1C	MGI:1345964	5	syntenic	Coro1c	coronin, actin binding protein 1C	B	-10.0408	-4.64568	0.46268	25.0317	0	0	mesenchyme	12.4672	12.2186	12.3238	6.86354	7.15113	7.21142	7.97359	8.11254	7.2513	7.96318	8.00353	8.68769
75745	1440001_at	Rian	RNA imprinted and accumulated in nucleus	12			XM_901568|XM_922645|XP_906661|XP_927738	Mm.293263											-10.0392	-5.62347	0.56015	49.2983	0	0	mesenchyme	9.01288	9.43325	9.04834	4.33827	5.08828	3.07649	3.28662	2.79862	3.08165	3.02554	3.29021	3.88655
17968	1421592_at	Ncam2	neural cell adhesion molecule 2	16	81200941	81624532	NM_001113208|NM_010954|NP_001106679|NP_035084	Mm.433941	ENSMUSG00000022762	21q21.1	4685	NCAM2	MGI:97282	16	56	Ncam2	neural cell adhesion molecule 2	B	-10.02	-3.72926	0.372184	13.2623	0	0	mesenchyme	6.55907	8.0897	7.42697	3.39193	3.75228	3.2834	3.53849	3.86427	3.48175	3.97462	3.74496	3.63213
73451	1434675_at	1700065O13Rik	RIKEN cDNA 1700065O13 gene	17	-33153808	-33170326	NM_028543|NP_082819	Mm.129453	ENSMUSG00000067430	19p13.2	284390	ZNF763	MGI:1920701	17	syntenic	Zfp763	zinc finger protein 763	M	-10.0179	-3.41939	0.341328	10.6989	0	0	mesenchyme	8.59352	8.97293	8.87968	4.98877	5.32731	5.15199	6.09399	5.92242	5.30995	5.41112	5.36051	4.99783
20666	1436790_a_at	Sox11	SRY-box containing gene 11	12	-28020080	-28027577	NM_009234|NP_033260	Mm.41702|Mm.39088|Mm.466344	ENSMUSG00000063632	2p25	6664	SOX11	MGI:98359	12	syntenic	Sox11	SRY-box containing gene 11	B	-10.0104	-3.97076	0.396663	15.679	0	0	mesenchyme	10.2814	10.1831	10.2904	7.0223	6.71524	6.78158	6.26632	6.17699	6.34642	5.73927	5.69813	5.78179
109229	1432435_s_at	C030004A17Rik	RIKEN cDNA C030004A17Rik	9	-35024825	-35075352	NM_175411|NM_194257|NP_780620|NP_919233	Mm.24197	ENSMUSG00000050471	11q24.2	79607	FAM118B	MGI:1924483	9	syntenic	Fam118b	family with sequence similarity 118, member B	C	-9.97936	-3.64324	0.365078	12.4947	0	0	mesenchyme	10.4187	10.4956	10.3179	6.663	6.72073	6.82428	6.59894	6.21919	6.12538	7.21964	7.15803	7.37828
21951	1432630_at	Tnks	tankyrase, TRF1-interacting ankyrin-related ADP-ribose polymerase	8	-35892232	-36028744	NM_175091|NP_780300	Mm.88364	ENSMUSG00000031529	8p23.1	8658	TNKS	MGI:1341087	8	18	Tnks	tankyrase, TRF1-interacting ankyrin-related ADP-ribose polymerase	B	-9.97198	-3.37461	0.338409	10.3719	0	0	mesenchyme	7.48809	7.79262	7.50031	4.15563	4.58831	4.27561	4.08046	3.71468	4.45017	4.56206	3.56311	4.58157
22288	1452222_at	Utrn	utrophin	10	-12101985	-12581533	NM_011682|NP_035812	Mm.331784	ENSMUSG00000019820	6q24	7402	UTRN	MGI:104631	10	3	Utrn	utrophin	B	-9.97079	-5.04998	0.506477	33.1281	0	0	mesenchyme	10.4694	9.84645	10.3394	6.57646	4.89006	4.62208	4.34205	5.2006	4.85489	5.62585	5.07931	5.3246
106522	1454838_s_at	AW548124	expressed sequence AW548124	17	83614641	83624405	NM_134117|NP_598878	Mm.311974	ENSMUSG00000024247	2p21	91461	PKDCC	MGI:2147077	17	51	Pkdcc	protein kinase domain containing, cytoplasmic	C	-9.96879	-5.92656	0.594512	60.8238	0	0	mesenchyme	11.0001	11.216	11.2121	5.92963	5.10954	6.72947	5.14009	4.18169	4.63741	4.33595	5.10219	5.77947
19362	1417939_at	Rad51ap1	RAD51 associated protein 1	6	-126873436	-126889573	NM_009013|NP_033039	Mm.204634	ENSMUSG00000030346	12p13.2-p13.1	10635	RAD51AP1	MGI:1098224	6	61.3	Rad51ap1	RAD51 associated protein 1	C	-9.96591	-4.4865	0.450185	22.4167	0	0	mesenchyme	8.06133	8.05585	8.11179	2.92364	3.37028	2.93445	4.14788	3.63513	4.02124	2.88656	4.13348	4.25574
72573	1430047_at	Brctd1	BRCT domain containing 1	13				Mm.209730|Mm.475806	ENSMUSG00000021601										-9.95729	-4.01087	0.402807	16.121	0	0	mesenchyme	8.47792	8.78069	8.68285	5.02909	4.02005	4.31331	4.86164	5.06955	4.91076	5.27595	3.98393	4.26231
66687	1416061_at	Tbc1d15	TBC1 domain family, member 15	10	-114635513	-114688521	NM_025706|NP_079982	Mm.22252	ENSMUSG00000020130	12q21.1	64786	TBC1D15	MGI:1913937	10	syntenic	Tbc1d15	TBC1 domain family, member 15	C	-9.9522	-3.67184	0.368947	12.7448	0	0	mesenchyme	10.6178	10.8198	10.6812	7.19018	7.18398	6.20364	6.77919	7.1862	7.11504	7.8167	6.74896	7.08589
23797	1435879_at	Akt3	thymoma viral proto-oncogene 3	1	-178952245	-179178898	NM_011785|NP_035915	Mm.235194	ENSMUSG00000019699	1q43-q44	10000	AKT3	MGI:1345147	1	syntenic	Akt3	thymoma viral proto-oncogene 3	B	-9.94826	-3.53208	0.355045	11.5681	0	0	mesenchyme	10.62	10.513	10.6481	7.24521	7.56557	7.10871	7.29121	7.33628	7.3199	6.62659	6.26501	6.79625
12995	1419036_at	Csnk2a1	casein kinase 2, alpha 1 polypeptide	2	152052575	152107587	NM_007788|NP_031814	Mm.23692	ENSMUSG00000074698	20p13	1457	CSNK2A1	MGI:88543	2	syntenic	Csnk2a1	casein kinase 2, alpha 1 polypeptide	B	-9.94544	-4.54912	0.457408	23.4111	0	0	mesenchyme	10.286	10.5502	10.4555	5.20105	5.36324	5.30319	6.59561	6.45634	5.65679	6.44207	5.48251	6.43218
52563	1443087_at	Cdc23	CDC23 (cell division cycle 23, yeast, homolog)	18	-34791336	-34811390	NM_178347|NP_848124	Mm.196638	ENSMUSG00000024370	5q31	8697	CDC23	MGI:1098815	18	17	Cdc23	CDC23 (cell division cycle 23, yeast, homolog)	B	-9.94221	-3.81325	0.383541	14.0573	0	0	mesenchyme	10.207	10.489	10.2527	6.26246	7.34812	6.78908	6.49584	5.98883	5.91146	6.43197	6.93583	6.36311
72351	1432161_a_at	Ptar1	protein prenyltransferase alpha subunit repeat containing 1	19			XM_001477013|XM_129160|XP_001477063|XP_129160	Mm.32215	ENSMUSG00000074925	9q21.12	375743	PTAR1	MGI:1921875	19	syntenic	Ptar1	protein prenyltransferase alpha subunit repeat containing 1	C	-9.93045	-3.76845	0.379484	13.6275	0	0	mesenchyme	7.98692	8.29293	8.06713	4.48493	4.29028	4.20865	4.71744	5.02457	3.85549	3.63251	4.12979	4.78121
21951	1432630_at	Tnks	tankyrase, TRF1-interacting ankyrin-related ADP-ribose polymerase	8	-35892232	-36028744	NM_175091|NP_780300	Mm.88364	ENSMUSG00000031529	8p23.1	8658	TNKS	MGI:1341087	8	18	Tnks	tankyrase, TRF1-interacting ankyrin-related ADP-ribose polymerase	B	-9.90024	-4.01572	0.405618	16.1753	0	0	mesenchyme	9.16691	9.31276	8.97429	4.70083	4.79938	4.61572	5.86574	5.7359	5.44052	4.90332	4.66993	5.48907
20346	1420416_at	Sema3a	sema domain, immunoglobulin domain (Ig), short basic domain, secreted, (semaphorin) 3A	5	13399308	13602571	NM_009152|NP_033178	Mm.372039	ENSMUSG00000028883	7p12.1	10371	SEMA3A	MGI:107558	5	syntenic	Sema3a	sema domain, immunoglobulin domain (Ig), short basic domain, secreted, (sem	B	-9.89099	-3.42893	0.346672	10.7699	0	0	mesenchyme	8.07215	8.10294	7.56544	4.93923	4.80992	4.94296	4.22732	4.55269	4.32701	4.21579	4.51252	3.83376
60534	1420960_at	Fancg	Fanconi anemia, complementation group G	4	-43015817	-43022982	NM_053081|NP_444311	Mm.23122	ENSMUSG00000028453	9p13	2189	FANCG	MGI:1926471	4	syntenic	Fancg	Fanconi anemia, complementation group G	B	-9.88547	-3.35636	0.339525	10.2415	0	0	mesenchyme	9.7354	9.67197	9.77787	6.2232	6.16082	5.78713	6.69971	6.35676	6.34281	6.15982	7.17716	6.44103
14852	1455173_at	Gspt1	G1 to S phase transition 1	16	-11216333	-11254418	NM_001130008|NM_146066|NP_001123480|NP_666178	Mm.325827	ENSMUSG00000062203	16p13.1	2935	GSPT1	MGI:1316728	16	3.8	Gspt1	G1 to S phase transition 1	B	-9.859	-4.08241	0.41408	16.9406	0	0	mesenchyme	9.70701	9.98953	9.83546	4.8926	5.76531	5.00436	6.36389	5.68574	6.0456	5.96449	5.86213	6.27016
16563	1450052_at	Kif2a	kinesin family member 2A	13	-107751339	-107812194	NM_008442|NP_032468	Mm.355686	ENSMUSG00000021693	5q12-q13	3796	KIF2A	MGI:108390	13	syntenic	Kif2a	kinesin family member 2A	B	-9.81555	-4.06736	0.414379	16.7648	0	0	mesenchyme	9.98876	10.2181	9.97025	5.18801	6.10941	5.87961	5.62886	6.08192	6.22537	6.91476	5.51775	6.37937
13610	1460661_at	S1pr3	sphingosine-1-phosphate receptor 3	13	51504132	51518166	NM_010101|NP_034231	Mm.136736	ENSMUSG00000067586	9q22.1-q22.2	1903	S1PR3	MGI:1339365	13	syntenic	S1pr3	sphingosine-1-phosphate receptor 3	B	-9.81113	-5.99327	0.610864	63.7021	0	0	mesenchyme	10.8699	10.6207	10.6423	6.15238	5.38663	5.78117	4.41203	4.20655	3.78052	3.96758	4.51273	4.26003
244198	1455663_at	Olfml1	olfactomedin-like 1	7	114710946	114734879	NM_172907|NP_766495	Mm.77425	ENSMUSG00000051041	11p15.4	283298	OLFML1	MGI:2679264	7	syntenic	Olfml1	olfactomedin-like 1	C	-9.8002	-3.41239	0.348196	10.6471	0	0	mesenchyme	7.61934	8.02661	7.39465	4.40509	5.04773	4.52973	4.1213	3.98605	3.78071	4.29773	3.99743	4.24454
30046	1449515_at	Zfp292	zinc finger protein 292	4	-34750358	-34830197	NM_013889|NP_038917|XM_620009|XM_909747|XP_620009|XP_914840	Mm.38193	ENSMUSG00000039967	6q14.3	23036	ZNF292	MGI:1353423	4	17.2	Zfp292	zinc finger protein 292	C	-9.79028	-3.6807	0.375954	12.8233	0	0	mesenchyme	7.68379	7.93948	7.59891	3.8729	4.0356	3.86463	4.35858	4.76695	4.52907	4.05311	3.77949	3.27995
72656	1431096_at	Ints8	integrator complex subunit 8	4	-11126304	-11181376	NM_178112|NP_835213	Mm.246713	ENSMUSG00000040738	8q22.1	55656	INTS8	MGI:1919906	4	syntenic	Ints8	integrator complex subunit 8	C	-9.78891	-5.00998	0.511802	32.2221	0	0	mesenchyme	8.13364	8.66856	8.44168	2.8681	4.18942	3.08971	2.739	2.98907	3.39193	4.77984	3.39105	3.20369
70458	1429268_at	2610318N02Rik	RIKEN cDNA 2610318N02 gene	16	-17113490	-17125199	NM_183287|NP_899110	Mm.234165	ENSMUSG00000049916										-9.78388	-3.7159	0.379798	13.14	0	0	mesenchyme	8.65253	8.84999	8.35108	4.47569	4.24111	4.56779	5.26117	4.7939	5.00774	4.82013	5.41273	5.53746
321022	1415704_a_at	Cdv3	carnitine deficiency-associated gene expressed in ventricle 3	9	-103255431	-103268110	NM_001134426|NM_001134427|NM_175565|NM_175833|NP_001127898|NP_001127899|NP_780774|NP_787027	Mm.261025|Mm.436585|Mm.473703	ENSMUSG00000032803	3q22.1	55573	CDV3	MGI:2448759	9	syntenic	Cdv3	carnitine deficiency-associated gene expressed in ventricle 3	B	-9.76633	-3.85106	0.39432	14.4306	0	0	mesenchyme	10.997	10.878	10.8721	7.19887	7.03449	7.31888	7.28552	7.33766	7.57891	6.92534	5.89909	7.00291
13865	1418157_at	Nr2f1	nuclear receptor subfamily 2, group F, member 1	13	-78328235	-78338243	NM_010151|NP_034281	Mm.439653	ENSMUSG00000069171	5q14	7025	NR2F1	MGI:1352451	13	45	Nr2f1	nuclear receptor subfamily 2, group F, member 1	B	-9.76054	-6.12671	0.627702	69.8752	0	0	mesenchyme	9.17528	9.21209	9.08048	3.5013	4.91582	3.71812	2.62069	2.21375	2.68882	2.59223	2.22442	2.788
22697	1420096_at	Zscan21	zinc finger and SCAN domain containing 21	5	138558132	138575487	NM_001044703|NM_001044704|NM_001044705|NM_011757|NP_001038168|NP_001038169|NP_001038170|NP_035887	Mm.2760|Mm.415219	ENSMUSG00000037017	7q22.1	7589	ZSCAN21	MGI:99182	5	78	Zscan21	zinc finger and SCAN domain containing 21	C	-9.74666	-4.25979	0.437051	19.1568	0	0	mesenchyme	10.448	10.5771	10.5297	5.45181	6.42025	5.95335	7.04871	6.87283	6.58065	5.50189	6.26514	6.23138
50524	1416638_at	Sall2	sal-like 2 (Drosophila)	14	-52930855	-52948345	NM_015772|NP_056587	Mm.39487	ENSMUSG00000049532	14q11.1-q12	6297	SALL2	MGI:1354373	14	syntenic	Sall2	sal-like 2 (Drosophila)	B	-9.73113	-5.1782	0.532127	36.207	0	0	mesenchyme	9.73764	9.67781	9.85036	5.56355	5.46514	5.28437	4.05519	4.15672	3.93583	3.98676	4.87572	3.87039
27494	1427584_at	Amot	angiomotin	21	-141880966	-141921589	NM_153319|NP_695231	Mm.100068	ENSMUSG00000041688	Xq23	154796	AMOT	MGI:108440	X	syntenic	Amot	angiomotin	M	-9.70639	-4.37152	0.450376	20.6995	0	0	mesenchyme	9.72785	9.39997	9.65875	5.27258	5.42456	4.97203	5.45008	6.0913	5.53583	4.18713	4.56623	5.51629
70024	1433408_a_at	Mcm10	minichromosome maintenance deficient 10 (S. cerevisiae)	2	-4911793	-4933781	NM_027290|NP_081566	Mm.23828|Mm.447935	ENSMUSG00000026669	10p13	55388	MCM10	MGI:1917274	2	syntenic	Mcm10	minichromosome maintenance deficient 10 (S. cerevisiae)	C	-9.70478	-3.83451	0.395116	14.266	0	0	mesenchyme	8.11064	8.19597	7.86784	3.75764	4.35189	4.05138	3.58241	4.46567	4.82094	5.00738	3.98725	3.98818
103080	1437208_at	2010-09-01	septin 10	10	-58626867	-58684209	NM_001024910|NM_001024911|NP_001020081|NP_001020082	Mm.346842	ENSMUSG00000019917	2q13	151011	2010-09-01	MGI:1918110	10	syntenic	2010-09-01	septin 10	B	-9.69286	-4.87009	0.502441	29.2445	0	0	mesenchyme	9.11521	9.22663	9.34703	3.75727	4.04487	4.20865	4.02817	4.13792	3.77387	5.13784	4.40752	5.73965
26434	1425681_a_at	Prnd	prion protein dublet	2	131776596	131781866	NM_001126338|NM_023043|NP_001119810|NP_075530	Mm.180750	ENSMUSG00000027338	20pter-p12	23627	PRND	MGI:1346999	2	75	Prnd	prion protein dublet	B	-9.68511	-4.01531	0.414586	16.1707	0	0	mesenchyme	8.83648	8.70615	8.64606	4.2741	4.09915	4.50708	4.55592	5.15566	5.41524	5.11543	4.09564	5.21002
14266	1443963_at	Aff2	AF4/FMR2 family, member 2	21	66613505	67121212	NM_008032|NP_032058	Mm.466576	ENSMUSG00000031189	Xq28	2334	AFF2	MGI:1202294	X	syntenic	Aff2	AF4/FMR2 family, member 2	B	-9.67233	-4.68731	0.484611	25.7645	0	0	mesenchyme	8.82223	8.10171	8.74924	4.52789	4.75046	4.692	3.40336	3.50574	3.25576	3.48376	3.64237	3.57236
68904	1436516_at	Abhd13	abhydrolase domain containing 13	8	9977716	9992154	NM_001081119|NP_001074588	Mm.142570	ENSMUSG00000040396	13q33.3	84945	ABHD13	MGI:1916154	8	syntenic	Abhd13	abhydrolase domain containing 13	C	-9.63786	-3.44101	0.357031	10.8605	0	0	mesenchyme	7.01515	7.25566	7.04149	3.13323	4.27471	3.756	3.76888	3.58209	3.14231	4.27441	3.45309	3.58307
66771	1427065_at	4933439F18Rik	RIKEN cDNA 4933439F18 gene	11	60230804	60258779	NM_025757|NP_080033	Mm.29950|Mm.472990	ENSMUSG00000018415	17p11.2	79018	C17orf39	MGI:1914021	11	syntenic	4933439F18Rik	RIKEN cDNA 4933439F18 gene	B	-9.63121	-4.69941	0.487936	25.9815	0	0	mesenchyme	8.61001	8.77451	8.76346	3.49725	5.11107	4.44097	3.53028	3.52538	4.92054	3.69203	3.60039	3.8313
235041	1425991_a_at	Kank2	KN motif and ankyrin repeat domains 2	9	-21571216	-21602990	NM_145611|NP_663586	Mm.257371	ENSMUSG00000032194	19p13.2	25959	KANK2	MGI:2384568	9	syntenic	Kank2	KN motif and ankyrin repeat domains 2	B	-9.63058	-3.49906	0.363328	11.3063	0	0	mesenchyme	9.90734	9.82124	10.1395	6.9521	6.8224	6.54777	5.85406	6.05213	5.94737	6.9006	6.6775	6.35886
213054	1440289_at	Gabpb2	GA repeat binding protein, beta 2	3	-94985689	-95021864	NM_029885|NM_172512|NP_084161|NP_766100	Mm.224820	ENSMUSG00000038766	1q21.3	126626	GABPB2	MGI:95612	3	42.7	Gabpb2	GA repeat binding protein, beta 2	C	-9.6169	-3.3646	0.349864	10.3002	0	0	mesenchyme	8.77302	8.78423	8.71141	5.07754	5.34328	5.22931	5.794	5.6598	5.50064	4.51999	5.64612	5.75384
99349	1430718_s_at	Dnajc24	DnaJ (Hsp40) homolog, subfamily C, member 24	2	-105806873	-105843706	NM_026992|NP_081268	Mm.25661|Mm.393077|Mm.401286	ENSMUSG00000027166	11p13	120526	DNAJC24	MGI:1919522	2	syntenic	Dnajc24	DnaJ (Hsp40) homolog, subfamily C, member 24	C	-9.60491	-3.78319	0.393881	13.7675	0	0	mesenchyme	8.41249	8.7961	8.42781	4.52899	4.36272	5.30173	5.49384	4.5421	5.20288	4.10659	4.53914	4.78248
21939	1460415_a_at	Cd40	CD40 antigen	2	164881135	164897154	NM_011611|NM_170701|NM_170702|NM_170703|NM_170704|NP_035741|NP_733802|NP_733803|NP_733804|NP_733805	Mm.271833	ENSMUSG00000017652	20q12-q13.2	958	CD40	MGI:88336	2	97	Cd40	CD40 antigen	B	-9.59416	-3.36237	0.35046	10.2843	0	0	mesenchyme	9.11945	8.40393	8.71824	5.32575	5.26306	5.75902	4.82013	4.85576	5.36748	5.71966	5.53213	5.82057
16523	1418142_at	Kcnj8	potassium inwardly-rectifying channel, subfamily J, member 8	6	-142513458	-142519876	NM_008428|NP_032454	Mm.1482	ENSMUSG00000030247	12p11.23	3764	KCNJ8	MGI:1100508	6	70	Kcnj8	potassium inwardly-rectifying channel, subfamily J, member 8	B	-9.56675	-3.4519	0.360822	10.9427	0	0	mesenchyme	6.98172	8.22578	7.91668	4.73267	4.3424	4.17224	3.98697	4.06005	4.12937	4.40792	3.90298	4.5709
13591	1457441_at	Ebf1	early B-cell factor 1	11	44431635	44818674	NM_007897|NP_031923	Mm.439662|Mm.440346	ENSMUSG00000057098	5q34	1879	EBF1	MGI:95275	11	20	Ebf1	early B-cell factor 1	B	-9.54259	-3.71986	0.389816	13.1762	0	0	mesenchyme	7.54603	7.88706	8.28731	4.57501	4.83228	3.96836	3.60527	4.17628	4.41107	4.48557	3.53199	4.09664
66423	1420114_s_at	2410022L05Rik	RIKEN cDNA 2410022L05 gene	8	-13884794	-13890270	NM_025556|NP_079832	Mm.29063	ENSMUSG00000031458	17q11.2	55352	C17orf79	MGI:1913673	8	syntenic	2410022L05Rik	RIKEN cDNA 2410022L05 gene	C	-9.54037	-3.46986	0.363703	11.0798	0	0	mesenchyme	11.0501	11.1872	11.0669	8.30993	7.54381	8.09486	8.10727	7.44257	7.41357	7.05393	7.3266	7.39125
20874	1425977_a_at	Slk	STE20-like kinase (yeast)	19	47654508	47716945	NM_009289|NP_033315	Mm.281011|Mm.391941	ENSMUSG00000025060	10q24.33	9748	SLK	MGI:103241	19	syntenic	Slk	STE20-like kinase (yeast)	C	-9.53701	-4.86971	0.510612	29.2367	0	0	mesenchyme	10.3874	9.88778	10.1613	4.73769	4.73262	4.54643	4.84429	5.47055	5.38943	6.71282	5.46926	5.57891
384009	1452803_at	Glipr2	GLI pathogenesis-related 2	4	43970573	43991990	NM_027450|NP_081726	Mm.22213	ENSMUSG00000028480	9p13-p12	152007	GLIPR2	MGI:1917770	4	syntenic	Glipr2	GLI pathogenesis-related 2	B	-9.53667	-4.26131	0.446835	19.1771	0	0	mesenchyme	10.501	10.782	10.7177	6.07917	6.52292	6.45004	6.66309	7.0542	7.36455	5.884	5.63462	5.99772
72803	1428499_at	2810454L23Rik	RIKEN cDNA 2810454L23 gene	21				Mm.355094											-9.53042	-3.45662	0.362693	10.9786	0	0	mesenchyme	10.1294	9.80168	9.78652	6.66172	6.91757	7.22592	6.42757	6.06386	6.00924	6.10867	6.45265	6.17608
22152	1415978_at	Tubb3	tubulin, beta 3	8	125935463	125945910	NM_023279|NP_075768	Mm.40068	ENSMUSG00000062380	16q24.3	10381	TUBB3	MGI:107813	8	syntenic	Tubb3	tubulin, beta 3	B	-9.52555	-4.59807	0.482709	24.219	0	0	mesenchyme	9.32709	9.58685	9.64541	5.68802	5.09456	4.99211	5.12941	4.09443	4.46078	4.96396	4.05244	5.81973
381306	1437186_at	BC055324	cDNA sequence BC055324	1	-165884138	-165924912	NM_201364|NP_958752	Mm.28152	ENSMUSG00000041406	1q24.2	55732	C1orf112	MGI:3590554	1	syntenic	BC055324	cDNA sequence BC055324	B	-9.52201	-3.57495	0.37544	11.917	0	0	mesenchyme	9.11136	9.05082	9.20224	5.38969	5.5059	5.16547	6.64136	5.7131	5.39886	5.1961	5.28768	5.6206
20357	1422146_at	Sema5b	sema domain, seven thrombospondin repeats (type 1 and type 1-like), transmembrane domain (TM) and short cytoplasmic domain, (semaphorin) 5B	16	35541447	35664344	NM_013661|NP_038689	Mm.42015	ENSMUSG00000052133	3q21.1	54437	SEMA5B	MGI:107555	16	syntenic	Sema5b	sema domain, seven thrombospondin repeats (type 1 and type 1-like), transme	B	-9.51753	-3.5498	0.372975	11.7111	0	0	mesenchyme	9.34655	8.7005	9.4515	6.05596	5.37018	6.09279	4.84908	5.47888	5.93658	5.37018	5.72416	5.66967
218629	1439076_at	Dhx29	DEAH (Asp-Glu-Ala-His) box polypeptide 29	13	113718000	113759395	NM_172594|NP_766182	Mm.35094	ENSMUSG00000042426	5q11.2	54505	DHX29	MGI:2145374	13	syntenic	Dhx29	DEAH (Asp-Glu-Ala-His) box polypeptide 29	C	-9.5099	-3.3278	0.34993	10.0408	0	0	mesenchyme	7.65996	7.4733	7.20115	4.67268	3.87762	3.90401	3.75429	4.07086	3.77387	4.40128	4.75527	3.84312
330938	1444395_at	Dixdc1	DIX domain containing 1	9	-50470857	-50536080	NM_178118|NP_835219	Mm.82598	ENSMUSG00000032064	11q23.1	85458	DIXDC1	MGI:2679721	9	syntenic	Dixdc1	DIX domain containing 1	B	-9.50953	-3.3248	0.349629	10.0199	0	0	mesenchyme	8.10826	8.24697	7.57429	4.41774	5.34071	4.40555	4.71744	4.1828	4.75925	4.57452	5.07407	4.39325
18027	1446742_at	Nfia	nuclear factor I/A	4	97248633	97785567	NM_001122952|NM_001122953|NM_010905|NP_001116424|NP_001116425|NP_035035	Mm.31274|Mm.409646	ENSMUSG00000028565	1p31.3-p31.2	4774	NFIA	MGI:108056	4	45.8	Nfia	nuclear factor I/A	B	-9.50521	-5.08073	0.534521	33.8418	0	0	mesenchyme	10.3275	10.0764	10.4307	4.99884	6.63224	4.63469	4.47093	4.73273	4.61425	5.71849	5.72815	5.24698
93681	1457756_at	Zfp192	zinc finger protein 192	13	-21605090	-21622980	NM_139141|NP_631880	Mm.290601	ENSMUSG00000063894	6p21.3	7745	ZNF192	MGI:1913815	13	syntenic	Zfp192	zinc finger protein 192	B	-9.50237	-3.49358	0.367654	11.2635	0	0	mesenchyme	6.67877	7.2148	7.05747	3.80416	3.75156	3.90323	3.30716	3.86944	3.26038	3.70097	2.69537	3.11861
474332	1427298_at	Dnm3os	dynamin 3, opposite strand	1			NR_002870	Mm.29567|Mm.383186	ENSMUSG00000066753										-9.48997	-3.4088	0.359201	10.6207	0	0	mesenchyme	8.14736	8.07341	7.74447	4.98236	4.82928	4.96231	4.2767	4.78211	4.051	4.54463	3.89871	4.8894
106967	1442903_at	4732423E21Rik	RIKEN cDNA 4732423E21 gene	18				Mm.444419											-9.48134	-3.66226	0.38626	12.6605	0	0	mesenchyme	7.761	8.10579	7.63393	4.76209	4.62342	4.45137	4.30996	4.26323	3.43455	4.27297	3.65526	3.76897
13430	1425136_x_at	Dnm2	dynamin 2	9	21229388	21311568	NM_001039520|NP_001034609	Mm.433257	ENSMUSG00000033335	19p13.2	1785	DNM2	MGI:109547	9	7	Dnm2	dynamin 2	B	-9.47551	-4.22286	0.44566	18.6727	0	0	mesenchyme	10.684	10.3582	10.3603	5.57669	6.65062	6.07545	5.4505	5.78081	6.30131	7.07556	6.73647	6.55424
83997	1421215_a_at	Slmap	sarcolemma associated protein	14	-27232660	-27353226	NM_032008|NP_114397	Mm.36769	ENSMUSG00000021870	3p21.2-p14.3	7871	SLMAP	MGI:1933549	14	syntenic	Slmap	sarcolemma associated protein	B	-9.47444	-3.99815	0.421993	15.9795	0	0	mesenchyme	8.50856	8.50089	8.59804	5.07346	3.81246	4.26888	4.81614	5.40788	4.06133	4.47935	4.82742	4.0922
71151	1454229_a_at	Exod1	exonuclease domain containing 1	7	-126927361	-126937481	NM_027698|NP_081974	Mm.274160	ENSMUSG00000030929	16p12.3	112479	ERI2	MGI:1918401	7	syntenic	Eri2	exoribonuclease 2	M	-9.45906	-4.09816	0.433252	17.1266	0	0	mesenchyme	10.254	9.96255	9.88483	5.80706	6.2873	5.87451	6.98442	6.03915	6.07097	4.97633	5.768	5.61283
56403	1426402_at	Syncrip	synaptotagmin binding, cytoplasmic RNA interacting protein	9	-88350419	-88377235	NM_019666|NM_019796|NP_062640|NP_062770	Mm.260545	ENSMUSG00000032423	6q14-q15	10492	SYNCRIP	MGI:1891690	9	syntenic	Syncrip	synaptotagmin binding, cytoplasmic RNA interacting protein	B	-9.45112	-3.57709	0.378483	11.9347	0	0	mesenchyme	11.5062	11.6754	11.6228	7.16086	8.20735	8.04131	7.85818	8.19273	8.61491	8.27005	7.49611	8.37797
320504	1439642_at	5930403N24Rik	RIKEN cDNA 5930403N24 gene	10			NM_177177|NP_796151	Mm.386902	ENSMUSG00000046463										-9.44938	-4.91943	0.520609	30.2619	0	0	mesenchyme	9.01781	8.89884	9.23061	5.41886	4.42446	4.01126	3.26715	4.91988	3.65963	3.5727	3.75797	4.13498
109294	1436569_at	Depdc2	DEP domain containing 2	1	10983545	11293763	NM_001033636|NM_029525|NP_001028808|NP_083801|XM_001475275|XP_001475325	Mm.123247	ENSMUSG00000048960	8q13.2	80243	PREX2	MGI:1923385	1	syntenic	Prex2	phosphatidylinositol-3,4,5-trisphosphate-dependent Rac exchange factor 2	M	-9.44865	-3.35805	0.3554	10.2535	0	0	mesenchyme	6.97485	7.14474	6.96257	3.87801	4.29536	4.14837	3.28753	3.63474	3.04437	3.26946	3.70238	3.76379
108653	1435533_s_at	4933426K21Rik	RIKEN cDNA 4933426K21 gene	6	-122403626	-122436323	NM_027664|NP_081940	Mm.277939	ENSMUSG00000040649	12p13.31	57494	RIMKLB	MGI:1918325	6	syntenic	Rimklb	ribosomal modification protein rimK-like family member B	B	-9.44744	-4.49713	0.476015	22.5824	0	0	mesenchyme	8.22538	8.3216	7.98385	4.30915	3.97015	4.67173	3.06038	2.8781	3.15079	3.52866	3.45922	4.09018
13435	1460324_at	Dnmt3a	DNA methyltransferase 3A	12	3806979	3914443	NM_007872|NM_153743|NP_031898|NP_714965	Mm.5001|Mm.470389	ENSMUSG00000020661	2p23	1788	DNMT3A	MGI:1261827	12	syntenic	Dnmt3a	DNA methyltransferase 3A	B	-9.42993	-4.64371	0.492444	24.9975	0	0	mesenchyme	11.4818	11.3064	11.3171	7.8227	7.04958	5.92095	6.36514	6.82839	6.60112	7.48911	6.47789	5.96762
239170	1457246_at	Rai16	retinoic acid induced 16	14			XM_001480783|XM_914171|XP_001480833|XP_919264	Mm.247582	ENSMUSG00000022095	8p21.3	64760	FAM160B2	MGI:3036290	14	syntenic	Fam160b2	family with sequence similarity 160, member B2	C	-9.42436	-3.57796	0.37965	11.9419	0	0	mesenchyme	12.3007	12.0833	12.1982	8.11144	8.23065	8.36644	8.38316	8.61679	8.3051	9.26642	8.93096	9.33417
21810	1415871_at	Tgfbi	transforming growth factor, beta induced	13	56710963	56740700	NM_009369|NP_033395	Mm.14455	ENSMUSG00000035493	5q31	7045	TGFBI	MGI:99959	13	38	Tgfbi	transforming growth factor, beta induced	B	-9.41386	-4.47508	0.475371	22.2399	0	0	mesenchyme	9.50877	9.26011	9.41062	5.31109	5.93587	5.40044	5.07225	4.39509	3.86164	5.01004	4.75527	4.52108
71951	1429293_at	Gpc2	glypican 2 (cerebroglycan)	5	-138714887	-138721165	NM_172412|NP_766000	Mm.77066	ENSMUSG00000029510	7q22.1	221914	GPC2	MGI:1919201	5	syntenic	Gpc2	glypican 2 (cerebroglycan)	B	-9.41367	-3.72996	0.396228	13.2687	0	0	mesenchyme	7.62979	7.96731	8.01897	4.48006	4.79923	4.19501	3.7368	4.02487	3.26188	4.37104	4.54874	3.86096
54409	1418187_at	Ramp2	receptor (calcitonin) activity modifying protein 2	11	101107647	101109564	NM_019444|NP_062317	Mm.260698|Mm.298256	ENSMUSG00000001240	17q12-q21.1	10266	RAMP2	MGI:1859650	11	61.5	Ramp2	receptor (calcitonin) activity modifying protein 2	B	-9.38717	-6.10603	0.650466	68.881	0	0	mesenchyme	12.1327	12.3829	12.4843	7.00723	6.43502	4.66313	5.53001	7.02057	6.54684	7.47173	5.94911	5.42178
21916	1422754_at	Tmod1	tropomodulin 1	4	46052093	46128904	NM_021883|NP_068683	Mm.249594|Mm.331588	ENSMUSG00000028328	9q22.3	7111	TMOD1	MGI:98775	4	21.5	Tmod1	tropomodulin 1	B	-9.38536	-3.7971	0.404577	13.9008	0	0	mesenchyme	9.97459	10.0088	10.0411	5.93505	5.67802	5.66854	6.88666	6.63167	6.13765	6.82105	5.68901	6.45181
21974	1448458_at	Top2b	topoisomerase (DNA) II beta	14	17197719	17263301	NM_009409|NP_033435	Mm.130362	ENSMUSG00000017485	3p24	7155	TOP2B	MGI:98791	14	syntenic	Top2b	topoisomerase (DNA) II beta	B	-9.37577	-3.42942	0.365775	10.7735	0	0	mesenchyme	10.3222	10.4353	10.3592	6.72929	7.63735	7.36618	6.3909	6.56997	7.10611	7.13132	6.43277	7.12135
12488	1420907_at	Cd2ap	CD2-associated protein	17	-42929899	-43013373	NM_009847|NP_033977	Mm.218637	ENSMUSG00000061665	6p12	23607	CD2AP	MGI:1330281	17	syntenic	Cd2ap	CD2-associated protein	B	-9.37111	-3.42651	0.365647	10.7519	0	0	mesenchyme	10.795	10.8699	10.7797	6.86819	6.86771	7.06821	7.51922	8.00622	7.68153	7.97044	7.21727	7.29617
15191	1415888_at	Hdgf	hepatoma-derived growth factor	3	87710242	87720054	NM_008231|NP_032257	Mm.292208	ENSMUSG00000004897	1q21-q23	3068	HDGF	MGI:1194494	3	61.8	Hdgf	hepatoma-derived growth factor	B	-9.36404	-3.74949	0.400414	13.4496	0	0	mesenchyme	11.4542	11.2522	11.3824	6.95429	6.98576	7.48528	8.31985	8.20988	7.98231	7.71489	7.3581	7.5106
72351	1432161_a_at	Ptar1	protein prenyltransferase alpha subunit repeat containing 1	19			XM_001477013|XM_129160|XP_001477063|XP_129160	Mm.32215	ENSMUSG00000074925	9q21.12	375743	PTAR1	MGI:1921875	19	syntenic	Ptar1	protein prenyltransferase alpha subunit repeat containing 1	C	-9.34947	-3.36883	0.360323	10.3304	0	0	mesenchyme	9.22019	9.56772	9.58085	5.99264	6.04404	6.07162	6.77958	6.35788	6.38507	5.3137	6.09325	5.74904
231128	1435427_x_at	BC037112	cDNA sequence BC037112	5	34763499	34829105	NM_001030306|NP_001025477	Mm.286885	ENSMUSG00000037210	4p16.3	8603	FAM193A	MGI:2447768	5	syntenic	Fam193a	family with sequence similarity 193, member A	B	-9.34879	-4.03489	0.431594	16.3916	0	0	mesenchyme	10.1176	9.26474	9.44834	6.24511	5.68309	5.10254	5.19903	5.7935	5.45322	6.40907	5.0397	5.25271
232157	1423782_at	Mobkl1b	MOB1, Mps One Binder kinase activator-like 1B (yeast)	6	83276032	83290943	NM_145571|NP_663546	Mm.29500	ENSMUSG00000043131	2p13.1	55233	MOBKL1B	MGI:2442631	6	syntenic	Mobkl1b	MOB1, Mps One Binder kinase activator-like 1B (yeast)	B	-9.33832	-4.06129	0.434906	16.6943	0	0	mesenchyme	10.785	10.9285	10.8921	6.14602	7.40479	6.43333	6.30841	6.67821	6.65022	7.88362	6.77801	6.98279
103784	1458355_x_at	Wdr92	WD repeat domain 92	11	17111895	17135203	NM_178909|NP_849240	Mm.298132	ENSMUSG00000078970	2p14	116143	WDR92	MGI:2144224	11	syntenic	Wdr92	WD repeat domain 92	C	-9.31824	-3.3798	0.362708	10.4093	0	0	mesenchyme	8.09363	8.43111	8.25362	4.92358	4.91929	5.04927	5.58179	5.22047	4.88716	4.16558	4.36809	4.80162
14702	1428156_at	Gng2	guanine nucleotide binding protein (G protein), gamma 2	14	-20691780	-20796471	NM_001038637|NM_010315|NP_001033726|NP_034445	Mm.41737	ENSMUSG00000043004	14q21	54331	GNG2	MGI:102705	14	2.5	Gng2	guanine nucleotide binding protein (G protein), gamma 2	B	-9.29023	-6.61635	0.712184	98.1116	0	0	mesenchyme	10.4152	10.3754	10.2615	4.42156	5.38969	5.03927	2.95503	2.55221	2.92705	3.34382	3.04526	3.93544
20591	1426498_at	Jarid1c	jumonji, AT rich interactive domain 1C (Rbp2 like)	21	148667772	148708897	NM_013668|NP_038696	Mm.142655	ENSMUSG00000025332	Xp11.22-p11.21	8242	KDM5C	MGI:99781	X	64	Kdm5c	lysine (K)-specific demethylase 5C	B	-9.28978	-3.97381	0.427761	15.7121	0	0	mesenchyme	8.98146	8.86126	9.08407	4.3393	4.7708	4.57712	4.78963	5.9468	5.22915	5.51597	5.34639	4.50095
103767	1440884_s_at	A530047J11Rik	RIKEN cDNA A530047J11 gene	11				Mm.34175											-9.28169	-3.48924	0.375927	11.2296	0	0	mesenchyme	6.8564	6.70318	6.16954	3.50899	3.83067	3.29718	2.73643	2.57996	2.79862	2.82551	3.28382	2.92301
26947	1427832_at	Tuba-rs1	tubulin alpha, related sequence 1	17				Mm.439689											-9.2636	-3.38773	0.365704	10.4667	0	0	mesenchyme	11.1083	11.3043	11.3946	7.40622	7.90965	7.59201	8.10642	7.11686	8.27432	8.31368	7.9064	8.30644
83796	1426192_at	Smarcd2	SWI/SNF related, matrix associated, actin dependent regulator of chromatin, subfamily d, member 2	11	-106124484	-106128946	NM_001130187|NM_031878|NP_001123659|NP_114084	Mm.21772	ENSMUSG00000078619	17q23-q24	6603	SMARCD2	MGI:1933621	11	syntenic	Smarcd2	SWI/SNF related, matrix associated, actin dependent regulator of chromatin,	B	-9.25594	-3.55993	0.38461	11.7935	0	0	mesenchyme	10.7029	10.6585	10.5376	6.89223	6.79813	6.95265	8.1412	7.19269	6.72452	6.6696	7.41959	6.86717
494504	1437604_x_at	Apcdd1	adenomatosis polyposis coli down-regulated 1	18	63081980	63112849	NM_133237|NP_573500	Mm.391102	ENSMUSG00000071847	18p11.22	147495	APCDD1	MGI:3513977	18	syntenic	Apcdd1	adenomatosis polyposis coli down-regulated 1	C	-9.24898	-5.68848	0.615039	51.5709	0	0	mesenchyme	10.6163	10.3568	10.6575	5.60094	5.91002	6.04779	5.1748	4.28064	4.54439	3.8596	3.88772	4.38951
76365	1449871_at	Tbx18	T-box18	9	-87599033	-87626095	NM_023814|NP_076303	Mm.158789	ENSMUSG00000032419	6q14-q15	9096	TBX18	MGI:1923615	9	48.5	Tbx18	T-box18	B	-9.23544	-4.92173	0.532918	30.3103	0	0	mesenchyme	8.72052	9.29656	9.33382	4.68453	5.45392	4.94739	3.96127	3.78129	3.65526	3.72062	3.34614	4.20667
78134	1439665_at	Lpar4	lysophosphatidic acid receptor 4	21	104115994	104127771	NM_175271|NP_780480	Mm.90147|Mm.392632	ENSMUSG00000049929	Xq13-q21.1	2846	LPAR4	MGI:1925384	X	syntenic	Lpar4	lysophosphatidic acid receptor 4	B	-9.23253	-4.86725	0.527186	29.187	0	0	mesenchyme	8.66869	9.18596	9.10593	5.18041	5.02487	4.75924	3.56372	4.1033	3.72609	3.48599	3.83963	3.39319
71151	1454229_a_at	Exod1	exonuclease domain containing 1	7	-126927361	-126937481	NM_027698|NP_081974	Mm.274160	ENSMUSG00000030929	16p12.3	112479	ERI2	MGI:1918401	7	syntenic	Eri2	exoribonuclease 2	M	-9.21215	-3.44833	0.374324	10.9157	0	0	mesenchyme	7.73282	8.20106	7.76603	4.03072	3.97828	4.00413	4.60254	5.13323	4.57174	4.11871	4.84168	4.78376
17116	1421369_a_at	Mab21l1	mab-21-like 1 (C. elegans)	3	55586431	55589209	NM_010750|NP_034880	Mm.440209	ENSMUSG00000056947	13q13	4081	MAB21L1	MGI:1333773	3	syntenic	Mab21l1	mab-21-like 1 (C. elegans)	B	-9.18387	-3.86589	0.420943	14.5797	0	0	mesenchyme	7.56989	8.04454	7.73441	4.65082	4.40922	4.51831	3.25879	3.30735	3.84372	3.53472	3.82406	3.90651
106572	1431691_a_at	Rab31	RAB31, member RAS oncogene family	17	-66001068	-66122021	NM_133685|NP_598446	Mm.29274	ENSMUSG00000056515	18p11.3	11031	RAB31	MGI:1914603	17	syntenic	Rab31	RAB31, member RAS oncogene family	C	-9.18114	-5.01304	0.546015	32.2905	0	0	mesenchyme	10.6841	10.7789	10.7871	4.55128	6.52071	5.70104	5.5572	5.50745	5.67417	7.18111	5.47192	5.46805
17309	1428802_at	Mgat3	mannoside acetylglucosaminyltransferase 3	15	80004150	80045949	NM_010795|NP_034925|XM_001473411|XP_001473461	Mm.299693	ENSMUSG00000042428	22q13.1	4248	MGAT3	MGI:104532	15	46.2	Mgat3	mannoside acetylglucosaminyltransferase 3	B	-9.16547	-3.62482	0.395487	12.3361	0	0	mesenchyme	9.03862	9.1244	9.20226	6.09458	6.09266	5.88578	4.69064	5.21267	5.20374	5.23353	5.76721	5.29165
16011	1422313_a_at	Igfbp5	insulin-like growth factor binding protein 5	1	-72904638	-72921439	NM_010518|NP_034648	Mm.405761|Mm.466164	ENSMUSG00000026185	2q33-q36	3488	IGFBP5	MGI:96440	1	36.1	Igfbp5	insulin-like growth factor binding protein 5	B	-9.16205	-4.42081	0.482513	21.4189	0	0	mesenchyme	12.1714	11.9476	12.2384	7.68447	8.99559	8.17136	7.29425	7.42177	7.94088	7.26501	7.67333	6.83822
278240	1455297_at	Spin2	spindlin family, member 2	21	150266835	150268783	NM_001005370|NP_001005370	Mm.293363	ENSMUSG00000046550	Xp11.1	54466	SPIN2A	MGI:3605548	X	syntenic	Spin2	spindlin family, member 2	M	-9.15765	-4.42037	0.482697	21.4124	0	0	mesenchyme	10.7752	11.1038	10.9869	6.97982	7.17271	7.34207	6.89788	6.44738	6.54845	5.67588	6.12321	5.62697
21384	1418755_at	Tbx15	T-box 15	3	99057682	99158183	NM_009323|NP_033349	Mm.88761	ENSMUSG00000027868	1p11.1	6913	TBX15	MGI:1277234	3	49	Tbx15	T-box 15	B	-9.15262	-3.63006	0.396614	12.381	0	0	mesenchyme	8.81355	9.66395	9.56289	5.92726	6.36448	6.17733	5.45837	5.7359	5.78282	5.61928	4.91443	5.47081
74901	1446549_at	Kbtbd11	kelch repeat and BTB (POZ) domain containing 11	8			XM_486083|XM_921147|XP_486083|XP_926240	Mm.46675	ENSMUSG00000055675	8p23.3	9920	KBTBD11	MGI:1922151	8	syntenic	Kbtbd11	kelch repeat and BTB (POZ) domain containing 11	B	-9.13765	-3.83255	0.419424	14.2467	0	0	mesenchyme	7.0105	8.23833	7.35688	4.22509	3.30345	3.39715	3.9789	3.28496	3.28913	4.00537	4.28556	3.55454
14696	1419469_at	Gnb4	guanine nucleotide binding protein (G protein), beta 4	3	-32482449	-32515457	NM_013531|NP_038559	Mm.139192	ENSMUSG00000027669	3q26.33	59345	GNB4	MGI:104581	3	syntenic	Gnb4	guanine nucleotide binding protein (G protein), beta 4	B	-9.13557	-3.73078	0.408379	13.2763	0	0	mesenchyme	9.30673	9.50684	9.40771	6.41516	6.05304	5.83309	4.97894	5.55846	5.01226	5.75129	5.31713	6.1675
19348	1449207_a_at	Kif20a	kinesin family member 20A	18	34784648	34792931	NM_009004|NP_033030	Mm.258846	ENSMUSG00000003779	5q31	10112	KIF20A	MGI:1201682	18	17	Kif20a	kinesin family member 20A	B	-9.12193	-4.72031	0.517468	26.3606	0	0	mesenchyme	10.945	10.5651	10.8098	5.35182	6.43674	5.69976	7.32012	5.77915	6.14602	5.13423	5.91677	6.69257
56790	1443000_at	D3Ertd300e	DNA segment, Chr 3, ERATO Doi 300, expressed	3	54497026	54520759	NM_019995|NP_064379	Mm.37356	ENSMUSG00000027751	13q13.3	55578	FAM48A	MGI:1929651	3	syntenic	Fam48a	family with sequence similarity 48, member A	B	-9.0929	-4.38942	0.48273	20.9579	0	0	mesenchyme	8.01233	8.2452	8.49263	3.59835	4.99617	3.71139	3.94493	3.38899	4.60531	2.93593	3.91716	3.64749
20408	1432103_a_at	Sh3gl3	SH3-domain GRB2-like 3	7	89408481	89455927	NM_017400|NP_059096	Mm.736|Mm.432002	ENSMUSG00000030638	15q24	6457	SH3GL3	MGI:700011	7	41	Sh3gl3	SH3-domain GRB2-like 3	B	-9.08195	-4.21844	0.464486	18.6156	0	0	mesenchyme	10.1513	10.5375	10.3044	6.45457	6.74252	6.90873	5.6448	5.21291	6.08091	6.05959	5.41758	6.49209
13713	1435143_at	Elk3	ELK3, member of ETS oncogene family	10	-92710160	-92773904	NM_013508|NM_205536|NP_038536|NP_991099	Mm.4454	ENSMUSG00000008398	12q23	2004	ELK3	MGI:101762	10	51	Elk3	ELK3, member of ETS oncogene family	B	-9.07676	-4.88151	0.537803	29.4769	0	0	mesenchyme	10.1915	10.0952	10.316	5.74618	6.57574	6.25598	4.65694	5.11179	5.21555	5.05567	4.58198	4.67453
76816	1453946_a_at	Sdccag8	serologically defined colon cancer antigen 8	1	178744942	178950563	NM_029756|NP_084032	Mm.171399	ENSMUSG00000026504	1q43	10806	SDCCAG8	MGI:1924066	1	syntenic	Sdccag8	serologically defined colon cancer antigen 8	B	-9.07674	-4.01186	0.441993	16.132	0	0	mesenchyme	7.81141	7.55579	7.62054	3.47475	4.42083	3.80792	3.78605	2.62504	3.75277	3.02934	3.69374	4.26609
22223	1448260_at	Uchl1	ubiquitin carboxy-terminal hydrolase L1	5	67067359	67078473	NM_011670|NP_035800	Mm.29807	ENSMUSG00000029223	4p14	7345	UCHL1	MGI:103149	5	36	Uchl1	ubiquitin carboxy-terminal hydrolase L1	B	-9.07213	-3.76946	0.415499	13.6371	0	0	mesenchyme	8.00448	8.41487	7.92648	4.82256	4.19445	4.23033	4.409	4.02751	4.11251	4.99267	3.41998	4.90332
11489	1421172_at	Adam12	a disintegrin and metallopeptidase domain 12 (meltrin alpha)	7	-141074882	-141416780	NM_007400|NP_031426	Mm.439714	ENSMUSG00000054555	10q26.3	8038	ADAM12	MGI:105378	7	syntenic	Adam12	a disintegrin and metallopeptidase domain 12 (meltrin alpha)	B	-9.04919	-5.45417	0.602724	43.8397	0	0	mesenchyme	10.5358	9.76987	10.1179	5.17669	6.02873	5.57609	4.57534	4.64059	4.47669	4.48394	3.56049	3.66473
21843	1455675_a_at	Tial1	Tia1 cytotoxic granule-associated RNA binding protein-like 1	7	-135583290	-135605027	NM_009383|NP_033409	Mm.242072	ENSMUSG00000030846	10q	7073	TIAL1	MGI:107913	7	syntenic	Tial1	Tia1 cytotoxic granule-associated RNA binding protein-like 1	B	-9.04744	-3.44002	0.38022	10.853	0	0	mesenchyme	9.93861	10.2811	9.8614	6.07813	7.52441	6.92453	6.27441	6.55616	6.32449	6.79831	6.23956	6.56302
50772	1419168_at	Mapk6	mitogen-activated protein kinase 6	9	-75234707	-75257166	NM_015806|NM_027418|NP_056621|NP_081694	Mm.18856	ENSMUSG00000042688	15q21	5597	MAPK6	MGI:1354946	9	38	Mapk6	mitogen-activated protein kinase 6	B	-9.04632	-4.26241	0.471176	19.1917	0	0	mesenchyme	10.8987	10.9753	10.7915	6.16752	7.47772	6.30687	5.82083	6.35707	6.68126	7.67198	6.33715	6.81418
11737	1450407_a_at	Anp32a	acidic (leucine-rich) nuclear phosphoprotein 32 family, member A	9	62189149	62226609	NM_009672|NP_033802	Mm.269088	ENSMUSG00000032249	15q22.3-q23	8125	ANP32A	MGI:108447	9	36	Anp32a	acidic (leucine-rich) nuclear phosphoprotein 32 family, member A	B	-9.04477	-3.40766	0.376755	10.6123	0	0	mesenchyme	12.5279	12.3984	12.5018	8.45995	9.32573	9.04244	8.20722	9.33437	9.38719	8.99257	9.36079	9.50519
67241	1422910_s_at	Smc6	structural maintenance of chromosomes 6	12	11272691	11326591	NM_025695|NP_079971	Mm.173953	ENSMUSG00000020608	2p24.2	79677	SMC6	MGI:1914491	12	syntenic	Smc6	structural maintenance of chromosomes 6	B	-9.04163	-3.5851	0.39651	12.0011	0	0	mesenchyme	9.98427	9.94133	9.83727	7.05878	6.83607	6.54565	5.64694	5.97309	6.43674	6.66172	6.01629	5.84748
338368	1438202_at	C920005C14Rik	RIKEN cDNA C920005C14 gene	15	82171636	82176140	NM_177391|NP_796365	Mm.444916	ENSMUSG00000049687	22q13.2	150368	FAM109B	MGI:2443609	15	syntenic	Fam109b	family with sequence similarity 109, member B	C	-9.0231	-4.13673	0.45846	17.5906	0	0	mesenchyme	7.68655	8.20377	8.15487	4.47028	4.5876	4.5528	3.90189	3.20385	3.39193	3.32659	3.36281	4.10726
27401	1460247_a_at	Skp2	S-phase kinase-associated protein 2 (p45)	15	-9041741	-9070207	NM_013787|NM_145468|NP_038815|NP_663443	Mm.35584	ENSMUSG00000054115	5p13	6502	SKP2	MGI:1351663	15	syntenic	Skp2	S-phase kinase-associated protein 2 (p45)	B	-9.01918	-4.95129	0.548974	30.9377	0	0	mesenchyme	11.1876	11.2461	11.2592	6.46267	6.63724	6.86655	7.36598	6.62669	6.21917	4.90168	5.54173	5.89563
15405	1421579_at	Hoxa9	homeo box A9	6	-52174052	-52177369	NM_010456|NP_034586	Mm.4694	ENSMUSG00000038227	7p15-p14	3205	HOXA9	MGI:96180	6	26.32	Hoxa9	homeobox A9	B	-8.99597	-4.67947	0.520174	25.6249	0	0	mesenchyme	9.46191	9.51843	9.50564	5.44926	6.06772	5.40369	4.06827	4.02751	4.40237	4.62951	4.85979	4.43458
50789	1454635_at	Fbxl3	F-box and leucine-rich repeat protein 3	14	-103479455	-103498726	NM_015822|NP_056637	Mm.214746	ENSMUSG00000022124	13q22	26224	FBXL3	MGI:1354702	14	syntenic	Fbxl3	F-box and leucine-rich repeat protein 3	B	-8.99263	-4.00631	0.445511	16.0702	0	0	mesenchyme	9.82163	10.1601	10.1391	5.06967	6.25033	5.54287	5.84492	6.23967	5.86354	7.07548	6.06564	6.35364
240614	1440228_at	Ranbp6	RAN binding protein 6	19	-29882889	-29887443	NM_177721|NP_808389	Mm.125503	ENSMUSG00000074909	9p24.1	26953	RANBP6	MGI:2683212	19	syntenic	Ranbp6	RAN binding protein 6	B	-8.96436	-4.02265	0.448738	16.2532	0	0	mesenchyme	10.3988	10.8698	10.7339	6.2596	7.02892	6.93385	6.90517	7.53383	6.93883	5.98535	6.41202	5.80601
236193	1451518_at	Zfp709	zinc finger protein 709	8	74405966	74416464	NM_145624|NP_663599	Mm.290790	ENSMUSG00000056019	19p13.3-p13.2	7561	ZNF14	MGI:2384299	8	syntenic	Zfp709	zinc finger protein 709	C	-8.95972	-3.50688	0.391405	11.3678	0	0	mesenchyme	7.45033	7.64975	7.17114	4.22327	4.25871	4.39678	3.27933	4.08647	3.23081	3.43406	4.15581	4.18651
54446	1451921_a_at	Nfat5	nuclear factor of activated T-cells 5	8	109817369	109903417	NM_018823|NM_133957|NP_061293|NP_598718	Mm.390057	ENSMUSG00000003847	16q22.1	10725	NFAT5	MGI:1859333	8	53	Nfat5	nuclear factor of activated T-cells 5	B	-8.94054	-3.49087	0.390455	11.2424	0	0	mesenchyme	6.98494	7.17286	7.38931	3.54458	4.10027	3.71359	2.6599	4.08154	3.78427	3.9467	4.05137	3.34126
70233	1417223_at	Cd2bp2	CD2 antigen (cytoplasmic tail) binding protein 2	7	-134335173	-134339514	NM_027353|NP_081629	Mm.28050	ENSMUSG00000042502	16p11.2	10421	CD2BP2	MGI:1917483	7	syntenic	Cd2bp2	CD2 antigen (cytoplasmic tail) binding protein 2	B	-8.93422	-3.6755	0.411396	12.7772	0	0	mesenchyme	10.6266	10.6444	10.6562	6.41626	6.42198	6.48813	7.61336	7.37408	7.4335	6.50978	6.97752	7.46728
27401	1460247_a_at	Skp2	S-phase kinase-associated protein 2 (p45)	15	-9041741	-9070207	NM_013787|NM_145468|NP_038815|NP_663443	Mm.35584	ENSMUSG00000054115	5p13	6502	SKP2	MGI:1351663	15	syntenic	Skp2	S-phase kinase-associated protein 2 (p45)	B	-8.93005	-4.57218	0.511999	23.7883	0	0	mesenchyme	10.5378	10.729	10.6783	5.8898	6.42763	6.55491	7.0564	6.55478	6.27459	5.01596	5.16573	5.74588
19368	1420603_s_at	Raet1a	retinoic acid early transcript 1, alpha	10	21878414	22093945	NM_009016|NP_033042	Mm.458004											-8.91182	-4.2415	0.475941	18.9155	0	0	mesenchyme	8.41507	8.4773	8.40701	3.27474	3.94974	3.74747	4.12442	3.89809	4.0648	4.38318	5.25029	5.03195
54392	1429171_a_at	Ncapg	on-SMC condensin I complex, subunit G	5	46061163	46091786	NM_019438|NP_062311|XM_485604|XP_485604	Mm.32012	ENSMUSG00000015880	4p15.33	64151	NCAPG	MGI:1930197	5	syntenic	Ncapg	non-SMC condensin I complex, subunit G	M	-8.90953	-4.17034	0.468077	18.0052	0	0	mesenchyme	8.67364	9.15356	8.71885	4.28034	4.84373	3.92992	5.7294	5.20855	4.87715	4.40352	4.87219	3.96026
225583	1437528_x_at	A730017C20Rik	RIKEN cDNA A730017C20 gene	18	59222162	59236611	NM_173759|NP_776120	Mm.209711	ENSMUSG00000050875	5q23.3	100127206	KIAA1024L	MGI:2442934	18	syntenic	A730017C20Rik	RIKEN cDNA A730017C20 gene	C	-8.90894	-3.57712	0.40152	11.9349	0	0	mesenchyme	6.40922	7.20616	6.26907	3.39332	3.80368	3.41353	2.87674	3.2318	2.6588	2.57515	2.82574	2.68055
11863	1425064_at	Arnt	aryl hydrocarbon receptor nuclear translocator	3	95238311	95301161	NM_001037737|NM_009709|NP_001032826|NP_033839	Mm.250265	ENSMUSG00000015522	1q21	405	ARNT	MGI:88071	3	47.9	Arnt	aryl hydrocarbon receptor nuclear translocator	B	-8.90225	-3.83878	0.431215	14.3083	0	0	mesenchyme	10.1765	10.2951	10.3292	5.62339	6.72317	6.85926	6.94349	6.58697	6.15154	6.11464	5.7282	7.12274
320595	1460398_at	Phf8	PHD finger protein 8	21	147955214	148068400	NM_001113354|NM_177201|NP_001106825|NP_796175	Mm.17156	ENSMUSG00000041229	Xp11.22	23133	PHF8	MGI:2444341	X	syntenic	Phf8	PHD finger protein 8	B	-8.89622	-3.45026	0.387835	10.9303	0	0	mesenchyme	7.54002	7.29946	7.38484	4.26382	3.79969	3.48946	3.23972	4.4288	3.83234	4.5402	3.61726	4.40932
66423	1420114_s_at	2410022L05Rik	RIKEN cDNA 2410022L05 gene	8	-13884794	-13890270	NM_025556|NP_079832	Mm.29063	ENSMUSG00000031458	17q11.2	55352	C17orf79	MGI:1913673	8	syntenic	2410022L05Rik	RIKEN cDNA 2410022L05 gene	C	-8.88155	-3.49029	0.392982	11.2378	0	0	mesenchyme	9.0771	9.58527	9.24529	6.31356	6.13789	6.26816	6.21245	5.45527	5.68731	4.92143	5.68546	5.62884
73668	1453520_at	Ttc21b	tetratricopeptide repeat domain 21B	2	-66022385	-66094674	NM_001047604|NP_001041069	Mm.250868	ENSMUSG00000034848	2q24.3	79809	TTC21B	MGI:1920918	2	syntenic	Ttc21b	tetratricopeptide repeat domain 21B	C	-8.86193	-3.75859	0.424128	13.5347	0	0	mesenchyme	7.89667	8.30614	8.09784	4.72959	4.65041	4.35967	3.73306	3.51007	4.21774	4.02428	5.12571	4.72406
16987	1420014_at	Lss	lanosterol synthase	10	75994371	76016679	NM_146006|NP_666118	Mm.55075	ENSMUSG00000033105	21q22.3	4047	LSS	MGI:1336155	10	41.1	Lss	lanosterol synthase	B	-8.83405	-4.11402	0.4657	17.3158	0	0.017216	mesenchyme	10.8792	10.6493	10.7498	6.2616	5.9536	6.29057	8.01413	6.89673	6.94088	6.59727	6.45843	6.39559
18187	1435349_at	Nrp2	neuropilin 2	1	62749890	62865266	NM_001077403|NM_001077404|NM_001077405|NM_001077406|NM_001077407|NM_010939|NP_001070871|NP_001070872|NP_001070873|NP_001070874|NP_001070875|NP_035069	Mm.266341	ENSMUSG00000025969	2q33.3	8828	NRP2	MGI:1100492	1	syntenic	Nrp2	neuropilin 2	B	-8.81223	-3.48646	0.395638	11.208	0	0.0412859	mesenchyme	10.271	9.86664	9.88446	7.37244	6.43001	6.89643	6.64805	6.56189	6.63163	6.26348	6.20202	5.68231
52468	1423660_at	Ctdsp2	CTD (carboxy-terminal domain, RNA polymerase II, polypeptide A) small phosphatase 2	10	126415772	126437031	NM_001113470|NM_146012|NP_001106941|NP_666124	Mm.29490	ENSMUSG00000078429	12q13-q15	10106	CTDSP2	MGI:1098748	10	70	Ctdsp2	CTD (carboxy-terminal domain, RNA polymerase II, polypeptide A) small phosp	M	-8.80086	-3.59085	0.408011	12.0491	0	0.0539374	mesenchyme	11.2301	11.1494	11.3309	7.59607	7.51685	7.04915	8.4898	8.33554	7.84524	7.10075	7.29295	7.58716
12069	1417388_at	Bex2	brain expressed X-linked 2	21	-132601104	-132602649	NM_009749|NP_033879	Mm.94160	ENSMUSG00000042750										-8.77841	-3.8193	0.435079	14.1164	0	0.0791509	mesenchyme	10.6009	10.7175	10.5113	7.01266	6.93946	6.88439	7.71823	7.10094	6.98729	6.09139	5.94345	6.43778
19210	1441866_s_at	Ptdss1	phosphatidylserine synthase 1	13	67033765	67099337	NM_008959|NP_032985	Mm.281464	ENSMUSG00000021518	8q22	9791	PTDSS1	MGI:1276575	13	39.8	Ptdss1	phosphatidylserine synthase 1	B	-8.76104	-3.73191	0.425966	13.2867	0	0.0988683	mesenchyme	10.4063	10.4222	10.4841	5.99305	6.50093	5.88546	7.13403	7.25151	7.27335	6.99213	6.36034	6.95953
52715	1449128_at	Ccdc43	coiled-coil domain containing 43	11	-102546001	-102559039	NM_025918|NP_080194	Mm.277638	ENSMUSG00000020925	17q21.31	124808	CCDC43	MGI:1289318	11	60	Ccdc43	coiled-coil domain containing 43	B	-8.73893	-3.82085	0.437222	14.1316	0	0.124227	mesenchyme	8.76635	9.25733	8.97874	4.43192	4.74165	5.20422	5.51586	5.10822	5.04343	5.50792	4.79405	6.27235
24136	1458941_at	Zeb2	zinc finger E-box binding homeobox 2	2	-44839153	-44968799	NM_015753|NP_056568	Mm.440702	ENSMUSG00000026872	2q22.3	9839	ZEB2	MGI:1344407	2	syntenic	Zeb2	zinc finger E-box binding homeobox 2	B	-8.71442	-3.99129	0.45801	15.9037	0	0.152685	mesenchyme	6.74653	7.26496	7.11261	2.97917	3.56137	4.10724	2.43199	2.87189	2.73527	3.58727	2.47666	2.69982
74493	1452772_at	Tnks2	tankyrase, TRF1-interacting ankyrin-related ADP-ribose polymerase 2	19			XM_001000101|XM_917270|XP_001000101|XP_922363	Mm.249310	ENSMUSG00000024811	10q23.3	80351	TNKS2	MGI:1921743	19	syntenic	Tnks2	tankyrase, TRF1-interacting ankyrin-related ADP-ribose polymerase 2	C	-8.69691	-3.75317	0.431552	13.484	0	0.173237	mesenchyme	8.21735	8.34613	7.99821	4.37654	4.99577	3.95099	4.14639	4.89161	4.89013	5.03514	4.05686	3.56311
30926	1447868_x_at	Glrx3	glutaredoxin 3	7	144629330	144660277	NM_023140|NP_075629	Mm.267692	ENSMUSG00000031068	10q26	10539	GLRX3	MGI:1353653	7	syntenic	Glrx3	glutaredoxin 3	B	-8.69253	-3.83894	0.441636	14.3098	0	0.178406	mesenchyme	9.23463	9.59271	9.75051	5.33874	4.74074	6.17753	6.36239	6.03279	5.86985	4.99646	5.81246	5.85215
21676	1423434_at	Tead1	TEA domain family member 1	7	119823106	120043504	NM_009346|NP_033372	Mm.28081	ENSMUSG00000055320	11p15.2	7003	TEAD1	MGI:101876	7	syntenic	Tead1	TEA domain family member 1	B	-8.69184	-3.99533	0.459665	15.9483	0	0.179222	mesenchyme	10.8224	10.5493	10.6975	6.69676	6.89173	6.76307	7.17758	7.63993	6.95306	6.17347	5.63862	6.31529
69288	1429656_at	Rhobtb1	Rho-related BTB domain containing 1	10	68675404	68754532	NM_001081347|NP_001074816	Mm.26659	ENSMUSG00000019944	10q21.2	9886	RHOBTB1	MGI:1916538	10	syntenic	Rhobtb1	Rho-related BTB domain containing 1	B	-8.68134	-3.41305	0.393147	10.652	0	0.191668	mesenchyme	9.8228	10.2326	10.0262	6.79972	7.18999	6.97682	6.22346	6.51971	5.78417	7.05448	6.1805	6.79845
226562	1438663_at	Bat2d	BAT2 domain containing 1	1	-164601915	-164670687	NM_001081290|NP_001074759	Mm.245446	ENSMUSG00000040225	1q23.3	23215	BAT2L2	MGI:1913754	1	syntenic	Bat2l2	HLA-B associated transcript 2-like 2	C	-8.67422	-4.60485	0.530866	24.3331	0	0.200151	mesenchyme	8.81097	8.14954	8.41824	4.72878	3.82745	2.90202	3.48335	4.15487	3.71881	5.07738	3.4317	3.36827
72289	1427285_s_at	Malat1	metastasis associated lung adenocarcinoma transcript 1 (non-coding RNA)	19			NR_002847	Mm.298256		11q13.1	378938	MALAT1	MGI:1919539	19	syntenic	Malat1	metastasis associated lung adenocarcinoma transcript 1 (non-coding RNA)	M	-8.65099	-4.79913	0.554749	27.8409	0	0.228042	mesenchyme	12.0164	11.9586	11.9022	7.82361	7.24483	6.80375	6.79569	7.50875	6.71309	8.57307	7.0295	5.94732
56070	1434434_s_at	Tcerg1	transcription elongation regulator 1 (CA150)	18	42671140	42735439	NM_001039474|NP_001034563	Mm.270511	ENSMUSG00000024498	5q31	10915	TCERG1	MGI:1926421	18	syntenic	Tcerg1	transcription elongation regulator 1 (CA150)	B	-8.64708	-3.52419	0.407558	11.505	0	0.232761	mesenchyme	8.86621	8.99602	9.28348	6.43659	5.54955	5.12161	5.6029	5.81428	5.82522	5.47413	5.17511	4.72004
21429	1460304_a_at	Ubtf	upstream binding transcription factor, RNA polymerase I	11	-102165873	-102178601	NM_001044383|NM_011551|NP_001037848|NP_035681	Mm.2845	ENSMUSG00000020923	17q21.3	7343	UBTF	MGI:98512	11	syntenic	Ubtf	upstream binding transcription factor, RNA polymerase I	B	-8.63297	-3.6611	0.424083	12.6503	0	0.249902	mesenchyme	8.67592	8.30842	8.30844	4.88361	5.6954	4.46507	4.35774	4.79493	4.36371	5.54921	4.32819	4.49064
110033	1437716_x_at	Kif22	kinesin family member 22	7	-134171244	-134185934	NM_145588|NP_663563	Mm.286488	ENSMUSG00000030677	16p11.2	3835	KIF22	MGI:109233	7	61	Kif22	kinesin family member 22	B	-8.63264	-4.59032	0.531739	24.0892	0	0.250299	mesenchyme	10.4105	10.3128	10.4758	5.34658	5.8549	4.97814	7.38194	5.57052	5.95921	5.12168	5.93887	6.13261
11819	1436475_at	Nr2f2	nuclear receptor subfamily 2, group F, member 2	7	-77496835	-77505479	NM_009697|NM_183261|NP_033827|NP_899084	Mm.158143	ENSMUSG00000030551	15q26	7026	NR2F2	MGI:1352452	7	33	Nr2f2	nuclear receptor subfamily 2, group F, member 2	B	-8.62806	-6.62794	0.768184	98.9029	0	0.255891	mesenchyme	11.5126	11.3974	11.594	5.84828	6.63349	5.83314	4.86541	3.89993	3.53859	4.38568	5.29284	3.56311
20250	1415824_at	Scd2	stearoyl-Coenzyme A desaturase 2	19	44368165	44381352	NM_009128|NP_033154	Mm.193096	ENSMUSG00000025203	10q24.31	6319	SCD	MGI:98240	19	43	Scd2	stearoyl-Coenzyme A desaturase 2	M	-8.61642	-3.87593	0.449831	14.6816	0	0.270156	mesenchyme	10.9239	10.9862	10.8604	6.46267	7.57641	7.64795	6.46845	6.45054	6.46748	7.27437	7.7593	7.32084
12322	1452453_a_at	Camk2a	calcium/calmodulin-dependent protein kinase II alpha	18	61085285	61147806	NM_009792|NM_177407|NP_033922|NP_803126	Mm.131530	ENSMUSG00000024617	5q32	815	CAMK2A	MGI:88256	18	33	Camk2a	calcium/calmodulin-dependent protein kinase II alpha	B	-8.60902	-3.72793	0.433026	13.2501	0	0.279273	mesenchyme	7.64563	7.53771	8.17325	3.97551	3.4737	3.52659	4.65484	4.46008	4.82476	3.77003	3.52454	4.30835
270120	1457589_at	Fat3	FAT tumor suppressor homolog 3 (Drosophila)	9	-15714636	-16182675	NM_001080814|NP_001074283	Mm.195010	ENSMUSG00000074505	11q14.3	120114	FAT3	MGI:2444314	9	syntenic	Fat3	FAT tumor suppressor homolog 3 (Drosophila)	B	-8.57949	-3.88659	0.45301	14.7905	0	0.315989	mesenchyme	8.79802	8.27749	8.59257	5.67425	5.09582	4.57978	4.68533	5.03718	3.84894	4.24373	4.07018	4.78968
13237	1422802_at	Defcr3	defensin related cryptdin 3	8	22427121	22767113	NM_007850|NP_031876	Mm.436573	ENSMUSG00000074440										-8.53218	-3.50849	0.411207	11.3805	0	0.375954	mesenchyme	7.90077	7.81524	7.89871	3.86938	4.26058	3.91685	5.08594	4.4485	4.21774	4.67987	3.69562	5.09326
12494	1450136_at	Cd38	CD38 antigen	5	44260065	44303613	NM_007646|NP_031672	Mm.249873	ENSMUSG00000029084	4p15	952	CD38	MGI:107474	5	28	Cd38	CD38 antigen	B	-8.52329	-3.35129	0.393192	10.2056	0	0.387373	mesenchyme	7.14206	6.09876	6.99477	2.82765	3.8762	3.78276	2.9575	3.21083	3.23765	3.69203	3.75787	3.2027
15424	1456301_at	Hoxc5	homeo box C5	15	102844438	102847860	NM_175730|NP_783857	Mm.103825	ENSMUSG00000022485	12q13.3	3222	HOXC5	MGI:96196	15	57.4	Hoxc5	homeobox C5	B	-8.50192	-3.48158	0.409505	11.1701	0	0.415059	mesenchyme	7.09547	7.35673	7.14837	3.84762	3.62624	4.02275	3.92826	3.00192	2.92627	4.42257	4.15868	3.53321
15182	1449080_at	Hdac2	histone deacetylase 2	10	36694349	36721694	NM_008229|NP_032255	Mm.19806	ENSMUSG00000019777	6q21	3066	HDAC2	MGI:1097691	10	26	Hdac2	histone deacetylase 2	B	-8.49415	-3.3734	0.397143	10.3632	0	0.425188	mesenchyme	12.4091	12.5814	12.6031	9.327	9.29289	10.163	9.0451	8.72183	8.81861	8.47399	9.28675	9.29115
57810	1434957_at	Cdon	cell adhesion molecule-related/down-regulated by oncogenes	9	35259660	35315237	NM_021339|NP_067314	Mm.80509	ENSMUSG00000038119	11q23-q24	50937	CDON	MGI:1926387	9	syntenic	Cdon	cell adhesion molecule-related/down-regulated by oncogenes	B	-8.48116	-3.86508	0.455725	14.5715	0	0.442228	mesenchyme	10.2476	10.0565	10.0797	5.76057	5.9975	5.86962	6.01631	5.62883	6.11463	7.06003	7.23674	6.68143
12914	1435224_at	Crebbp	CREB binding protein	16	-4084047	-4213404	NM_001025432|NP_001020603	Mm.132238|Mm.392384	ENSMUSG00000022521	16p13.3	1387	CREBBP	MGI:1098280	16	syntenic	Crebbp	CREB binding protein	B	-8.46454	-4.04359	0.477709	16.4908	0	0.464172	mesenchyme	8.14453	7.80375	8.16507	5.03997	4.11355	4.04889	3.86148	4.36858	3.75133	4.47266	3.24635	3.04496
55963	1456003_a_at	Slc1a4	solute carrier family 1 (glutamate/neutral amino acid transporter), member 4	11	-20202207	-20232674	NM_018861|NP_061349	Mm.6379	ENSMUSG00000020142	2p15-p13	6509	SLC1A4	MGI:2135601	11	10.92	Slc1a4	solute carrier family 1 (glutamate/neutral amino acid transporter), member	B	-8.43406	-3.75565	0.445296	13.5072	0	0.504906	mesenchyme	11.8367	11.414	11.4652	7.37077	7.46378	7.03946	8.13679	8.25864	8.36878	8.41647	7.13273	8.15952
272551	1452881_at	Gins2	GINS complex subunit 2 (Psf2 homolog)	8	-123105165	-123112975	NM_178856|NP_849187	Mm.275910|Mm.334856	ENSMUSG00000031821	16q24.1	51659	GINS2	MGI:1921019	8	syntenic	Gins2	GINS complex subunit 2 (Psf2 homolog)	C	-8.42412	-3.87529	0.460024	14.675	0	0.518319	mesenchyme	11.4448	11.3483	11.3359	6.69058	7.09054	7.20281	8.52379	7.64623	8.18702	6.93177	7.60626	7.63035
11977	1418774_a_at	Atp7a	ATPase, Cu++ transporting, alpha polypeptide	21	103222614	103323499	NM_001109757|NM_009726|NP_001103227|NP_033856	Mm.254297	ENSMUSG00000033792	Xq13.2-q13.3	538	ATP7A	MGI:99400	X	44	Atp7a	ATPase, Cu++ transporting, alpha polypeptide	B	-8.40561	-3.46037	0.411674	11.0072	0	0.543463	mesenchyme	9.16637	9.23246	9.2364	5.92136	5.30912	4.72362	5.63403	6.35137	6.26149	6.15891	5.64864	5.75384
98403	1456415_at	Zfp451	zinc finger protein 451	1	-33818597	-33871272	NM_133817|NP_598578	Mm.289103|Mm.440137	ENSMUSG00000042197	6p12.1-p11.2	26036	ZNF451	MGI:2137896	1	18.5	Zfp451	zinc finger protein 451	B	-8.37554	-3.55419	0.424354	11.7468	0	0.584804	mesenchyme	7.56442	8.0517	7.77963	3.80584	4.4496	4.20986	3.77807	5.11179	4.78394	3.81468	3.65267	4.59306
57748	1420640_at	Jmy	junction-mediating and regulatory protein	13	-94204156	-94269644	NM_021310|NP_067285	Mm.390630	ENSMUSG00000021690	5q14.1	133746	JMY	MGI:1913096	13	syntenic	Jmy	junction-mediating and regulatory protein	B	-8.37518	-3.49697	0.41754	11.29	0	0.585308	mesenchyme	7.9972	7.92045	7.91712	4.93835	4.65527	4.55015	5.32992	4.4432	4.54248	3.70258	3.86866	4.00096
667118	1455998_at	LOC667118	similar to Zinc finger BED domain containing protein 4	1			XR_035385|XR_035411	Mm.440603											-8.35826	-3.34703	0.400446	10.1756	0	0.608836	mesenchyme	9.88643	9.88643	9.99162	7.24135	6.45949	6.03762	6.05032	7.10453	6.45259	7.21247	6.49	6.12177
22160	1418733_at	Twist1	twist gene homolog 1 (Drosophila)	12	34642535	34644696	NM_011658|NP_035788	Mm.3280	ENSMUSG00000035799	7p21.2	7291	TWIST1	MGI:98872	12	16	Twist1	twist homolog 1 (Drosophila)	B	-8.35662	-6.46398	0.773517	88.278	0	0.611128	mesenchyme	11.783	11.818	11.8247	6.71034	7.13329	6.4074	5.24733	4.96158	4.6338	4.564	4.32322	4.12015
16597	1422227_at	Klf12	Kruppel-like factor 12	14	-100269861	-100549015	NM_010636|NP_034766	Mm.396499|Mm.458816	ENSMUSG00000072294	13q22	11278	KLF12	MGI:1333796	14	47.5	Klf12	Kruppel-like factor 12	B	-8.35548	-3.327	0.398182	10.0352	0	0.612724	mesenchyme	9.08065	8.70376	8.81213	5.57669	5.62694	5.41374	5.92765	6.23023	5.99893	4.95188	4.76892	5.35166
20878	1424511_at	Aurka	aurora kinase A	2	-172181695	-172196006	NM_011497|NP_035627	Mm.249363	ENSMUSG00000027496	20q13.2-q13.3	6790	AURKA	MGI:894678	2	100	Aurka	aurora kinase A	B	-8.35538	-3.51478	0.420661	11.4302	0	0.612864	mesenchyme	10.32	10.4732	10.2203	6.75189	6.82416	6.30079	7.96404	6.88699	6.83484	6.09731	7.06276	6.68451
14025	1419406_a_at	Bcl11a	B-cell CLL/lymphoma 11A (zinc finger protein)	11	23978116	24073194	NM_016707|NP_057916	Mm.53687|Mm.447614	ENSMUSG00000000861	2p16.1	53335	BCL11A	MGI:106190	11	syntenic	Bcl11a	B-cell CLL/lymphoma 11A (zinc finger protein)	B	-8.34474	-3.94518	0.472775	15.4034	0	0.627778	mesenchyme	9.1902	8.92257	8.9569	4.95709	5.27436	4.93693	5.38969	5.90374	5.9297	4.43898	4.14898	4.72292
58521	1448405_a_at	Eid1	EP300 interacting inhibitor of differentiation 1	2	125498835	125501378	NM_025613|NP_079889	Mm.425101|Mm.472964	ENSMUSG00000049986|ENSMUSG00000078135	15q21.1-q21.2	23741	EID1	MGI:1889651	2	syntenic	Eid1	EP300 interacting inhibitor of differentiation 1	B	-8.3294	-4.5268	0.543473	23.0517	0	0.649409	mesenchyme	12.6531	12.7833	12.766	8.83652	9.30467	9.13903	7.75931	8.39096	7.91144	7.46534	7.64063	7.41796
230379	1421496_at	Asah3l	N-acylsphingosine amidohydrolase 3-like	4	86520367	86566779	NM_139306|NP_647467	Mm.45019|Mm.458684	ENSMUSG00000038007	9p22.1	340485	ACER2	MGI:1920932	4	syntenic	Acer2	alkaline ceramidase 2	C	-8.32367	-4.22773	0.507917	18.7359	0	0.657537	mesenchyme	8.43832	8.60221	8.07512	3.5568	3.61064	3.49765	3.93711	4.40804	3.56021	5.29301	4.74548	4.68841
59093	1437722_x_at	Pcbp3	poly(rC) binding protein 3	10	-76224598	-76424692	NM_021568|NP_067543	Mm.272803	ENSMUSG00000001120	21q22.3	54039	PCBP3	MGI:1890470	10	syntenic	Pcbp3	poly(rC) binding protein 3	B	-8.31507	-4.27302	0.513889	19.3334	0	0.669763	mesenchyme	9.14467	9.22181	9.38228	5.21603	4.51447	5.67371	3.87789	4.30394	4.62926	5.13979	5.86442	5.56955
21416	1429427_s_at	Tcf7l2	transcription factor 7-like 2, T-cell specific, HMG-box	19	55816759	56007727	NM_009333|NP_033359	Mm.139815	ENSMUSG00000024985	10q25.3	6934	TCF7L2	MGI:1202879	19	53	Tcf7l2	transcription factor 7-like 2, T-cell specific, HMG-box	B	-8.28541	-3.88601	0.469018	14.7844	0	0.712332	mesenchyme	9.65721	9.15511	9.40527	5.9111	6.3074	5.45993	5.89684	6.16796	4.51436	5.15883	5.28472	4.97759
19130	1421336_at	Prox1	prospero-related homeobox 1	1	-191945657	-191994559	NM_008937|NP_032963	Mm.132579|Mm.392678	ENSMUSG00000010175	1q32.2-q32.3	5629	PROX1	MGI:97772	1	106.3	Prox1	prospero-related homeobox 1	B	-8.2759	-3.33177	0.402587	10.0685	0	0.726119	mesenchyme	6.29867	7.27647	6.8195	3.0762	2.94617	3.2169	4.05322	3.43744	3.77515	3.09021	3.48406	4.11862
13838	1421929_at	Epha4	Eph receptor A4	1	-77363759	-77511663	NM_007936|NP_031962	Mm.400747	ENSMUSG00000026235	2q36.1	2043	EPHA4	MGI:98277	1	43	Epha4	Eph receptor A4	B	-8.2716	-4.73846	0.572859	26.6942	0	0.732364	mesenchyme	8.15429	7.62595	7.62426	5.00258	3.28918	3.07421	2.67635	2.92802	2.77262	2.72072	2.56545	2.53825
76967	1429595_at	2700049A03Rik	RIKEN cDNA 2700049A03 gene	12			XM_126944|XM_916714|XP_126944|XP_921807	Mm.87290	ENSMUSG00000034601	14q23.1	9786	KIAA0586	MGI:1924217	12	syntenic	2700049A03Rik	RIKEN cDNA 2700049A03 gene	C	-8.25647	-3.59577	0.43551	12.0903	0	0.754457	mesenchyme	8.95822	8.88071	8.7863	5.63152	5.62068	4.76112	5.7943	5.66087	5.78681	5.25008	4.36331	4.64501
68897	1435132_at	Disp1	dispatched homolog 1 (Drosophila)	1	-48173	-185338	NM_026866|NP_081142	Mm.358721		1q41	84976	DISP1	MGI:1916147	1	101.2	Disp1	dispatched homolog 1 (Drosophila)	B	-8.2375	-4.04638	0.491215	16.5228	0	0.782359	mesenchyme	8.00928	8.3153	7.95867	4.96974	4.8981	4.49446	4.31089	3.84878	3.5239	3.58403	3.24724	3.55517
16508	1447764_at	Kcnd2	potassium voltage-gated channel, Shal-related family, member 2	6	21166108	21679805	NM_019697|NP_062671	Mm.425316	ENSMUSG00000060882	7q31	3751	KCND2	MGI:102663	6	7.2	Kcnd2	potassium voltage-gated channel, Shal-related family, member 2	B	-8.23629	-3.3227	0.403422	10.0053	0	0.784162	mesenchyme	6.93711	6.8936	7.16828	3.9886	3.26731	3.1641	4.1758	4.47346	3.89701	3.1919	3.18773	3.7468
69807	1427476_a_at	Trim32	tripartite motif-containing 32	4	65266051	65277272	NM_053084|NP_444314	Mm.22786|Mm.475544	ENSMUSG00000051675	9q33.1	22954	TRIM32	MGI:1917057	4	33	Trim32	tripartite motif-containing 32	C	-8.23051	-3.56813	0.433525	11.8608	0	0.792717	mesenchyme	10.4799	10.6841	10.5417	7.77821	7.84757	7.33666	6.89856	6.88858	6.48746	6.8549	6.3019	6.60987
218397	1426477_at	Rasa1	RAS p21 protein activator 1	13	-85354303	-85429091	NM_145452|NP_663427	Mm.259653	ENSMUSG00000021549	5q13.3	5921	RASA1	MGI:97860	13	47	Rasa1	RAS p21 protein activator 1	B	-8.2296	-3.3461	0.406593	10.169	0	0.794068	mesenchyme	9.25853	9.4218	9.25853	5.37207	6.482	6.09646	5.44468	6.23489	6.24298	6.21039	5.16034	6.45785
18111	1423506_a_at	Nnat	neuronatin	2	157385845	157388255	NM_010923|NM_180960|NP_035053|NP_851291	Mm.34330|Mm.233903	ENSMUSG00000067786	20q11.2-q12	4826	NNAT	MGI:104716	2	88	Nnat	neuronatin	B	-8.22683	-6.70243	0.814704	104.144	0	0.798176	mesenchyme	12.7058	12.5479	12.5725	7.4085	7.58982	6.78243	5.61533	6.28834	5.65197	4.75012	4.44213	4.62801
106957	1447893_x_at	Slc39a6	solute carrier family 39 (metal ion transporter), member 6	18	-24738381	-24762318	NM_139143|NP_631882	Mm.21688	ENSMUSG00000024270	18q12.2	25800	SLC39A6	MGI:2147279	18	syntenic	Slc39a6	solute carrier family 39 (metal ion transporter), member 6	B	-8.22399	-4.1129	0.50011	17.3024	0	0.802396	mesenchyme	8.91521	9.1905	9.23708	5.45054	4.40973	3.68997	4.82807	5.37604	5.69219	5.66678	4.78099	5.11796
224170	1448015_at	Dzip3	DAZ interacting protein 3, zinc finger	16	-48924340	-48994225	NM_001110017|NM_027341|NP_001103487|NP_081617	Mm.275138	ENSMUSG00000064061	3q13.13	9666	DZIP3	MGI:1917433	16	syntenic	Dzip3	DAZ interacting protein 3, zinc finger	C	-8.20344	-5.30876	0.647138	39.6365	0	0.833114	mesenchyme	10.0832	10.2216	10.122	5.64635	5.57206	3.56311	5.75026	5.68474	4.91702	4.46487	4.44213	3.46111
229285	1424876_s_at	Spg20	spastic paraplegia 20, spartin (Troyer syndrome) homolog (human)	3	54916061	54939878	NM_144895|NP_659144	Mm.235523	ENSMUSG00000036580	13q13.3	23111	SPG20	MGI:2139806	3	syntenic	Spg20	spastic paraplegia 20, spartin (Troyer syndrome) homolog (human)	B	-8.20299	-3.39024	0.413293	10.4849	0	0.833789	mesenchyme	8.6793	8.86647	8.44792	4.37654	5.37706	5.27526	5.8622	5.01788	5.28889	5.49581	4.78517	5.99015
19266	1445767_at	Ptprd	protein tyrosine phosphatase, receptor type, D	4	-75587142	-75779380	NM_001014288|NM_011211|NP_001014310|NP_035341	Mm.146764|Mm.184021|Mm.462191	ENSMUSG00000028399	9p23-p24.3	5789	PTPRD	MGI:97812	4	38	Ptprd	protein tyrosine phosphatase, receptor type, D	M	-8.19602	-6.06405	0.739877	66.9055	0	0.844266	mesenchyme	10.8389	10.5562	10.6795	6.12601	6.29822	5.50013	3.83952	3.83711	3.77769	3.69203	4.52616	4.05077
216766	1455453_at	Gemin5	gem (nuclear organelle) associated protein 5	11	-57934791	-57981975	NM_172558|NP_766146	Mm.275349	ENSMUSG00000037275	5q33.2	25929	GEMIN5	MGI:2449311	11	syntenic	Gemin5	gem (nuclear organelle) associated protein 5	C	-8.19179	-3.37996	0.412604	10.4105	0	0.850646	mesenchyme	8.0956	7.99702	8.2285	5.43969	4.29899	4.86853	4.90223	5.00208	5.29885	4.6403	4.01401	4.07901
18596	1436970_a_at	Pdgfrb	platelet derived growth factor receptor, beta polypeptide	18	61205094	61244713	NM_008809|NP_032835	Mm.4146	ENSMUSG00000024620	5q31-q32	5159	PDGFRB	MGI:97531	18	30	Pdgfrb	platelet derived growth factor receptor, beta polypeptide	B	-8.18348	-3.59551	0.439362	12.088	0	0.863222	mesenchyme	10.1893	9.67819	10.024	6.9237	7.25013	6.90239	6.23189	6.28911	6.28566	5.84495	5.69804	5.8891
70238	1455585_at	Rnf168	ring finger protein 168	16	32277546	32301525	NM_027355|NP_081631	Mm.228263	ENSMUSG00000014074	3q29	165918	RNF168	MGI:1917488	16	syntenic	Rnf168	ring finger protein 168	C	-8.18254	-3.67046	0.448572	12.7326	0	0.864646	mesenchyme	7.82508	7.64718	7.7134	5.51049	3.85119	3.76509	3.59878	3.87824	3.92628	4.24688	3.95223	3.79368
27401	1460247_a_at	Skp2	S-phase kinase-associated protein 2 (p45)	15	-9041741	-9070207	NM_013787|NM_145468|NP_038815|NP_663443	Mm.35584	ENSMUSG00000054115	5p13	6502	SKP2	MGI:1351663	15	syntenic	Skp2	S-phase kinase-associated protein 2 (p45)	B	-8.17006	-5.43536	0.665278	43.2719	0	0.883626	mesenchyme	10.4147	10.4606	10.5794	5.34365	5.08795	5.33755	6.64098	5.26506	5.69345	3.39658	4.57096	4.10982
109168	1451376_at	5730596K20Rik	RIKEN cDNA 5730596K20 gene	19	7569066	7609674	NM_146091|NP_666203	Mm.264016	ENSMUSG00000024759	11q12.3-q13.1	25923	ATL3	MGI:1924270	19	syntenic	Atl3	atlastin GTPase 3	C	-8.16251	-4.45347	0.5456	21.9092	0	0.895143	mesenchyme	9.75809	10.1537	9.97273	4.6854	4.34876	5.40898	6.50613	6.11673	5.30105	5.26706	5.55982	6.37845
18933	1432129_a_at	Prrx1	paired related homeobox 1	1	-165185407	-165243781	NM_001025570|NM_011127|NM_175686|NP_001020741|NP_035257|NP_783617	Mm.288642	ENSMUSG00000026586	1q24	5396	PRRX1	MGI:97712	1	85.4	Prrx1	paired related homeobox 1	B	-8.14642	-6.25348	0.767636	76.2932	0	0.91986	mesenchyme	9.41842	9.91288	9.73784	4.08932	5.02386	5.36152	3.08571	2.76146	2.58953	2.71895	2.66301	2.63269
231128	1435427_x_at	BC037112	cDNA sequence BC037112	5	34763499	34829105	NM_001030306|NP_001025477	Mm.286885	ENSMUSG00000037210	4p16.3	8603	FAM193A	MGI:2447768	5	syntenic	Fam193a	family with sequence similarity 193, member A	B	-8.13893	-3.86188	0.474495	14.5393	0	0.93142	mesenchyme	10.3212	9.43209	9.75829	6.931	6.03726	5.33092	5.47569	6.1597	5.63332	6.79699	5.91677	5.49609
28106	1416696_at	D17Wsu104e	DNA segment, Chr 17, Wayne State University 104, expressed	17	-56315963	-56323343	NM_080837|NP_543027	Mm.294870	ENSMUSG00000019579	19p13.3	56005	C19orf10	MGI:2156020	17	37	D17Wsu104e	DNA segment, Chr 17, Wayne State University 104, expressed	B	-8.12821	-3.44899	0.424323	10.9207	0	0.948048	mesenchyme	11.3004	11.3333	11.2355	7.33109	7.14513	6.97515	8.27242	8.0656	8.24798	8.28622	8.03472	8.20834
269152	1440990_at	Kif26b	kinesin family member 26B	1	180795105	180862983	NM_177757|NP_808425	Mm.138659	ENSMUSG00000026494	1q44	55083	KIF26B	MGI:2447076	1	97.58	Kif26b	kinesin family member 26B	B	-8.11287	-3.62903	0.447317	12.3722	0	0.971961	mesenchyme	10.3028	9.61327	10.0071	7.01527	6.95893	6.83373	6.44452	6.10936	6.53699	5.48483	5.85639	5.86841
64707	1422979_at	Suv39h2	suppressor of variegation 3-9 homolog 2 (Drosophila)	2	-3373091	-3392235	NM_022724|NP_073561	Mm.128273|Mm.441181	ENSMUSG00000026646	10p13	79723	SUV39H2	MGI:1890396	2	2.5	Suv39h2	suppressor of variegation 3-9 homolog 2 (Drosophila)	B	-8.10827	-3.95064	0.487236	15.4618	0	0.97918	mesenchyme	9.1265	9.50674	9.40247	5.51292	5.93997	5.99465	6.18449	5.23391	5.77006	4.59879	4.61724	4.69933
240028	1433747_at	Lnpep	leucyl/cystinyl aminopeptidase	17	-17664686	-17761453	NM_172827|NP_766415	Mm.328807|Mm.393452	ENSMUSG00000023845	5q15	4012	LNPEP	MGI:2387123	17	syntenic	Lnpep	leucyl/cystinyl aminopeptidase	B	-8.10626	-3.37321	0.416124	10.3618	0	0.982321	mesenchyme	5.93432	6.83289	6.1406	3.66897	2.67083	2.94753	3.01876	3.56311	2.22101	2.56327	3.00125	2.70984
239250	1437231_at	Slitrk6	SLIT and NTRK-like family, member 6	14	-111147806	-111154293	NM_175499|NP_780708	Mm.49728	ENSMUSG00000045871	13q31.1	84189	SLITRK6	MGI:2443198	14	syntenic	Slitrk6	SLIT and NTRK-like family, member 6	B	-8.08716	-3.48213	0.430576	11.1745	0	1.01243	mesenchyme	6.3627	7.19319	6.61695	3.72021	4.2322	3.17187	3.13452	3.12867	3.25152	3.02725	2.40734	3.10575
208643	1438686_at	Eif4g1	eukaryotic translation initiation factor 4, gamma 1	16	20672821	20692956	NM_001005331|NM_145941|NP_001005331|NP_666053	Mm.260256	ENSMUSG00000045983	3q27-qter	1981	EIF4G1	MGI:2384784	16	syntenic	Eif4g1	eukaryotic translation initiation factor 4, gamma 1	B	-8.06336	-3.93719	0.488282	15.3184	0	1.05032	mesenchyme	9.62233	9.53085	9.47429	6.55698	5.69671	4.45137	5.39222	5.78592	6.16987	6.05601	5.31334	5.02527
52653	1449140_at	Nudcd2	NudC domain containing 2	11	40547143	40553549	NM_026023|NP_080299	Mm.276504	ENSMUSG00000020328	5q34	134492	NUDCD2	MGI:1277103	11	23	Nudcd2	NudC domain containing 2	B	-8.03423	-3.37117	0.4196	10.3472	0	1.09723	mesenchyme	10.133	10.5594	10.3612	6.05911	6.81662	6.85545	7.76907	7.04675	7.4876	6.46071	7.12743	7.1975
20822	1436534_at	Trove2	TROVE domain family, member 2	1	-145597920	-145624181	NM_013835|NP_038863	Mm.40370	ENSMUSG00000018199	1q31	6738	TROVE2	MGI:106652	1	78.7	Trove2	TROVE domain family, member 2	B	-8.03405	-3.49818	0.435419	11.2994	0	1.09752	mesenchyme	8.99472	9.22608	9.2059	5.53279	6.39173	5.33421	5.42767	5.18712	4.98625	6.45707	6.16721	5.31247
52837	1453787_at	Txndc13	thioredoxin domain containing 13	2	-134420241	-134469857	NM_029148|NP_083424	Mm.264096	ENSMUSG00000034723	20p12	56255	TMX4	MGI:106558	2	77	Tmx4	thioredoxin-related transmembrane protein 4	B	-8.02551	-3.34506	0.416803	10.1616	0	1.11139	mesenchyme	8.09481	8.42056	8.42633	5.52989	5.17668	3.8546	4.80558	5.33658	5.15317	5.38969	4.65537	4.81803
66771	1427065_at	4933439F18Rik	RIKEN cDNA 4933439F18 gene	11	60230804	60258779	NM_025757|NP_080033	Mm.29950|Mm.472990	ENSMUSG00000018415	17p11.2	79018	C17orf39	MGI:1914021	11	syntenic	4933439F18Rik	RIKEN cDNA 4933439F18 gene	B	-8.0219	-4.62162	0.576125	24.6176	0	1.11728	mesenchyme	8.90791	8.85147	8.88882	2.89187	5.5114	4.72168	4.04022	4.0426	5.1405	4.21917	3.60503	4.17756
245386	1437137_at	6430550H21Rik	RIKEN cDNA 6430550H21 gene	21	-35550482	-35605574	NM_172930|NP_766518	Mm.72979	ENSMUSG00000036502	Xq24	55026	FAM70A	MGI:3045722	X	syntenic	Fam70a	family with sequence similarity 70, member A	C	-8.00872	-5.22288	0.652149	37.3459	0	1.13882	mesenchyme	10.1751	10.0932	10.19	6.08863	5.25773	5.75396	5.48369	5.53258	4.73202	3.40101	4.02986	4.08967
28106	1416696_at	D17Wsu104e	DNA segment, Chr 17, Wayne State University 104, expressed	17	-56315963	-56323343	NM_080837|NP_543027	Mm.294870	ENSMUSG00000019579	19p13.3	56005	C19orf10	MGI:2156020	17	37	D17Wsu104e	DNA segment, Chr 17, Wayne State University 104, expressed	B	-8.00603	-3.56268	0.445	11.8161	0	1.14324	mesenchyme	11.5615	11.4973	11.3789	7.43155	7.14174	6.9717	8.36785	8.26713	8.25287	8.36012	8.25187	8.20415
18186	1457198_at	Nrp1	neuropilin 1	8	130883139	131027247	NM_008737|NP_032763	Mm.271745|Mm.423531	ENSMUSG00000025810	10p12	8829	NRP1	MGI:106206	8	73	Nrp1	neuropilin 1	B	-7.99981	-4.80992	0.601255	28.0499	0	1.15345	mesenchyme	9.65801	9.92761	9.87067	5.83185	6.1149	5.75482	3.50454	5.00482	4.32701	5.09276	4.48797	4.96088
17129	1421047_at	Smad5	MAD homolog 5 (Drosophila)	13	56804467	56843738	NM_008541|NP_032567	Mm.272920	ENSMUSG00000021540	5q31	4090	SMAD5	MGI:1328787	13	35	Smad5	MAD homolog 5 (Drosophila)	B	-7.99024	-3.6245	0.453616	12.3334	0	1.16924	mesenchyme	9.69542	9.92807	9.68421	7.1074	6.05886	5.2753	6.4792	6.51162	6.18448	6.38422	5.95788	5.34368
215114	1424755_at	Hip1	huntingtin interacting protein 1	5	-135883903	-136020985	NM_146001|NP_666113	Mm.280805	ENSMUSG00000039959	7q11.23	3092	HIP1	MGI:1099804	5	75	Hip1	huntingtin interacting protein 1	B	-7.98404	-3.44886	0.431969	10.9197	0	1.1795	mesenchyme	9.22199	9.16715	9.14239	5.98782	6.80784	6.00295	5.88416	5.46857	5.08093	5.24145	5.89592	5.18521
75062	1432488_a_at	Sf3a3	splicing factor 3a, subunit 3	4	124392104	124409666	NM_029157|NP_083433	Mm.25779	ENSMUSG00000028902	1p34.3	10946	SF3A3	MGI:1922312	4	syntenic	Sf3a3	splicing factor 3a, subunit 3	B	-7.95446	-4.42578	0.55639	21.4927	0	1.22885	mesenchyme	11.6449	11.5155	11.6016	5.86941	7.0797	7.11985	7.49188	7.54685	8.3745	7.52727	6.1667	7.27809
234267	1426442_at	Gpm6a	glycoprotein m6a	8	56040195	56146222	NM_153581|NP_705809	Mm.241700	ENSMUSG00000031517	4q34	2823	GPM6A	MGI:107671	8	syntenic	Gpm6a	glycoprotein m6a	B	-7.95129	-3.72605	0.46861	13.2328	0	1.23417	mesenchyme	6.75453	7.18508	6.56509	3.39218	3.41881	2.45507	3.01226	2.84091	2.55257	3.39918	4.29988	2.60877
380686	1430302_at	Cnrip1	cannabinoid receptor interacting protein 1	11	16951936	16979375	NM_029861|NP_084137	Mm.425666	ENSMUSG00000044629	2p14	25927	CNRIP1	MGI:1917505	11	syntenic	Cnrip1	cannabinoid receptor interacting protein 1	B	-7.94553	-3.73461	0.470026	13.3116	0	1.24386	mesenchyme	8.93875	9.09232	8.57799	5.30015	6.22842	5.74159	4.45916	5.19208	4.52362	5.09774	5.17459	4.49837
17215	1420029_at	Mcm3	minichromosome maintenance deficient 3 (S. cerevisiae)	1	-20793094	-20810294	NM_008563|NP_032589	Mm.4502	ENSMUSG00000041859	6p12	4172	MCM3	MGI:101845	1	syntenic	Mcm3	minichromosome maintenance deficient 3 (S. cerevisiae)	B	-7.93988	-3.78834	0.477128	13.8167	0	1.25339	mesenchyme	10.1594	10.0458	10.2807	5.86812	5.94078	5.67874	7.54168	6.762	7.02571	5.9457	6.2696	6.33026
211673	1415711_at	Arfgef1	ADP-ribosylation factor guanine nucleotide-exchange factor 1(brefeldin A-inhibited)	1	-10127587	-10222751	NM_001102430|NP_001095900|XM_001473166|XM_975420|XP_001473216|XP_980514	Mm.229141	ENSMUSG00000067851	8q13	10565	ARFGEF1	MGI:2442988	1	syntenic	Arfgef1	ADP-ribosylation factor guanine nucleotide-exchange factor 1(brefeldin A-in	B	-7.93232	-3.97754	0.501434	15.7528	0	1.26619	mesenchyme	8.21574	8.20737	8.21185	4.07716	4.58122	3.21196	4.34699	5.18416	4.39275	5.04483	3.64317	3.62483
15366	1425815_a_at	Hmmr	hyaluronan mediated motility receptor (RHAMM)	11	-40515257	-40546924	NM_013552|NP_038580	Mm.116997	ENSMUSG00000020330	5q33.2-qter	3161	HMMR	MGI:104667	11	19	Hmmr	hyaluronan mediated motility receptor (RHAMM)	B	-7.91821	-3.9624	0.500416	15.5883	0	1.29019	mesenchyme	8.20713	8.21113	8.23429	3.06947	4.66864	3.85503	4.82013	4.24552	4.26576	3.52773	4.83499	5.0088
56484	1434831_a_at	Foxo3a	forkhead box O3a	10	-41905591	-41996548	NM_019740|NP_062714	Mm.338613|Mm.391700|Mm.417859|Mm.466459	ENSMUSG00000048756	6q21	2309	FOXO3	MGI:1890081	10	30	Foxo3	forkhead box O3	B	-7.89744	-3.73412	0.472826	13.307	0	1.32576	mesenchyme	10.5179	10.1619	10.1096	6.65713	6.65013	6.01193	7.25032	7.28192	7.12246	6.11973	5.98809	5.67954
17534	1421045_at	Mrc2	mannose receptor, C type 2	11	105153959	105212459	NM_008626|NP_032652	Mm.235616	ENSMUSG00000020695	17q23.2	9902	MRC2	MGI:107818	11	syntenic	Mrc2	mannose receptor, C type 2	B	-7.88505	-3.85179	0.488493	14.4379	0	1.34715	mesenchyme	8.8634	8.54266	8.67201	5.06393	5.89201	5.74291	4.47099	4.35452	4.84644	4.32963	4.81815	4.04948
67302	1434894_at	Zc3h13	zinc finger CCCH type containing 13	14	75684179	75744233	NM_026083|NP_080359	Mm.74704	ENSMUSG00000022000	13q14.13	23091	ZC3H13	MGI:1914552	14	syntenic	Zc3h13	zinc finger CCCH type containing 13	C	-7.87427	-3.72059	0.4725	13.1828	0	1.36584	mesenchyme	10.1439	9.42463	9.7297	5.73434	6.4249	4.7746	6.37753	6.25815	6.41619	6.61367	5.55777	6.25214
17967	1450437_a_at	Ncam1	neural cell adhesion molecule 1	9	-49323243	-49607174	NM_001081445|NM_001113204|NM_010875|NP_001074914|NP_001106675|NP_035005	Mm.4974|Mm.439182	ENSMUSG00000039542	11q23.1	4684	NCAM1	MGI:97281	9	28	Ncam1	neural cell adhesion molecule 1	B	-7.86835	-6.2086	0.78906	73.9565	0	1.37614	mesenchyme	11.0967	10.7848	11.0474	5.60791	6.69186	5.99477	4.0173	4.84456	4.65255	4.26214	3.5489	3.28893
14000	1438440_at	Rnasen	ribonuclease III, nuclear	15	12754569	12865046	NM_001130149|NM_026799|NP_001123621|NP_081075	Mm.293142	ENSMUSG00000022191	5p13.3	29102	RNASEN	MGI:1261425	15	syntenic	Rnasen	ribonuclease III, nuclear	C	-7.85444	-3.64275	0.463783	12.4905	0	1.40045	mesenchyme	12.2029	11.9116	12.1584	8.15611	8.38022	8.94519	9.2456	8.75257	9.08012	7.49034	8.09887	7.88473
67155	1452333_at	Smarca2	SWI/SNF related, matrix associated, actin dependent regulator of chromatin, subfamily a, member 2	19	26679649	26852811	NM_011416|NM_026003|NP_035546|NP_080279	Mm.313303	ENSMUSG00000024921	9p22.3	6595	SMARCA2	MGI:99603	19	17	Smarca2	SWI/SNF related, matrix associated, actin dependent regulator of chromatin,	B	-7.84167	-4.12226	0.525687	17.4151	0	1.4229	mesenchyme	10.0436	9.29332	9.7567	6.2912	6.83784	5.77907	4.71744	5.11923	5.82203	5.22766	5.41641	4.96972
11303	1450392_at	Abca1	ATP-binding cassette, sub-family A (ABC1), member 1	4	-53043660	-53172767	NM_013454|NP_038482	Mm.277376	ENSMUSG00000015243	9q31.1	19	ABCA1	MGI:99607	4	23.1	Abca1	ATP-binding cassette, sub-family A (ABC1), member 1	B	-7.76656	-3.77845	0.486503	13.7223	0	1.5574	mesenchyme	7.92853	7.61465	7.6364	4.51244	5.03138	4.30138	3.23972	4.10522	4.06422	3.182	3.30032	3.79599
73181	1423380_s_at	Nfatc4	nuclear factor of activated T-cells, cytoplasmic, calcineurin-dependent 4	14	56443844	56452780	NM_023699|NP_076188	Mm.27908	ENSMUSG00000023411	14q11.2	4776	NFATC4	MGI:1920431	14	syntenic	Nfatc4	nuclear factor of activated T-cells, cytoplasmic, calcineurin-dependent 4	B	-7.76547	-5.03128	0.647904	32.7015	0	1.55937	mesenchyme	12.1839	11.84	11.9487	8.4209	8.19818	7.65158	6.44239	6.16487	6.72689	5.97631	6.31567	6.73912
16876	1419324_at	Lhx9	LIM homeobox protein 9	1	-140727523	-140739021	NM_001025565|NM_001042577|NM_010714|NP_001020736|NP_001036042|NP_034844	Mm.250732|Mm.446030	ENSMUSG00000019230	1q31-q32	56956	LHX9	MGI:1316721	1	syntenic	Lhx9	LIM homeobox protein 9	B	-7.76492	-3.62081	0.466303	12.3019	0	1.56038	mesenchyme	4.97365	7.21581	6.56832	2.3839	2.64081	2.39287	2.74715	2.57996	2.83885	2.85064	2.51857	2.73334
66264	1430090_at	Ccdc28b	coiled coil domain containing 28B	4	-129296517	-129301152	NM_025455|NP_079731	Mm.383215	ENSMUSG00000028795	1p35.1	79140	CCDC28B	MGI:1913514	4	syntenic	Ccdc28b	coiled coil domain containing 28B	C	-7.76107	-4.1109	0.529682	17.2784	0	1.56739	mesenchyme	10.4736	10.7772	10.5983	7.36428	6.93141	7.66107	6.12947	6.48261	5.84078	5.51894	6.09356	6.52741
21810	1415871_at	Tgfbi	transforming growth factor, beta induced	13	56710963	56740700	NM_009369|NP_033395	Mm.14455	ENSMUSG00000035493	5q31	7045	TGFBI	MGI:99959	13	38	Tgfbi	transforming growth factor, beta induced	B	-7.75832	-5.21426	0.672086	37.1234	0	1.57241	mesenchyme	10.1779	10.0344	10.1116	5.98275	6.25252	5.91196	4.30286	4.07627	3.62506	5.03473	4.56509	4.29245
64074	1415935_at	Smoc2	SPARC related modular calcium binding 2	17	14416512	14541797	NM_022315|NP_071710	Mm.30162	ENSMUSG00000023886	6q27	64094	SMOC2	MGI:1929881	17	10	Smoc2	SPARC related modular calcium binding 2	B	-7.75705	-3.90503	0.503418	14.9807	0	1.57474	mesenchyme	9.50005	9.65376	9.35033	5.67864	5.84902	5.92288	6.00485	6.07844	6.08984	4.27904	4.65044	5.81397
225160	1431044_at	Thoc1	THO complex 1	18	9958177	9995482	NM_153552|NP_705780	Mm.219648|Mm.329277	ENSMUSG00000024287	18p11.32	9984	THOC1	MGI:1919668	18	syntenic	Thoc1	THO complex 1	B	-7.7324	-3.95043	0.510893	15.4596	0	1.61998	mesenchyme	8.32833	8.34506	8.17348	5.17219	5.18797	2.99624	4.38721	4.50661	3.84414	4.2099	4.61589	4.06659
20356	1434776_at	Sema5a	sema domain, seven thrombospondin repeats (type 1 and type 1-like), transmembrane domain (TM) and short cytoplasmic domain, (semaphorin) 5A	15	32174567	32626096	NM_009154|NP_033180	Mm.260374	ENSMUSG00000022231	5p15.2	9037	SEMA5A	MGI:107556	15	19.7	Sema5a	sema domain, seven thrombospondin repeats (type 1 and type 1-like), transme	B	-7.72149	-6.83456	0.885135	114.132	0	1.64017	mesenchyme	10.6855	10.724	10.6709	5.52176	5.74971	5.39226	3.37394	2.83254	3.54801	2.74149	2.84289	2.72769
17999	1421955_a_at	Nedd4	neural precursor cell expressed, developmentally down-regulated 4	9	72510153	72597655	NM_010890|NP_035020	Mm.279923	ENSMUSG00000032216	15q	4734	NEDD4	MGI:97297	9	40	Nedd4	neural precursor cell expressed, developmentally down-regulated 4	B	-7.68077	-3.6708	0.477921	12.7356	0	1.71628	mesenchyme	12.322	12.356	12.2607	8.74954	9.9659	8.59067	8.59848	8.87766	8.75001	8.54169	7.80166	7.90314
14247	1433512_at	Fli1	Friend leukemia integration 1	9	-32229792	-32348953	NM_008026|NP_032052	Mm.258908	ENSMUSG00000016087	11q24.1-q24.3	2313	FLI1	MGI:95554	9	16	Fli1	Friend leukemia integration 1	B	-7.67502	-3.98357	0.519031	15.8188	0	1.72714	mesenchyme	7.84147	8.09848	7.89919	4.15023	4.8344	4.639	2.8623	3.41493	3.91279	4.16383	4.53561	3.15219
22129	1416484_at	Ttc3	tetratricopeptide repeat domain 3	16	94592345	94690828	NM_009441|NP_033467	Mm.213408	ENSMUSG00000040785	21q22.2	7267	TTC3	MGI:1276539	16	67.9	Ttc3	tetratricopeptide repeat domain 3	B	-7.6701	-3.33737	0.435115	10.1076	0	1.73644	mesenchyme	9.09436	8.93778	8.97694	6.136	6.48556	4.96025	5.35854	6.26565	5.64595	5.63655	5.58677	4.9156
12577	1417649_at	Cdkn1c	cyclin-dependent kinase inhibitor 1C (P57)	7	-150644244	-150646901	NM_009876|NP_034006	Mm.168789	ENSMUSG00000037664	11p15.5	1028	CDKN1C	MGI:104564	7	69.49	Cdkn1c	cyclin-dependent kinase inhibitor 1C (P57)	B	-7.65868	-6.55866	0.85637	94.2659	0	1.7581	mesenchyme	13.2766	13.2146	13.1585	8.36088	8.49666	8.07639	6.00839	6.19724	5.70816	5.63105	5.76454	5.67778
22628	1450012_x_at	Ywhag	tyrosine 3-monooxygenase/tryptophan 5-monooxygenase activation protein, gamma polypeptide	5	-136384278	-136410394	NM_018871|NP_061359	Mm.233813|Mm.431455	ENSMUSG00000051391	7q11.23	7532	YWHAG	MGI:108109	5	syntenic	Ywhag	tyrosine 3-monooxygenase/tryptophan 5-monooxygenase activation protein, gam	B	-7.65591	-3.36042	0.438931	10.2704	0	1.76337	mesenchyme	9.24515	9.26718	9.47372	5.52779	6.11981	5.83271	5.2841	5.70383	6.21609	7.23601	5.86932	5.92473
68632	1447584_s_at	Myct1	myc target 1	10	-4739751	-4752813	NM_026793|NP_081069	Mm.338242	ENSMUSG00000046916	6q25.2	80177	MYCT1	MGI:1915882	10	syntenic	Myct1	myc target 1	C	-7.63994	-3.96756	0.519318	15.6442	0	1.79389	mesenchyme	8.2196	8.1918	8.07317	5.05341	3.89429	3.94922	3.49048	3.75222	3.35657	5.26706	4.81771	4.16473
214444	1427967_at	Cdk5rap2	CDK5 regulatory subunit associated protein 2	4	-69884057	-70071401	NM_145990|NP_666102	Mm.379344	ENSMUSG00000039298	9q33.2	55755	CDK5RAP2	MGI:2384875	4	syntenic	Cdk5rap2	CDK5 regulatory subunit associated protein 2	C	-7.63057	-3.50542	0.459392	11.3563	0	1.81188	mesenchyme	7.65525	7.53572	7.57056	3.67556	5.29602	4.33874	3.44609	3.86562	3.62996	4.08033	3.75219	4.65126
56177	1425784_a_at	Olfm1	olfactomedin 1	2	28048612	28086256	NM_001038612|NM_001038613|NM_001038614|NM_019498|NP_001033701|NP_001033702|NP_001033703|NP_062371	Mm.43278	ENSMUSG00000026833	9q34.3	10439	OLFM1	MGI:1860437	2	syntenic	Olfm1	olfactomedin 1	B	-7.62539	-4.87753	0.639643	29.3956	0	1.82185	mesenchyme	9.2193	9.25374	9.25312	4.77823	5.40554	5.1166	3.53477	3.19027	2.99627	4.40695	4.94415	4.90792
13024	1416811_s_at	Ctla2a	cytotoxic T lymphocyte-associated protein 2 alpha	13	-61036133	-61037895	NM_007796|NP_031822	Mm.30144	ENSMUSG00000044258										-7.6251	-3.3368	0.437608	10.1036	0	1.82241	mesenchyme	9.35849	9.22674	9.24282	5.96062	5.91854	4.82611	5.69699	6.02215	5.67543	6.76744	6.56142	6.02429
14025	1419406_a_at	Bcl11a	B-cell CLL/lymphoma 11A (zinc finger protein)	11	23978116	24073194	NM_016707|NP_057916	Mm.53687|Mm.447614	ENSMUSG00000000861	2p16.1	53335	BCL11A	MGI:106190	11	syntenic	Bcl11a	B-cell CLL/lymphoma 11A (zinc finger protein)	B	-7.61468	-4.77174	0.626651	27.3173	0	1.84255	mesenchyme	9.29294	9.30478	9.28968	4.58965	5.03164	4.48466	5.51873	5.27583	5.3484	3.70236	2.99065	3.7746
11906	1420649_at	Zfhx3	zinc finger homeobox 3	8	111238543	111485536	NM_007496|NP_031522	Mm.416972|Mm.471606	ENSMUSG00000038872	16q22.3-q23.1	463	ZFHX3	MGI:99948	8	syntenic	Zfhx3	zinc finger homeobox 3	B	-7.61197	-4.23667	0.55658	18.8523	0	1.84779	mesenchyme	11.2884	10.8764	11.1968	5.67811	6.39653	5.96681	7.49789	7.662	7.75135	7.32124	6.82641	6.85449
13345	1448925_at	Twist2	twist homolog 2 (Drosophila)	1	93698053	93744604	NM_007855|NP_031881	Mm.9474	ENSMUSG00000007805	2q37.3	117581	TWIST2	MGI:104685	1	syntenic	Twist2	twist homolog 2 (Drosophila)	M	-7.59394	-5.73142	0.754737	53.1288	0	1.88288	mesenchyme	11.2557	11.0998	11.1707	6.92462	6.76328	6.81485	5.08812	4.78572	5.11848	4.91562	4.16726	4.41766
231861	1427267_at	Tnrc18	trinucleotide repeat containing 18	5	-143516533	-143579066	NM_001122730|NM_178242|NP_001116202|NP_839973|XM_355727|XP_355727	Mm.354649|Mm.469401	ENSMUSG00000039477	7p22.1	84629	TNRC18	MGI:3648294	5	syntenic	Tnrc18	trinucleotide repeat containing 18	B	-7.57597	-3.56867	0.471051	11.8652	0	1.91809	mesenchyme	9.29278	8.24438	8.68694	6.05544	5.49949	4.75186	4.52753	5.33932	4.91766	5.91219	4.76227	4.78855
109331	1452361_at	Rnf20	ring finger protein 20	4	49644992	49669758	NM_182999|NP_892044	Mm.24765	ENSMUSG00000028309	9q22	56254	RNF20	MGI:1925927	4	syntenic	Rnf20	ring finger protein 20	B	-7.55506	-3.47612	0.460104	11.128	0	1.95937	mesenchyme	9.57834	9.23099	9.30882	6.33876	5.47884	5.06545	6.24247	6.59614	6.2415	6.44975	5.27864	5.37783
18933	1432129_a_at	Prrx1	paired related homeobox 1	1	-165185407	-165243781	NM_001025570|NM_011127|NM_175686|NP_001020741|NP_035257|NP_783617	Mm.288642	ENSMUSG00000026586	1q24	5396	PRRX1	MGI:97712	1	85.4	Prrx1	paired related homeobox 1	B	-7.55148	-5.75883	0.762609	54.1477	0	1.96649	mesenchyme	10.9628	11.2982	11.3792	6.79568	6.90508	6.81418	4.71744	4.77032	4.25032	4.34894	5.42155	5.06743
77032	1428897_at	2610029I01Rik	RIKEN cDNA 2610029I01 gene	4			XM_001474504|XM_001475329|XP_001474554|XP_001475379	Mm.87238	ENSMUSG00000028251	6q16.2	100130890	LOC100130890	MGI:1924282	4	syntenic	2610029I01Rik	RIKEN cDNA 2610029I01 gene	C	-7.54722	-4.14247	0.548873	17.6606	0	1.97495	mesenchyme	8.81419	9.32633	8.88783	5.2385	5.61017	5.57896	5.34183	4.81078	3.5371	3.91382	5.15483	4.61686
14158	1426090_a_at	Fert2	fer (fms/fps related) protein kinase, testis specific 2	17	64245372	64488810	NM_001037997|NM_008000|NP_001033086|NP_032026	Mm.280819	ENSMUSG00000000127	5q21	2241	FER	MGI:105917	17	syntenic	Fert2	fer (fms/fps related) protein kinase, testis specific 2	B	-7.54046	-3.36303	0.445998	10.289	0	1.98842	mesenchyme	8.95611	9.09667	9.08958	5.07098	6.51844	5.8534	4.63759	5.89553	5.53947	5.70332	5.69326	6.24781
229841	1435005_at	Cenpe	centromere protein E	3	134875526	134936504	NM_173762|NP_776123	Mm.161470	ENSMUSG00000045328	4q24-q25	1062	CENPE	MGI:1098230	3	0.1	Cenpe	centromere protein E	B	-7.53019	-4.42109	0.587115	21.4231	0	2.00893	mesenchyme	9.08205	8.21794	8.57736	4.43085	3.97828	2.72253	4.87267	5.41627	4.54953	3.91538	4.36598	3.59073
15446	1419905_s_at	Hpgd	hydroxyprostaglandin dehydrogenase 15 (NAD)	8	58773348	58799843	NM_008278|NP_032304	Mm.18832	ENSMUSG00000031613	4q34-q35	3248	HPGD	MGI:108085	8	syntenic	Hpgd	hydroxyprostaglandin dehydrogenase 15 (NAD)	B	-7.53008	-3.91754	0.520252	15.1112	0	2.00916	mesenchyme	8.92196	9.05486	8.78482	4.4094	4.93571	4.51496	6.3232	5.72362	5.44702	4.59452	4.25408	4.8245
58208	1438784_at	Bcl11b	B-cell leukemia/lymphoma 11B	12	-109148612	-109241624	NM_001079883|NM_021399|NP_001073352|NP_067374	Mm.392694	ENSMUSG00000048251	14q32.2	64919	BCL11B	MGI:1929913	12	52	Bcl11b	B-cell leukemia/lymphoma 11B	B	-7.5175	-3.66312	0.487279	12.668	0	2.03442	mesenchyme	9.60283	9.56866	9.41924	6.64022	6.70283	6.43177	5.67297	5.61707	6.09076	4.87375	5.50947	5.26527
20588	1423416_at	Smarcc1	SWI/SNF related, matrix associated, actin dependent regulator of chromatin, subfamily c, member 1	9	110034527	110142682	NM_009211|NP_033237	Mm.85410	ENSMUSG00000032481	3p23-p21	6599	SMARCC1	MGI:1203524	9	syntenic	Smarcc1	SWI/SNF related, matrix associated, actin dependent regulator of chromatin,	B	-7.49501	-4.16706	0.555978	17.9643	0	2.0799	mesenchyme	10.4014	10.2386	10.2062	6.64573	6.74829	4.91508	6.22346	6.62669	6.38667	6.89125	5.54173	5.0561
12741	1417839_at	Cldn5	claudin 5	16	18776939	18778353	NM_013805|NP_038833	Mm.22768	ENSMUSG00000041378	22q11.21	7122	CLDN5	MGI:1276112	16	11.65	Cldn5	claudin 5	B	-7.47715	-3.7308	0.49896	13.2765	0	2.11629	mesenchyme	10.2668	10.2344	10.1568	7.62455	6.76828	6.24138	5.39857	6.14287	5.87179	6.9651	6.81497	6.56932
69309	1453056_at	Slc16a13	solute carrier family 16 (monocarboxylic acid transporters), member 13	11	-70030293	-70034496	NM_172371|NP_758959	Mm.93266	ENSMUSG00000044367	17p13.1	201232	SLC16A13	MGI:1916559	11	syntenic	Slc16a13	solute carrier family 16 (monocarboxylic acid transporters), member 13	B	-7.47628	-3.42998	0.458781	10.7777	0	2.11806	mesenchyme	8.83376	8.34698	8.3462	5.6738	6.04046	5.71362	4.62012	4.66731	4.57004	4.94111	4.92553	4.55904
52837	1453787_at	Txndc13	thioredoxin domain containing 13	2	-134420241	-134469857	NM_029148|NP_083424	Mm.264096	ENSMUSG00000034723	20p12	56255	TMX4	MGI:106558	2	77	Tmx4	thioredoxin-related transmembrane protein 4	B	-7.47265	-3.52242	0.471376	11.4909	0	2.1255	mesenchyme	8.92026	9.30116	9.14183	6.61024	5.75259	4.90702	5.23691	6.32567	5.42809	5.97251	4.9673	5.1876
140488	1422610_s_at	Igf2bp3	insulin-like growth factor 2 mRNA binding protein 3	6	-49035219	-49164712	NM_023670|NP_076159	Mm.281018	ENSMUSG00000029814	7p11	10643	IGF2BP3	MGI:1890359	6	20.3	Igf2bp3	insulin-like growth factor 2 mRNA binding protein 3	C	-7.46755	-3.65275	0.48915	12.5773	0	2.13596	mesenchyme	9.69624	10.13	9.87865	5.8898	6.75909	6.11563	5.42286	5.36997	6.32586	7.08045	6.22805	7.04809
279653	1437360_at	Pcdh19	protocadherin 19	21	-130117399	-130223532	NM_001105245|NM_001105246|NP_001098715|NP_001098716|XM_001473606|XM_205287|XM_975492|XP_001473656|XP_205287|XP_980586	Mm.39738	ENSMUSG00000051323	Xq13.3	57526	PCDH19	MGI:2685563	X	syntenic	Pcdh19	protocadherin 19	C	-7.45661	-3.32193	0.445501	10	0	2.15846	mesenchyme	8.92645	9.13854	9.09792	6.26559	5.61867	5.32342	6.08409	6.37236	6.08909	5.55493	4.54797	5.73525
109206	1440202_at	5930412I24Rik	RIKEN cDNA 5930412I24 gene																-7.44152	-3.48959	0.468935	11.2324	0	2.18967	mesenchyme	7.59122	7.73913	7.66122	4.28918	5.07939	4.75263	4.0777	4.09233	3.15295	3.39025	4.48626	4.24773
21687	1418788_at	Tek	endothelial-specific receptor tyrosine kinase	4	94405990	94541630	NM_013690|NP_038718	Mm.14313	ENSMUSG00000006386	9p21	7010	TEK	MGI:98664	4	43.6	Tek	endothelial-specific receptor tyrosine kinase	B	-7.44018	-3.50095	0.470546	11.3211	0	2.19243	mesenchyme	8.26824	8.01312	8.00379	4.77506	4.3424	4.25328	3.44402	4.75952	4.62938	5.46552	5.33537	4.3424
29820	1415921_a_at	Tnfrsf19	tumor necrosis factor receptor superfamily, member 19	14	-61582872	-61665306	NM_013869|NP_038897	Mm.281356	ENSMUSG00000060548	13q12.11-q12.3	55504	TNFRSF19	MGI:1352474	14	syntenic	Tnfrsf19	tumor necrosis factor receptor superfamily, member 19	B	-7.42947	-3.93611	0.529797	15.3069	0	2.2147	mesenchyme	9.73538	9.94453	9.67883	6.20363	5.81654	6.51557	6.82263	6.45043	5.78282	4.85415	5.13697	5.0685
114332	1453128_at	Lyve1	lymphatic vessel endothelial hyaluronan receptor 1	7	-117994120	-118006467	NM_053247|NP_444477	Mm.396078	ENSMUSG00000030787	11p15	10894	LYVE1	MGI:2136348	7	syntenic	Lyve1	lymphatic vessel endothelial hyaluronan receptor 1	B	-7.42284	-4.347	0.585625	20.3506	0	2.22853	mesenchyme	7.71756	8.41094	8.63306	5.24253	5.09582	4.01126	3.14604	3.79316	3.25152	3.35613	3.74228	3.52295
67370	1436429_at	Zfp606	zinc finger protein 606	7	13063653	13081584	NM_001039951|NM_026112|NP_001035040|NP_080388	Mm.98929	ENSMUSG00000030386	19q13.4	80095	ZNF606	MGI:1914620	7	syntenic	Zfp606	zinc finger protein 606	C	-7.41079	-3.34224	0.450996	10.1418	0	2.25376	mesenchyme	8.85042	9.29156	9.1218	5.42976	5.80018	5.41521	6.48343	6.64104	6.17958	5.05567	5.2123	5.49402
320862	1438531_at	A730054J21Rik	RIKEN cDNA A730054J21 gene	1				Mm.129727											-7.38987	-4.02343	0.544453	16.262	0	2.29785	mesenchyme	10.0284	9.80825	10.0487	6.9706	6.83219	6.77833	5.794	5.83309	5.42428	5.4934	5.18843	5.13087
50876	1439223_at	Tmod2	tropomodulin 2	9	-75413428	-75446940	NM_001038710|NM_016711|NP_001033799|NP_057920|XM_001480872|XM_001480874|XM_001480878|XM_001480880|XP_001480922|XP_001480924|XP_001480928|XP_001480930	Mm.291880	ENSMUSG00000032186	15q21.1-q21.2	29767	TMOD2	MGI:1355335	9	38	Tmod2	tropomodulin 2	B	-7.38386	-3.65856	0.495481	12.628	0	2.31058	mesenchyme	6.63497	6.80712	6.83362	4.05686	3.90211	3.79682	2.72438	2.7132	3.11368	2.31317	2.67206	2.6078
18186	1457198_at	Nrp1	neuropilin 1	8	130883139	131027247	NM_008737|NP_032763	Mm.271745|Mm.423531	ENSMUSG00000025810	10p12	8829	NRP1	MGI:106206	8	73	Nrp1	neuropilin 1	B	-7.31832	-4.17592	0.570612	18.075	0	2.45129	mesenchyme	9.96091	10.1881	10.2045	6.25569	7.06171	6.48125	4.96473	5.78531	5.72615	6.40141	6.21952	4.58157
16979	1432715_at	Lrrn1	leucine rich repeat protein 1, neuronal	6	107479778	107520204	NM_008516|NP_032542	Mm.428543	ENSMUSG00000034648	3p26.2	57633	LRRN1	MGI:106038	6	syntenic	Lrrn1	leucine rich repeat protein 1, neuronal	C	-7.3002	-5.27818	0.723019	38.8053	0	2.49081	mesenchyme	9.51543	9.5301	9.44236	5.79969	5.29349	5.6184	3.59602	3.75059	3.62443	3.53046	3.55985	3.18711
20392	1443518_at	Sgce	sarcoglycan, epsilon	6	-4624349	-4697204	NM_001130188|NM_001130189|NM_001130190|NM_001130191|NM_011360|NP_001123660|NP_001123661|NP_001123662|NP_001123663|NP_035490	Mm.8739	ENSMUSG00000004631	7q21-q22	8910	SGCE	MGI:1329042	6	1	Sgce	sarcoglycan, epsilon	B	-7.29867	-4.34491	0.595301	20.3211	0	2.49416	mesenchyme	9.26689	9.49624	9.32998	5.42197	6.65168	5.96575	4.71252	4.43786	4.56424	4.61871	4.57419	4.22822
77889	1429088_at	Lbh	limb-bud and heart	17	73267665	73291282	NM_029999|NP_084275|XM_001480246|XP_001480296	Mm.154109	ENSMUSG00000024063	2p23.1	81606	LBH	MGI:1925139	17	syntenic	Lbh	limb-bud and heart	B	-7.29341	-4.75018	0.651297	26.912	0	2.50569	mesenchyme	11.6097	11.7447	11.6208	7.30312	7.28538	7.62292	8.22378	7.30586	7.10537	5.55203	5.83377	5.94137
75717	1456102_a_at	Cul5	cullin 5	9	-53424974	-53475582	NM_027807|NP_082083	Mm.218910|Mm.476469	ENSMUSG00000032030	11q22-q23	8065	CUL5	MGI:1922967	9	syntenic	Cul5	cullin 5	B	-7.27763	-5.02179	0.690032	32.4871	0	2.54043	mesenchyme	10.3394	10.2095	10.399	6.48606	6.13976	3.6534	5.47754	6.12369	4.98049	5.22263	5.63729	3.92665
21413	1434148_at	Tcf4	transcription factor 4	18	69504145	69847621	NM_001083967|NM_013685|NP_001077436|NP_038713	Mm.4269	ENSMUSG00000053477	18q21.1	6925	TCF4	MGI:98506	18	syntenic	Tcf4	transcription factor 4	B	-7.27553	-4.41359	0.606635	21.312	0	2.54506	mesenchyme	12.4836	12.2454	12.305	8.98001	9.23019	8.39628	6.80016	7.30827	7.10019	8.2332	7.69604	7.63511
223864	1424471_at	Rapgef3	Rap guanine nucleotide exchange factor (GEF) 3	15	-97575383	-97598097	NM_144850|NP_659099	Mm.24028	ENSMUSG00000022469	12q13.1	10411	RAPGEF3	MGI:2441741	15	syntenic	Rapgef3	Rap guanine nucleotide exchange factor (GEF) 3	B	-7.27319	-3.80955	0.523779	14.0213	0	2.55022	mesenchyme	9.88113	9.32806	9.67379	6.60969	6.45955	6.5678	5.68097	5.12498	5.36816	6.00124	4.62888	5.92173
67606	1419376_at	1110018M03Rik	RIKEN cDNA 1110018M03 gene	2	-110201081	-110203150	NM_026271|NP_080547	Mm.291809	ENSMUSG00000074971	11p14.2	387758	FIBIN	MGI:1914856	2	syntenic	Fibin	fin bud initiation factor homolog (zebrafish)	C	-7.24387	-4.53358	0.62585	23.1602	0	2.61542	mesenchyme	10.4276	10.4441	10.1522	6.70209	7.06911	6.90636	5.75814	4.85359	5.40096	5.55493	4.95045	5.07402
72289	1427285_s_at	Malat1	metastasis associated lung adenocarcinoma transcript 1 (non-coding RNA)	19			NR_002847	Mm.298256		11q13.1	378938	MALAT1	MGI:1919539	19	syntenic	Malat1	metastasis associated lung adenocarcinoma transcript 1 (non-coding RNA)	M	-7.24321	-3.96	0.546719	15.5625	0	2.61689	mesenchyme	10.591	10.7162	10.6043	6.73457	7.99913	7.69912	5.95153	6.56561	6.22553	6.62593	6.49684	5.79618
74326	1427129_a_at	Hnrnpr	heterogeneous nuclear ribonucleoprotein R	4	135866890	135896593	NM_028871|NP_083147	Mm.31051|Mm.443495|Mm.475681	ENSMUSG00000066037	1p36.12	10236	HNRNPR	MGI:1891692	4	syntenic	Hnrnpr	heterogeneous nuclear ribonucleoprotein R	B	-7.21207	-3.6766	0.509783	12.7869	0	2.68692	mesenchyme	10.7823	10.9323	10.8421	7.11313	8.18856	7.37783	6.22714	6.43577	6.96717	8.18389	7.17378	6.91339
22775	1433946_at	Zik1	zinc finger protein interacting with K protein 1	7	-11072572	-11080730	NM_009577|NP_033603	Mm.49441	ENSMUSG00000030393	19q13.43	284307	ZIK1	MGI:108070	7	syntenic	Zik1	zinc finger protein interacting with K protein 1	C	-7.19709	-3.93888	0.547287	15.3363	0	2.72091	mesenchyme	8.21574	8.87043	8.37528	5.11242	5.36354	4.86237	5.53993	4.54662	4.21774	3.7123	4.02789	3.55164
279653	1437360_at	Pcdh19	protocadherin 19	21	-130117399	-130223532	NM_001105245|NM_001105246|NP_001098715|NP_001098716|XM_001473606|XM_205287|XM_975492|XP_001473656|XP_205287|XP_980586	Mm.39738	ENSMUSG00000051323	Xq13.3	57526	PCDH19	MGI:2685563	X	syntenic	Pcdh19	protocadherin 19	C	-7.1892	-3.64704	0.507295	12.5276	0	2.73889	mesenchyme	8.53655	8.75031	8.58395	5.74142	5.40713	5.16309	5.3146	5.58377	5.17169	4.43898	4.02283	3.94553
72119	1428105_at	Tpx2	TPX2, microtubule-associated protein homolog (Xenopus laevis)	2	152673781	152720790	NM_028109|NP_082385	Mm.407737	ENSMUSG00000027469	20q11.2	22974	TPX2	MGI:1919369	2	syntenic	Tpx2	TPX2, microtubule-associated protein homolog (Xenopus laevis)	C	-7.18495	-4.24202	0.590403	18.9223	0	2.7486	mesenchyme	9.37737	9.5416	9.40737	4.82256	5.54257	4.07088	6.86509	5.15043	5.19056	4.46322	5.7694	4.92617
244891	1435930_at	Scaper	S phase cyclin A-associated protein in the ER	9	-55397689	-55785922	NM_001081341|NP_001074810	Mm.86588	ENSMUSG00000034007	15q24	49855	SCAPER	MGI:1925976	9	syntenic	Scaper	S phase cyclin A-associated protein in the ER	B	-7.17833	-4.65803	0.648901	25.2468	0	2.76373	mesenchyme	9.68322	9.52521	9.35837	5.173	5.75611	3.33231	4.53397	5.76948	5.27966	5.7543	4.43185	3.74748
14745	1417143_at	Lpar1	lysophosphatidic acid receptor 1	4	-58448123	-58566165	NM_010336|NM_172989|NP_034466|NP_766577	Mm.4772	ENSMUSG00000038668	9q31.3	1902	LPAR1	MGI:108429	4	16	Lpar1	lysophosphatidic acid receptor 1	B	-7.16245	-4.83	0.674349	28.4429	0	2.8002	mesenchyme	10.1935	10.3139	10.2555	6.27587	6.83707	6.31291	4.83484	5.5907	5.66645	4.82386	4.49223	3.98473
224170	1448015_at	Dzip3	DAZ interacting protein 3, zinc finger	16	-48924340	-48994225	NM_001110017|NM_027341|NP_001103487|NP_081617	Mm.275138	ENSMUSG00000064061	3q13.13	9666	DZIP3	MGI:1917433	16	syntenic	Dzip3	DAZ interacting protein 3, zinc finger	C	-7.13413	-4.64992	0.651786	25.1053	0	2.86579	mesenchyme	9.66407	9.88207	9.75326	6.28118	6.03445	4.1806	5.90678	5.78609	5.24371	4.28028	4.14248	4.19331
228012	1455024_at	Tlk1	tousled-like kinase 1	2	-70550464	-70663537	NM_172664|NP_766252	Mm.136511	ENSMUSG00000041997	2q31.1	9874	TLK1	MGI:2441683	2	syntenic	Tlk1	tousled-like kinase 1	B	-7.12616	-3.62321	0.508438	12.3224	0	2.88437	mesenchyme	9.1456	8.97188	9.38608	4.07249	5.54116	5.83024	5.71477	5.9234	6.03597	5.6529	4.90515	6.22573
494504	1437604_x_at	Apcdd1	adenomatosis polyposis coli down-regulated 1	18	63081980	63112849	NM_133237|NP_573500	Mm.391102	ENSMUSG00000071847	18p11.22	147495	APCDD1	MGI:3513977	18	syntenic	Apcdd1	adenomatosis polyposis coli down-regulated 1	C	-7.11336	-4.96948	0.698612	31.3301	0	2.91432	mesenchyme	11.637	11.7992	11.9493	7.73891	8.02636	8.16869	6.64263	6.1884	5.48844	5.62846	6.56014	6.98933
69716	1446760_at	Trip13	thyroid hormone receptor interactor 13	13	-74049909	-74075215	NM_027182|NP_081458	Mm.275095	ENSMUSG00000021569	5p15.33	9319	TRIP13	MGI:1916966	13	43	Trip13	thyroid hormone receptor interactor 13	B	-7.09403	-4.22642	0.595771	18.7188	0	2.9598	mesenchyme	10.3702	10.5429	10.3972	5.98543	6.46874	5.86572	7.65691	6.41498	7.08211	4.89596	5.5308	5.99245
72567	1436023_at	Bclaf1	BCL2-associated transcription factor 1	10	20032274	20062307	NM_001025392|NM_001025393|NM_153787|NP_001020563|NP_001020564|NP_722482	Mm.294783	ENSMUSG00000037608	6q22-q23	9774	BCLAF1	MGI:1917580	10	11	Bclaf1	BCL2-associated transcription factor 1	C	-7.08705	-3.59954	0.507903	12.1218	0	2.97631	mesenchyme	10.3355	10.0463	10.0676	6.59372	7.19265	5.55794	5.96127	6.27235	6.49678	7.8581	6.63652	6.38305
50786	1450047_at	Hs6st2	heparan sulfate 6-O-sulfotransferase 2	21	-48740388	-49033654	NM_001077202|NM_015819|NP_001070670|NP_056634	Mm.252561	ENSMUSG00000062184	Xq26.2	90161	HS6ST2	MGI:1354959	X	syntenic	Hs6st2	heparan sulfate 6-O-sulfotransferase 2	B	-7.0612	-3.8122	0.539881	14.0471	0	3.0378	mesenchyme	7.92174	7.62422	7.68759	4.37654	5.46616	4.47421	3.92016	3.30948	3.65509	3.346	3.44795	3.39522
18645	1436993_x_at	Pfn2	profilin 2	3	-57645816	-57651459	NM_019410|NP_062283	Mm.271744	ENSMUSG00000027805	3q25.1-q25.2	5217	PFN2	MGI:97550	3	29.3	Pfn2	profilin 2	B	-7.04584	-3.7315	0.529603	13.2829	0	3.0746	mesenchyme	12.5931	12.7285	12.7171	9.36396	9.42473	9.65761	9.45876	9.46503	8.98885	7.78529	8.41023	7.97823
77739	1442063_at	Adamtsl1	ADAMTS-like 1	4	85699818	86074286	NM_029967|NM_172542|NP_084243|NP_766130	Mm.331690	ENSMUSG00000066113	9p22.2-p22.1	92949	ADAMTSL1	MGI:1924989	4	syntenic	Adamtsl1	ADAMTS-like 1	B	-7.04278	-4.09037	0.580789	17.0343	0	3.08195	mesenchyme	8.60792	8.23836	8.02538	5.22385	5.46616	4.88598	3.8237	3.784	3.8864	3.35676	3.92671	3.44808
18744	1451792_a_at	Pja1	praja1, RING-H2 motif containing	21	-96661072	-96666074	NM_001083110|NM_008853|NP_001076579|NP_032879	Mm.8211	ENSMUSG00000034403	Xq13.1	64219	PJA1	MGI:1101765	X	36.6	Pja1	praja1, RING-H2 motif containing	B	-7.0255	-3.4991	0.498057	11.3067	0	3.12364	mesenchyme	10.1283	10.3157	10.4369	6.94949	6.94949	7.94108	6.77006	6.91117	7.24203	5.56371	6.32408	6.49999
19212	1417667_a_at	Pter	phosphotriesterase related	2	12845667	12925080	NM_008961|NP_032987	Mm.288713	ENSMUSG00000026730	10p12	9317	PTER	MGI:107372	2	syntenic	Pter	phosphotriesterase related	B	-7.02266	-3.44876	0.49109	10.919	0	3.13051	mesenchyme	8.04183	8.27749	7.93352	5.34723	5.29858	5.25448	4.99465	4.67829	4.51436	3.80642	4.08333	3.74231
50720	1457775_at	Sacs	sacsin	14	61757293	61859530	NM_172809|NP_766397	Mm.440703|Mm.446687	ENSMUSG00000048279	13q12	26278	SACS	MGI:1354724	14	26.75	Sacs	sacsin	B	-7.01831	-3.98354	0.567592	15.8185	0	3.14106	mesenchyme	8.02028	8.07252	8.37943	5.15371	4.54414	4.71468	4.7753	3.9752	4.5672	3.47317	2.79493	3.56651
12879	1419070_at	Cys1	cystin 1	12	-25350702	-25366660	NM_001004455|NM_138686|NP_001004455|NP_619627	Mm.52265	ENSMUSG00000062563	2p25.1	192668	CYS1	MGI:2177632	12	9	Cys1	cystin 1	C	-7.00965	-3.72864	0.53193	13.2566	0	3.16211	mesenchyme	9.21438	9.04108	8.94091	5.90094	6.55494	6.09367	4.91637	4.69685	4.75671	5.01906	4.56406	5.52869
229709	1425576_at	Ahcyl1	S-adenosylhomocysteine hydrolase-like 1	3	-107466037	-107499466	NM_145542|NP_663517	Mm.220328	ENSMUSG00000027893	1p13.2	10768	AHCYL1	MGI:2385184	3	57	Ahcyl1	S-adenosylhomocysteine hydrolase-like 1	B	-7.00762	-3.73684	0.533255	13.3322	0	3.16706	mesenchyme	10.4323	10.6259	10.4352	5.8898	8.01469	6.26638	6.36187	6.60369	6.64306	7.83957	6.82937	6.3999
231991	1440089_at	Creb5	cAMP responsive element binding protein 5	6	53523367	53645826	NM_172728|NP_766316	Mm.321138	ENSMUSG00000053007	7p15.1	9586	CREB5	MGI:2443973	6	25.8	Creb5	cAMP responsive element binding protein 5	M	-7.00564	-3.62295	0.517147	12.3202	0	3.17187	mesenchyme	9.29975	9.04091	9.21503	5.70931	5.60121	5.02322	6.78788	5.98737	6.07873	5.36759	4.48258	5.02267
12903	1448326_a_at	Crabp1	cellular retinoic acid binding protein I	9	54612614	54620916	NM_013496|NP_038524	Mm.34797	ENSMUSG00000032291	15q24	1381	CRABP1	MGI:88490	9	31	Crabp1	cellular retinoic acid binding protein I	B	-6.99408	-6.54309	0.935518	93.254	0	3.20009	mesenchyme	12.2831	12.163	12.1909	6.54978	8.07587	7.57366	4.16737	4.75776	4.70153	4.91581	4.90637	5.37498
78560	1418379_s_at	Gpr124	G protein-coupled receptor 124	8	28196312	28233892	NM_054044|NP_473385	Mm.87046	ENSMUSG00000031486	8p11.23	25960	GPR124	MGI:1925810	8	syntenic	Gpr124	G protein-coupled receptor 124	B	-6.98168	-4.28865	0.614272	19.544	0	3.23051	mesenchyme	9.70759	9.18188	9.5568	6.06081	6.50708	6.10217	5.16142	4.5639	4.4144	5.06504	4.72656	4.13959
494504	1437604_x_at	Apcdd1	adenomatosis polyposis coli down-regulated 1	18	63081980	63112849	NM_133237|NP_573500	Mm.391102	ENSMUSG00000071847	18p11.22	147495	APCDD1	MGI:3513977	18	syntenic	Apcdd1	adenomatosis polyposis coli down-regulated 1	C	-6.96888	-4.85034	0.696001	28.8469	0	3.26205	mesenchyme	12.3463	12.2427	12.4094	8.68295	8.90511	8.65918	7.32504	7.13797	6.60618	6.5396	6.5705	6.91566
20364	1416521_at	Sepw1	selenoprotein W, muscle 1	7	-16502556	-16507720	NM_009156|NP_033182	Mm.42829	ENSMUSG00000041571	19q13.3	6415	SEPW1	MGI:1100878	7	syntenic	Sepw1	selenoprotein W, muscle 1	B	-6.96644	-3.89185	0.558657	14.8444	0	3.26807	mesenchyme	13.1221	13.1291	13.284	10.3169	10.4667	9.71162	8.7426	8.22496	8.79383	9.39399	8.78836	9.14005
17984	1437853_x_at	Ndn	necdin	7	69493162	69494813	NM_010882|NP_035012	Mm.400253	ENSMUSG00000033585	15q11.2-q12	4692	NDN	MGI:97290	7	28	Ndn	necdin	B	-6.93134	-5.43316	0.783855	43.2061	0	3.35532	mesenchyme	11.8476	11.7084	11.8814	7.89414	7.97255	7.67264	5.75791	5.50827	6.1571	5.52244	5.77753	5.15135
217410	1426640_s_at	Trib2	tribbles homolog 2 (Drosophila)	12	-15798532	-15823591	NM_144551|NP_653134	Mm.266679	ENSMUSG00000020601	2p24.3	28951	TRIB2	MGI:2145021	12	syntenic	Trib2	tribbles homolog 2 (Drosophila)	B	-6.92603	-4.10387	0.592529	17.1945	0	3.36861	mesenchyme	8.5517	8.81024	8.69684	3.65133	3.73917	3.63991	4.36662	4.27516	5.44846	5.4474	5.20171	5.47175
18295	1419662_at	Ogn	osteoglycin	13	49703439	49719869	NM_008760|NP_032786	Mm.4258	ENSMUSG00000021390	9q22	4969	OGN	MGI:109278	13	syntenic	Ogn	osteoglycin	B	-6.8966	-4.08958	0.592984	17.0249	0	3.4427	mesenchyme	8.78671	9.0226	8.82089	5.87668	5.91551	5.60359	4.09127	4.44505	4.42156	3.89759	3.99039	4.84277
98496	1436999_at	5033414K04Rik	RIKEN cDNA 5033414K04 gene	1	-84032875	-84281166	NM_001003948|NP_001003948	Mm.187470	ENSMUSG00000045658	2q36.3	55022	PID1	MGI:2138391	1	syntenic	Pid1	phosphotyrosine interaction domain containing 1	C	-6.89157	-4.55322	0.660695	23.4778	0	3.45546	mesenchyme	9.20878	8.9806	9.07613	5.60922	5.73175	5.89675	3.79247	3.66538	4.30837	3.88107	3.90134	4.03114
30795	1416859_at	Fkbp3	FK506 binding protein 3	12	-66163418	-66174925	NM_013902|NP_038930	Mm.28480	ENSMUSG00000020949	14q21.2	2287	FKBP3	MGI:1353460	12	syntenic	Fkbp3	FK506 binding protein 3	B	-6.88847	-3.54764	0.515011	11.6935	0	3.4633	mesenchyme	12.5841	12.6608	12.6278	8.28498	8.65222	8.75855	10.3737	9.58551	9.62231	8.30133	9.08354	9.02711
227446	1457678_at	2310035C23Rik	RIKEN cDNA 2310035C23 gene	1	107560437	107651708	NM_029349|NM_173187|NP_083625|NP_775279	Mm.337339	ENSMUSG00000026319	18q21.33	57614	KIAA1468	MGI:1922832	1	syntenic	2310035C23Rik	RIKEN cDNA 2310035C23 gene	C	-6.88527	-3.4729	0.504396	11.1032	0	3.47143	mesenchyme	7.739	8.05337	7.64547	3.70972	5.06774	4.29381	5.08696	3.93263	4.99334	4.79845	3.43432	3.74042
77805	1424324_at	Esco1	establishment of cohesion 1 homolog 1 (S. cerevisiae)	18	-10566509	-10610350	NM_001081222|NP_001074691	Mm.210996|Mm.450684	ENSMUSG00000024293	18q11.2	114799	ESCO1	MGI:1925055	18	syntenic	Esco1	establishment of cohesion 1 homolog 1 (S. cerevisiae)	B	-6.88196	-4.33716	0.630222	20.2123	0	3.47986	mesenchyme	8.08976	8.07252	8.32878	3.11447	4.119	2.86612	3.85708	5.09387	4.26586	5.06142	3.13349	2.92741
72720	1439534_at	Zfp248	zinc finger protein 248	6	-118377336	-118405524	NM_028335|NP_082611	Mm.212572	ENSMUSG00000030145	10p11.2	57209	ZNF248	MGI:1919970	6	syntenic	Zfp248	zinc finger protein 248	B	-6.88155	-3.33627	0.484814	10.0999	0	3.48088	mesenchyme	8.02149	8.47422	8.41063	5.64578	5.7134	5.36163	5.67366	4.44023	4.77246	4.30207	4.33485	4.44845
16561	1455182_at	Kif1b	kinesin family member 1B	4	-148607842	-148681807	NM_008441|NM_207682|NP_032467|NP_997565	Mm.402393|Mm.474289	ENSMUSG00000063077	1p36.2	23095	KIF1B	MGI:108426	4	70.9	Kif1b	kinesin family member 1B	B	-6.87505	-3.37556	0.490987	10.3787	0	3.49745	mesenchyme	9.0193	9.13079	9.18914	5.91377	5.81084	4.4701	5.67319	6.72688	6.22461	6.09259	5.22103	5.50466
20429	1420559_a_at	Shox2	short stature homeobox 2	3	-66777190	-66785693	NM_013665|NP_038693	Mm.39093	ENSMUSG00000027833	3q25-q26.1	6474	SHOX2	MGI:1201673	3	31.6	Shox2	short stature homeobox 2	B	-6.82985	-5.21689	0.763837	37.1912	0	3.61356	mesenchyme	8.55079	9.6117	9.68451	5.1684	5.80023	5.39358	3.38787	3.28552	3.39441	3.50226	3.36885	3.28789
78108	1443790_x_at	4930414L22Rik	RIKEN cDNA 4930414L22 gene	6				Mm.440743											-6.81996	-3.75268	0.550249	13.4794	0	3.63919	mesenchyme	8.80457	8.6547	8.58847	5.38969	5.24731	5.85818	3.97389	4.31818	3.75887	4.90332	5.52672	5.39296
70432	1427993_at	Rufy2	RUN and FYVE domain-containing 2	10	62442970	62481490	NM_027425|NP_081701	Mm.234587|Mm.274784	ENSMUSG00000020070	10q21.3	55680	RUFY2	MGI:1917682	10	32	Rufy2	RUN and FYVE domain-containing 2	B	-6.81401	-3.42629	0.50283	10.7502	0	3.65468	mesenchyme	7.11579	7.46029	7.26909	4.40891	4.11711	2.69016	3.76888	4.11832	3.13186	4.90332	3.65526	3.9051
15951	1419603_at	Ifi204	interferon activated gene 204	1	-175677424	-175697050	NM_008329|NP_032355	Mm.442561|Mm.476002	ENSMUSG00000073489	1q22	3428	IFI16	MGI:96429	1	95.2	Ifi204	interferon activated gene 204	M	-6.80374	-3.47567	0.510846	11.1245	0	3.68144	mesenchyme	6.25356	7.03089	6.80813	2.52163	2.44163	2.80794	3.09762	3.39193	4.00259	3.78293	2.77191	4.17861
360198	1422948_s_at	Hist1h3a	histone cluster 1, H3a	13	-23853721	-23854255	NM_013550|NP_038578	Mm.221301	ENSMUSG00000069265	6p21.3	8350	HIST1H3A	MGI:2668828	13	syntenic	Hist1h3a	histone cluster 1, H3a	M	-6.80336	-4.44402	0.65321	21.7662	0	3.68244	mesenchyme	13.487	13.528	13.4944	8.08905	7.61289	7.95497	9.74394	9.45883	9.17184	9.93142	9.69649	9.87277
20133	1448127_at	Rrm1	ribonucleotide reductase M1	7	109590380	109617440	NM_009103|NP_033129	Mm.197486	ENSMUSG00000030978	11p15.5	6240	RRM1	MGI:98180	7	69	Rrm1	ribonucleotide reductase M1	B	-6.78371	-3.48525	0.513768	11.1986	0	3.73391	mesenchyme	10.9688	11.1507	11.1171	6.14225	7.97888	7.45429	7.96896	7.97427	8.5706	7.17009	7.62129	7.46207
236733	1426539_at	Usp11	ubiquitin specific peptidase 11	21	20281034	20297665	NM_145628|NP_663603	Mm.34489	ENSMUSG00000031066	Xp11.23	8237	USP11	MGI:2384312	X	syntenic	Usp11	ubiquitin specific peptidase 11	B	-6.76757	-3.73083	0.551281	13.2768	0	3.77646	mesenchyme	10.1692	10.2576	10.1789	7.55318	7.39715	6.79139	5.69273	5.7852	5.73041	6.56417	6.93581	5.78957
320183	1454997_at	Msrb3	methionine sulfoxide reductase B3	10	-120218156	-120336027	NM_177092|NP_796066	Mm.169755	ENSMUSG00000051236	12q14.3	253827	MSRB3	MGI:2443538	10	syntenic	Msrb3	methionine sulfoxide reductase B3	B	-6.73136	-4.36705	0.648761	20.6354	0	3.87272	mesenchyme	9.23025	9.09384	9.16739	4.65619	6.68327	5.22207	3.96872	4.26698	4.28027	5.72248	4.12133	4.24972
52713	1449446_at	Ccdc59	coiled-coil domain containing 59	10	105278534	105284566	NM_025602|NP_079878	Mm.339224	ENSMUSG00000019897	12q21.31	29080	CCDC59	MGI:1289302	10	59	Ccdc59	coiled-coil domain containing 59	B	-6.71987	-3.64926	0.543055	12.5469	0	3.90351	mesenchyme	8.94424	9.08594	9.03013	6.22941	5.21416	3.86078	5.64843	6.15359	5.71744	4.74932	5.52028	5.24418
72701	1453247_at	Zfp618	zinc fingerprotein 618	4			XM_001473196|XM_910582|XP_001473246|XP_915675	Mm.26479|Mm.441065	ENSMUSG00000028358	9q32	114991	ZNF618	MGI:1919950	4	syntenic	Zfp618	zinc fingerprotein 618	M	-6.71721	-3.60955	0.537359	12.2063	0	3.91066	mesenchyme	9.52683	9.11811	9.13246	6.76007	6.55574	5.72115	5.45634	5.94736	5.49865	4.98331	5.44647	4.47716
58800	1416800_at	Trpm7	transient receptor potential cation channel, subfamily M, member 7	2	-126617300	-126701947	NM_021450|NP_067425	Mm.244705	ENSMUSG00000027365	15q21	54822	TRPM7	MGI:1929996	2	syntenic	Trpm7	transient receptor potential cation channel, subfamily M, member 7	B	-6.7044	-3.8766	0.578218	14.6884	0	3.94514	mesenchyme	9.06369	9.24138	9.02123	5.91638	5.56553	4.4582	5.09345	6.41235	5.60431	5.54432	4.57325	3.92166
259300	1424157_at	Ehd2	EH-domain containing 2	7	-16534335	-16552884	NM_153068|NP_694708	Mm.138215|Mm.438817	ENSMUSG00000074364	19q13.3	30846	EHD2	MGI:2154274	7	15.13	Ehd2	EH-domain containing 2	B	-6.68716	-3.73191	0.558071	13.2867	0	3.9918	mesenchyme	10.7927	10.5451	10.763	8.06613	7.78795	7.33184	5.57669	6.40377	6.75811	7.16426	6.53484	7.09158
22190	1425966_x_at	Ubc	ubiquitin C	5	-125866334	-125870387	NM_019639|NP_062613|XM_001471699|XP_001471749	Mm.331	ENSMUSG00000008348	12q24.3	7316	UBC	MGI:98889	5	64	Ubc	ubiquitin C	B	-6.68645	-3.48876	0.521765	11.2259	0	3.99372	mesenchyme	12.7007	12.6505	12.724	8.61255	8.54357	9.34886	9.95841	9.88537	9.58439	8.40098	8.45808	10.0344
100045709	1415789_a_at	LOC100045709	similar to ubiquitin-like domain containing CTD phosphatase 1	11			XM_001474845|XP_001474895												-6.6833	-3.5542	0.531804	11.7469	0	4.00227	mesenchyme	8.94019	9.49196	9.21952	5.8702	6.71676	6.33579	4.96378	5.11464	5.05437	6.24519	4.78832	5.87815
67052	1417445_at	Ndc80	NDC80 homolog, kinetochore complex component (S. cerevisiae)	17	-71845445	-71876197	NM_023294|NP_075783	Mm.225956	ENSMUSG00000024056	18p11.32	10403	NDC80	MGI:1914302	17	syntenic	Ndc80	NDC80 homolog, kinetochore complex component (S. cerevisiae)	B	-6.68256	-3.55784	0.532407	11.7765	0	4.00429	mesenchyme	9.59256	9.59926	9.66652	5.49239	6.26376	5.44392	7.39414	6.48573	6.30397	4.9229	6.04745	6.20022
11906	1420649_at	Zfhx3	zinc finger homeobox 3	8	111238543	111485536	NM_007496|NP_031522	Mm.416972|Mm.471606	ENSMUSG00000038872	16q22.3-q23.1	463	ZFHX3	MGI:99948	8	syntenic	Zfhx3	zinc finger homeobox 3	B	-6.68082	-3.51526	0.526171	11.434	0	4.00901	mesenchyme	11.0831	10.5371	10.8358	6.30819	6.73513	6.30384	7.95068	8.06233	7.93163	7.37775	7.50588	7.55522
12189	1451417_at	Brca1	breast cancer 1	11	-101350077	-101413269	NM_009764|NP_033894	Mm.244975	ENSMUSG00000017146	17q21	672	BRCA1	MGI:104537	11	60.5	Brca1	breast cancer 1	B	-6.66784	-3.68676	0.552917	12.8773	0	4.04437	mesenchyme	7.11976	7.67762	8.42063	3.23405	3.63422	3.39918	4.82013	3.63607	4.16731	3.75176	4.86959	4.96088
270906	1444257_at	Prr11	proline rich 11	11	-86902916	-86922191	NM_175563|NP_780772	Mm.132381	ENSMUSG00000020493	17q22	55771	PRR11	MGI:2444496	11	syntenic	Prr11	proline rich 11	C	-6.65945	-4.10045	0.615734	17.1537	0	4.06731	mesenchyme	9.13124	9.144	9.09253	4.24105	5.15636	4.55129	6.7312	5.36714	5.12608	3.6605	5.29558	5.07005
11656	1451675_a_at	Alas2	aminolevulinic acid synthase 2, erythroid	21	146981959	147005165	NM_001102446|NM_009653|NP_001095916|NP_033783	Mm.302724	ENSMUSG00000025270	Xp11.21	212	ALAS2	MGI:87990	X	63	Alas2	aminolevulinic acid synthase 2, erythroid	B	-6.64664	-3.39105	0.51019	10.4908	0	4.10246	mesenchyme	8.7164	9.18596	8.62881	5.38969	4.39245	5.00887	5.24731	5.29619	5.08572	5.98496	6.58068	6.0882
19266	1445767_at	Ptprd	protein tyrosine phosphatase, receptor type, D	4	-75587142	-75779380	NM_001014288|NM_011211|NP_001014310|NP_035341	Mm.146764|Mm.184021|Mm.462191	ENSMUSG00000028399	9p23-p24.3	5789	PTPRD	MGI:97812	4	38	Ptprd	protein tyrosine phosphatase, receptor type, D	M	-6.63613	-4.71622	0.710689	26.286	0	4.13139	mesenchyme	10.0795	9.78082	10.0475	6.43848	6.74421	6.22621	4.08149	5.28382	4.78475	5.20156	4.19557	4.32123
57265	1418533_s_at	Fzd2	frizzled homolog 2 (Drosophila)	11	102465744	102469372	NM_020510|NP_065256	Mm.36416	ENSMUSG00000050288	17q21.1	2535	FZD2	MGI:1888513	11	syntenic	Fzd2	frizzled homolog 2 (Drosophila)	B	-6.60858	-5.19397	0.785944	36.6051	0	4.20771	mesenchyme	11.9437	11.9496	12.0407	8.44264	8.18461	8.24265	5.71356	6.00522	6.0785	6.14699	6.08053	6.16127
20666	1436790_a_at	Sox11	SRY-box containing gene 11	12	-28020080	-28027577	NM_009234|NP_033260	Mm.41702|Mm.39088|Mm.466344	ENSMUSG00000063632	2p25	6664	SOX11	MGI:98359	12	syntenic	Sox11	SRY-box containing gene 11	B	-6.51195	-5.02914	0.772294	32.6528	0	4.48073	mesenchyme	9.40631	9.75333	9.74553	6.40191	6.12438	4.95133	5.22891	3.87824	3.96657	3.8183	3.66702	3.41666
270110	1454665_at	Irf2bp2	interferon regulatory factor 2 binding protein 2	8			XM_001002526|XM_284454|XP_001002526|XP_284454	Mm.334918|Mm.470682	ENSMUSG00000051495	1q42.3	359948	IRF2BP2	MGI:2443921	8	syntenic	Irf2bp2	interferon regulatory factor 2 binding protein 2	C	-6.50573	-3.58918	0.551695	12.0351	0	4.49858	mesenchyme	11.4772	11.3429	11.3511	7.21601	8.35353	8.65412	7.74556	8.38963	8.60972	7.32832	6.49883	7.41528
68285	1455542_at	C630043F03Rik	RIKEN cDNA C630043F03 gene	4				Mm.37541											-6.45535	-3.76488	0.583219	13.5939	0	4.64449	mesenchyme	8.26146	8.60472	8.57549	5.69432	5.18895	6.12217	4.02659	4.42906	4.52995	3.76685	4.57378	4.10937
192651	1425080_at	Zfp286	zinc finger protein 286	11	-62591888	-62602919	NM_138949|NP_620399	Mm.168530	ENSMUSG00000047342	17p11.2	57335	ZNF286A	MGI:2384758	11	syntenic	Zfp286	zinc finger protein 286	B	-6.44151	-3.36668	0.522653	10.315	0	4.68499	mesenchyme	7.47244	7.47025	7.63491	4.61165	5.29306	5.14054	4.20247	3.50981	3.50369	3.69203	3.72121	3.75826
17064	1419589_at	Cd93	CD93 antigen	2	-148262386	-148269271	NM_010740|NP_034870	Mm.681	ENSMUSG00000027435	20p11.21	22918	CD93	MGI:106664	2	84	Cd93	CD93 antigen	B	-6.42003	-4.18828	0.652378	18.2305	0	4.74816	mesenchyme	9.97397	9.64175	10.0727	6.61195	5.98275	4.67213	4.29781	5.95625	5.22852	6.81183	6.63254	5.17704
14211	1429660_s_at	Smc2	structural maintenance of chromosomes 2	4	52452120	52501131	NM_008017|NP_032043	Mm.2999	ENSMUSG00000028312	9q31.1	10592	SMC2	MGI:106067	4	18.5	Smc2	structural maintenance of chromosomes 2	B	-6.41973	-4.14726	0.646018	17.7194	0	4.74905	mesenchyme	9.04662	9.06593	9.30677	4.26673	4.79848	3.7987	6.37795	5.78988	6.0166	5.20496	4.42461	4.25472
14615	1449094_at	Gjc1	gap junction protein, gamma 1	11	-102660892	-102665955	NM_008122|NP_032148	Mm.390369	ENSMUSG00000034520	17q21.31	10052	GJC1	MGI:95718	11	syntenic	Gjc1	gap junction protein, gamma 1	B	-6.38481	-4.02812	0.63089	16.3149	0	4.85262	mesenchyme	9.40646	9.50841	9.26572	6.34561	6.7604	6.27801	4.7122	5.25811	5.02191	4.21901	4.90883	4.78463
14783	1430164_a_at	Grb10	growth factor receptor bound protein 10	11	-11830510	-11937358	NM_010345|NP_034475	Mm.273117	ENSMUSG00000020176	7p12-p11.2	2887	GRB10	MGI:103232	11	8	Grb10	growth factor receptor bound protein 10	B	-6.36796	-4.50765	0.707863	22.7477	0	4.903	mesenchyme	12.4919	12.5153	12.54	6.61416	7.24735	6.46267	8.83549	8.69615	9.35411	8.40142	8.24147	8.2197
218138	1439428_x_at	Gmds	GDP-mannose 4, 6-dehydratase	13	-31911454	-32430413	NM_146041|NP_666153	Mm.247143	ENSMUSG00000038372	6p25	2762	GMDS	MGI:1891112	13	syntenic	Gmds	GDP-mannose 4, 6-dehydratase	B	-6.35687	-3.69506	0.58127	12.9516	0	4.93632	mesenchyme	8.62908	8.7796	8.65565	3.98542	4.18215	4.60766	6.02668	5.63078	5.96854	4.18568	4.96205	5.38851

## Sheet: FAC
Functional annotation clustering of embryonic mammary mesenchymal signature.
Annotation Cluster 1	Enrichment Score: 12.56106720715599
Category	Term	Count	%	PValue	Genes	List Total	Pop Hits	Pop Total	Fold Enrichment	Bonferroni	Benjamini	FDR
SP_PIR_KEYWORDS	Transcription	130	17.6871	1.99774e-14	MEF2A, ZFP334, PNN, ZFP87, HOXC8, FLI1, SMARCD2, HOXC5, TGS1, GABPB2, TWIST2, MYST3, TWIST1, ZHX3, MED13, PROX1, HOXD9, PA2G4, HOXD8, BAZ1B, ZFP260, SMARCA2, EID1, TSHZ3, HDGF, MYEF2, ELK3, ZFP617, ARNT, ZFP618, ZFP455, ZFP568, ZFP451, TCERG1, ZFP157, HOX	661	1769	17854	1.98495	7.29417e-12	2.43139e-12	2.75002e-11
SP_PIR_KEYWORDS	transcription regulation	115	15.6463	4.44399e-13	MEF2A, PNN, HOXC8, FLI1, SMARCD2, HOXC5, TGS1, GABPB2, TWIST2, TWIST1, MYST3, ZHX3, MED13, PROX1, HOXD9, PA2G4, HOXD8, BAZ1B, ZFP260, SMARCA2, EID1, TSHZ3, HDGF, ELK3, ARNT, ZFP618, ZFP451, TCERG1, HOXA10, HOXA9, TCF4, EWSR1, HIP1, SETDB1, TAF2, TAF1, DNM	661	1546	17854	2.0092	1.62214e-10	4.05536e-11	6.11622e-10
GOTERM_BP_FAT	GO:0045449~regulation of transcription	152	20.6803	6.84999e-13	MEF2A, ZFP334, LASS6, CBX5, PNN, ZFP87, HOXC8, FLI1, SMARCD2, HOXC5, TGS1, TWIST2, GABPB2, MYST3, PITX2, TWIST1, EMX2, ZHX3, MED13, PROX1, HOXD9, PA2G4, HOXD8, BAZ1B, ZFP260, SMARCA2, EID1, HMGB1, TSHZ3, HDGF, ELK3, ZFP617, ARNT, ZFP455, ZFP618, PLAGL1, Z	531	2227	13588	1.74656	1.44263e-09	1.44263e-09	1.18485e-09
GOTERM_BP_FAT	GO:0006350~transcription	129	17.551	9.36979e-13	MEF2A, ZFP334, PNN, ZFP87, HOXC8, FLI1, SMARCD2, HOXC5, TGS1, GABPB2, TWIST2, MYST3, TWIST1, ZHX3, MED13, PROX1, HOXD9, PA2G4, HOXD8, BAZ1B, ZFP260, EID1, TSHZ3, HDGF, MYEF2, ELK3, ZFP617, ARNT, ZFP618, ZFP455, ZFP568, ZFP451, TCERG1, ZFP157, HOXA10, HOXA	531	1772	13588	1.86289	1.97338e-09	9.86691e-10	1.62077e-09
Annotation Cluster 2	Enrichment Score: 7.340122200967257
Category	Term	Count	%	PValue	Genes	List Total	Pop Hits	Pop Total	Fold Enrichment	Bonferroni	Benjamini	FDR
GOTERM_BP_FAT	GO:0060173~limb development	22	2.9932	5.73352e-09	ZFP358, TBX5, TBX4, FTO, PRRX1, LEF1, GREM1, ATP7A, HOXD9, HOXC10, SHOX2, BAK1, DKK1, ACD, MEOX2, RAB23, HOXA10, HOXA9, NR2F2, PBX2, ALX3, TWIST1	531	119	13588	4.73082	1.20747e-05	2.41496e-06	9.9172e-06
GOTERM_BP_FAT	GO:0048736~appendage development	22	2.9932	5.73352e-09	ZFP358, TBX5, TBX4, FTO, PRRX1, LEF1, GREM1, ATP7A, HOXD9, HOXC10, SHOX2, BAK1, DKK1, ACD, MEOX2, RAB23, HOXA10, HOXA9, NR2F2, PBX2, ALX3, TWIST1	531	119	13588	4.73082	1.20747e-05	2.41496e-06	9.9172e-06
GOTERM_BP_FAT	GO:0035107~appendage morphogenesis	20	2.72109	9.18831e-08	ZFP358, TBX5, TBX4, FTO, PRRX1, LEF1, GREM1, ATP7A, HOXD9, HOXC10, SHOX2, BAK1, DKK1, ACD, RAB23, HOXA10, HOXA9, PBX2, ALX3, TWIST1	531	115	13588	4.45034	0.000193487	3.22505e-05	0.000158929
GOTERM_BP_FAT	GO:0035108~limb morphogenesis	20	2.72109	9.18831e-08	ZFP358, TBX5, TBX4, FTO, PRRX1, LEF1, GREM1, ATP7A, HOXD9, HOXC10, SHOX2, BAK1, DKK1, ACD, RAB23, HOXA10, HOXA9, PBX2, ALX3, TWIST1	531	115	13588	4.45034	0.000193487	3.22505e-05	0.000158929
GOTERM_BP_FAT	GO:0030326~embryonic limb morphogenesis	18	2.44898	1.81124e-07	ZFP358, TBX5, TBX4, FTO, PRRX1, LEF1, GREM1, HOXD9, HOXC10, SHOX2, DKK1, ACD, RAB23, HOXA10, HOXA9, PBX2, ALX3, TWIST1	531	97	13588	4.74856	0.000381374	5.4491e-05	0.000313288
GOTERM_BP_FAT	GO:0035113~embryonic appendage morphogenesis	18	2.44898	1.81124e-07	ZFP358, TBX5, TBX4, FTO, PRRX1, LEF1, GREM1, HOXD9, HOXC10, SHOX2, DKK1, ACD, RAB23, HOXA10, HOXA9, PBX2, ALX3, TWIST1	531	97	13588	4.74856	0.000381374	5.4491e-05	0.000313288
Annotation Cluster 3	Enrichment Score: 5.154425121016911
Category	Term	Count	%	PValue	Genes	List Total	Pop Hits	Pop Total	Fold Enrichment	Bonferroni	Benjamini	FDR
INTERPRO	IPR015880:Zinc finger, C2H2-like	52	7.07483	4.58072e-07	ZFP334, RBM5, ZKSCAN1, ZEB2, ZFYVE20, ZFP87, OSR2, ZFA, ZFP354C, ZFP518B, ZHX3, ZFP39, ZFP558, ZFP260, ZFP369, PEG3, TSHZ3, ZFP358, SCAPER, ZFP617, ZFP455, ZFP618, PLAGL1, ZFP568, ZFP451, ZSCAN21, BCL11B, ZFP157, ZFP192, BCL11A, ZFP292, ZFP251, KLF12, ZFP	638	676	17763	2.14167	0.000479944	0.000479944	0.000728062
INTERPRO	IPR007087:Zinc finger, C2H2-type	52	7.07483	5.56886e-07	ZFP334, RBM5, ZKSCAN1, ZEB2, ZFYVE20, ZFP87, OSR2, ZFA, ZFP354C, ZFP518B, ZHX3, ZFP39, TRIM32, ZFP558, ZFP260, ZFP369, PEG3, TSHZ3, ZFP358, SCAPER, ZFP617, ZFP455, ZFP618, PLAGL1, ZFP568, ZFP451, ZSCAN21, BCL11B, ZFP157, ZFP192, BCL11A, ZFP292, ZFP251, KL	638	681	17763	2.12594	0.000583447	0.000291766	0.000885117
SMART	SM00355:ZnF_C2H2	52	7.07483	0.00134904	ZFP334, RBM5, ZKSCAN1, ZEB2, ZFYVE20, ZFP87, OSR2, ZFA, ZFP354C, ZFP518B, ZHX3, ZFP39, ZFP558, ZFP260, ZFP369, PEG3, TSHZ3, ZFP358, SCAPER, ZFP617, ZFP455, ZFP618, PLAGL1, ZFP568, ZFP451, ZSCAN21, BCL11B, ZFP157, ZFP192, BCL11A, ZFP292, ZFP251, KLF12, ZFP	451	676	9131	1.55739	0.294104	0.159824	1.74696
Annotation Cluster 4	Enrichment Score: 4.698329737744202
Category	Term	Count	%	PValue	Genes	List Total	Pop Hits	Pop Total	Fold Enrichment	Bonferroni	Benjamini	FDR
UP_SEQ_FEATURE	zinc finger region:C2H2-type 1	28	3.80952	2.19701e-06	TSHZ3, ZKSCAN1, ZEB2, ZFP618, ZFP451, OSR2, ZSCAN21, BCL11B, BCL11A, ZFA, ZFP354C, ZFP518B, KLF12, ZFP775, ZHX3, KLF14, ZFP39, SALL2, ZFP770, SALL1, BNC2, SP5, BCL6B, ZIK1, ZFP260, ZFP60, ZFHX3, PEG3	623	254	16021	2.83482	0.00405403	0.00405403	0.00374267
UP_SEQ_FEATURE	zinc finger region:C2H2-type 3	25	3.40136	4.88978e-05	ZKSCAN1, ZEB2, ZFP618, ZFP451, OSR2, ZSCAN21, BCL11B, BCL11A, ZFP354C, ZFP518B, KLF12, ZFP775, KLF14, ZFP39, SALL2, ZFP770, BNC2, SALL1, SP5, BCL6B, ZIK1, ZFP260, ZFP60, ZFHX3, PEG3	623	252	16021	2.55118	0.0864473	0.0179203	0.0832676
UP_SEQ_FEATURE	zinc finger region:C2H2-type 2	25	3.40136	7.4798e-05	TSHZ3, ZKSCAN1, ZEB2, ZFP618, OSR2, ZSCAN21, BCL11B, BCL11A, ZFA, ZFP354C, ZFP518B, KLF12, ZFP775, ZHX3, KLF14, SALL2, ZFP770, BNC2, SALL1, SP5, BCL6B, ZIK1, ZFP60, ZFHX3, PEG3	623	259	16021	2.48223	0.129168	0.0227875	0.127346
Annotation Cluster 5	Enrichment Score: 4.146679768207377
Category	Term	Count	%	PValue	Genes	List Total	Pop Hits	Pop Total	Fold Enrichment	Bonferroni	Benjamini	FDR
GOTERM_BP_FAT	GO:0001944~vasculature development	25	3.40136	4.48405e-05	FGF18, NRP1, PRRX1, ELK3, CDH5, GJC1, SEMA5A, EDNRA, BAK1, PTK2, NR2F2, RASA1, PITX2, TGFBR1, EFNB2, TBX4, SMAD5, PROX1, QK, ATP7A, LAMA4, CRKL, MEOX2, ZMIZ1, AMOT	531	250	13588	2.55895	0.0901142	0.00627597	0.0775317
GOTERM_BP_FAT	GO:0001568~blood vessel development	24	3.26531	8.52528e-05	FGF18, NRP1, TGFBR1, TBX4, SMAD5, PRRX1, ELK3, PROX1, CDH5, QK, GJC1, EDNRA, SEMA5A, ATP7A, BAK1, PTK2, LAMA4, CRKL, MEOX2, ZMIZ1, AMOT, NR2F2, RASA1, PITX2	531	244	13588	2.517	0.164354	0.0105062	0.147358
GOTERM_BP_FAT	GO:0048514~blood vessel morphogenesis	21	2.85714	9.4969e-05	FGF18, NRP1, TGFBR1, TBX4, SMAD5, PRRX1, ELK3, PROX1, QK, GJC1, EDNRA, SEMA5A, ATP7A, BAK1, PTK2, MEOX2, ZMIZ1, AMOT, NR2F2, RASA1, PITX2	531	198	13588	2.71403	0.181281	0.0110504	0.16414
Annotation Cluster 6	Enrichment Score: 3.9842902007241623
Category	Term	Count	%	PValue	Genes	List Total	Pop Hits	Pop Total	Fold Enrichment	Bonferroni	Benjamini	FDR
GOTERM_MF_FAT	GO:0046914~transition metal ion binding	149	20.2721	6.23077e-07	RNASEN, DZIP3, UTRN, ZFP334, RBM5, MCM10, ZFP87, BAK1, RNF219, TRIM44, CPA2, HBB-B2, LONRF2, DDAH1, GGTA1, MYST3, ESCO1, KCND2, ZHX3, NEBL, BAZ1B, TRIM32, RNF24, ZFP260, CPD, RNF20, ZFP358, TSHZ3, EXTL3, ADAMTSL1, HBB-Y, ZFP617, TTC3, ZFP455, ZFP618, PLAG	523	2608	13288	1.45157	0.000360697	7.21498e-05	0.000915747
GOTERM_MF_FAT	GO:0046872~metal ion binding	187	25.4422	0.000459023	RNASEN, DZIP3, MASP2, F13A1, UTRN, ZFP334, RBM5, DLK1, MCM10, CALB1, ZFP87, BAK1, RNF219, TRIM44, B230120H23RIK, CPA2, PRKACB, HBB-B2, DDAH1, LONRF2, GGTA1, MYST3, ESCO1, KCND2, ZHX3, NEBL, DOC2A, BAZ1B, TRIM32, RNF24, ZFP260, CPD, RNF20, ADD1, ZFP358, TS	523	3850	13288	1.23407	0.233435	0.0262333	0.672519
GOTERM_MF_FAT	GO:0043167~ion binding	190	25.8503	0.000541934	RNASEN, DZIP3, MASP2, F13A1, UTRN, ZFP334, RBM5, DLK1, MCM10, CALB1, ZFP87, BAK1, RNF219, TRIM44, B230120H23RIK, CPA2, PRKACB, HBB-B2, DDAH1, LONRF2, GGTA1, MYST3, ESCO1, KCND2, ZHX3, NEBL, DOC2A, BAZ1B, TRIM32, RNF24, ZFP260, CPD, RNF20, ADD1, ZFP358, TS	523	3934	13288	1.22709	0.269382	0.0258163	0.793543
GOTERM_MF_FAT	GO:0043169~cation binding	187	25.4422	0.000745618	RNASEN, DZIP3, MASP2, F13A1, UTRN, ZFP334, RBM5, DLK1, MCM10, CALB1, ZFP87, BAK1, RNF219, TRIM44, B230120H23RIK, CPA2, PRKACB, HBB-B2, DDAH1, LONRF2, GGTA1, MYST3, ESCO1, KCND2, ZHX3, NEBL, DOC2A, BAZ1B, TRIM32, RNF24, ZFP260, CPD, RNF20, ADD1, ZFP358, TS	523	3885	13288	1.22295	0.350709	0.0250844	1.09027
Annotation Cluster 7	Enrichment Score: 3.7578672050797644
Category	Term	Count	%	PValue	Genes	List Total	Pop Hits	Pop Total	Fold Enrichment	Bonferroni	Benjamini	FDR
INTERPRO	IPR017970:Homeobox, conserved site	24	3.26531	5.26125e-06	TSHZ3, EMX2, PRRX1, ZHX3, ZEB2, LASS6, HOXD9, HOXC10, SHOX2, HOXC8, HOXD8, MEIS2, MEOX2, HOXB5, HOXC5, HOXA10, HOXA9, POU3F3, CUX2, PBX2, ZFHX3, LHX9, ALX3, PITX2	638	222	17763	3.00991	0.00549863	0.00183625	0.00836196
SP_PIR_KEYWORDS	Homeobox	25	3.40136	4.5619e-05	TSHZ3, PRRX1, ZEB2, LASS6, HOXC8, MEIS2, HOXC5, HOXA10, POU3F3, HOXA9, ALX3, LHX9, PITX2, EMX2, ZHX3, PROX1, HOXC10, HOXD9, SHOX2, HOXD8, MEOX2, HOXB5, CUX2, PBX2, ZFHX3	661	263	17854	2.56755	0.0165134	0.00118867	0.062763
INTERPRO	IPR001356:Homeobox	24	3.26531	4.63119e-05	TSHZ3, EMX2, PRRX1, ZHX3, ZEB2, LASS6, HOXD9, HOXC10, SHOX2, HOXC8, HOXD8, MEIS2, MEOX2, HOXB5, HOXC5, HOXA10, HOXA9, POU3F3, CUX2, PBX2, ZFHX3, LHX9, ALX3, PITX2	638	254	17763	2.63071	0.0473769	0.0120607	0.0735833
UP_SEQ_FEATURE	DNA-binding region:Homeobox	18	2.44898	0.000655757	EMX2, PRRX1, LASS6, HOXD9, HOXC10, SHOX2, HOXC8, HOXD8, MEOX2, HOXB5, HOXC5, HOXA10, HOXA9, POU3F3, CUX2, LHX9, ALX3, PITX2	623	180	16021	2.57159	0.702664	0.0961342	1.11127
INTERPRO	IPR012287:Homeodomain-related	21	2.85714	0.00111686	EMX2, PRRX1, ZHX3, HOXD9, HOXC10, SHOX2, HOXC8, HOXD8, MEIS2, MEOX2, HOXB5, HOXC5, HOXA10, HOXA9, POU3F3, CUX2, PBX2, ZFHX3, LHX9, ALX3, PITX2	638	259	17763	2.25743	0.68998	0.100994	1.76046
SMART	SM00389:HOX	24	3.26531	0.00348441	TSHZ3, EMX2, PRRX1, ZHX3, ZEB2, LASS6, HOXD9, HOXC10, SHOX2, HOXC8, HOXD8, MEIS2, MEOX2, HOXB5, HOXC5, HOXA10, HOXA9, POU3F3, CUX2, PBX2, ZFHX3, LHX9, ALX3, PITX2	451	254	9131	1.91302	0.593653	0.259317	4.45468
Annotation Cluster 8	Enrichment Score: 3.575957050144115
Category	Term	Count	%	PValue	Genes	List Total	Pop Hits	Pop Total	Fold Enrichment	Bonferroni	Benjamini	FDR
GOTERM_BP_FAT	GO:0000904~cell morphogenesis involved in differentiation	23	3.12925	2.84274e-05	ENAH, NRP1, NDN, UCHL1, PPP3R1, LEF1, PROX1, WDR92, CTNNA2, SEMA5A, ATP7A, EPHA4, DAB2, PTK2, BCL11B, BCL2, SEMA3A, NGFR, SLITRK6, TOP2B, NEFL, GAP43, APC	531	212	13588	2.77621	0.0581121	0.00459472	0.0491592
GOTERM_BP_FAT	GO:0032989~cellular component morphogenesis	28	3.80952	0.000617492	ENAH, NRP1, NDN, UCHL1, PPP3R1, SEMA5A, BAK1, DAB2, PTK2, BCL2, BCL11B, SEMA3A, CLASP2, TOP2B, NEFL, APC, ACTC1, LEF1, PROX1, WDR92, CTNNA2, ATP7A, EPHA4, NGFR, SLITRK6, GAP43, TMOD1, ADD1	531	351	13588	2.04132	0.727697	0.0261984	1.06271
GOTERM_BP_FAT	GO:0000902~cell morphogenesis	25	3.40136	0.00106601	ENAH, NRP1, NDN, UCHL1, PPP3R1, SEMA5A, PTK2, DAB2, BCL2, BCL11B, SEMA3A, CLASP2, TOP2B, NEFL, APC, LEF1, PROX1, WDR92, CTNNA2, ATP7A, EPHA4, NGFR, SLITRK6, GAP43, ADD1	531	309	13588	2.07034	0.8942	0.0361534	1.82793
Annotation Cluster 9	Enrichment Score: 3.3243915938377966
Category	Term	Count	%	PValue	Genes	List Total	Pop Hits	Pop Total	Fold Enrichment	Bonferroni	Benjamini	FDR
GOTERM_MF_FAT	GO:0005021~vascular endothelial growth factor receptor activity	5	0.680272	7.49665e-05	IGSF10, NRP1, FLT4, PDGFRA, PDGFRB	523	7	13288	18.148	0.0424786	0.00720843	0.110123
INTERPRO	IPR009134:Vascular endothelial growth factor receptor, VEGFR, N-terminal	4	0.544218	0.000846507	IGSF10, FLT4, PDGFRA, PDGFRB	638	6	17763	18.5611	0.588322	0.0849271	1.337
GOTERM_BP_FAT	GO:0048010~vascular endothelial growth factor receptor signaling pathway	5	0.680272	0.00167621	IGSF10, NRP1, FLT4, PDGFRA, PDGFRB	531	14	13588	9.13909	0.970784	0.0472455	2.86005
Annotation Cluster 10	Enrichment Score: 3.309470709078637
Category	Term	Count	%	PValue	Genes	List Total	Pop Hits	Pop Total	Fold Enrichment	Bonferroni	Benjamini	FDR
GOTERM_BP_FAT	GO:0045944~positive regulation of transcription from RNA polymerase II promoter	30	4.08163	0.000164848	HMGB1, UBE3A, ABLIM3, NFYA, TCF7L2, ARNT, PLAGL1, CHD8, MEIS2, BCL11B, NFAT5, POU3F3, PITX2, KLF12, SOX11, TBX5, SMAD5, CREBBP, TEAD1, LEF1, IGF1, MED13, PRPF6, HOXD9, SHOX2, ZMIZ1, THRAP3, PBX2, NFIA, NFIB	531	358	13588	2.14437	0.293335	0.0156579	0.284753
GOTERM_BP_FAT	GO:0051173~positive regulation of nitrogen compound metabolic process	39	5.30612	0.000189122	HMGB1, MEF2A, UBE3A, ABLIM3, NFYA, TCF7L2, RAET1A, ARNT, PLAGL1, CHD8, MEIS2, ZSCAN21, BCL11B, NFAT5, POU3F3, RNF168, PITX2, MYST3, KLF12, SOX11, TBX5, SMAD5, CREBBP, TEAD1, LEF1, IGF1, CREB5, MED13, CD40, PRPF6, SHOX2, HOXD9, EBF3, ZMIZ1, THRAP3, EBF1, P	531	526	13588	1.89732	0.328559	0.0158069	0.326619
GOTERM_BP_FAT	GO:0045935~positive regulation of nucleobase, nucleoside, nucleotide and nucleic acid metabolic process	38	5.17007	0.000210862	HMGB1, MEF2A, UBE3A, ABLIM3, NFYA, TCF7L2, ARNT, PLAGL1, CHD8, MEIS2, ZSCAN21, BCL11B, NFAT5, POU3F3, RNF168, PITX2, MYST3, KLF12, SOX11, TBX5, SMAD5, CREBBP, TEAD1, LEF1, IGF1, CREB5, MED13, CD40, PRPF6, SHOX2, HOXD9, EBF3, ZMIZ1, THRAP3, EBF1, PBX2, NFI	531	510	13588	1.90667	0.358613	0.0169366	0.3641
GOTERM_BP_FAT	GO:0045941~positive regulation of transcription	36	4.89796	0.000231087	HMGB1, MEF2A, UBE3A, ABLIM3, NFYA, TCF7L2, ARNT, PLAGL1, CHD8, MEIS2, ZSCAN21, BCL11B, NFAT5, POU3F3, PITX2, MYST3, KLF12, SOX11, TBX5, SMAD5, CREBBP, TEAD1, LEF1, IGF1, CREB5, MED13, PRPF6, SHOX2, HOXD9, EBF3, ZMIZ1, THRAP3, EBF1, PBX2, NFIA, NFIB	531	475	13588	1.93941	0.385364	0.0178653	0.398956
GOTERM_BP_FAT	GO:0010628~positive regulation of gene expression	36	4.89796	0.000383389	HMGB1, MEF2A, UBE3A, ABLIM3, NFYA, TCF7L2, ARNT, PLAGL1, CHD8, MEIS2, ZSCAN21, BCL11B, NFAT5, POU3F3, PITX2, MYST3, KLF12, SOX11, TBX5, SMAD5, CREBBP, TEAD1, LEF1, IGF1, CREB5, MED13, PRPF6, SHOX2, HOXD9, EBF3, ZMIZ1, THRAP3, EBF1, PBX2, NFIA, NFIB	531	488	13588	1.88775	0.55406	0.0234722	0.661075
GOTERM_BP_FAT	GO:0045893~positive regulation of transcription, DNA-dependent	32	4.35374	0.000434389	HMGB1, UBE3A, ABLIM3, NFYA, TCF7L2, ARNT, PLAGL1, CHD8, MEIS2, ZSCAN21, BCL11B, NFAT5, POU3F3, PITX2, KLF12, SOX11, TBX5, SMAD5, CREBBP, TEAD1, LEF1, IGF1, CREB5, MED13, PRPF6, HOXD9, SHOX2, ZMIZ1, THRAP3, PBX2, NFIA, NFIB	531	416	13588	1.96842	0.599492	0.024427	0.748704
GOTERM_BP_FAT	GO:0051254~positive regulation of RNA metabolic process	32	4.35374	0.000492619	HMGB1, UBE3A, ABLIM3, NFYA, TCF7L2, ARNT, PLAGL1, CHD8, MEIS2, ZSCAN21, BCL11B, NFAT5, POU3F3, PITX2, KLF12, SOX11, TBX5, SMAD5, CREBBP, TEAD1, LEF1, IGF1, CREB5, MED13, PRPF6, HOXD9, SHOX2, ZMIZ1, THRAP3, PBX2, NFIA, NFIB	531	419	13588	1.95433	0.645736	0.0262571	0.848666
GOTERM_BP_FAT	GO:0010604~positive regulation of macromolecule metabolic process	43	5.85034	0.00052774	HMGB1, MEF2A, UBE3A, ABLIM3, NFYA, TCF7L2, ARNT, PLAGL1, CHD8, GPC3, MEIS2, ZSCAN21, BCL2, BCL11B, NFAT5, POU3F3, RNF168, PITX2, APC, MYST3, KLF12, TBX5, SOX11, CREBBP, SMAD5, TEAD1, LEF1, IGF1, CREB5, MED13, CD40, PRPF6, SHOX2, HOXD9, NEDD4, EBF3, ZMIZ1,	531	633	13588	1.7383	0.671005	0.0267507	0.908911
GOTERM_BP_FAT	GO:0010557~positive regulation of macromolecule biosynthetic process	36	4.89796	0.00164299	HMGB1, MEF2A, UBE3A, ABLIM3, NFYA, TCF7L2, ARNT, PLAGL1, CHD8, MEIS2, ZSCAN21, BCL11B, NFAT5, POU3F3, PITX2, MYST3, KLF12, SOX11, TBX5, SMAD5, CREBBP, TEAD1, LEF1, IGF1, CREB5, MED13, PRPF6, SHOX2, HOXD9, EBF3, ZMIZ1, THRAP3, EBF1, PBX2, NFIA, NFIB	531	530	13588	1.73815	0.968664	0.0476041	2.80414
GOTERM_BP_FAT	GO:0031328~positive regulation of cellular biosynthetic process	37	5.03401	0.00176332	HMGB1, MEF2A, UBE3A, ABLIM3, NFYA, TCF7L2, RAET1A, ARNT, PLAGL1, CHD8, MEIS2, ZSCAN21, BCL11B, NFAT5, POU3F3, PITX2, MYST3, KLF12, SOX11, TBX5, SMAD5, CREBBP, TEAD1, LEF1, IGF1, CREB5, MED13, PRPF6, SHOX2, HOXD9, EBF3, ZMIZ1, THRAP3, EBF1, PBX2, NFIA, NFI	531	552	13588	1.71524	0.975689	0.0483498	3.00656
GOTERM_BP_FAT	GO:0009891~positive regulation of biosynthetic process	37	5.03401	0.00206921	HMGB1, MEF2A, UBE3A, ABLIM3, NFYA, TCF7L2, RAET1A, ARNT, PLAGL1, CHD8, MEIS2, ZSCAN21, BCL11B, NFAT5, POU3F3, PITX2, MYST3, KLF12, SOX11, TBX5, SMAD5, CREBBP, TEAD1, LEF1, IGF1, CREB5, MED13, PRPF6, SHOX2, HOXD9, EBF3, ZMIZ1, THRAP3, EBF1, PBX2, NFIA, NFI	531	557	13588	1.69984	0.987251	0.0543915	3.51938
Annotation Cluster 11	Enrichment Score: 3.126302883409451
Category	Term	Count	%	PValue	Genes	List Total	Pop Hits	Pop Total	Fold Enrichment	Bonferroni	Benjamini	FDR
GOTERM_BP_FAT	GO:0016477~cell migration	23	3.12925	0.000180915	NRP2, NRP1, C5AR1, NDN, ARID5B, TGFBR1, EMX2, ASTN1, ZEB2, PF4, CD2AP, CTNNA2, PTK2, CORO1A, AMOT, POU3F3, CLASP2, LAMC1, NR2F2, TOP2B, APC, TWIST1, NR2F1	531	240	13588	2.45232	0.316851	0.0164306	0.312466
GOTERM_BP_FAT	GO:0006928~cell motion	29	3.94558	0.000560999	NRP2, ENAH, NRP1, NDN, ASTN1, ZEB2, PF4, CD2AP, SEMA5A, PTK2, POU3F3, CLASP2, SEMA3A, NR2F2, TOP2B, APC, NR2F1, TWIST1, C5AR1, TGFBR1, ARID5B, EMX2, CTNNA2, EPHA4, CORO1A, AMOT, NGFR, LAMC1, GAP43	531	367	13588	2.02205	0.693272	0.0259203	0.96593
GOTERM_BP_FAT	GO:0048870~cell motility	23	3.12925	0.00175459	NRP2, NRP1, C5AR1, NDN, ARID5B, TGFBR1, EMX2, ASTN1, ZEB2, PF4, CD2AP, CTNNA2, PTK2, CORO1A, AMOT, POU3F3, CLASP2, LAMC1, NR2F2, TOP2B, APC, TWIST1, NR2F1	531	284	13588	2.07239	0.975237	0.0487502	2.99189
GOTERM_BP_FAT	GO:0051674~localization of cell	23	3.12925	0.00175459	NRP2, NRP1, C5AR1, NDN, ARID5B, TGFBR1, EMX2, ASTN1, ZEB2, PF4, CD2AP, CTNNA2, PTK2, CORO1A, AMOT, POU3F3, CLASP2, LAMC1, NR2F2, TOP2B, APC, TWIST1, NR2F1	531	284	13588	2.07239	0.975237	0.0487502	2.99189
Annotation Cluster 12	Enrichment Score: 3.0939213783305015
Category	Term	Count	%	PValue	Genes	List Total	Pop Hits	Pop Total	Fold Enrichment	Bonferroni	Benjamini	FDR
UP_SEQ_FEATURE	domain:Kinesin-motor	9	1.22449	4.58382e-05	KIF22, KIF1B, KIF11, KIF20B, CENPE, KIF26A, KIF26B, KIF20A, KIF2A	623	35	16021	6.61266	0.0812642	0.0209663	0.0780593
INTERPRO	IPR019821:Kinesin, motor region, conserved site	9	1.22449	0.000104965	KIF23, KIF22, KIF1B, KIF11, CENPE, KIF26A, KIF26B, KIF20A, KIF2A	638	42	17763	5.96608	0.104174	0.0181678	0.166703
INTERPRO	IPR001752:Kinesin, motor region	9	1.22449	0.000147975	KIF23, KIF22, KIF1B, KIF11, CENPE, KIF26A, KIF26B, KIF20A, KIF2A	638	44	17763	5.69489	0.143662	0.021912	0.234935
SMART	SM00129:KISc	9	1.22449	0.00120884	KIF23, KIF22, KIF1B, KIF11, CENPE, KIF26A, KIF26B, KIF20A, KIF2A	451	44	9131	4.14125	0.268069	0.268069	1.56673
GOTERM_MF_FAT	GO:0003777~microtubule motor activity	10	1.36054	0.00215428	KIF23, KIF22, KIF1B, KIF11, KIF20B, CENPE, KIF26A, KIF26B, KIF20A, KIF2A	523	73	13288	3.48045	0.713114	0.0551771	3.1199
SP_PIR_KEYWORDS	motor protein	12	1.63265	0.00590854	KIF23, KIF22, KIF1B, KIF11, MYH3, KIF20B, CENPE, KIF26A, KIF26B, KIF20A, DNM2, KIF2A	661	123	17854	2.63518	0.885022	0.0583143	7.8318
GOTERM_MF_FAT	GO:0003774~motor activity	12	1.63265	0.020088	KIF23, KIF22, KIF1B, KIF11, MYH3, KIF20B, CENPE, KIF26A, KIF26B, KIF20A, DNM2, KIF2A	523	138	13288	2.20933	0.999992	0.292183	25.788
Annotation Cluster 13	Enrichment Score: 3.0508692189685838
Category	Term	Count	%	PValue	Genes	List Total	Pop Hits	Pop Total	Fold Enrichment	Bonferroni	Benjamini	FDR
SP_PIR_KEYWORDS	atp-binding	75	10.2041	9.45529e-05	KIF23, KIF22, XRCC3, ABCF2, AURKA, SETX, MCM9, DDX17, CSNK2A1, SLK, DHX38, B230120H23RIK, DDX25, FERT2, TLK1, PRKACB, TOP2B, INSR, AKT3, AKT2, KIF2A, KIF11, LIMK1, TRPM7, PIK3C2A, MYH3, MCM3, KIF1B, BAZ1B, DHX29, MAPK6, ASCC3, RRM1, PDGFRA, PDGFRB, NRK, K	661	1287	17854	1.57404	0.0339246	0.00191558	0.130046
SP_PIR_KEYWORDS	nucleotide-binding	89	12.1088	0.000187254	KIF23, KIF22, XRCC3, ABCF2, AURKA, SETX, MCM9, DDX17, CSNK2A1, SLK, DHX38, B230120H23RIK, DDX25, RAB23, RAB6B, FERT2, TLK1, PRKACB, RAPGEF3, TOP2B, INSR, AKT3, TUBB3, AKT2, KIF2A, KIF11, EIF2S3Y, LIMK1, TUBA-RS1, PIK3C2A, SRP54A, TRPM7, MYH3, MCM3, KIF1B,	661	1631	17854	1.47391	0.0660705	0.00324967	0.257394
GOTERM_MF_FAT	GO:0032559~adenyl ribonucleotide binding	83	11.2925	0.000498742	KIF23, KIF22, XRCC3, ABCF2, F13A1, AURKA, SETX, MCM9, DDX17, CSNK2A1, SLK, DHX38, B230120H23RIK, DDX25, FERT2, TLK1, PRKACB, RAPGEF3, TOP2B, INSR, AKT3, AKT2, KIF2A, KIF11, LIMK1, PIK3C2A, TRPM7, MYH3, MCM3, KIF1B, BAZ1B, DHX29, MAPK6, ASCC3, RRM1, PDGFRA	523	1460	13288	1.44439	0.250871	0.0259168	0.730514
GOTERM_MF_FAT	GO:0005524~ATP binding	82	11.1565	0.000553036	KIF23, KIF22, XRCC3, ABCF2, F13A1, AURKA, SETX, MCM9, DDX17, CSNK2A1, SLK, DHX38, B230120H23RIK, DDX25, FERT2, TLK1, PRKACB, TOP2B, INSR, AKT3, AKT2, KIF2A, KIF11, LIMK1, PIK3C2A, TRPM7, MYH3, MCM3, KIF1B, BAZ1B, DHX29, MAPK6, ASCC3, RRM1, PDGFRA, PDGFRB,	523	1443	13288	1.44379	0.274066	0.0243371	0.809738
GOTERM_MF_FAT	GO:0000166~nucleotide binding	115	15.6463	0.000599115	XRCC3, F13A1, RBM5, SYNCRIP, AURKA, SART3, SETX, DDX17, CSNK2A1, DHX38, DDX25, B230120H23RIK, RAB23, TLK1, RAPGEF3, PRKACB, INSR, RBM12, SRP54A, MYH3, HNRNPR, MAPK6, DHX29, BAZ1B, ASCC3, TIAL1, PDGFRA, PDGFRB, KIF26A, SMARCA2, KIF26B, NEK1, HDGF, IGF2BP1,	523	2183	13288	1.33845	0.293189	0.0244805	0.876928
GOTERM_MF_FAT	GO:0032553~ribonucleotide binding	96	13.0612	0.00128185	KIF23, KIF22, XRCC3, ABCF2, F13A1, AURKA, SETX, MCM9, DDX17, CSNK2A1, SLK, DHX38, B230120H23RIK, DDX25, RAB23, RAB6B, FERT2, TLK1, PRKACB, RAPGEF3, TOP2B, INSR, AKT3, TUBB3, AKT2, KIF2A, KIF11, EIF2S3Y, LIMK1, TUBA-RS1, PIK3C2A, TRPM7, SRP54A, MYH3, MCM3,	523	1796	13288	1.35807	0.524158	0.0404198	1.86752
GOTERM_MF_FAT	GO:0032555~purine ribonucleotide binding	96	13.0612	0.00128185	KIF23, KIF22, XRCC3, ABCF2, F13A1, AURKA, SETX, MCM9, DDX17, CSNK2A1, SLK, DHX38, B230120H23RIK, DDX25, RAB23, RAB6B, FERT2, TLK1, PRKACB, RAPGEF3, TOP2B, INSR, AKT3, TUBB3, AKT2, KIF2A, KIF11, EIF2S3Y, LIMK1, TUBA-RS1, PIK3C2A, TRPM7, SRP54A, MYH3, MCM3,	523	1796	13288	1.35807	0.524158	0.0404198	1.86752
GOTERM_MF_FAT	GO:0030554~adenyl nucleotide binding	83	11.2925	0.00215412	KIF23, KIF22, XRCC3, ABCF2, F13A1, AURKA, SETX, MCM9, DDX17, CSNK2A1, SLK, DHX38, B230120H23RIK, DDX25, FERT2, TLK1, PRKACB, RAPGEF3, TOP2B, INSR, AKT3, AKT2, KIF2A, KIF11, LIMK1, PIK3C2A, TRPM7, MYH3, MCM3, KIF1B, BAZ1B, DHX29, MAPK6, ASCC3, RRM1, PDGFRA	523	1535	13288	1.37381	0.713088	0.0577232	3.11967
GOTERM_MF_FAT	GO:0001882~nucleoside binding	84	11.4286	0.00218489	KIF23, KIF22, XRCC3, ABCF2, F13A1, AURKA, SETX, MCM9, DDX17, CSNK2A1, SLK, DHX38, B230120H23RIK, DDX25, FERT2, TLK1, PRKACB, RAPGEF3, TOP2B, INSR, AKT3, AKT2, KIF2A, KIF11, LIMK1, PIK3C2A, TRPM7, MYH3, MCM3, KIF1B, BAZ1B, DHX29, MAPK6, ASCC3, RRM1, PDGFRA	523	1558	13288	1.36984	0.718165	0.0535739	3.16357
GOTERM_MF_FAT	GO:0001883~purine nucleoside binding	83	11.2925	0.00279005	KIF23, KIF22, XRCC3, ABCF2, F13A1, AURKA, SETX, MCM9, DDX17, CSNK2A1, SLK, DHX38, B230120H23RIK, DDX25, FERT2, TLK1, PRKACB, RAPGEF3, TOP2B, INSR, AKT3, AKT2, KIF2A, KIF11, LIMK1, PIK3C2A, TRPM7, MYH3, MCM3, KIF1B, BAZ1B, DHX29, MAPK6, ASCC3, RRM1, PDGFRA	523	1548	13288	1.36228	0.801645	0.0626588	4.02317
GOTERM_MF_FAT	GO:0017076~purine nucleotide binding	96	13.0612	0.00436721	KIF23, KIF22, XRCC3, ABCF2, F13A1, AURKA, SETX, MCM9, DDX17, CSNK2A1, SLK, DHX38, B230120H23RIK, DDX25, RAB23, RAB6B, FERT2, TLK1, PRKACB, RAPGEF3, TOP2B, INSR, AKT3, TUBB3, AKT2, KIF2A, KIF11, EIF2S3Y, LIMK1, TUBA-RS1, PIK3C2A, TRPM7, SRP54A, MYH3, MCM3,	523	1871	13288	1.30363	0.920671	0.0895875	6.23012
Annotation Cluster 14	Enrichment Score: 3.030059679999984
Category	Term	Count	%	PValue	Genes	List Total	Pop Hits	Pop Total	Fold Enrichment	Bonferroni	Benjamini	FDR
GOTERM_BP_FAT	GO:0031327~negative regulation of cellular biosynthetic process	33	4.4898	0.000354619	EID1, BCLAF1, PRRX1, ZEB2, CBX5, EDNRA, HOXC8, EIF4EBP2, POU3F3, NR2F2, TCF4, HBA-X, TWIST2, MYST3, NR2F1, TBL1XR1, DNMT3A, KLF12, ZHX3, LEF1, CENPF, IRF2BP2, ANKHD1, BRCA1, FOXP2, CDKN1C, SHOX2, PA2G4, HOXD8, BPTF, BCL6B, CUX2, ZFHX3	531	430	13588	1.96384	0.526195	0.0230722	0.611611
GOTERM_BP_FAT	GO:0009890~negative regulation of biosynthetic process	33	4.4898	0.000422637	EID1, BCLAF1, PRRX1, ZEB2, CBX5, EDNRA, HOXC8, EIF4EBP2, POU3F3, NR2F2, TCF4, HBA-X, TWIST2, MYST3, NR2F1, TBL1XR1, DNMT3A, KLF12, ZHX3, LEF1, CENPF, IRF2BP2, ANKHD1, BRCA1, FOXP2, CDKN1C, SHOX2, PA2G4, HOXD8, BPTF, BCL6B, CUX2, ZFHX3	531	434	13588	1.94574	0.589452	0.0244262	0.728519
GOTERM_BP_FAT	GO:0016481~negative regulation of transcription	29	3.94558	0.000692119	EID1, BCLAF1, PRRX1, ZEB2, CBX5, HOXC8, POU3F3, NR2F2, TCF4, HBA-X, TWIST2, MYST3, NR2F1, TBL1XR1, DNMT3A, KLF12, ZHX3, LEF1, CENPF, IRF2BP2, FOXP2, CDKN1C, SHOX2, PA2G4, HOXD8, BPTF, BCL6B, CUX2, ZFHX3	531	372	13588	1.99488	0.767324	0.027651	1.19042
GOTERM_BP_FAT	GO:0010629~negative regulation of gene expression	31	4.21769	0.000720171	EID1, BCLAF1, PRRX1, ZEB2, CBX5, HOXC8, DGCR8, POU3F3, NR2F2, TCF4, HBA-X, TWIST2, MYST3, NR2F1, TBL1XR1, DNMT3A, KLF12, SKP2, ZHX3, LEF1, CENPF, IRF2BP2, FOXP2, CDKN1C, SHOX2, PA2G4, HOXD8, BPTF, BCL6B, CUX2, ZFHX3	531	410	13588	1.93481	0.780681	0.0282211	1.23839
GOTERM_BP_FAT	GO:0045934~negative regulation of nucleobase, nucleoside, nucleotide and nucleic acid metabolic process	30	4.08163	0.000892299	EID1, BCLAF1, PRRX1, ZEB2, CBX5, EDNRA, HOXC8, POU3F3, NR2F2, TCF4, HBA-X, TWIST2, MYST3, NR2F1, TBL1XR1, DNMT3A, KLF12, ZHX3, LEF1, CENPF, IRF2BP2, FOXP2, CDKN1C, SHOX2, PA2G4, HOXD8, BPTF, BCL6B, CUX2, ZFHX3	531	397	13588	1.93371	0.847413	0.0330145	1.53223
GOTERM_BP_FAT	GO:0010558~negative regulation of macromolecule biosynthetic process	31	4.21769	0.000991177	EID1, BCLAF1, PRRX1, ZEB2, CBX5, HOXC8, EIF4EBP2, POU3F3, NR2F2, TCF4, HBA-X, TWIST2, MYST3, NR2F1, TBL1XR1, DNMT3A, KLF12, ZHX3, LEF1, CENPF, IRF2BP2, ANKHD1, FOXP2, CDKN1C, SHOX2, PA2G4, HOXD8, BPTF, BCL6B, CUX2, ZFHX3	531	418	13588	1.89778	0.876121	0.0353672	1.70065
GOTERM_BP_FAT	GO:0045892~negative regulation of transcription, DNA-dependent	25	3.40136	0.00101987	EID1, PRRX1, CBX5, HOXC8, POU3F3, NR2F2, TCF4, HBA-X, TWIST2, NR2F1, DNMT3A, TBL1XR1, KLF12, ZHX3, LEF1, IRF2BP2, FOXP2, CDKN1C, SHOX2, PA2G4, HOXD8, BPTF, BCL6B, CUX2, ZFHX3	531	308	13588	2.07707	0.883393	0.0357674	1.74947
GOTERM_BP_FAT	GO:0051172~negative regulation of nitrogen compound metabolic process	30	4.08163	0.00104571	EID1, BCLAF1, PRRX1, ZEB2, CBX5, EDNRA, HOXC8, POU3F3, NR2F2, TCF4, HBA-X, TWIST2, MYST3, NR2F1, TBL1XR1, DNMT3A, KLF12, ZHX3, LEF1, CENPF, IRF2BP2, FOXP2, CDKN1C, SHOX2, PA2G4, HOXD8, BPTF, BCL6B, CUX2, ZFHX3	531	401	13588	1.91442	0.889574	0.0360573	1.79341
GOTERM_BP_FAT	GO:0051253~negative regulation of RNA metabolic process	25	3.40136	0.00110311	EID1, PRRX1, CBX5, HOXC8, POU3F3, NR2F2, TCF4, HBA-X, TWIST2, NR2F1, DNMT3A, TBL1XR1, KLF12, ZHX3, LEF1, IRF2BP2, FOXP2, CDKN1C, SHOX2, PA2G4, HOXD8, BPTF, BCL6B, CUX2, ZFHX3	531	310	13588	2.06367	0.902162	0.0356678	1.89099
GOTERM_BP_FAT	GO:0010605~negative regulation of macromolecule metabolic process	35	4.7619	0.00144213	EID1, BCLAF1, PRRX1, ZEB2, CBX5, BAK1, HOXC8, EIF4EBP2, DGCR8, RAB23, POU3F3, NR2F2, TCF4, HBA-X, TWIST2, MYST3, NR2F1, TBL1XR1, DNMT3A, KLF12, SKP2, ZHX3, LEF1, CENPF, IRF2BP2, ANKHD1, FOXP2, CDKN1C, SHOX2, PA2G4, HOXD8, BPTF, BCL6B, CUX2, ZFHX3	531	506	13588	1.77002	0.952132	0.0424896	2.46533
GOTERM_BP_FAT	GO:0000122~negative regulation of transcription from RNA polymerase II promoter	19	2.58503	0.00416636	EID1, DNMT3A, KLF12, PRRX1, LEF1, IRF2BP2, FOXP2, CDKN1C, SHOX2, HOXC8, HOXD8, BPTF, BCL6B, POU3F3, TCF4, NR2F2, HBA-X, ZFHX3, NR2F1	531	231	13588	2.10476	0.999848	0.0940708	6.96697
Annotation Cluster 15	Enrichment Score: 3.0053732497262406
Category	Term	Count	%	PValue	Genes	List Total	Pop Hits	Pop Total	Fold Enrichment	Bonferroni	Benjamini	FDR
GOTERM_BP_FAT	GO:0000904~cell morphogenesis involved in differentiation	23	3.12925	2.84274e-05	ENAH, NRP1, NDN, UCHL1, PPP3R1, LEF1, PROX1, WDR92, CTNNA2, SEMA5A, ATP7A, EPHA4, DAB2, PTK2, BCL11B, BCL2, SEMA3A, NGFR, SLITRK6, TOP2B, NEFL, GAP43, APC	531	212	13588	2.77621	0.0581121	0.00459472	0.0491592
GOTERM_BP_FAT	GO:0048812~neuron projection morphogenesis	18	2.44898	0.000526295	ENAH, NRP1, NDN, UCHL1, CTNNA2, SEMA5A, ATP7A, EPHA4, PTK2, BCL11B, BCL2, NGFR, SEMA3A, SLITRK6, TOP2B, NEFL, GAP43, APC	531	176	13588	2.6171	0.670002	0.0273362	0.906433
GOTERM_BP_FAT	GO:0007409~axonogenesis	17	2.31293	0.00063776	ENAH, NRP1, NDN, UCHL1, CTNNA2, SEMA5A, EPHA4, PTK2, BCL11B, BCL2, NGFR, SEMA3A, SLITRK6, TOP2B, NEFL, GAP43, APC	531	163	13588	2.66884	0.739082	0.0260001	1.09741
GOTERM_BP_FAT	GO:0048667~cell morphogenesis involved in neuron differentiation	18	2.44898	0.000771291	ENAH, NRP1, NDN, UCHL1, CTNNA2, SEMA5A, ATP7A, EPHA4, PTK2, BCL11B, BCL2, NGFR, SEMA3A, SLITRK6, TOP2B, NEFL, GAP43, APC	531	182	13588	2.53083	0.803082	0.0296437	1.32574
GOTERM_BP_FAT	GO:0031175~neuron projection development	20	2.72109	0.000904423	ENAH, NRP1, NDN, UCHL1, CTNNA2, SEMA5A, ATP7A, EPHA4, PPP1R9A, PTK2, BCL11B, BCL2, MTAP1B, NGFR, SEMA3A, SLITRK6, TOP2B, NEFL, GAP43, APC	531	218	13588	2.34766	0.851263	0.0328785	1.55289
GOTERM_BP_FAT	GO:0032990~cell part morphogenesis	19	2.58503	0.00164477	ENAH, NRP1, NDN, UCHL1, CTNNA2, SEMA5A, ATP7A, BAK1, EPHA4, PTK2, BCL11B, BCL2, NGFR, SEMA3A, SLITRK6, TOP2B, NEFL, GAP43, APC	531	212	13588	2.29339	0.968781	0.0470084	2.80713
GOTERM_BP_FAT	GO:0048858~cell projection morphogenesis	18	2.44898	0.00240295	ENAH, NRP1, NDN, UCHL1, CTNNA2, SEMA5A, ATP7A, EPHA4, PTK2, BCL11B, BCL2, NGFR, SEMA3A, SLITRK6, TOP2B, NEFL, GAP43, APC	531	202	13588	2.28025	0.993697	0.0613699	4.07596
GOTERM_BP_FAT	GO:0048666~neuron development	23	3.12925	0.002489	ENAH, TUG1, NRP1, NDN, UCHL1, CTNNA2, CDKN1C, HOXD9, SEMA5A, ATP7A, EPHA4, PPP1R9A, PTK2, BCL11B, BCL2, MTAP1B, SEMA3A, NGFR, SLITRK6, TOP2B, NEFL, GAP43, APC	531	292	13588	2.01561	0.994744	0.06274	4.21897
GOTERM_BP_FAT	GO:0030030~cell projection organization	22	2.9932	0.0136632	ENAH, NRP1, NDN, UCHL1, LPAR1, CTNNA2, SEMA5A, ATP7A, EPHA4, PPP1R9A, PTK2, CORO1A, BCL11B, BCL2, MTAP1B, SEMA3A, NGFR, SLITRK6, TOP2B, NEFL, GAP43, APC	531	319	13588	1.76479	1	0.216098	21.1765
Annotation Cluster 16	Enrichment Score: 2.936957647308898
Category	Term	Count	%	PValue	Genes	List Total	Pop Hits	Pop Total	Fold Enrichment	Bonferroni	Benjamini	FDR
PIR_SUPERFAMILY	PIRSF500045:hemoglobin, vertebrate type	5	0.680272	6.5883e-06	HBA-A1, LOC100044263, HBB-BH1, HBB-B2, HBA-X, HBB-Y	280	5	8136	29.0571	0.00215864	0.00215864	0.00892331
SP_PIR_KEYWORDS	oxygen carrier	5	0.680272	8.98327e-06	HBA-A1, LOC100044263, HBB-BH1, HBB-B2, HBA-X, HBB-Y	661	5	17854	27.0106	0.00327354	0.000327837	0.0123621
SP_PIR_KEYWORDS	blood	5	0.680272	2.61584e-05	HBA-A1, LOC100044263, HBB-BH1, HBB-B2, HBA-X, HBB-Y	661	6	17854	22.5088	0.00950252	0.000734188	0.0359935
GOTERM_CC_FAT	GO:0005833~hemoglobin complex	5	0.680272	7.11321e-05	HBA-A1, LOC100044263, HBB-BH1, HBB-B2, HBA-X, HBB-Y	410	8	12504	19.061	0.022645	0.00381028	0.0960365
PIR_SUPERFAMILY	PIRSF036518:globin	5	0.680272	8.4966e-05	HBA-A1, LOC100044263, HBB-BH1, HBB-B2, HBA-X, HBB-Y	280	8	8136	18.1607	0.0274852	0.0138384	0.115023
SP_PIR_KEYWORDS	erythrocyte	5	0.680272	0.000115022	HBA-A1, LOC100044263, HBB-BH1, HBB-B2, HBA-X, HBB-Y	661	8	17854	16.8816	0.0411161	0.00220731	0.158178
UP_SEQ_FEATURE	metal ion-binding site:Iron (heme distal ligand)	5	0.680272	0.000139029	HBA-A1, LOC100044263, HBB-BH1, HBB-B2, HBA-X, HBB-Y	623	8	16021	16.0724	0.226696	0.0316245	0.236581
INTERPRO	IPR000971:Globin, subset	5	0.680272	0.000442003	HBA-A1, LOC100044263, HBB-BH1, HBB-B2, HBA-X, HBB-Y	638	11	17763	12.6553	0.37081	0.0501776	0.700218
INTERPRO	IPR012292:Globin	5	0.680272	0.000442003	HBA-A1, LOC100044263, HBB-BH1, HBB-B2, HBA-X, HBB-Y	638	11	17763	12.6553	0.37081	0.0501776	0.700218
SP_PIR_KEYWORDS	oxygen transport	5	0.680272	0.000496088	HBA-A1, LOC100044263, HBB-BH1, HBB-B2, HBA-X, HBB-Y	661	11	17854	12.2775	0.165662	0.00784372	0.680563
UP_SEQ_FEATURE	metal ion-binding site:Iron (heme proximal ligand)	5	0.680272	0.000596953	HBA-A1, LOC100044263, HBB-BH1, HBB-B2, HBA-X, HBB-Y	623	11	16021	11.689	0.66849	0.0954995	1.01209
GOTERM_BP_FAT	GO:0015671~oxygen transport	5	0.680272	0.000606696	HBA-A1, LOC100044263, HBB-BH1, HBB-B2, HBA-X, HBB-Y	531	11	13588	11.6316	0.721431	0.026827	1.04422
GOTERM_MF_FAT	GO:0005344~oxygen transporter activity	5	0.680272	0.000623138	HBA-A1, LOC100044263, HBB-BH1, HBB-B2, HBA-X, HBB-Y	523	11	13288	11.5488	0.302958	0.0237735	0.911941
GOTERM_BP_FAT	GO:0015669~gas transport	5	0.680272	0.0012351	HBA-A1, LOC100044263, HBB-BH1, HBB-B2, HBA-X, HBB-Y	531	13	13588	9.8421	0.925929	0.0386678	2.11497
GOTERM_MF_FAT	GO:0019825~oxygen binding	5	0.680272	0.0017205	HBA-A1, LOC100044263, HBB-BH1, HBB-B2, HBA-X, HBB-Y	523	14	13288	9.07402	0.631025	0.051122	2.49907
SP_PIR_KEYWORDS	chromoprotein	5	0.680272	0.0592445	HBA-A1, LOC100044263, HBB-BH1, HBB-B2, HBA-X, HBB-Y	661	40	17854	3.37632	1	0.32367	56.8496
SP_PIR_KEYWORDS	metalloprotein	5	0.680272	0.152141	HBA-A1, LOC100044263, HBB-BH1, HBB-B2, HBA-X, HBB-Y	661	56	17854	2.41166	1	0.547348	89.6823
SP_PIR_KEYWORDS	heme	6	0.816327	0.606836	HBA-A1, LOC100044263, HBB-BH1, DGCR8, HBB-B2, HBA-X, HBB-Y	661	142	17854	1.14129	1	0.933081	99.9997
GOTERM_MF_FAT	GO:0020037~heme binding	6	0.816327	0.672682	HBA-A1, LOC100044263, HBB-BH1, HERC2, HBB-B2, HBA-X, HBB-Y	523	144	13288	1.05864	1	0.998123	100
GOTERM_MF_FAT	GO:0046906~tetrapyrrole binding	6	0.816327	0.712515	HBA-A1, LOC100044263, HBB-BH1, HERC2, HBB-B2, HBA-X, HBB-Y	523	151	13288	1.00956	1	0.9985	100
Annotation Cluster 17	Enrichment Score: 2.7720486484172335
Category	Term	Count	%	PValue	Genes	List Total	Pop Hits	Pop Total	Fold Enrichment	Bonferroni	Benjamini	FDR
GOTERM_BP_FAT	GO:0000278~mitotic cell cycle	24	3.26531	8.52528e-05	KIF11, NEK1, USP9X, SKP2, CENPF, CDC23, AURKA, CENPE, NDC80, HMGA2, CDC25C, SMC2, CD2AP, SMC4, CCND2, BCL2, KIF20B, CDCA2, CLASP2, CAMK2A, TUBB3, ASPM, APC, ERCC6L	531	244	13588	2.517	0.164354	0.0105062	0.147358
GOTERM_BP_FAT	GO:0000087~M phase of mitotic cell cycle	19	2.58503	0.000591365	KIF11, NEK1, USP9X, CENPF, CDC23, CENPE, NDC80, HMGA2, CDC25C, CD2AP, SMC2, SMC4, CDCA2, KIF20B, CLASP2, TUBB3, ASPM, APC, ERCC6L	531	194	13588	2.50618	0.712285	0.0267188	1.01796
SP_PIR_KEYWORDS	mitosis	17	2.31293	0.00101437	KIF11, NEK1, USP9X, CDC23, CASC5, CENPE, NDC80, HMGA2, CDC25C, CD2AP, SMC2, SMC4, CDCA2, KIF20B, CLASP2, ASPM, ERCC6L	661	179	17854	2.56525	0.309565	0.0147081	1.38699
GOTERM_BP_FAT	GO:0007067~mitosis	18	2.44898	0.00124475	KIF11, NEK1, USP9X, CDC23, CENPE, NDC80, HMGA2, CDC25C, CD2AP, SMC2, SMC4, CDCA2, KIF20B, CLASP2, TUBB3, ASPM, APC, ERCC6L	531	190	13588	2.42426	0.927421	0.038394	2.13133
GOTERM_BP_FAT	GO:0000280~nuclear division	18	2.44898	0.00124475	KIF11, NEK1, USP9X, CDC23, CENPE, NDC80, HMGA2, CDC25C, CD2AP, SMC2, SMC4, CDCA2, KIF20B, CLASP2, TUBB3, ASPM, APC, ERCC6L	531	190	13588	2.42426	0.927421	0.038394	2.13133
GOTERM_BP_FAT	GO:0048285~organelle fission	18	2.44898	0.00184214	KIF11, NEK1, USP9X, CDC23, CENPE, NDC80, HMGA2, CDC25C, CD2AP, SMC2, SMC4, CDCA2, KIF20B, CLASP2, TUBB3, ASPM, APC, ERCC6L	531	197	13588	2.33812	0.979414	0.0498104	3.13895
GOTERM_BP_FAT	GO:0000279~M phase	22	2.9932	0.00368875	KIF11, NEK1, USP9X, TPX2, CENPF, CDC23, CENPE, NDC80, HMGA2, CDC25C, SMC2, CD2AP, SUV39H2, SMC4, CDCA2, KIF20B, CLASP2, TUBB3, ASPM, APC, ERCC6L, TRIP13	531	283	13588	1.98929	0.999583	0.0874964	6.19217
GOTERM_BP_FAT	GO:0051301~cell division	20	2.72109	0.0142596	KIF11, NEK1, USP9X, CDC23, CENPE, NDC80, HMGA2, CDC25C, CD2AP, SMC2, SMC4, CCND2, TIAL1, CDCA2, KIF20B, POU3F3, CLASP2, ASPM, APC, ERCC6L	531	281	13588	1.82131	1	0.219582	21.9969
SP_PIR_KEYWORDS	cell division	18	2.44898	0.0146664	KIF11, NEK1, USP9X, CDC23, CASC5, CENPE, NDC80, HMGA2, CDC25C, CD2AP, SMC2, SMC4, CCND2, CDCA2, KIF20B, CLASP2, ASPM, ERCC6L	661	256	17854	1.89918	0.995451	0.112939	18.3996
Annotation Cluster 18	Enrichment Score: 2.4585488609715496
Category	Term	Count	%	PValue	Genes	List Total	Pop Hits	Pop Total	Fold Enrichment	Bonferroni	Benjamini	FDR
GOTERM_CC_FAT	GO:0031981~nuclear lumen	48	6.53061	0.00061575	2900092E17RIK, NDN, LIN9, WBP11, NFYA, SART3, TCF7L2, ARNT, PNN, CBX5, SETX, INTS8, TCERG1, INTS5, HOXA10, ANP32A, HOXA9, BRD4, TGS1, TOP2B, TCF4, TWIST2, PITX2, MYST3, TAF2, TAF1, DNMT3A, SMG6, SRP54A, NOL9, CREBBP, SMAD5, FMR1, TEAD1, CENPF, LEF1, MED13	410	883	12504	1.65785	0.179903	0.0196379	0.828509
GOTERM_CC_FAT	GO:0070013~intracellular organelle lumen	54	7.34694	0.00483976	2900092E17RIK, SART3, PNN, CBX5, SETX, INTS8, ALAS2, INTS5, P4HA3, ANP32A, BRD4, TOP2B, HADH, TGS1, TWIST2, PITX2, MYST3, MINPP1, NOL9, SRP54A, FMR1, LEF1, MED13, PA2G4, ZMIZ1, ABAT, THOC1, NDN, LIN9, WBP11, NFYA, TCF7L2, ARNT, TCERG1, HOXA10, HOXA9, TCF4	410	1133	12504	1.45355	0.790323	0.0877976	6.34292
GOTERM_CC_FAT	GO:0043233~organelle lumen	54	7.34694	0.00513183	2900092E17RIK, SART3, PNN, CBX5, SETX, INTS8, ALAS2, INTS5, P4HA3, ANP32A, BRD4, TOP2B, HADH, TGS1, TWIST2, PITX2, MYST3, MINPP1, NOL9, SRP54A, FMR1, LEF1, MED13, PA2G4, ZMIZ1, ABAT, THOC1, NDN, LIN9, WBP11, NFYA, TCF7L2, ARNT, TCERG1, HOXA10, HOXA9, TCF4	410	1136	12504	1.44971	0.809233	0.0835016	6.71351
GOTERM_CC_FAT	GO:0031974~membrane-enclosed lumen	54	7.34694	0.00957863	2900092E17RIK, SART3, PNN, CBX5, SETX, INTS8, ALAS2, INTS5, P4HA3, ANP32A, BRD4, TOP2B, HADH, TGS1, TWIST2, PITX2, MYST3, MINPP1, NOL9, SRP54A, FMR1, LEF1, MED13, PA2G4, ZMIZ1, ABAT, THOC1, NDN, LIN9, WBP11, NFYA, TCF7L2, ARNT, TCERG1, HOXA10, HOXA9, TCF4	410	1174	12504	1.40278	0.954914	0.126063	12.1908
Annotation Cluster 19	Enrichment Score: 2.2580423907553864
Category	Term	Count	%	PValue	Genes	List Total	Pop Hits	Pop Total	Fold Enrichment	Bonferroni	Benjamini	FDR
GOTERM_BP_FAT	GO:0030324~lung development	12	1.63265	0.00400887	ATP7A, FGF18, HMGB1, FGF7, TBX5, TBX4, PPP3R1, PDGFRA, FOXP2, PITX2, WDR92, NFIB	531	111	13588	2.76643	0.999788	0.0916563	6.71215
GOTERM_BP_FAT	GO:0030323~respiratory tube development	12	1.63265	0.00459466	ATP7A, FGF18, HMGB1, FGF7, TBX5, TBX4, PPP3R1, PDGFRA, FOXP2, PITX2, WDR92, NFIB	531	113	13588	2.71746	0.999939	0.099033	7.65664
GOTERM_BP_FAT	GO:0060541~respiratory system development	12	1.63265	0.00913265	ATP7A, FGF18, HMGB1, FGF7, TBX5, TBX4, PPP3R1, PDGFRA, FOXP2, PITX2, WDR92, NFIB	531	124	13588	2.4764	1	0.171045	14.6741
Annotation Cluster 20	Enrichment Score: 2.2106528728752237
Category	Term	Count	%	PValue	Genes	List Total	Pop Hits	Pop Total	Fold Enrichment	Bonferroni	Benjamini	FDR
INTERPRO	IPR004087:K Homology	7	0.952381	0.00247042	HDLBP, PCBP3, FMR1, IGF2BP1, IGF2BP3, ANKHD1, QK	638	39	17763	4.99723	0.925145	0.194278	3.85509
INTERPRO	IPR004088:K Homology, type 1	6	0.816327	0.00457666	HDLBP, PCBP3, FMR1, IGF2BP1, IGF2BP3, ANKHD1	638	31	17763	5.38871	0.991831	0.223546	7.03145
INTERPRO	IPR018111:K Homology, type 1, subgroup	6	0.816327	0.00602799	HDLBP, PCBP3, FMR1, IGF2BP1, IGF2BP3, ANKHD1	638	33	17763	5.06213	0.998229	0.250254	9.16263
UP_SEQ_FEATURE	domain:KH 1	5	0.680272	0.0066372	HDLBP, PCBP3, FMR1, IGF2BP1, IGF2BP3	623	20	16021	6.42897	0.999996	0.459713	10.7247
UP_SEQ_FEATURE	domain:KH 2	5	0.680272	0.0066372	HDLBP, PCBP3, FMR1, IGF2BP1, IGF2BP3	623	20	16021	6.42897	0.999996	0.459713	10.7247
UP_SEQ_FEATURE	domain:KH 3	4	0.544218	0.00985531	HDLBP, PCBP3, IGF2BP1, IGF2BP3	623	12	16021	8.57196	1	0.564997	15.5258
SMART	SM00322:KH	7	0.952381	0.0113318	HDLBP, PCBP3, FMR1, IGF2BP1, IGF2BP3, ANKHD1, QK	451	39	9131	3.63392	0.94715	0.52053	13.8245
Annotation Cluster 21	Enrichment Score: 2.1702961177095004
Category	Term	Count	%	PValue	Genes	List Total	Pop Hits	Pop Total	Fold Enrichment	Bonferroni	Benjamini	FDR
GOTERM_CC_FAT	GO:0000776~kinetochore	9	1.22449	0.000880721	ORC2L, CREBBP, CENPF, NDC80, CENPE, CLASP2, CBX5, APC, ERCC6L	410	62	12504	4.42707	0.24702	0.0200615	1.18307
GOTERM_CC_FAT	GO:0000777~condensed chromosome kinetochore	7	0.952381	0.00739716	ORC2L, CREBBP, CENPF, NDC80, CENPE, CLASP2, ERCC6L	410	53	12504	4.02798	0.908438	0.107603	9.54213
GOTERM_CC_FAT	GO:0000779~condensed chromosome, centromeric region	7	0.952381	0.0133382	ORC2L, CREBBP, CENPF, NDC80, CENPE, CLASP2, ERCC6L	410	60	12504	3.55805	0.986751	0.143089	16.5876
GOTERM_CC_FAT	GO:0000793~condensed chromosome	9	1.22449	0.0239781	ORC2L, BAZ1B, CREBBP, CENPF, NDC80, CENPE, CLASP2, BRCA1, ERCC6L	410	107	12504	2.56522	0.999596	0.210866	27.9509
Annotation Cluster 22	Enrichment Score: 2.1691313732533724
Category	Term	Count	%	PValue	Genes	List Total	Pop Hits	Pop Total	Fold Enrichment	Bonferroni	Benjamini	FDR
GOTERM_BP_FAT	GO:0051270~regulation of cell motion	12	1.63265	0.00301609	HMGB1, LAMA4, CORO1A, NRP1, CDKN1B, BCL2, TBX5, TEK, AMOT, SEMA3A, PITX2, APC	531	107	13588	2.86985	0.998273	0.0737808	5.09063
GOTERM_BP_FAT	GO:0030334~regulation of cell migration	10	1.36054	0.00960758	HMGB1, LAMA4, CORO1A, BCL2, TBX5, TEK, AMOT, SEMA3A, PITX2, APC	531	92	13588	2.78146	1	0.174533	15.3787
GOTERM_BP_FAT	GO:0040012~regulation of locomotion	11	1.4966	0.0107287	HMGB1, LAMA4, CORO1A, BCL2, TBX5, SNCA, TEK, AMOT, SEMA3A, PITX2, APC	531	110	13588	2.55895	1	0.186587	17.0204
Annotation Cluster 23	Enrichment Score: 2.115330287995073
Category	Term	Count	%	PValue	Genes	List Total	Pop Hits	Pop Total	Fold Enrichment	Bonferroni	Benjamini	FDR
INTERPRO	IPR014021:Helicase, superfamily 1 and 2, ATP-binding	11	1.4966	0.00290297	ATRX, DDX17, CHD8, DHX29, DHX38, ASCC3, DDX25, DDX3Y, CHD6, SMARCA2, ERCC6L	638	99	17763	3.09352	0.952486	0.208927	4.5156
INTERPRO	IPR001650:DNA/RNA helicase, C-terminal	11	1.4966	0.00312468	ATRX, DDX17, CHD8, DHX29, DHX38, ASCC3, DDX25, DDX3Y, CHD6, SMARCA2, ERCC6L	638	100	17763	3.06259	0.962364	0.208853	4.85249
INTERPRO	IPR014001:DEAD-like helicase, N-terminal	11	1.4966	0.00387169	ATRX, DDX17, CHD8, DHX29, DHX38, ASCC3, DDX25, DDX3Y, CHD6, SMARCA2, ERCC6L	638	103	17763	2.97338	0.982844	0.212697	5.97942
SP_PIR_KEYWORDS	helicase	12	1.63265	0.00491164	ATRX, DDX17, CHD8, DHX29, DHX38, ASCC3, DDX25, DDX3Y, CHD6, SMARCA2, SETX, ERCC6L	661	120	17854	2.70106	0.834232	0.0514852	6.55162
GOTERM_MF_FAT	GO:0004386~helicase activity	12	1.63265	0.0126874	ATRX, DDX17, CHD8, DHX29, DHX38, ASCC3, DDX25, DDX3Y, CHD6, SMARCA2, SETX, ERCC6L	523	129	13288	2.36347	0.999384	0.212178	17.1105
SMART	SM00490:HELICc	11	1.4966	0.0236356	ATRX, DDX17, CHD8, DHX29, DHX38, ASCC3, DDX25, DDX3Y, CHD6, SMARCA2, ERCC6L	451	99	9131	2.24957	0.997911	0.64247	26.822
SMART	SM00487:DEXDc	11	1.4966	0.0301282	ATRX, DDX17, CHD8, DHX29, DHX38, ASCC3, DDX25, DDX3Y, CHD6, SMARCA2, ERCC6L	451	103	9131	2.16221	0.999626	0.676162	32.9265
Annotation Cluster 24	Enrichment Score: 2.0520441699994776
Category	Term	Count	%	PValue	Genes	List Total	Pop Hits	Pop Total	Fold Enrichment	Bonferroni	Benjamini	FDR
GOTERM_BP_FAT	GO:0048863~stem cell differentiation	6	0.816327	0.00649634	ZFP358, CREBBP, CENPF, TCF7L2, APC, MYST3	531	31	13588	4.9528	0.999999	0.130694	10.6611
GOTERM_BP_FAT	GO:0019827~stem cell maintenance	5	0.680272	0.00956702	ZFP358, CREBBP, TCF7L2, APC, MYST3	531	22	13588	5.81578	1	0.175362	15.3188
GOTERM_BP_FAT	GO:0048864~stem cell development	5	0.680272	0.0112311	ZFP358, CREBBP, TCF7L2, APC, MYST3	531	23	13588	5.56292	1	0.189821	17.7463
Annotation Cluster 25	Enrichment Score: 2.004998745976488
Category	Term	Count	%	PValue	Genes	List Total	Pop Hits	Pop Total	Fold Enrichment	Bonferroni	Benjamini	FDR
GOTERM_BP_FAT	GO:0010324~membrane invagination	16	2.17687	0.00687467	MRC1, SH3GL3, UBE3A, MRC2, SNCA, ABCA1, MEGF10, CORO1C, ZDHHC15, DAB2, SH3KBP1, FKBP15, EHD2, DNM2, HIP1, CLCN5	531	188	13588	2.17783	1	0.136488	11.2477
GOTERM_BP_FAT	GO:0006897~endocytosis	16	2.17687	0.00687467	MRC1, SH3GL3, UBE3A, MRC2, SNCA, ABCA1, MEGF10, CORO1C, ZDHHC15, DAB2, SH3KBP1, FKBP15, EHD2, DNM2, HIP1, CLCN5	531	188	13588	2.17783	1	0.136488	11.2477
GOTERM_BP_FAT	GO:0016044~membrane organization	19	2.58503	0.0204409	MRC1, SH3GL3, UBE3A, MRC2, SNCA, ABCA1, MEGF10, CORO1C, ZDHHC15, BAK1, DAB2, BCL2, SH3KBP1, FKBP15, SGCD, EHD2, CLCN5, DNM2, HIP1	531	272	13588	1.7875	1	0.284357	30.0387
Annotation Cluster 26	Enrichment Score: 1.99291595515892
Category	Term	Count	%	PValue	Genes	List Total	Pop Hits	Pop Total	Fold Enrichment	Bonferroni	Benjamini	FDR
INTERPRO	IPR003961:Fibronectin, type III	16	2.17687	0.00377358	FLRT2, FLRT1, PTPRD, IL6ST, ASTN1, EPHA3, NCAM1, IGF1R, EPHA4, NCAM2, FNDC5, COL14A1, CDON, TEK, LRRN1, INSR	638	191	17763	2.33229	0.980979	0.219357	5.83213
UP_SEQ_FEATURE	domain:Fibronectin type-III 1	12	1.63265	0.0074386	NCAM1, EPHA4, IGF1R, NCAM2, PTPRD, COL14A1, IL6ST, CDON, TEK, ASTN1, INSR, EPHA3	623	121	16021	2.55034	0.999999	0.481803	11.9438
INTERPRO	IPR008957:Fibronectin, type III-like fold	15	2.04082	0.00761256	FLRT1, PTPRD, IL6ST, F13A1, EPHA3, NCAM1, IGF1R, EPHA4, NCAM2, FNDC5, COL14A1, CDON, TEK, LRRN1, INSR	638	187	17763	2.23329	0.999667	0.274097	11.4372
SMART	SM00060:FN3	16	2.17687	0.0499529	FLRT2, FLRT1, PTPRD, IL6ST, ASTN1, EPHA3, NCAM1, IGF1R, EPHA4, NCAM2, FNDC5, COL14A1, CDON, TEK, LRRN1, INSR	451	191	9131	1.69601	0.999998	0.638318	48.7781
Annotation Cluster 27	Enrichment Score: 1.9529006779222888
Category	Term	Count	%	PValue	Genes	List Total	Pop Hits	Pop Total	Fold Enrichment	Bonferroni	Benjamini	FDR
GOTERM_BP_FAT	GO:0014031~mesenchymal cell development	7	0.952381	0.00945532	NRP2, EDNRA, BCL2, PPP3R1, LEF1, ZEB2, WDR92	531	47	13588	3.8112	1	0.175008	15.1534
GOTERM_BP_FAT	GO:0048762~mesenchymal cell differentiation	7	0.952381	0.0115375	NRP2, EDNRA, BCL2, PPP3R1, LEF1, ZEB2, WDR92	531	49	13588	3.65564	1	0.192958	18.1861
GOTERM_BP_FAT	GO:0060485~mesenchyme development	7	0.952381	0.0126914	NRP2, EDNRA, BCL2, PPP3R1, LEF1, ZEB2, WDR92	531	50	13588	3.58252	1	0.203843	19.8224
Annotation Cluster 28	Enrichment Score: 1.9209692296580116
Category	Term	Count	%	PValue	Genes	List Total	Pop Hits	Pop Total	Fold Enrichment	Bonferroni	Benjamini	FDR
INTERPRO	IPR018359:Bromodomain, conserved site	6	0.816327	0.00526707	TAF1, BAZ1B, BPTF, CREBBP, BRD4, SMARCA2	638	32	17763	5.22032	0.996052	0.231678	8.05105
SP_PIR_KEYWORDS	bromodomain	6	0.816327	0.00778079	TAF1, BAZ1B, BPTF, CREBBP, BRD4, SMARCA2	661	34	17854	4.76657	0.942219	0.0741626	10.1922
INTERPRO	IPR001487:Bromodomain	6	0.816327	0.012269	TAF1, BAZ1B, BPTF, CREBBP, BRD4, SMARCA2	638	39	17763	4.28334	0.999998	0.350302	17.8161
SMART	SM00297:BROMO	6	0.816327	0.0411833	TAF1, BAZ1B, BPTF, CREBBP, BRD4, SMARCA2	451	39	9131	3.11479	0.999981	0.700484	42.25
Annotation Cluster 29	Enrichment Score: 1.8869973254280843
Category	Term	Count	%	PValue	Genes	List Total	Pop Hits	Pop Total	Fold Enrichment	Bonferroni	Benjamini	FDR
INTERPRO	IPR001245:Tyrosine protein kinase	12	1.63265	0.00502404	EPHA4, IGF1R, PTK2, LIMK1, FLT4, B230120H23RIK, TEK, PDGFRA, PDGFRB, FERT2, INSR, EPHA3	638	124	17763	2.69436	0.9949	0.231967	7.69334
INTERPRO	IPR008266:Tyrosine protein kinase, active site	10	1.36054	0.0103574	EPHA4, IGF1R, PTK2, FLT4, TEK, PDGFRA, PDGFRB, FERT2, INSR, EPHA3	638	101	17763	2.7566	0.999982	0.313567	15.2513
SMART	SM00219:TyrKc	12	1.63265	0.0419473	EPHA4, IGF1R, PTK2, LIMK1, FLT4, B230120H23RIK, TEK, PDGFRA, PDGFRB, FERT2, INSR, EPHA3	451	124	9131	1.9593	0.999984	0.633987	42.8478
Annotation Cluster 30	Enrichment Score: 1.6734137107722789
Category	Term	Count	%	PValue	Genes	List Total	Pop Hits	Pop Total	Fold Enrichment	Bonferroni	Benjamini	FDR
GOTERM_BP_FAT	GO:0060537~muscle tissue development	12	1.63265	0.0173901	HOXD9, ACTC1, MEOX2, DNER, TBX5, UTRN, PDGFRB, NR2F2, PROX1, FOXP2, PITX2, GJC1	531	136	13588	2.25789	1	0.250717	26.1726
GOTERM_BP_FAT	GO:0007517~muscle organ development	14	1.90476	0.0204869	ACTC1, TBX5, ARID5B, UTRN, PROX1, FOXP2, GJC1, HOXD9, MEOX2, DNER, PDGFRB, NR2F2, ZFHX3, PITX2	531	176	13588	2.03552	1	0.283068	30.0955
GOTERM_BP_FAT	GO:0014706~striated muscle tissue development	11	1.4966	0.0267905	HOXD9, ACTC1, MEOX2, DNER, TBX5, UTRN, NR2F2, PROX1, FOXP2, PITX2, GJC1	531	127	13588	2.21641	1	0.329635	37.4818
Annotation Cluster 31	Enrichment Score: 1.670308792787339
Category	Term	Count	%	PValue	Genes	List Total	Pop Hits	Pop Total	Fold Enrichment	Bonferroni	Benjamini	FDR
GOTERM_BP_FAT	GO:0016567~protein ubiquitination	8	1.08844	0.0140894	GSPT1, NEDD4, UBE3A, BCL2, TRIM32, SKP2, RNF168, HERC2	531	66	13588	3.10175	1	0.218835	21.7637
GOTERM_BP_FAT	GO:0070647~protein modification by small protein conjugation or removal	10	1.36054	0.0202366	GSPT1, NEDD4, UBE3A, BCL2, USP9X, TRIM32, UCHL1, SKP2, RNF168, HERC2	531	104	13588	2.46052	1	0.283776	29.7858
GOTERM_BP_FAT	GO:0032446~protein modification by small protein conjugation	8	1.08844	0.0342014	GSPT1, NEDD4, UBE3A, BCL2, TRIM32, SKP2, RNF168, HERC2	531	79	13588	2.59134	1	0.369306	45.2247
Annotation Cluster 32	Enrichment Score: 1.6691568749610584
Category	Term	Count	%	PValue	Genes	List Total	Pop Hits	Pop Total	Fold Enrichment	Bonferroni	Benjamini	FDR
INTERPRO	IPR000504:RNA recognition motif, RNP-1	16	2.17687	0.0096735	RBM12B, RBM5, SYNCRIP, MYEF2, IGF2BP1, ELAVL2, IGF2BP3, SART3, HNRNPR, UHMK1, SFRS15, TAF15, TIAL1, HNRNPC, EWSR1, RBM12	638	212	17763	2.10126	0.999962	0.314292	14.3157
INTERPRO	IPR012677:Nucleotide-binding, alpha-beta plait	16	2.17687	0.0100808	RBM12B, RBM5, SYNCRIP, MYEF2, IGF2BP1, ELAVL2, IGF2BP3, SART3, HNRNPR, UHMK1, SFRS15, TAF15, TIAL1, HNRNPC, EWSR1, RBM12	638	213	17763	2.09139	0.999976	0.315607	14.874
SMART	SM00360:RRM	16	2.17687	0.100798	RBM12B, RBM5, SYNCRIP, MYEF2, IGF2BP1, ELAVL2, IGF2BP3, SART3, HNRNPR, UHMK1, SFRS15, TAF15, TIAL1, HNRNPC, EWSR1, RBM12	451	212	9131	1.52801	1	0.81972	75.0201
Annotation Cluster 33	Enrichment Score: 1.6242990872746013
Category	Term	Count	%	PValue	Genes	List Total	Pop Hits	Pop Total	Fold Enrichment	Bonferroni	Benjamini	FDR
PIR_SUPERFAMILY	PIRSF001238:cyclic amidohydrolases (dihydroorotase, allantoinase)	3	0.408163	0.0160416	CRMP1, DPYSL4, DPYSL2	280	6	8136	14.5286	0.99503	0.829344	19.6711
INTERPRO	IPR011778:D-hydantoinase	3	0.408163	0.017497	CRMP1, DPYSL4, DPYSL2	638	6	17763	13.9208	1	0.41054	24.4641
INTERPRO	IPR006680:Amidohydrolase 1	3	0.408163	0.0477408	CRMP1, DPYSL4, DPYSL2	638	10	17763	8.35251	1	0.68812	54.045
Annotation Cluster 34	Enrichment Score: 1.5759070682935696
Category	Term	Count	%	PValue	Genes	List Total	Pop Hits	Pop Total	Fold Enrichment	Bonferroni	Benjamini	FDR
INTERPRO	IPR018186:Transcription factor, T-box, conserved site	4	0.544218	0.0214483	TBX15, TBX5, TBX4, TBX18	638	17	17763	6.55099	1	0.441569	29.1504
INTERPRO	IPR001699:Transcription factor, T-box	4	0.544218	0.0214483	TBX15, TBX5, TBX4, TBX18	638	17	17763	6.55099	1	0.441569	29.1504
UP_SEQ_FEATURE	DNA-binding region:T-box	4	0.544218	0.0223581	TBX15, TBX5, TBX4, TBX18	623	16	16021	6.42897	1	0.707615	31.9689
SMART	SM00425:TBOX	4	0.544218	0.0483229	TBX15, TBX5, TBX4, TBX18	451	17	9131	4.76379	0.999997	0.655232	47.6188
Annotation Cluster 35	Enrichment Score: 1.521854433982902
Category	Term	Count	%	PValue	Genes	List Total	Pop Hits	Pop Total	Fold Enrichment	Bonferroni	Benjamini	FDR
SP_PIR_KEYWORDS	ubl conjugation pathway	29	3.94558	0.0133691	HECW2, XIAP, DZIP3, UBE3A, USP9X, UCHL1, OTUB2, CUL5, USP11, RNF168, KLHL20, TRIP12, RNF144A, TBL1XR1, SKP2, CDC23, HERC2, BRCA1, USP29, PJA1, TULP4, NEDD4, TRIM32, UBC, FBXL7, RNF20, ASB4, FBXL3, ASB7	661	484	17854	1.6184	0.992647	0.107963	16.9085
GOTERM_BP_FAT	GO:0019941~modification-dependent protein catabolic process	30	4.08163	0.0258319	HECW2, XIAP, DZIP3, UBE3A, USP9X, UCHL1, CD2AP, OTUB2, CUL5, USP11, RNF168, KLHL20, TRIP12, RNF144A, TBL1XR1, SKP2, CDC23, HERC2, BRCA1, USP29, PJA1, TULP4, NEDD4, TRIM32, UBC, FBXL7, RNF20, ASB4, ASB7, FBXL3	531	508	13588	1.51119	1	0.323552	36.408
GOTERM_BP_FAT	GO:0043632~modification-dependent macromolecule catabolic process	30	4.08163	0.0258319	HECW2, XIAP, DZIP3, UBE3A, USP9X, UCHL1, CD2AP, OTUB2, CUL5, USP11, RNF168, KLHL20, TRIP12, RNF144A, TBL1XR1, SKP2, CDC23, HERC2, BRCA1, USP29, PJA1, TULP4, NEDD4, TRIM32, UBC, FBXL7, RNF20, ASB4, ASB7, FBXL3	531	508	13588	1.51119	1	0.323552	36.408
GOTERM_BP_FAT	GO:0051603~proteolysis involved in cellular protein catabolic process	31	4.21769	0.0288961	HECW2, XIAP, DZIP3, UBE3A, USP9X, UCHL1, CD2AP, OTUB2, CUL5, USP11, RNF168, KLHL20, TRIP12, RNF144A, TBL1XR1, SKP2, CDC23, HERC2, BRCA1, USP29, PJA1, TULP4, NEDD4, TRIM32, UBC, FBXL7, ADAM19, RNF20, ASB4, ASB7, FBXL3	531	534	13588	1.48553	1	0.343006	39.7807
[truncated: 73 more rows]
