# Supplementary material for: Embryonic mammary signature subsets are activated in Brca1-/- and basal-like breast cancers
Source: Breast Cancer Res. 2013 Mar 18;15(2):R25. doi: 10.1186/bcr3403 (PMC3672751; doi:10.1186/bcr3403)
Supplement: Additional file 15 — Embryonic mesenchymal genes activated in mouse Brca1-/- tumors and basal-like breast cancers. These are from at least two of four datasets examined and Multivariate Cox Proportional Hazard Regression analysis of 172-gene uniquely mesenchymal signature. [file bcr3403-S15.XLS]

## Sheet: MM-MBE comparison
Genes shared by embryonic mammary epithelial and mesenchymal signatures
symbol	entrez
1190007F08Rik	68859
1700065O13Rik	73451
2310035C23Rik	227446
2410014A08Rik/Mlec	109154
2410022L05Rik	66423
2610029I01Rik	77032
2610207I05Rik/Smg1	233789
2700049A03Rik	76967
2700050L05Rik	214764
2700089E24Rik	381820
2700099C18Rik	77022
2810030E01Rik	72668
2810454L23Rik	72803
2900092E17Rik	67278
2900097C17Rik	347740
3110082I17Rik	73212
4921533L14Rik/Fam135a	68187
4930414L22Rik	78108
4930513N10Rik	319960
4930529C04Rik	619677
4933411K20Rik	66756
4933426K21Rik/Rimklb	108653
4933439F18Rik	66771
5730596K20Rik/Atl3	109168
5930412I24Rik	109206
6530401G17Rik	76228
6720489N17Rik	211378
6820431F20Rik	547150
9230105E10Rik	319236
A430105D02Rik	77188
A730017C20Rik	225583
A930004D18Rik	77940
A930041I02Rik/Scai	320271
Abca1	11303
Abcf2	27407
Abhd13	68904
Acd	497652
Acp1	11431
Acyp1	66204
Adamtsl1	77739
Add1	11518
Adprh	11544
Ahcyl1	229709
AI314180	230249
Alg11	207958
Ammecr1	56068
Amot	27494
Ankhd1	108857
Anp32a	11737
Apc	11789
Apcdd1	494504
Appl1	72993
Aqr	11834
Arfgef1	211673
Arhgap12	75415
Arhgef11	213498
Arid4b	94246
Arid5b	71371
Arnt	11863
Asah3l/Acer2	230379
Asb7	117589
Ascc3	77987
Aspm	12316
Asxl1	228790
Atic	108147
Atp5a1	11946
Atrx	22589
AU022537	100832
AW548124/Pkdcc	106522
AW551984	244810
Axin2	12006
AY036118	170798
B230120H23Rik	65964
B3gnt5	108105
B4galt5	56336
Bak1	12018
Bat2	53761
Bat2d/Prrc2c	226562
Baz1b	22385
BC028528	229600
BC030046/Nynrin	277154
BC037112/Fam193a	231128
BC055324	381306
Bcl11a	14025
Bcl11b	58208
Bcl2	12043
Bclaf1	72567
Bnc2	242509
Bptf	207165
Brca1	12189
Brd4	57261
C030004A17Rik/Fam118b	109229
C330002I19Rik/Kidins220	77480
C330046E03	328468
Calb1	12307
Caprin1	53872
Casc4	319996
Cbx5	12419
Ccdc28b	66264
Ccdc43	52715
Ccnd2	12444
Ccny	67974
Cd247	12503
Cd2ap	12488
Cd2bp2	70233
Cdc23	52563
Cdc25c	12532
Cdca2	108912
Cdkn1b	12576
Cdkn1c	12577
Cdv3	321022
Cenpe	229841
Cenpf	108000
Centd3/Arap3	106952
Cep68	216543
Chd6	71389
Chd8	67772
Chst2	54371
Clasp2	76499
Clstn2	64085
Copg2as2	100044236
Coro1c	23790
Cpa2	232680
Cpd	12874
Crebbp	12914
Crkl	12929
Csnk2a1	12995
Ctdsp2	52468
Cul5	75717
Cux2	13048
Cwf19l1	72502
D10Wsu102e	28109
D17Wsu104e	28106
D3Ertd300e/Fam48a	56790
D430019H16Rik	268595
Ddx17	67040
Ddx3y	26900
Dgcr8	94223
Dhx38	64340
Disp1	68897
Dnajc24	99349
Dnm1l	74006
Dnm2	13430
Dnmt3a	13435
Doc2a	13446
Dpysl2	12934
Dzip3	224170
Efnb2	13642
EG665005/Gm7444	665005
Eid1	58521
Eif2s3y	26908
Eif4ebp2	13688
Eif4g1	208643
Elavl2	15569
Elk3	13713
Emid2	140709
Emx2	13797
Enah	13800
ENSMUSG00000074303/Gm10664	100038489
ENSMUSG00000074630	632764
ENSMUSG00000074747	382423
Epha3	13837
Epha4	13838
Ercc6l	236930
Esco1	77805
Ewsr1	14030
Exod1/Eri2	71151
Extl3	54616
Fam60a	56306
Fancg	60534
Fanci	208836
Fbxl3	50789
Fkbp15	338355
Fkbp3	30795
Flrt2	399558
Fmr1	14265
Foxo3a/Foxo3	56484
Fscn1	14086
Fto	26383
Gbf1	107338
Gcc2	70297
Gemin5	216766
Ggta1	14594
Glrx3	30926
Gmfb	63985
Gng2	14702
Golph3l	229593
Gpatch4	66614
Gpc2	71951
Gpc3	14734
Grb10	14783
Grem1	23892
Gspt1	14852
Gtf2i	14886
Gtf3c1	233863
Gtf3c4	269252
H19	14955
Hadh	15107
Hba-a1	15122
Hdgf	15191
Hdlbp	110611
Herc2	15204
Hif3a	53417
Higd1a	56295
Hist1h1e	50709
Hist1h3a	360198
Hist1h3d	319149
Hmga2	15364
Hmgb1	15289
Hnrnpc	15381
Hnrnpr	74326
Hoxa9	15405
Hoxb5	15413
Hoxc10	209448
Hoxc5	15424
Hoxc8	15426
Hoxd9	15438
Hspa12b	72630
Hspa14	50497
Igf1r	16001
Igf2	16002
Igf2bp1	140486
Igf2bp3	140488
Igfbp5	16011
Igsf10	242050
Il6st	16195
Insr	16337
Ints5	109077
Ints8	72656
Irf2bp2	270110
Jarid1c	194952
Jarid1d	57748
Jmjd4	194952
Jmy	57748
Kbtbd11	74901
Kif11	16551
Kif20a	19348
Kif20b	240641
Kif22	110033
Kif23	71819
Kif2a	16563
Kifap3	16579
Klhl24	75785
Kpna4	16649
Lamc1	226519
Lass6	241447
Lbh	77889
Lef1	16842
Limk1	16885
Lin7a	108030
Lin9	72568
Lnpep	240028
LOC667118	667118
Lpar1	14745
Lpar4	78134
Maged2	80884
Malat1	72289
Mapk6	50772
Masp2	17175
Mcm3	17215
Mcm9	71567
Med13	327987
Mef2a	17258
Meis2	17536
Mest	17294
Mia3	338366
Mmab	77697
Mmp16	17389
Mobkl1b	232157
Mtap1b	17755
Myef2	17876
Myst3	244349
N4bp2	333789
Narf	67608
Nasp	50927
Ndufaf2	75597
Nebl	74103
Nedd4	17999
Negr1	320840
Nek1	18004
Nf2	18016
Nfat5	54446
Nfatc4	73181
Nfia	18027
Nfya	18044
Ngfr	18053
Nktr	18087
Nnat	18111
Nol9	74035
Nr2f2	11819
Nrk	27206
Nup188	227699
Olfm1	56177
Pa2g4	18813
Pabpc4l	241989
Pbx2	18515
Pcdhb22	93893
Peg10	170676
Peg3	18616
Peli2	93834
Pfn2	18645
Pgm2l1	70974
Phf14	75725
Phf2	18676
Phf3	213109
Phf6	70998
Phf8	320595
Pik3c2a	18704
Plagl1	22634
Plekha5	109135
Pnn	18949
Polr3b	70428
Pphln1	223828
Ppp1r9a	243725
Ppp3r1	19058
Prickle3	54630
Prkacb	18749
Prox1	19130
Prpf6	68879
Prrx1	18933
Ptar1	72351
Ptdss1	19210
Ptk2	14083
Ptprd	19266
R3hdm1	226412
Rab11fip2	74998
Rab23	19335
Rab31	106572
Rab8b	235442
Raet1a	19370
Rai16/Fam160b2	239170
Ramp2	54409
Rasa1	218397
Rbm12	75710
Rbm12b	72397
Rbm5	83486
Rhobtb3	73296
Rian	75745
Rlf	109263
Rnasen	14000
Rnf12/Rlim	19820
Rnf157	217340
Rnf168	70238
Rnf20	109331
Rnf219	72486
RP23-448C18.1
Rprd2	75137
Rps6ka3	110651
Rufy2	70432
S100pbp	74648
Sall1	58198
Sall2	50524
Sart3	53890
Scaper	244891
Scd2	20250
Sdccag8	76816
Sec24b	99683
Sema3a	20346
Sept10	103080
Sept6	56526
Sepw1	20364
Setd5	72895
Setdb1	84505
Setx	269254
Sf3a3	75062
Sf3b5	66125
Sfrs15	224432
Sfrs2ip	72193
Sgce	20392
Sh3kbp1	58194
Skp2	27401
Slc16a13	69309
Slc39a6	106957
Slitrk6	239250
Slk	20874
Slmap	83997
Smad5	17129
Smarcc1	20588
Smarcd2	83796
Smc2	14211
Smc4	70099
Smg6	103677
Smoc2	64074
Snn	20621
Sos1	20662
Sox11	20666
Spg11	214585
Spin2	278240
Srp54a	24067
St6galnac3	20447
Supt16h	114741
Suv39h2	64707
Syncrip	56403
Taf1	270627
Taf15	70439
Taf2	319944
Tbc1d14	100855
Tbc1d15	66687
Tbl1xr1	81004
Tcerg1	56070
Tcf7l2	21416
Tead1	21676
Tex9	21778
Tgfbr1	21812
Tgs1	116940
Thoc1	225160
Thrap3	230753
Tial1	21843
Tlk1	228012
Tmeff1	230157
Tmem132c	208213
Tmem167	66074
Tmem38a	74166
Tmod1	21916
Tmsb10	19240
Tnfrsf19	29820
Tnks	21951
Tnks2	74493
Top2b	21974
Tpx2	72119
Trhde	237553
Trib2	217410
Trim32	69807
Trim44	80985
Trim59	66949
Trio	223435
Trip12	14897
Trip13	69716
Trove2	20822
Trpm7	58800
Trub2	227682
Tshz3	243931
Ttc21b	73668
Ttc3	22129
Ttc9c	70387
Tug1	544752
Tulp4	68842
Txndc13/Tmx4	52837
Ube3a	22215
Ubfd1	28018
Ubqln2	54609
Ubtf	21429
Uchl1	22223
Uhmk1	16589
Uhrf1bp1	224648
Usp11	236733
Usp29	57775
Usp9x	22284
Utrn	22288
Vcan	13003
Vps13b	666173
Wbp11	60321
Wdr33	74320
Wdr92	103784
Xiap	11798
Xrcc3	74335
Zbed3	72114
Zc3h13	67302
Zdhhc15	108672
Zfa	22639
Zfhx3	11906
Zfp157	72154
Zfp192	93681
Zfp251	71591
Zfp260	26466
Zfp292	30046
Zfp354c	30944
Zfp358	140482
Zfp369	170936
Zfp39	22698
Zfp451	98403
Zfp455	218311
Zfp518b	100515
Zfp558	72230
Zfp568	243905
Zfp60	22718
Zfp606	67370
Zfp617	170938
Zfp618	72701
Zfp709	236193
Zfp770	228491
Zfp775	243372
Zfp87	170763
Zfyve20	78287
Zik1	22775
Zkscan1	74570
Zmiz1	328365
Zscan21	22697

## Sheet: overlap with 37 gene signature
tumour-associated embryonic epithelial genes from 37-gene signature also found in mammary mesenchymal signature
Gene Symbol	Entrez Gene ID
ATL3	25923
B3GNT5	84002
BCL11A	53335
CDCA2	157313
CHST2	9435
CORO1C	23603
DNM1L	10059
DNMT3A	1788
EPHA4	2043
GPC2	221914
HDGF	3068
IGF2BP3	10643
JMJD4	65094
KIF20A	10112
PROX1	5629
PTDSS1	9791
RPS6KA3	6197
SLC16A13	201232
SOX11	6664
TCF7L2	6934
TMEM38A	79041
TMOD1	7111
TRIB2	28951
TTC9C	283237
UCHL1	7345

## Sheet: Brca1 tumours
Four embryonic gene clusters found activated in mouse Brca1-/- tumours.
Cluster 1		Cluster 2		Cluster 3		Cluster 4
Gene Symbol	Entrez Gene ID	Gene Symbol	Entrez Gene ID	Gene Symbol	Entrez Gene ID	Gene Symbol	Entrez Gene ID
6430550H21Rik		1110018M03Rik		2610316D01Rik	72511	1700021K10Rik/Galntl6	270049
Alas2	11656	6430550H21Rik		5730507A09Rik/Fam189a1	70638	2900097C17Rik	347740
Aplnr	23796	8430434A19Rik	71556	Abat	268860	8430420F16Rik/Bnc2	242509
C1qb	12260	A530047J11Rik	103767	Adamtsl1	77739	A730054J21Rik	320862
C5ar1	12273	Ablim3	319713	Agtr2	11609	Actc1	11464
Camk2a	12322	Adam12	11489	Alx3	11694	Adam19	11492
Cd40	21939	Aff2	14266	Apcdd1	494504	Aff2	14266
Cd93	17064	Aplnr	23796	Asb4	65255	Angptl1	72713
Cldn5	12741	Bcl11b	58208	AW060763	104993	Arid5b	71371
Coro1a	12721	Bcl6b	12029	AW551984	244810	Astn1	11899
Ctla2a	13024	Cd248	70445	Axin2	12006	AW551984	244810
Ebf1	13591	Cd38	12494	C1qtnf7	109323	AY036118	170798
F13a1	74145	D430019H16Rik	268595	C77370	245555	B3galt1	26877
Fli1	14247	Ddah1	69219	Cacng8	81905	BC037112/Fam193a	231128
Gimap4	107526	Dixdc1	330938	Cd93	17064	Bex2	12069
Gnb4	14696	Dmrt2	226049	Cdh5	12562	C030003D03Rik/Tmem200a	77220
Gngt2	14710	Ebf3	13593	Crmp1	12933	C1ql3	227580
Gpm6a	234267	EG653016/Gm7325	653016	Cux2	13048	Cbln2	12405
Hba-a1	15122	Eraf/Ahsp	170812	Cys1	12879	Cbln4	228942
Hbb-b2	15129	Fgf7	14178	Dnmt3a	13435	Cdon	57810
Hpgd	15446	Flt4	14257	EG665005/Gm7444	665005	Cnrip1	380686
Ifi204	15951	Foxp2	114142	Elavl2	15569	Crabp1	12903
Kcne3	100044693	Gabra4	14397	Epha3	13837	Creb5	231991
Kcnj8	57442	Glipr2	384009	Epha4	13838	Crkl	12929
Klhl4	16523	Gnb4	14696	Erg	13876	Ctdsp2	52468
Laptm5	237010	Gng2	14702	Fndc5	384061	Ctnna2	12386
Lyve1	16792	H19	14955	Gap43	14432	D2Ertd173e	51864
Megf10	114332	Hapln1	12950	Gjc1	14615	Ddah1	69219
Meox2	70417	Hoxd8	15437	Hecw2	329152	Depdc2/Prex2	109294
Mrc1	17286	Hoxd9	15438	Hoxb5	15413	Dkk2	56811
Myct1	17533	Kif26a	668303	Hspa12b	72630	Dnm3os	474332
Nrp2	68632	Klf12	16597	Igf2bp3	140488	Dpysl4	26757
Pf4	18187	Lama4	16775	Inpp4b	234515	Ebf3	13593
Prnd	56744	Ldb2	16826	Kcna5	16493	Ednra	13617
Prokr1	26434	Lef1	16842	Klf12	16597	Efnb2	13642
Snca	58182	Lhx9	16876	Lhx9	16876	Enah	13800
Tbx15	20617	Lyve1	114332	Lin7a	108030	Erg	13876
Tek	21384	Mest	17294	Lpar4	78134	Fabp7	12140
Tgfbi	21687	Mgat3	17309	Mab21l1	17116	Fat3	270120
Tgfbi	21810	Nap1l2	17954	Meis2	17536	Fgf18	14172
Tmod2	50876	Ncam2	17968	Myh3	17883	Fgf7	14178
Tyrobp	22177	Nid2	18074	Nebl	74103	Flrt2	399558
Zeb2	24136	Nrp2	18187	Nrk	27206	Foxo3a/Foxo3	56484
Hba-a1	15122	Ogn	18295	Osr2	107587	Gdf10	14560
Hbb-b2	15130	Olfml1	244198	Pcdh10	18526	Glt8d4/Gxylt2	232313
		P4ha3	320452	Pcdh17	219228	Gpr124	78560
		Paqr8	74229	Pcdhb22	93893	Gpr88	64378
		Pcbp3	59093	Pde7b	29863	Hbb-bh1	15132
		Pcdh12	53601	Peli2	93834	Hist1h3a	360198
		Pitx2	18741	Prox1	19130	Hoxa10	15395
		Ptprd	19266	Pthr1/Pth1r	19228	Hoxd8	15437
		Rasgrp3	240168	Rhobtb1	69288	Hsd3b6	15497
		Rhobtb1	69288	Rnf157	217340	Igf2	16002
		S1pr3	13610	Runx1t1	12395	Kcnd2	16508
		She	214547	Sema5a	20356	Kcne4	57814
		Slc35f1	215085	Slc16a13	69309	Kera	16545
		Slitrk6	239250	Slc4a1	20533	Kif1b	16561
		Smoc2	64074	Smoc2	64074	Kif26b	269152
		Sox11	20666	Sox11	20666	Klf14	619665
		Tbx15	21384	Spin2	278240	LOC100044263	15131
		Tbx18	76365	St6galnac5	26938	LOC100046086	100046086
		Tmeff2	56363	Tbx4	21387	Loxl2	94352
		Zfp286	192651	Tmem132c	208213	Lrrc17	74511
				Tmem26	327766	Lrrn1	16979
				Tnnt1	21955	Mab21l1	17116
				Zc3h13	67302	Mrc2	17534
				Zdhhc15	108672	Ncam1	17967
				Zfhx3	11906	Ncam2	17968
						Nfia	18027
						Nktr	18087
						Npy1r	18166
						Nr2f1	13865
						Ogn	18295
						Pcdh10	18526
						Pcdh19	279653
						Pde8a	18584
						Pdgfra	18595
						Pdgfrb	18596
						Prrx1	18933
						Pter	19212
						Rapgef3	223864
						Rian	75745
						Runx1t1	12395
						S1pr3	13610
						Sgcd	24052
						Sh3gl3	20408
						Shox2	20429
						Slc4a1	20533
						Sp5	64406
						Stmn4	56471
						Tbc1d15	66687
						Tll1	21892
						Tubb3	22152
						Zeb2	24136

## Sheet: Natrajan tumours
Five embryonic gene clusters found activated in breast cancers in Natrajan dataset.
Cluster 1		Cluster 2		Cluster 3		Cluster 4		Cluster 5
Gene Symbol	Entrez Gene ID	Gene Symbol	Entrez Gene ID	Gene Symbol	Entrez Gene ID	Gene Symbol	Entrez Gene ID	Gene Symbol	Entrez Gene ID
BCL11B	64919	ARHGEF11	9826	AFF2	2334	ARID5B	84159	ADPRH	141
BCL11B	64919	ASPM	259266	ASB7	140460	B3GNT5	84002	AKT2	208
BCL11B	64919	C1orf112	55732	ASCC3	10973	B4GALT5	9334	ALAS2	212
C1orf54	79630	CASC5	57082	C10orf114	399726	BAK1	578	ALX3	257
C1orf54	79630	CDCA2	157313	C10orf137	26098	BCL11A	53335	AMOT	154796
C1orf54	79630	CENPE	1062	CDV3	55573	CHST2	9435	APCDD1	147495
C1QB	713	CENPF	1063	CLCN5	1184	CORO1C	23603	ARMC9	80210
C1QB	713	DNM1L	10059	CPA2	1358	DKK1	22943	BAT2	7916
C1QB	713	HDGF	3068	CRABP1	1381	DNMT3A	1788	BAZ1B	9031
CCND2	894	JMJD4	65094	DMRT2	10655	FABP7	2173	BRD4	23476
CCND2	894	KIF20A	10112	EIF4EBP2	1979	FAM60A	58516	C19orf10	56005
CCND2	894	KIF23	9493	ELAVL2	1993	FSCN1	6624	CAMK2A	815
CD38	952	LIN9	286826	HAPLN1	1404	GMDS	2762	CCDC28B	79140
CD38	952	MCM3	4172	HBE1	3046	GNB4	59345	CDKN1C	1028
CD40	958	RAD51AP1	10635	HDAC2	3066	GPC2	221914	CREB5	9586
CD40	958	TPX2	22974	HDLBP	3069	HSPA14	51182	CRKL	1399
CORO1A	11151			IRF2BP2	359948	IGF2BP3	10643	CSNK2A1	1457
CORO1A	11151			KCNE3	10008	KIF1B	23095	DGCR8	54487
FAM70A	55026			KLF14	136259	KPNA4	3840	DHX38	9785
FAM70A	55026			KLHL24	54800	LRRN1	57633	DLK1	8788
FAM70A	55026			MEF2A	4205	MAP1B	4131	DNER	92737
FLI1	2313			NFYA	4800	MCM10	55388	DNM2	1785
FLI1	2313			NGFR	4804	NFAT5	10725	DPYSL2	1808
FLI1	2313			PCBP3	54039	NFIB	4781	DPYSL4	10570
GIMAP4	55303			PDE8A	5151	NRP2	8828	EIF4G1	1981
GIMAP4	55303			PFN2	5217	PAQR8	85315	EPHA4	2043
GNG2	54331			PJA1	64219	PCDH17	27253	ERG	2078
GNG2	54331			PLEKHA5	54477	PEG10	23089	EWSR1	2130
GNG2	54331			PROX1	5629	PEG3	5178	EXTL3	284685
GNGT2	2793			PRR11	55771	PGM2L1	283209	FAM109B	2137
GNGT2	2793			PTK2	5747	PLAGL1	5325	FAM48A	150368
IFI16	3428			QKI	9444	PPP3R1	5534	GRB10	55578
IFI16	3428			RLF	6018	PTDSS1	9791	HIF3A	2887
IFI16	3428			SDCCAG8	10806	R3HDM1	23518	IGSF10	64344
LAPTM5	7805			SH3GL3	6457	RNF24	11237	KBTBD11	285313
LAPTM5	7805			SMARCA2	6595	RPS6KA3	6197	KIAA0355	9920
LRRC33	375387			SMARCC1	6599	SACS	26278	KIAA2022	9710
LRRC33	375387			SNN	8303	SLC16A13	201232	KLF12	340533
RASGRP3	25780			SRD5A2	6716	SOS1	6654	LAMC1	11278
RASGRP3	25780			ST6GALNAC5	81849	SOX11	6664	LIMK1	3915
RASGRP3	25780			STMN4	81551	SUV39H2	79723	LOXL2	3984
SEMA3A	10371			SUPT16H	11198	TMEM38A	79041	LSS	4017
SEMA3A	10371			SYNCRIP	10492	TMOD1	7111	MRC2	4047
SEMA3A	10371			TAF2	6873	TMSB10	9168	MYH3	9902
SEP6	23157			TCF7L2	6934	TRAM2	9697	NARF	4621
SEP6	23157			TMEFF1	8577	TRIM59	286827	NCAM1	26502
SH3KBP1	30011			TMEM100	55273	TUBB3	10381	NF2	4684
SH3KBP1	30011			TTC21B	79809	UCHL1	7345	NOV	4771
TM6SF1	53346			UBQLN2	29978	BAK1	578	NPR3	4856
TM6SF1	53346			WDR33	55339	FAM60A	58516	PITX2	4883
TM6SF1	53346			ZDHHC15	158866	FAM60A	58516	PPP1R9A	5308
TYROBP	7305			ZIK1	284307	PEG3	5178	PTPRD	55607
TYROBP	7305					PEG3	5178	RAB23	5789
TYROBP	7305					TUBB3	10381	RAB6B	51715
								SEMA5B	51560
								SEP10	54437
								SETDB1	9869
								SETX	23064
								SF3A3	10946
								SFRS15	57466
								SGCE	8910
								SHOX2	6474
								SLC35F1	222553
								SMG6	23293
								SP5	389058
								TAF15	8148
								TLK1	9874
								TRIB2	28951
								TUG1	55000
								TWIST2	117581
								UBTF	7343
								ZBED3	84327
								ZNF292	23036
								ZNF334	55713
								ZNF358	140467
								ZNF618	114991

## Sheet: UNC337 tumours
Four embryonic gene clusters found activated in breast cancers in UNC-337 dataset.
Cluster 1		Cluster 2		Cluster 3		Cluster 4		Cluster 5
Gene Symbol	Entrez Gene ID	Gene Symbol	Entrez Gene ID	Gene Symbol	Entrez Gene ID	Gene Symbol	Entrez Gene ID	Gene Symbol	Entrez Gene ID
ADPRH	141	ABCA1	19	ADAM12	8038	ABCF2	10061	ABLIM3	22885
ANGPTL1	9068	ACTC1	70	AMMECR1	9949	ACD	65057	ACACA	31
ARAP3	64411	AHCYL1	10768	ARMC9	80210	ASPM	259266	ADAM19	8728
BNC2	54796	AKT3	10000	ASB7	140460	ATL3	25923	ADAMTSL1	92949
C1orf54	79630	APCDD1	147495	ASCC3	10973	AURKA	6790	ADD1	118
CD248	57124	C10orf140	387640	C19orf10	56005	B3GNT5	84002	AFF2	2334
CD93	22918	C1QB	713	CRKL	1399	BAK1	578	AGTR2	186
CDH5	1003	C4orf49	84709	ENAH	55740	BAT2	7916	AHSP	51327
CLDN5	7122	C5AR1	728	FANCI	55215	BAZ1B	9031	ALAS2	212
CLEC14A	161198	CBLN4	140689	FZD2	2535	BCL11A	53335	ALX3	257
COL14A1	7373	CEP68	23177	GCC2	9648	BCL11B	64919	AMOT	154796
DAB2	1601	CNRIP1	25927	KIF26B	55083	BRCA1	672	ANP32A	8125
DLC1	10395	DISP1	84976	LAPTM5	7805	C12orf45	121053	APLNR	187
EBF1	1879	EBF3	253738	LIMCH1	22998	C17orf39	79018	ARHGAP19	84986
EMX2	2018	EDNRA	1909	LIMK1	3984	C1orf112	55732	ARHGEF11	9826
ERG	2078	EIF4EBP2	1979	LOXL2	4017	CALB1	793	ASB4	51666
F13A1	2162	EPHA3	2042	NDUFAF2	91942	CASC5	57082	ASXL1	171023
FGF7	2252	FIBIN	387758	NEDD4	4734	CCDC28B	79140	ATIC	471
FLI1	2313	GIMAP4	55303	NID2	22795	CCDC59	29080	AXIN2	8313
FLRT2	23768	GNGT2	2793	NPR3	4883	CDC25C	995	B3GALT1	8708
GGTA1	2681	GREM1	26585	PCDH17	27253	CDCA2	157313	B4GALT5	9334
GPR124	25960	KCND2	3751	PDE8A	5151	CENPE	1062	BCL6B	255877
HOXD8	3234	KCNE3	10008	PITX2	5308	CENPF	1063	BCLAF1	9774
HSPA12B	116835	KIAA1430	57587	PTPRD	5789	CLCN5	1184	BPTF	2186
IFI16	3428	LNPEP	4012	RAB8B	51762	CORO1C	23603	BRD4	23476
IGF1	3479	LRRC17	10234	SGCD	6444	CRABP1	1381	C10orf137	26098
KANK2	25959	MEOX2	4223	TGFBI	7045	CSNK2A1	1457	C16orf53	79447
KCNJ8	3764	MEST	4232	TGFBR1	7046	DDX25	29118	C17orf79	55352
LAMA4	3910	MOBKL1B	55233	TMOD2	29767	DDX3Y	8653	C1QTNF7	114905
LAMC1	3915	MSRB3	253827	TRIM59	286827	DGCR8	54487	C7orf50	84310
LDB2	9079	NEGR1	257194	VCAN	1462	DHX38	9785	CACNG8	59283
LYVE1	10894	OSR2	116039			DNMT3A	1788	CAMK2A	815
MAP1B	4131	PCDH12	51294			ELAVL2	1993	CBX5	23468
MEIS2	4212	PDGFRA	5156			EWSR1	2130	CCND2	894
MYCT1	80177	PRKACB	5567			FABP7	2173	CCNY	219771
NDN	4692	RAB31	11031			FAM118B	79607	CD247	919
NOV	4856	RAMP2	10266			FAM60A	58516	CD2AP	23607
OGN	4969	RASGRP3	25780			FANCG	2189	CD38	952
OLFML1	283298	RHOBTB3	22836			FSCN1	6624	CD40	958
PDGFRB	5159	SETX	23064			GINS2	51659	CDK5RAP2	55755
PID1	55022	SGCE	8910			GJC1	10052	CDKN1B	1027
PLAGL1	5325	SMOC2	64094			GMDS	2762	CDKN1C	1028
RUNX1T1	862	TEAD1	7003			GNB4	59345	CDON	50937
SHOX2	6474	TM6SF1	53346			GPC2	221914	CDV3	55573
TCF4	6925	TMEM119	338773			GRB10	2887	CHD6	84181
TLL1	7092	TMOD1	7111			GTF3C4	9329	CHD8	57680
TWIST1	7291	TSHZ3	57616			HDAC2	3066	CHST2	9435
ZEB2	9839	TYROBP	7305			HECW2	57520	CORO1A	11151
FGF7	2252	UBC	7316			HMMR	3161	CPA2	1358
FGF7	2252					HSPA14	51182	CTNNA2	1496
						IGF2BP1	10642	CUX2	23316
						IGF2BP3	10643	CWF19L1	55280
						INTS8	55656	DKK1	22943
						KDM5D	8284	DLK1	8788
						KIF11	3832	DMRT2	10655
						KIF1B	23095	DNER	92737
						KIF20A	10112	DNM2	1785
						KIF20B	9585	DOC2A	8448
						KIF23	9493	DPYSL2	1808
						KPNA4	3840	DPYSL4	10570
						MCM10	55388	EFNB2	1948
						MCM3	4172	EHD2	30846
						NARF	26502	EIF4G1	1981
						NASP	4678	ELK3	2004
						NCAPG	64151	EMID2	136227
						NDC80	10403	EPHA4	2043
						NOL9	79707	ERI2	112479
						NRP2	8828	EXTL3	2137
						ORC2L	4999	FAM160B2	64760
						PAQR8	85315	FAM193A	8603
						PFN2	5217	FBXL7	23194
						PTDSS1	9791	FGF18	8817
						R3HDM1	23518	FLRT1	23769
						RAB23	51715	FLT4	2324
						RAB6B	51560	FNDC5	252995
						RAD51AP1	10635	FOXO3	2309
						RLF	6018	FOXP2	93986
						RLIM	51132	FTO	79068
						RNASEN	29102	GABPB2	126626
						RNF24	11237	GABRA4	2557
						RRM1	6240	GAD2	2572
						SACS	26278	GAP43	2596
						SART3	9733	GBF1	8729
						SFRS15	57466	GDF10	2662
						SKP2	6502	GEMIN5	25929
						SMARCD2	6603	GLIPR2	152007
						SMC2	10592	GNG2	54331
						SMC4	10051	GPC3	2719
						SMC6	79677	GPR88	54112
						SNN	8303	GTF2I	2969
						SOX11	6664	GTF3C1	2975
						SUV39H2	79723	HAPLN1	1404
						TCERG1	10915	HBA2	3040
						TGS1	96764	HBE1	3046
						TMEFF1	8577	HBG1	3047
						TMEM38A	79041	HBZ	3050
						TMSB10	9168	HDGF	3068
						TPX2	22974	HDLBP	3069
						TRIP13	9319	HERC2	8924
						TTC9C	283237	HIF3A	64344
						TUBB3	4157	HIP1	3092
						UCHL1	7345	HIST1H1E	3008
						XRCC3	7517	HIST1H3D	8351
						ZNF286A	57335	HMGA2	8091
								HNRNPC	3183
								HNRNPR	10236
								HOXA10	3206
								HOXA9	3205
								HOXB5	3215
								HOXC10	3226
								HOXC5	3222
								HOXC8	3224
								HOXD9	3235
								HPGD	3248
								HS6ST2	90161
								HSD3B1	3283
								IGF2	3481
								IGFBP5	3488
								IGSF10	285313
								INSR	3643
								INTS5	80789
								JMJD4	65094
								KCNA5	3741
								KDM5C	8242
								KERA	11081
								KIAA0355	9710
								KIAA0368	23392
								KIAA0586	9786
								KIF22	3835
								KIF26A	26153
								KLF12	11278
								KLF14	136259
								KLHL4	56062
								LBH	81606
								LEF1	51176
								LHX9	56956
								LIN7A	8825
								LIN9	286826
								LPAR4	2846
								LSS	4047
								MAB21L1	4081
								MALAT1	378938
								MASP2	10747
								MED13	9969
								MEF2A	4205
								MEGF10	84466
								MGAT3	4248
								MLEC	9761
								MMAB	326625
								MMP16	4325
								MRC2	9902
								MYH3	4621
								N4BP2	55728
								NCAM1	4684
								NEFL	4747
								NF2	4771
								NFAT5	10725
								NFATC4	4776
								NFIA	4774
								NFIB	4781
								NGFR	4804
								NNAT	4826
								NR2F1	7025
								NRP1	8829
								NUP188	23511
								NYNRIN	57523
								OLFM1	10439
								OTUB2	78990
								PA2G4	647033
								PABPC4L	132430
								PBX2	5089
								PCBP3	54039
								PCDH10	57575
								PCDH19	57526
								PCDHB15	56121
								PDE7B	27115
								PEG10	23089
								PEG3	5178
								PELI2	57161
								PF4	5196
								PHF2	5253
								PHF8	23133
								PNN	5411
								POLR3B	55703
								POU3F3	5455
								PPP3R1	5534
								PREX2	80243
								PRICKLE3	4007
								PRND	23627
								PROKR1	10887
								PROX1	5629
								PRPF6	24148
								PRR11	55771
								PRRX1	5396
								PTH1R	5745
								PTK2	5747
								QKI	9444
								RAPGEF3	10411
								RBM12	10137
								RBM12B	389677
								RBM5	10181
								RHOBTB1	9886
								RNF144A	9781
								RNF168	165918
								RPRD2	23248
								RPS6KA3	6197
								RUFY2	55680
								SAPS2	9701
								SCAI	286205
								SCD	6319
								SEMA3A	10371
								SEMA5A	9037
								SEPW1	6415
								SETD5	55209
								SETDB1	9869
								SF3A3	10946
								SF3B5	83443
								SH3GL3	6457
								SH3KBP1	30011
								SLC16A13	201232
								SLC1A4	6509
								SLC4A1	6521
								SMARCA2	6595
								SMARCC1	6599
								SMG1	23049
								SMG6	23293
								SNCA	6622
								SOS1	6654
								SP5	389058
								SRD5A2	6716
								SRP54	6729
								ST6GALNAC3	256435
								ST6GALNAC5	81849
								STMN4	81551
								SUPT16H	11198
								TAF1	6872
								TAF15	8148
								TBC1D15	64786
								TBX15	6913
								TBX4	9496
								TBX5	6910
								TCF7L2	6934
								TEK	7010
								THOC1	9984
								THRAP3	9967
								TMEFF2	23671
								TMEM100	55273
								TNFRSF19	55504
								TNKS	8658
								TNNT1	7138
								TNRC18	84629
								TRAM1L1	133022
								TRAM2	9697
								TRHDE	29953
								TRIB2	28951
								TRIM44	54765
								TRIO	7204
								TRUB2	26995
								TTC21B	79809
								TULP4	56995
								TWIST2	117581
								UBTF	7343
								UHRF1BP1	54887
								USP11	8237
								USP29	57663
								UTRN	7402
								VPS13B	157680
								WBP11	51729
								WDR33	55339
								WDR92	116143
								YWHAG	7532
								ZAK	51776
								ZBED3	84327
								ZC3H13	23091
								ZFHX3	463
								ZFYVE20	64145
								ZHX3	23051
								ZKSCAN1	7586
								ZNF157	7712
								ZNF292	23036
								ZNF334	55713
								ZNF354C	30832
								ZNF358	140467
								ZNF518B	85460
								ZNF606	80095
								ZNF770	54989
								ZNF775	285971
								ZSCAN21	7589

## Sheet: NKI295 tumours
Four embryonic gene clusters found activated in breast cancers in NKI-295 dataset.
Cluster 1		Cluster 2		Cluster 3		Cluster 4
Gene Symbol	Entrez Gene ID	Gene Symbol	Entrez Gene ID	Gene Symbol	Entrez Gene ID	Gene Symbol	Entrez Gene ID
		ACD	65057	ADAM19	8728	ABCA1	19
ASPM	259266	ADPRH	141	CHST2	9435	AKT2	208
ATL3	25923	B4GALT5	9334	CORO1C	23603	AKT3	10000
AURKA	6790	C17orf39	79018	DPYSL4	10570	ARID5B	84159
B3GNT5	84002	C9orf4	23732	EPHA4	2043	BPTF	2186
BAK1	578	CD38	952	FAM135A	57579	C1orf54	79630
BCL11A	53335	CDON	50937	FSCN1	6624	CCNY	219771
BCL11B	64919	CTNNA2	1496	GIMAP4	55303	CREB5	9586
C1orf112	55732	DHX38	9785	GJC1	10052	DPYSL2	1808
C1QB	713	DKK1	22943	GLIPR2	152007	EBF1	1879
CASC5	57082	DNM2	1785	GNB4	59345	EMX2	2018
CD247	919	ELAVL2	1993	IFI16	3428	ENAH	55740
CD40	958	EWSR1	2130	KIF1B	23095	FGF7	2252
CDC25C	995	FANCG	284685	LAPTM5	7805	FLI1	2313
CDCA2	157313	FKBP15	2189	LBH	81606	FOXO3	2309
CENPE	1062	FKBP3	23307	MRC1	4360	GGTA1	2681
CORO1A	11151	GBF1	2287	NFIB	4781	GREM1	26585
CRABP1	1381	GJC1	8729	PAQR8	85315	KLHL20	27252
DNM1L	10059	GSPT1	10052	PDGFRA	5156	LIMCH1	22998
DNMT3A	1788	HAPLN1	2935	PLAGL1	5325	MAP1B	4131
FABP7	2173	HDLBP	1404	RAB8B	51762	MEF2A	4205
FAM60A	58516	INTS5	3069	RASGRP3	25780	MOBKL1B	55233
GINS2	51659	KCNE3	80789	RPS6KA3	6197	NAP1L2	4674
GNGT2	2793	KIF22	10008	SH3KBP1	30011	NFAT5	10725
HDAC2	3066	LIMK1	3835	SYNCRIP	10492	NOV	4856
HDGF	3068	LNPEP	3984	TGFBI	7045	NRP2	8828
HMMR	3161	NCAM1	4012	TGFBR1	7046	PCDH17	27253
HSPA14	51182	NF2	4684	TMEFF1	8577	PGM2L1	283209
IGF2BP3	10643	NF2	4771	TMOD1	7111	PJA1	64219
INTS8	55656	NPR3	4883	TRIM59	286827	RAB23	51715
JMJD4	65094	NUP188	23511	ZNF518B	85460	SACS	26278
KIF11	3832	PFN2	5217			SETX	23064
KIF20A	10112	RNASEN	29102			SGCE	8910
KIF23	9493	RNF24	11237			SMARCA2	6595
KPNA4	3840	SART3	9733			SOS1	6654
LIN9	286826	SCD	6319			TCF7L2	6934
MCM10	55388	SFRS15	57466			TGFBR1	7046
MCM3	4172	TIAL1	7073			TMEM200A	114801
NARF	26502	TNKS	8658			TRIB2	28951
NASP	4678	TNKS2	80351			TRPM7	54822
NDC80	10403	TUBB3	4157			USP9X	8239
NF2	4771	UCHL1	7345			UTRN	7402
PRR11	55771	USP11	8237			ZEB2	9839
PTDSS1	9791	ZNF618	114991			ZNF248	57209
RAD51AP1	10635					ZNF334	55713
RLIM	51132
SMC2	10592
SMC4	10051
SNN	8303
SOX11	6664
SUV39H2	79723
SYNCRIP	10492
TAF2	6873
TMEM167A	153339
TMSB10	9168
TPX2	22974
TRIP13	9319
TTC9C	283237
TYROBP	7305
ZNF286A	57335

## Sheet: up in 4 datasets
Genes upregulated in basal tumours in 3 human breast cancer and mouse Brca1-/- datasets
Gene Symbol	Entrez Gene ID
BCL11B	64919
C1QB	713
CD38	952
CD40	958
CORO1A	11151
CRABP1	1381
DNMT3A	1788
DPYSL4	10570
ELAVL2	1993
EPHA4	2043
FABP7	2173
FLI1	2313
GIMAP4	55303
GNB4	59345
GNGT2	2793
HAPLN1	1404
IGF2BP3	10643
KCNE3	10008
KIF1B	23095
LAPTM5	7805
NCAM1	4684
NRP2	8828
PAQR8	85315
PCDH17	27253
RASGRP3	25780
SOX11	6664
TUBB3	4157
TYROBP	7305

## Sheet: up in 2 datasets
Genes upregulated in basal tumours in at least 2 datasets.
genes upregulated in at least 2 breast cancer datasets in basal tumours:						genes upregulated in at least 1 breast cancer datasets in basal tumours and mouse Brca1-/- tumours:
Gene Symbol	Entrez Gene ID					Gene Symbol	Entrez Gene ID
ABCA1	19					ABLIM3	22885
ACD	65057					ACTC1	70
ADAM19	8728					ADAM12	8038
ADPRH	141					ADAM19	8728
AFF2	2334					ADAMTSL1	92949
AKT2	208					AFF2	2334
AKT3	10000					AGTR2	186
ALAS2	212					ALAS2	212
ALX3	257					ALX3	257
AMOT	154796					ANGPTL1	9068
APCDD1	147495					APCDD1	147495
ARHGEF11	9826					APLNR	187
ARID5B	84159					ARID5B	84159
ARMC9	80210					ASB4	51666
ASB7	140460					AXIN2	8313
ASCC3	10973					B3GALT1	8708
ASPM	259266					BCL11B	64919
ATL3	25923					BCL6B	255877
AURKA	6790					C1QB	713
B3GNT5	84002					C1QTNF7	114905
B4GALT5	9334					C5AR1	728
BAK1	578					CACNG8	59283
BAT2	7916					CAMK2A	815
BAZ1B	9031					CBLN4	140689
BCL11A	53335					CD248	57124
BCL11B	64919					CD38	952
BPTF	2186					CD40	958
BRD4	23476					CD93	22918
C10orf137	26098					CDH5	1003
C17orf39	79018					CDON	50937
C19orf10	56005					CLDN5	7122
C1orf112	55732					CNRIP1	25927
C1orf54	79630					CORO1A	11151
C1QB	713					CRABP1	1381
CAMK2A	815					CREB5	9586
CASC5	57082					CRKL	1399
CCDC28B	79140					CTNNA2	1496
CCND2	894					CUX2	23316
CCNY	219771					DMRT2	10655
CD247	919					DNMT3A	1788
CD38	952					DPYSL4	10570
CD40	958					EBF1	1879
CDC25C	995					EBF3	253738
CDCA2	157313					EDNRA	1909
CDKN1C	1028					EFNB2	1948
CDON	50937					ELAVL2	1993
CDV3	55573					ENAH	55740
CENPE	1062					EPHA3	2042
CENPF	1063					EPHA4	2043
CHST2	9435					ERG	2078
CLCN5	1184					F13A1	2162
CORO1A	11151					FABP7	2173
CORO1C	23603					FGF18	8817
CPA2	1358					FGF7	2252
CRABP1	1381					FLI1	2313
CREB5	9586					FLRT2	23768
CRKL	1399					FLT4	2324
CSNK2A1	1457					FNDC5	252995
CTNNA2	1496					FOXP2	93986
DGCR8	54487					GABRA4	2557
DHX38	9785					GAP43	2596
DKK1	22943					GDF10	2662
DLK1	8788					GIMAP4	55303
DMRT2	10655					GJC1	10052
DNER	92737					GLIPR2	152007
DNM1L	10059					GNB4	59345
DNM2	1785					GNG2	54331
DNMT3A	1788					GNGT2	2793
DPYSL2	1808					GPR124	25960
DPYSL4	10570					GPR88	54112
EBF1	1879					HAPLN1	1404
EIF4EBP2	1979					HECW2	57520
EIF4G1	1981					HOXA10	3206
ELAVL2	1993					HOXB5	3215
EMX2	2018					HOXD8	3234
ENAH	55740					HOXD9	3235
EPHA4	2043					HPGD	3248
ERG	2078					HSPA12B	116835
EWSR1	2130					IGF2	3481
EXTL3	2137					IGF2BP3	10643
FABP7	2173					KCNA5	3741
FAM60A	728115					KCND2	3751
FANCG	2189					KCNE3	10008
FGF7	394217					KCNJ8	3764
FLI1	2313					KERA	11081
FOXO3	2309					KIF1B	23095
FSCN1	6624					KIF26A	26153
GBF1	8729					KIF26B	55083
GGTA1	2681					KLF12	11278
GIMAP4	55303					KLF14	136259
GINS2	51659					KLHL4	56062
GJC1	10052					LAMA4	3910
GLIPR2	152007					LAPTM5	7805
GMDS	2762					LDB2	9079
GNB4	59345					LEF1	51176
GNG2	54331					LHX9	56956
GNGT2	2793					LIN7A	8825
GPC2	221914					LOXL2	4017
GRB10	2887					LPAR4	2846
GREM1	26585					LRRC17	10234
HAPLN1	1404					LRRN1	57633
HBE1	3046					LYVE1	10894
HDAC2	3066					MAB21L1	4081
HDGF	3068					MEGF10	84466
HDLBP	3069					MEIS2	4212
HIF3A	64344					MEOX2	4223
HMMR	3161					MEST	4232
HSPA14	51182					MGAT3	4248
IFI16	3428					MRC1	4360
IGF2BP3	10643					MRC2	9902
IGSF10	285313					MYCT1	80177
INTS5	80789					MYH3	4621
INTS8	55656					NAP1L2	4674
JMJD4	65094					NCAM1	4684
KCNE3	10008					NFIA	4774
KIAA0355	9710					NID2	22795
KIF11	3832					NR2F1	7025
KIF1B	23095					NRP2	8828
KIF20A	10112					OGN	4969
KIF22	3835					OLFML1	283298
KIF23	9493					OSR2	116039
KLF12	11278					PAQR8	85315
KLF14	136259					PCBP3	54039
KPNA4	3840					PCDH10	57575
LAMC1	3915					PCDH12	51294
LAPTM5	7805					PCDH17	27253
LBH	81606					PCDH19	57526
LIMCH1	22998					PDE7B	27115
LIMK1	3984					PDE8A	5151
LIN9	286826					PDGFRA	5156
LNPEP	4012					PDGFRB	5159
LOXL2	4017					PELI2	57161
LSS	4047					PF4	5196
MAP1B	4131					PITX2	5308
MCM10	55388					PRND	23627
MCM3	4172					PROKR1	10887
MEF2A	4205					PROX1	5629
MOBKL1B	55233					PRRX1	5396
MRC2	9902					PTPRD	5789
MYH3	4621					RAPGEF3	10411
NARF	26502					RASGRP3	25780
NASP	4678					RHOBTB1	9886
NCAM1	4684					RUNX1T1	862
NDC80	10403					SEMA5A	9037
NF2	4771					SGCD	6444
NFAT5	10725					SH3GL3	6457
NFIB	4781					SHOX2	6474
NGFR	4804					SLC16A13	201232
NOV	4856					SLC35F1	222553
NPR3	4883					SLC4A1	6521
NRP2	8828					SMOC2	64094
NUP188	23511					SNCA	6622
PAQR8	85315					SOX11	6664
PCBP3	54039					SP5	389058
PCDH17	27253					ST6GALNAC5	81849
PDE8A	5151					STMN4	81551
PDGFRA	5156					TBC1D15	64786
PEG10	23089					TBX15	6913
PEG3	5178					TBX4	9496
PFN2	5217					TEK	7010
PGM2L1	283209					TGFBI	7045
PITX2	5308					TLL1	7092
PJA1	64219					TMEFF2	23671
PLAGL1	5325					TMOD2	29767
PPP3R1	5534					TNNT1	7138
PROX1	5629					TUBB3	4157
PRR11	55771					TYROBP	7305
PTDSS1	9791					ZC3H13	23091
PTK2	5747					ZDHHC15	158866
PTPRD	5789					ZEB2	9839
QKI	9444					ZFHX3	463
R3HDM1	23518
RAB23	51715
RAB6B	51560
RAB8B	51762
RAD51AP1	10635
RASGRP3	25780
RLF	6018
RLIM	51132
RNASEN	29102
RNF24	11237
RPS6KA3	6197
SACS	26278
SART3	9733
SCD	6319
SEMA3A	10371
SETDB1	9869
SETX	23064
SF3A3	10946
SFRS15	57466
SGCE	8910
SH3GL3	6457
SH3KBP1	30011
SHOX2	6474
SLC16A13	201232
SMARCA2	6595
SMARCC1	6599
SMC2	10592
SMC4	10051
SMG6	23293
SNN	8303
SOS1	6654
SOX11	6664
SP5	389058
SRD5A2	6716
ST6GALNAC5	81849
STMN4	81551
SUPT16H	11198
SUV39H2	79723
SYNCRIP	10492
TAF15	8148
TAF2	6873
TCF7L2	6934
TGFBI	7045
TGFBR1	7046
TM6SF1	53346
TMEFF1	8577
TMEM100	55273
TMEM38A	79041
TMOD1	7111
TMSB10	9168
TNKS	8658
TPX2	22974
TRAM2	9697
TRIB2	28951
TRIM59	286827
TRIP13	9319
TTC21B	79809
TTC9C	283237
TUBB3	4157
TWIST2	117581
TYROBP	7305
UBTF	7343
UCHL1	7345
USP11	8237
UTRN	7402
WDR33	55339
ZBED3	84327
ZEB2	9839
ZNF286A	57335
ZNF292	23036
ZNF334	55713
ZNF358	140467
ZNF518B	85460
ZNF618	114991

## Sheet: up >2, unique to mesenchyme
Genes upregulated in basal tumours in at least 2 datasets unique to mesenchymal signature.
Gene Symbol	Entrez Gene ID
ABLIM3	22885
ACTC1	70
ADAM12	8038
ADAM19	8728
AFF2	2334
AGTR2	186
AKT2	208
AKT3	10000
ALAS2	212
ALX3	257
ANGPTL1	9068
APLNR	187
ARMC9	80210
ASB4	51666
AURKA	6790
B3GALT1	8708
BCL6B	255877
C1QB	713
C1QTNF7	114905
C5AR1	728
CACNG8	59283
CAMK2A	815
CASC5	57082
CBLN4	140689
CD248	57124
CD38	952
CD40	958
CD93	22918
CDH5	1003
CDON	50937
CLCN5	1184
CLDN5	7122
CNRIP1	25927
CORO1A	11151
CRABP1	1381
CREB5	9586
CTNNA2	1496
DKK1	22943
DLK1	8788
DMRT2	10655
DNER	92737
DPYSL4	10570
EBF1	1879
EBF3	253738
EDNRA	1909
ERG	2078
F13A1	2162
FABP7	2173
FGF18	8817
FGF7	2252
FLI1	2313
FLT4	2324
FNDC5	252995
FOXP2	93986
GABRA4	2557
GAP43	2596
GDF10	2662
GIMAP4	55303
GINS2	51659
GJC1	10052
GLIPR2	152007
GMDS	2762
GNB4	59345
GNGT2	2793
GPR124	25960
GPR88	54112
HAPLN1	1404
HBE1	3046
HDAC2	3066
HECW2	57520
HMMR	3161
HOXA10	3206
HOXD8	3234
HPGD	3248
IFI16	3428
KCNA5	3741
KCND2	3751
KCNE3	10008
KCNJ8	3764
KERA	11081
KIAA0355	9710
KIF1B	23095
KIF26A	26153
KIF26B	55083
KLF12	11278
KLF14	136259
KLHL4	56062
LAMA4	3910
LAPTM5	7805
LDB2	9079
LHX9	56956
LIMCH1	22998
LOXL2	4017
LRRC17	10234
LRRN1	57633
LSS	4047
LYVE1	10894
MAB21L1	4081
MCM10	55388
MEGF10	84466
MEOX2	4223
MGAT3	4248
MRC1	4360
MRC2	9902
MYCT1	80177
MYH3	4621
NAP1L2	4674
NCAM1	4684
NDC80	10403
NFIB	4781
NID2	22795
NOV	4856
NPR3	4883
NR2F1	7025
NRP2	8828
OGN	4969
OLFML1	283298
OSR2	116039
PAQR8	85315
PCBP3	54039
PCDH10	57575
PCDH12	51294
PCDH17	27253
PCDH19	57526
PDE7B	27115
PDE8A	5151
PDGFRA	5156
PDGFRB	5159
PF4	5196
PITX2	5308
PJA1	64219
PRND	23627
PROKR1	10887
PRR11	55771
QKI	9444
RAB6B	51560
RAD51AP1	10635
RAPGEF3	10411
RASGRP3	25780
RHOBTB1	9886
RNF24	11237
RUNX1T1	862
SACS	26278
SEMA5A	9037
SGCD	6444
SH3GL3	6457
SHOX2	6474
SLC35F1	222553
SLC4A1	6521
SMARCA2	6595
SNCA	6622
SP5	389058
SRD5A2	6716
ST6GALNAC5	81849
STMN4	81551
TBX15	6913
TBX4	9496
TEK	7010
TGFBI	7045
TLL1	7092
TM6SF1	53346
TMEFF2	23671
TMEM100	55273
TMOD2	29767
TNNT1	7138
TRAM2	9697
TUBB3	4157
TWIST2	117581
TYROBP	7305
ZEB2	9839
ZNF286A	57335
ZNF334	55713

## Sheet: MVA cox
Multivariate Cox Proportional Hazard Regression analysis.
Call:
coxph(formula = Surv(timerecu.MCR., Distant_metastasis_as_first_event.MCR. ==
1) ~ NKI295.GDNF$MM.Nearest.centroid.over.0.1 + NKI295.GDNF$size +
NKI295.GDNF$grade + NKI295.GDNF$node + NKI295.GDNF$ER + NKI295.GDNF$X70_genes,
data = pData(NKI295.GDNF))
n= 295, number of events= 88
coef exp(coef) se(coef) z Pr(>|z|)
NKI295.GDNF$MM.Nearest.centroid.over.0.1no correlation 0.43288 1.54169 0.27386 1.581 0.11395
NKI295.GDNF$MM.Nearest.centroid.over.0.1repressed 0.54001 1.71603 0.44619 1.210 0.22617
NKI295.GDNF$size2-5cm 0.76512 2.14925 0.23641 3.236 0.00121 **
NKI295.GDNF$gradePoorly diff -0.04551 0.95551 0.25551 -0.178 0.85863
NKI295.GDNF$gradeWell diff -0.50000 0.60653 0.39703 -1.259 0.20790
NKI295.GDNF$nodepositive -0.26043 0.77072 0.22204 -1.173 0.24084
NKI295.GDNF$ERPositive -0.07973 0.92337 0.25534 -0.312 0.75486
NKI295.GDNF$X70_genesPoor 1.47515 4.37171 0.33959 4.344 1.4e-05 ***
---
Signif. codes: 0 ë***í 0.001 ë**í 0.01 ë*í 0.05 ë.í 0.1 ë í 1
exp(coef) exp(-coef) lower .95 upper .95
NKI295.GDNF$MM.Nearest.centroid.over.0.1no correlation 1.5417 0.6486 0.9013 2.637
NKI295.GDNF$MM.Nearest.centroid.over.0.1repressed 1.7160 0.5827 0.7157 4.115
NKI295.GDNF$size2-5cm 2.1492 0.4653 1.3522 3.416
NKI295.GDNF$gradePoorly diff 0.9555 1.0466 0.5791 1.577
NKI295.GDNF$gradeWell diff 0.6065 1.6487 0.2786 1.321
NKI295.GDNF$nodepositive 0.7707 1.2975 0.4988 1.191
NKI295.GDNF$ERPositive 0.9234 1.0830 0.5598 1.523
NKI295.GDNF$X70_genesPoor 4.3717 0.2287 2.2469 8.506
Concordance= 0.745 (se = 0.032 )
Rsquare= 0.177 (max possible= 0.958 )
Likelihood ratio test= 57.6 on 8 df, p=1.374e-09
Wald test = 44.84 on 8 df, p=3.946e-07
Score (logrank) test = 53.3 on 8 df, p=9.45e-09

[truncated: 4 more sheets: Sheet10, Sheet11, Sheet2, Sheet1]
