# Supplementary material for: Embryonic mammary signature subsets are activated in Brca1-/- and basal-like breast cancers
Source: Breast Cancer Res. 2013 Mar 18;15(2):R25. doi: 10.1186/bcr3403 (PMC3672751; doi:10.1186/bcr3403)
Supplement: Additional file 17 — Fold-change expression levels of core network components activated across independent tumor datasets. The average in ER- versus ER+ breast cancers; PR- versus PR+ breast cancers; and HER2- versus HER+ breast cancers, including associated P values. [file bcr3403-S17.XLS]

## Sheet: Fold change for ER status
Gene symbol	Natarajan	Chin	Desmedt	Farmer05	Lu 08	Miller05	Popovic	Average	Pvalue	ER status
SOX11	2.375	2.034	2.387	1.882	6.525	2.694	3.299	3.028	0.015625	ER -
ASPM		2.161	2.164	3.665	4.216	1.781	1.905	2.64867	0.0222541	ER -
BCL11A	1.752	2.938	2.208	2.882	1.671	1.912	2.932	2.32786	0.015625	ER -
UCHL1	1.824	2.151	1.47	4.386	1.945	1.205	2.382	2.19471	0.015625	ER -
TPX2	1.43	2.053	1.623	3.401	3.154	1.618	1.702	2.14014	0.0222541	ER -
TUBA1	1.463	1.776	1.291	3.021	1.748	1.442	1.193	1.70486	0.015625	ER -
B3GNT5	1.442				1.16		2.025	1.54233	0.0201367	ER -
PLK1	1.315	1.557	1.622	1.158	1.662	1.316	1.601	1.46157	0.0222541	ER -
PTDSS1	0	1.47	1.221	1.731	1.805	1.196	1.239	1.23743	0.0360317	ER -
BRCA2	1.087	1.053	1.324	1.03	1.601	1.12	1.413	1.23257	0.015625	ER -
AURKA	1.098	1.014	1.282	1.018	2.277	-1.025	1.22	0.983429	0.078125	ER -
RPS27A	1.042	1.169	1.017	1.177	1.284	1.099	-1.143	0.806429	0.109375	ER -
B4GALT1	1.127	-1.083	1.105	1.165	-1.455	-1.048	1.084	0.127857	0.611453	ER -
RPS27AP11	-1.071	1.022	-1.023	1.074	1.073	1.096	-1.37	0.114429	0.864569	ER -
PIK3C3	1.005	-1.027	-1.031	-1.026	1.124	-1.073	1.005	-0.146143	0.550533	ER +
HDAC1	-1.152	1.014	-1.058	-1.103	1.03	1.1	-1.403	-0.224571	0.309629	ER +
CAMKK2	1.127	-1.032	1.022	-1.069	-1.183	-1.005	-1.032	-0.453143	0.351681	ER +
BRCA1	1.007	-1.126	-1.138	-1.366	1.451	-1.061	-1.451	-0.526286	0.309629	ER +
PIK3R1	1.015	-1.18	-1.139	-1.43	-1.071	-1.091	-1.212	-0.872571	0.03125	ER +
KAT5	-1.022	-1.149	1.003	-1.816	-1.123	-1.056	-1.147	-0.901429	0.034288	ER +
BECN1	-1.255	-1.3	-1.254	-1.314	1.081	-1.196	-1.57	-0.972571	0.03125	ER +
ADD1	1.001	-1.23	-1.241	-1.637	-1.223	-1.122	-1.384	-0.976571	0.03125	ER +
TUT1	-1.17	-1.002	-1.067	-1.008	-1.208	-1.092	-1.179	-1.10371	0.015625	ER +
UBE2I	1.02	-1.742	-1.398	-2.514	-1.377	-1.183	-1.512	-1.24371	0.03125	ER +
NR2F2	-1.235	-1.542	-1.197	-1.399	-1.457	-1.2	-1.903	-1.419	0.0222541	ER +
P value how much it deviates form 0
Wilcox.test
Value =0
Vector

## Sheet: Fold change for PgR status
Gene symbol	Natarajan	Chin	Farmer05	Miller05	Popovic	Richardson	Pawitan	Minn 05	Average	Pval	PgR status
SOX11	1.811	1.763	1.568	2.059	2.069	14.949	1.842	1.629	3.46125	0.0078125	PgR-
TPX2	1.277	1.592	3.633	1.541	1.46	2.717	1.428	2.864	2.064	0.0078125	PgR-
BCL11A	1.445	2.025	2.025	1.427	1.907	3.117	1.517	2.024	1.93587	0.0141474	PgR-
ASPM	-1.008	1.742	3.893	1.63	1.794	2.844	1.452	2.526	1.85912	0.015625	PgR-
B3GNT5	1.32	1	1	1	1	2.321	1	1	1.8205	0.0103807	PgR-
UCHL1	1.582	1.49	2.523	1.075	1.49	1.053	1.183	3.375	1.72138	0.0141474	PgR-
TUBA1	1.111	1.472	2.612	1.268	1.202	1.507	1.257	1.622	1.50638	0.0078125	PgR-
PLK1	1.166	1.419	1.103	1.284	1.546	2.377	1.318	1.346	1.44487	0.0078125	PgR-
AURKA	1.175	1.065	1.003	1.048	1.14	1.759	1.241	1.014	1.18062	0.0078125	PgR-
BRCA2	1.081	1.11	1.006	1.068	1.155	1.309	1.251	1.166	1.14325	0.0078125	PgR-
PTDSS1	-1.015	1.394	1.435	1.191	1.094	1.88	1.142	1.62	1.09262	0.015625	PgR-
RPS27A	1.05	1.01	1.099	1.061	-1.086	1.568	1.047	1.095	0.8555	0.078125	PgR-
CAMKK2	1.134	1.036	-1.061	1.025	-1.051	1.015	1.061	-1.074	0.260625	0.888502	PgR-
RPS27AP11	-1.034	-1.036	1.027	1.055	-1.263	1.207	1.043	1.018	0.252125	0.742188	PgR-
HDAC1	-1.163	1.13	-1.096	1.091	-1.157	1.034	1.003	1.166	0.251	0.945312	PgR-
TUT1	-1.115	1.023	1.051	-1.057	1.057	-1.181	1.149	1.045	0.2465	1	PgR-
B4GALT1	1.169	-1.143	1.204	-1.05	-1.091	-1.953	1.032	1.077	-0.094375	0.945312	PgR+
BRCA1	-1.049	-1.112	-1.393	1.033	-1.345	1.208	-1.077	1.103	-0.329	0.382812	PgR+
PIK3C3	-1.013	-1.027	-1.092	-1.053	-1.04	1.042	1.046	-1.062	-0.524875	0.25	PgR+
PIK3R1	1.01	-1.215	-1.568	-1.073	-1.208	1.015	-1.028	-1.12	-0.648375	0.0390625	PgR+
ADD1	1.004	-1.066	-1.32	-1.082	-1.133	-1.616	-1.083	-1.345	-0.955125	0.015625	PgR+
NR2F2	-1.2	-1.342	-1.255	-1.178	-1.535	1.025	-1.058	-1.524	-1.00838	0.015625	PgR+
KAT5	-1	-1.086	-1.462	-1.045	-1.084	-1.05	-1.033	-1.315	-1.13437	0.0078125	PgR+
BECN1	-1.089	-1.405	-1.367	-1.131	-1.281	-1.003	-1.136	-1.39	-1.22525	0.0078125	PgR+
UBE2I	-1.013	-1.475	-2.495	-1.096	-1.286	-1.153	-1.224	-2.221	-1.49538	0.109375	PgR+

## Sheet: Fold change for HER2 status
Gene symbol	Boersma	Finak 08	Hess06	Lu08	Natarajan	Popovici	Average	Pval	HER2 status
RPS27A	1.004	1.197	1.142	1.096	1.039	1.243	1.12017	0.03125	HER2 -
KAT5	1.079	1.307	1.054	1.064	1.079	1.064	1.10783	0.035015	HER2 -
BRCA1	1.172	1.199	1.047	1.026	1.045	1.018	1.0845	0.03125	HER2 -
BECN1	1.058	2.041	1.317	-1.047	1.254	1.244	0.977833	0.0625	HER2 -
BCL11A	1.275	-1.023	1.152	1.12	1.37	1.31	0.867333	0.0625	HER2 -
HDAC1	-1.106	1.251	1.066	1.036	1.17	1.056	0.7455	0.21875	HER2 -
ADD1	1.127	1.1	1.09	1.139	1.088	-1.105	0.739833	0.21875	HER2 -
NR2F2	-1.165	1.055	1.094	1.196	1.138	1.045	0.727167	0.3125	HER2 -
CAMKK2	1.044	1.063	-1.02	1.068	1.058	1.032	0.7075	0.0625	HER2 -
UCHL1	1.366	-1.112	1.629	-1.19	1.84	1.049	0.597	0.3125	HER2 -
TUT1	-1.064	1.259	1.184	1.347	1.139	-1.039	0.471	0.15625	HER2 -
PIK3R1	1.436	1.04	1.149	-1.039	-1.013	1.187	0.46	0.15625	HER2 -
UBE2I	-1.057	1.355	1.103	1.102	-1.068	-1.043	0.0653333	0.4375	HER2 -
RPS27AP11	-1.075	1.164	-1.001	1.067	1.1	-1.026	0.0381667	0.5625	HER2 -
AURKA	1.004	1.468	-1.107	-1.441	1.013	-1.084	-0.0245	0.84375	HER2 +
BRCA2	1.007	1.027	-1.131	1.022	-1.053	-1.087	-0.0358333	0.4375	HER2 +
TUBA1	1.014	1.03	-1.315	-1.119	1.133	-1.301	-0.093	0.5625	HER2 +
PIK3C3	1.108	-1.066	-1.003	-1.071	-1.023	1.091	-0.327333	1	HER2 +
B4GALT1	1.032	-1.065	1.011	-1.024	-1.058	-1.108	-0.368667	0.21875	HER2 +
PLK1	1.061	1.006	-1.063	-1.075	-1.057	-1.277	-0.400833	0.21875	HER2 +
TPX2	1.009	1.263	-1.104	-1.496	-1.035	-1.266	-0.438167	0.3125	HER2 +
ASPM	1.23	-1.157	-1.018	-1.362	1.02	-1.347	-0.439	0.4375	HER2 +
B3GNT5	1	-1.649	1	1.017	-1.009	1	-0.547	1	HER2 +
PTDSS1	1.142	-1.011	-1.156	-1.146	-1.026	-1.169	-0.727667	0.15625	HER2 +
SOX11	-3.737	-1.807	-1.327	-2.485	-1.74	-2.117	-2.20217	0.03125	HER2 +
